# Supplementary material for: Multiomics analyses reveal DARS1-AS1/YBX1–controlled posttranscriptional circuits promoting glioblastoma tumorigenesis/radioresistance
Source: Sci Adv. 2023 Aug 4;9(31):eadf3984. doi: 10.1126/sciadv.adf3984 (PMC10403220; doi:10.1126/sciadv.adf3984)
Supplement: Supplementary file 2 — Tables S1 to S6 [file sciadv.adf3984_tables_s1_to_s6.zip]

Archive with 6 entries (6 files):
- adf3984_Table_S1.xlsx
- adf3984_Table_S2.xlsx
- adf3984_Table_S3.xlsx
- adf3984_Table_S4.xlsx
- adf3984_Table_S5.xlsx
- adf3984_Table_S6.xlsx
