# Supplementary material for: Multiomics analyses reveal DARS1-AS1/YBX1–controlled posttranscriptional circuits promoting glioblastoma tumorigenesis/radioresistance
Source: Sci Adv. 2023 Aug 4;9(31):eadf3984. doi: 10.1126/sciadv.adf3984 (PMC10403220; doi:10.1126/sciadv.adf3984)
Supplement: Supplementary file 2 — Tables S1 to S6 [file sciadv.adf3984_tables_s1_to_s6.zip › adf3984_Table_S1.xlsx]

## Sheet: CRISPRi screening sgRNA library
sgRNA_ID	Sequence
SG_1	TGAAGGCAGCGGGCGCAGCT
SG_2	GACCCCAGAAGCCCCAGAGC
SG_3	TGTCTTGTTCCTGGGCGCAG
SG_4	AAAACGGTGCTCCTTCATGG
SG_5	ACGTGTGGCGCGGATGTCCG
SG_6	ACCTTCGAGCTGCTGCGCGA
SG_7	CTTCCACGGTCCTGGGGGAG
SG_8	TCGGTCACTCTGACGGGTGA
SG_9	CAGAAAGAGATACAGAAGAA
SG_10	TGCCCCGCCGAAGGAGAAAA
SG_11	GTTGGAGACGTTGATAGTTG
SG_12	AAGCGTAGACAAGGAGATGC
SG_13	TAGGTGGTCATTCAGGTAAG
SG_14	GGATCCAGGAGAACGGCGGC
SG_15	CCAAAGAAAAGGGACACACA
SG_16	TGTTGGGGATCTCTGACCAG
SG_17	AAAACCAGCCGCGCATGCTC
SG_18	GCAGCTCAGAGCTTCCGCCC
SG_19	TCAATTACTTGCCAAGGTTG
SG_20	AGGACAAAACGAGACAGTGA
SG_21	GGGAACAAAGCAGCGCCCTG
SG_22	TTGCTCTCAACATTGGGAAG
SG_23	ACTAACTTCTGAGTTCACGA
SG_24	GCTGAAGTCCGATTATAAAA
SG_25	AATTGGCCAGGCATTGGTGG
SG_26	AAAAACTAGTTGCCATGCTG
SG_27	TGTAATCTGACTTCTTTGGG
SG_28	TTCCATTTAATAGAGCTCAG
SG_29	GATAACCCCTGCGAGTCCCT
SG_30	CTGGAGAGAAATGCGCGCTG
SG_31	GAAAGTTGTGACAGTAGGGG
SG_32	GATTTGGGTGTTCAGTCTCG
SG_33	GTTTAACGTATCCAACCTAA
SG_34	GTACCGAACAATAGGTCCCA
SG_35	CTAACTCTTCAGGTTAAAAG
SG_36	TGGGCTAAATAAAACAGAGC
SG_37	GTTGCCGGCACGGAGGAGGT
SG_38	CAGCAGAACCAGAGTAGGAG
SG_39	CCAAAGCTGACTGAGACAGC
SG_40	AGATTGCGGTCTCCGAGTCG
SG_41	GCCTACGTTATGGAGACTGG
SG_42	TCCTGGCCTACCGTCTGGTG
SG_43	CGTCCACTCCCAGCGTAAAG
SG_44	TTTCTGGGTCTTTGAAGGAG
SG_45	GCTGCCCTGCTAGTGTACGG
SG_46	CAGCAGCAACCACATTAGGA
SG_47	TTTCAGTATCCTGCACCTGG
SG_48	GTACTCTACCTGACAGCAAG
SG_49	CTGCTGAGCACTAAAACCAC
SG_50	GGTGACAGCCAGCGGAGCGT
SG_51	TTATCAGCAAATACACGCCA
SG_52	GCCCCCACCATTGACCCCAA
SG_53	ACAAGGAAGAGAGTCGGATT
SG_54	CCCCACCACAATAGTAGAAA
SG_55	AGGGGCTTTCCCCTTCTCTG
SG_56	ACCATAGCCACATCAGTCAG
SG_57	TCTCAGGCGTCACTTTCCTT
SG_58	TGTTCCCTCCCACCACACAT
SG_59	GGGGAGTGTGTAGAAAGTAA
SG_60	GCCCACACAACCACCCCATG
SG_61	ATACAGCACGCCCTCAGTAA
SG_62	TAAAATCTGCCTATAAAAAC
SG_63	CCATGAGGAATGGGCTGAAG
SG_64	CTTATTGCAGTTGACTGGGC
SG_65	CATAGAGAGAGAAAGTAACT
SG_66	AATAACTAATGAGCTACTGT
SG_67	TCTCTTGTGTTTGACAGTGT
SG_68	GTTCAAGAATGTCAACTCCC
SG_69	AAGGAGGTCTGGGATGGGGC
SG_70	TTTGAAAAATATGCATGACT
SG_71	TTACCCTCCTCTACCCCCGC
SG_72	TGTCTTAACCGACTAACAAT
SG_73	ATTAATAAAATGCTCAGAAT
SG_74	CAAGCAAGGAAGCTGGCAGG
SG_75	TGAAATCATTAATCGGACAT
SG_76	GTCTTCAGCAGTTCAACAGC
SG_77	CCTCCCTTAGGAGAGAGAGG
SG_78	AGGGCACATGCTGGGCACAG
SG_79	AATGACTGCATAGCATGCTG
SG_80	GAATGGTGAGCTGCCAGGTA
SG_81	CACATGTAACGGACTACAGC
SG_82	CATTCTTCTCAGCATAGAGC
SG_83	ACCATGTCAGCTGCACAGGA
SG_84	GAGCCGCGGTGTGGAACGGA
SG_85	CACTGCTGATGCTGTAAAAG
SG_86	TTCCCTGTGGCTCCGAGCCG
SG_87	CGCGAAAAAAGGTCCTGGGT
SG_88	TTTGTACTGGTCTGTGGCGG
SG_89	TCTCAGTGCTGAAGAAAACA
SG_90	CACAGTTGCGTCATAGCAGA
SG_91	GCTGTCCTGCCAGGAAAACT
SG_92	TGTTATGGCTTATTGTGTGA
SG_93	TTTGGGTAGTAAAACCAAAG
SG_94	TACTTTCACTCACATATGCG
SG_95	TCACAATTAAGCAACAGTGA
SG_96	CCTGCATAGCTGTTACCAGG
SG_97	CAGCTCTGAGCGAGACCTGC
SG_98	CACGAGAACCTTCAAAGCAT
SG_99	GAACATCCACCCTGCTGGGG
SG_100	ACATTCACCACCGCGTGACG
SG_101	ACAGAAGTGTCCGTTCAAGT
SG_102	GATTCGACACAAAACCCGGA
SG_103	CCCGAACCGGAGAAAACCTT
SG_104	CCTGGGCTGTCCAGAGAGGG
SG_105	CCAATGTCTCCTCTCCCAAG
SG_106	CAAAAAGAAATAAAAAAACG
SG_107	GGACAGCAGTTGTTAGGCAG
SG_108	TTCCATGAGCCCAAGGCCAC
SG_109	AAGAGAAGCGGTAAGAGTGA
SG_110	GATGGGATTCTAATGTGCTT
SG_111	GGAAGCTGGCAGATCTGTGC
SG_112	TGTGGATGCAGGGGGCAAAG
SG_113	GAGGGGAGCTCAGGGTGTGC
SG_114	AAACCACATCTGGAAATGGG
SG_115	CAGGGGCGATGCCTCCTGAG
SG_116	GGGGTGACCAGCTGGGCACA
SG_117	GGTGGGGCTGCCCCTGCAAT
SG_118	GCAGCCCGCCCATCTTCCTG
SG_119	CCCGGGATGTTCCTGGGGCT
SG_120	GTCTTACAGTCACCAGCAAG
SG_121	AAGCTGGTGGTTCCTTACTG
SG_122	CTTAACAGACAGAAGAGCAG
SG_123	AACCCCTGGACCTAAGGATG
SG_124	GCAAGGGCAGGGGGAGGTAG
SG_125	CCCACCACCACCGAGCTCAG
SG_126	AAGGATCAGGCTTGAACCTC
SG_127	TAGGCCACTAAGACTAAAGC
SG_128	GGGAGCGTTGTCATTGACGT
SG_129	ACACTGCCGATGGGCAGGGC
SG_130	ACGGACAAACAGGGTGTAGG
SG_131	GGGACCTGAGGGCAAACAGG
SG_132	CAGCAGGGAGTAGATGACCT
SG_133	GGCGCGGAGCTGTTCTGCAG
SG_134	GACCCCCAGGCTGGAGGTGA
SG_135	ACTGGACTGAGCTCAGGGTT
SG_136	GCAGAGTCCACCAAGCCTGC
SG_137	CAGGAAGTAGGAATCCCAGA
SG_138	AGGAGACAGCCACGGGGTGG
SG_139	GGGGGCACTAACCTAGTCCC
SG_140	GCCTGGCTCCTGTCTGCCTG
SG_141	AGGGCAGGGCTGAGATGCCC
SG_142	TCATGCGCCTCGGATGCCGC
SG_143	CAAACGCTGCAAGTCGCAGC
SG_144	TGGGATGGGGCCTCATCCAC
SG_145	ATCCCATCCCCACCCGAGGC
SG_146	GATTGGGGATCCCGGGCACC
SG_147	CCAGTGCACGCCCCAACTCC
SG_148	AAACCGGAGCCCCTGAGTGG
SG_149	GGGGGGGTTAATATTAATTC
SG_150	TTCTCACATCTTTATTGGAA
SG_151	AAGGAACCCCGTCCTCCCCC
SG_152	AGCTGACTATATACAGACAC
SG_153	AGGAGTTCCTAGCTGTGGCC
SG_154	GCAGCCACAACACAGAGGCA
SG_155	GAAAATGCTGTATCAAGGGT
SG_156	TTGGTTGTCTTCCTGCCTGT
SG_157	AGGCGGACCACCCCCAGATG
SG_158	ACCCCACCTAGGTTACTGTG
SG_159	CCATAGAAACCCCACTGAAG
SG_160	AAGCAGCTGTGAGCGCCAAA
SG_161	ATCTGGGGGCTCCCCTGAGA
SG_162	GCAAAATGCTAACCCAGGAG
SG_163	CAGTGCTGACGTGGAAGAAG
SG_164	CAGTAACTGGGAACCAAAAC
SG_165	AAACACTTGTACTAAAATAA
SG_166	AAGGATCTATATATAAAAAT
SG_167	GGAGATATTTAAATATGGAC
SG_168	TTCATCTATGAAACAAGAAC
SG_169	TAAGAGTGTTCAGAAGACCA
SG_170	GGGTTAGGACTAGCAGAAAG
SG_171	CTAACGACAAAGTTGGACCT
SG_172	AGCCGGAACGCGCAAGGGGT
SG_173	GCGGGTCCGCAGAAAAGCCG
SG_174	ATCTGGTCCCAGTTCCAAGC
SG_175	TTTCAAGCGTCCGGCGGCAG
SG_176	AGTAAGGGGAGGGGGAGGAG
SG_177	GTCCCAAGCTGTTCCGCCGC
SG_178	AGACCCAGAGGGCAGTGCCG
SG_179	GACATGGGTCACACCAGTAG
SG_180	GGTCAAAGCCATGCGTGGGG
SG_181	CACCACCTGAAGAAACTGGA
SG_182	TGTAGTCAAAGTCCAGGCGG
SG_183	TGTCCCTTCCCCCTGCCGGA
SG_184	CCTGGCGTAGCTCCTCATCG
SG_185	AGGTGAGGGTGGCAGGAATG
SG_186	GGCTGGGTCAGACTGCACAC
SG_187	ATTCCCCCAGCCCCCACCCT
SG_188	GGTCTGGGGGTGGTCTGCTG
SG_189	TAGCTGCTCGCGCGGAGCTG
SG_190	ACGGCGCGTGGAGGAAGCTC
SG_191	ACGGAGAGGCAGGGTGGAGG
SG_192	AGACACTCCGAGGCAACGAC
SG_193	TCTTCAGCAGACCATCCGAA
SG_194	CCTCGCCCTAGGCTTAGCGA
SG_195	GAGGGAGAACGTAAAGATAT
SG_196	TCACCAAAGTCCCTAGTCCC
SG_197	CTAATTCCCTGGAAAGAAAG
SG_198	ACAGCCAGAAAGCAGCGAGT
SG_199	GGGGACTAGGCTAGGAGCAC
SG_200	AAAAACCGGCTGGGATAAGA
SG_201	CAATGGGGCTTGTAGCGGCT
SG_202	ATCAGTAATGGACATCTGGG
SG_203	ACTGCTTTCCAAAGCGACAG
SG_204	GATTTCAATGAGGACAATAA
SG_205	ATGTGGTAAATAGCATACAA
SG_206	TGGGGCAGGTCTTGGCAAGG
SG_207	GACGCTCCAATTCAGTCTAG
SG_208	TGTGACATATCCAAAATTCG
SG_209	GCATAAGATCGAGAGGTCAG
SG_210	CCCAGGGCATGGAAAGGACA
SG_211	TAGCTACATGATATCTCCAC
SG_212	GGAGCACTCCCCAAGTAAGC
SG_213	AAGTCTCAAATGCTGGGGAA
SG_214	GATTTAAATGACTCAGCAGT
SG_215	GGTCAGCGTTGGATCCCACT
SG_216	GGAGTGAAATGGTCGGGTAA
SG_217	CATAGGAAAGAAATTATCGA
SG_218	CCAGATGCTGGTGTACAGCG
SG_219	CCTGGGGCAGACAGCCCACA
SG_220	TGCAGCCGCCCAACAGCCAG
SG_221	GTACTGCAAGGAGCGTTCAG
SG_222	CCTGAATCTCAACACACACC
SG_223	GTCAGCATAGCAGCAGGGCC
SG_224	AGATATGTGGGCCTGACGGT
SG_225	AATCAACTGCAATTTCAGGG
SG_226	AGCCAACAGGGAAAGGACAG
SG_227	GGGTAAACGCGCCACCTGCG
SG_228	GACCCGATCCTCCGCTCCTG
SG_229	GTCCGACTGCTTCATTGTGG
SG_230	CCAAATGGGATATTTGGGGG
SG_231	CTGGAGATTGCATCCCACGC
SG_232	CACTTTACTTGTACGGAAGG
SG_233	GCTGGCGGTTACCTTTCTTG
SG_234	AAGGAAGCCAGAGAGTACCT
SG_235	TGTGCTTCTCTGGCTGGAGC
SG_236	CAAAAAACAAACCAGACCCC
SG_237	TATGAAGCCATTAATTCAAG
SG_238	GGAAAACGAACCCAAGCTGC
SG_239	CCCCAGCAGCAGTGTGCAAG
SG_240	CATAGCTCTGGCATCCTCAG
SG_241	AGGTAAACAATATATGGAGC
SG_242	AAATGGCAGGAAGTAATTGG
SG_243	ACTCACCTCAGCTCATCTCT
SG_244	GAATTGACTCAGTATAGACA
SG_245	ACCTGTTCTTCGACACTAGA
SG_246	GCTATGGGTGCAAAAAGACT
SG_247	GGTGGGGCTTGGGAGTTAAA
SG_248	ATTGGAAAATGAAAGCCAGA
SG_249	GCTGCTTCTGCTGCAGCTGA
SG_250	TCTGCCTCTCCCTTCAAGTG
SG_251	GTAGCTGTAGCTCAACAGTT
SG_252	TTGGAGCCAGCTGGCTGCAC
SG_253	AAATGAGAACCAGCTGCACA
SG_254	GTGGGACTGGGAGGAGTTGG
SG_255	CACTCTCCAACCTACTGTCC
SG_256	CGTTAGGAGCCGGGGAGGCA
SG_257	AGTGCGCGTGCACGTTAGCC
SG_258	GCGGCACTCATCTCACCTCG
SG_259	AGGGTGCACACAGCTCCGGC
SG_260	CGACGGCTTGTGTTGAGGGC
SG_261	AACGACAGTTAAGGTTCCCC
SG_262	GTAAGGCGCTTTGCAGCAGT
SG_263	CGCTCTGGAATGTGCCAGCG
SG_264	ACTAGGGCAGCGCCGGGCTA
SG_265	CGGACCCAGGTCAGGTGCTG
SG_266	TTTATCTAATCCCAAATTGC
SG_267	GGAGGAATGAGTTAAGGTGG
SG_268	TTGGGAGGTATCAAGTAGCA
SG_269	GCATCTGGAACCGAGAGCGC
SG_270	GCAGGCGAAACAGGGCCTGG
SG_271	ATACAGTAAGGTCTGTGCCT
SG_272	GGTGGGATTGGGAAAAGATC
SG_273	GAAAGAGAACGGGGGCTGGG
SG_274	GTGAAACTACTTAAAGGGGA
SG_275	TGAGTTTACTGAAGATGAGC
SG_276	AGCGACAAGAAGATTAAAAG
SG_277	GAAGCAGAGGAGTTGGGAGC
SG_278	GCTCTCCCGTGTGTAGCTGG
SG_279	GGTATGTTGGACTAATACAA
SG_280	TCCTATGTATCTGGAAGATA
SG_281	GGTCTCACGATCACGGCAGA
SG_282	GAGAGACAATTCTTACATTG
SG_283	GAGAATTCTTACATGGCAGA
SG_284	CAATAAAGTTAAAAACTCAA
SG_285	GCTGGCTCAGAGACTATAGA
SG_286	AGCTGGGCTGGCGAGTGTGC
SG_287	CCCCGGGGGCAGCTCTTCAA
SG_288	TTCTCGCGAGAGTGGCGGCG
SG_289	GAAGTCCGCGAAGTGGGGGG
SG_290	CGTGACTGAGGAAATGCAGT
SG_291	TCAGAGCACCACCCCGCGGT
SG_292	CAGCCGCTGCCGCTTACCAG
SG_293	AGCGCCCGGTACTTGCCTGC
SG_294	AAAGGAAGACAGAAAAGCCG
SG_295	CGTCACTTGGCTTACTCTGA
SG_296	CAGCAGTCAGGCCTGACAAG
SG_297	GTAGGCTGGGGAGGTAGCGC
SG_298	CCCCAAACTCTCGACGCCCG
SG_299	TCCAAGGGTGAGGCCTCTGC
SG_300	TGGTCGCGGGGACTGGGTTG
SG_301	CAGAAAAATAATAATGAAAC
SG_302	GATTTCAGATACAGAACCAG
SG_303	TAGAACAAAAAGTGTTAGGT
SG_304	AGGATTCTGGAGATAACATG
SG_305	AAAGCCCAGCTCATTGGAAA
SG_306	CTGGTGAGAAGTGAGGGACT
SG_307	AAACCAGACCACAGTTGCCC
SG_308	ATGGAGAAAAAAAGAAGTGC
SG_309	CCTTGGTGAAGGTGGAAGGC
SG_310	CTCTATGCTATAAAAAGTCC
SG_311	TGGCAGATCACACGAGGTTG
SG_312	CTGCGTCTGTACTTGGGAAG
SG_313	AAGGGCTTAGAATCAGACCT
SG_314	AAACTGGACATCCCCCACGG
SG_315	TCAGGCCCCACCCACAGCCT
SG_316	TTGGGGAACGTGTGGCTCGG
SG_317	CCTAAGCCTCCAGGGGTTCG
SG_318	CCCACCCTTTCTCAGAGAGC
SG_319	CCTTCCATGCCCCGCCTCAG
SG_320	AGCAGGGGTGCGAAGTCCAC
SG_321	TAGGGAATCAGGACAATCCT
SG_322	GTAAAAATTAGCTGAGCCTG
SG_323	CTTTCCCCTCGTGGTGCAGG
SG_324	GGAGATCCATTCCAATAATG
SG_325	GTGACTTCATCAAGTTTGGG
SG_326	GGACTTTGGCCCAGGCGCGT
SG_327	TCTTGTGGAATTGTACCTGA
SG_328	GGAGAGTGAGCCCTTGTAAG
SG_329	CTCCGCTCAAGTCCAGGAAC
SG_330	GGGAATTGCAGTCCTTGCGC
SG_331	CCCAGAATCCTCCTCGCCGC
SG_332	CTCCAGTCCAGTCGTGCAGG
SG_333	GGGGGTGAGTAAATCTGCCT
SG_334	AGCCCGACAGCGTCTTGCGC
SG_335	TCCTCGATGGCCCTGCCAGG
SG_336	CACACCTGCGGTGGGAGGGA
SG_337	GCGGTCAGAAGAAAGCAGAG
SG_338	GAGCAGCATGATGTTGCAGG
SG_339	GGAGAGGTTGGTCAGGCCGC
SG_340	GACCTGGCCCATTCCGCAAG
SG_341	TGCAGGACATCCTTGGCTGA
SG_342	ACAGAAGATCTGGGGACGGG
SG_343	CTGGGTGTCGGGATGTTCAC
SG_344	TCTCCCACCAAACAGTCCTT
SG_345	TCAGGAGAGACTGTGTGTGT
SG_346	CAGCTCACGGCCACCCACAG
SG_347	TGTCAGATTGGAGGGACCAC
SG_348	TGGTCACCGGCATGGCAGAG
SG_349	GGAGAATGGCCTGCTCCAGA
SG_350	CCCAACCACACTGTAAGGCT
SG_351	TAACACAATCTACCACAGAA
SG_352	TTAGATAGAGTTCTTGAAGC
SG_353	AAAGAGCAGTGAATCACTGA
SG_354	GAGAGGCTCTGTGGGAGTGT
SG_355	AAGGGGGATTAGTGGAAGGG
SG_356	CGTTCTTTGTTAAATAAAGA
SG_357	TGAGCGCCGAGCTTGGGCAC
SG_358	GAGCAGAGTGGCTGCGAGCA
SG_359	AGACACGGACGGGCTGGAGC
SG_360	GCGATTTAGGCCCTGCGCGC
SG_361	TAGTGGAGGGCAGAGGGGAC
SG_362	AAAAAAGAAAATCAAGGGGT
SG_363	GCTGTCTTTGTCTGGGGCGG
SG_364	AGAAAAGACAAAATGCGATA
SG_365	TCCGCGTAGGGGCAAGATGG
SG_366	AACCTGGAATGAGAAACAAA
SG_367	AGTGCTAAGAGAATGAACTC
SG_368	CAGTTTCCTCATATGACAAT
SG_369	GGCACGGTGAGCTCTAGACT
SG_370	GGAGAATGCAGATCTGAAGA
SG_371	TGAGGCGCATGCTCTGGAGC
SG_372	ATCCCGGCAAGTGAGCGCCC
SG_373	TGGCAGCGGGGCTTGGCCAA
SG_374	AGTGTTCTCCGAGCTGAGGG
SG_375	TCAGGTAACTTGGGTTCAGG
SG_376	GAGGCAGTGAGAAGCAGGCG
SG_377	CTGTTACCAGAGCCTTCTAG
SG_378	TTCCCCATCAGTGGAGACCA
SG_379	GGCCAGAGAGGCTGTGAGGG
SG_380	AAGCTCGCGGCCCAAAAGCG
SG_381	TAAGCGGCGCGCGCCGAAGT
SG_382	AGCTAGCAGGCGTCGTGGCG
SG_383	GTGTGGCTAGGGAAGGGGAG
SG_384	AAGGGACGCAAGTTCCTTCG
SG_385	GAAGGAATCCGTCGAGAAGC
SG_386	GACGCAGGCTCAGTCAGTGT
SG_387	GATGTATGGGAGCAGGGCCA
SG_388	TGCTGTCGGAAAATGTCCAG
SG_389	TTCCCTCTTCATAGCAGGGA
SG_390	GAGGTTAGCAGCGCCAGCCC
SG_391	TGCTCTCCTAGGAGACCTGA
SG_392	TCGCTTTAGACACCGTTTGG
SG_393	TCCAAGGAGCCGCGCCCCAT
SG_394	AGCCACAAGGGGTCTTCCTG
SG_395	ATCAGCAGGTATTCAGCACC
SG_396	TGTGTGGAGCCAGGGAAGCC
SG_397	GCCACACTTGCAGGGTGAAG
SG_398	CAGGAAATTGAGGTCTCAAG
SG_399	CTCCTCCTCCTGCTGAGGGG
SG_400	CACAGCCGTCCCTGGGAAGG
SG_401	GCACTTCCTGGTTGTCACTG
SG_402	TGTTTGGGGATGGCAGGCAT
SG_403	CAGGGAGGCAGCTCTCAGCA
SG_404	TTCTCGTCCATCGGGGGCGG
SG_405	GCTACACGTCAGTGCTGAAG
SG_406	CTCAATGAGCGGCATTACGG
SG_407	GGACCAGATGTGGCTGCCTG
SG_408	GAGTGAAAAGGGGACCGAGG
SG_409	CGGCCGTTTCTGCCTTGTTG
SG_410	CTTGGCATCCTTGATGGCCT
SG_411	AGGAGCAGGTGAAGATCTGG
SG_412	AGAGGAAGCACTTGCTGTGA
SG_413	CTGAAGCCACAGCCGGAAGC
SG_414	TATGTGAGATGCCAGCAGCA
SG_415	TGTCGGCCGCATCTGCCACT
SG_416	TGTGTGTATATGCGGTTGGG
SG_417	TGTACTGGCTGGATTGTAGG
SG_418	AATGTCCTTGACTGGAAAGA
SG_419	AGTTGGAAAAGTCCCTGCGA
SG_420	GAAGCAGCCCCACCTGGAGA
SG_421	ACACTAGAGCAGGAAGTGGA
SG_422	CTGTGGACGACGGTTGGTCA
SG_423	TAATATTGCACTGATCACAT
SG_424	GTGGATAAGGCCAGGCAAAA
SG_425	ATTCAGTACATGTTAACCAA
SG_426	CGTGCTCCTAAAGCTTCCCT
SG_427	AAGGATGAATGGGAAGAGAG
SG_428	CTATTCCCCTACTTGGACAG
SG_429	TTGAGGCTAGGCTGACCCCA
SG_430	TTGTTATGATTAGAAATCCG
SG_431	CGGCCTAGATATCGCAGCCA
SG_432	TCACCCGTTTCCCCATGCGA
SG_433	TCTTAAGTCAGGACTTGCTT
SG_434	CAGCAGCTCCGGGTTTCCAG
SG_435	CTAAAGCAAGTCTTACCAGT
SG_436	TCACGTCTGTGTCCAGCGTC
SG_437	ATCGGGCTACGGACCGCCCA
SG_438	AAAGATATATAAGGAAAAGA
SG_439	CTCCTAACCTAGACCTAGAG
SG_440	CAGCCAATGGGAGAGCGGCA
SG_441	CCAGAGACCCGATCCACCCA
SG_442	TGTCTGTTTATGGAGAGGGT
SG_443	GTGTCCGGCAGAGCTAGGAC
SG_444	CGAAGGAGATGCAGACGCGG
SG_445	AGCCCAGCTTCCCTGTGCGT
SG_446	CATTGCTCTGTAGACTGAAG
SG_447	GGAAAGGGGGATGAAGGAGA
SG_448	TCTCGGAAACCTAGAGGAGG
SG_449	GTGGCCCCATTACAGCGCGT
SG_450	CACTGCGAGTCAATGGCGAA
SG_451	AGGAGGAGGCGCAGATCCAC
SG_452	GAATCGCTGTTTGGGGGTGG
SG_453	TCACTTCTCAGAGGGCAGGC
SG_454	GCTGGTGATTTCCTAAGCAG
SG_455	AAAACCTGCCATTATAAAGG
SG_456	GCACGTGGCTGCCATCTCAG
SG_457	GGGGTGGTGATTCAGGGAGC
SG_458	ACGAAACCTTCTCTTTAAAA
SG_459	CTCTAAATATAGATACAGAG
SG_460	TTTGTCCTCTAGCACTAGGT
SG_461	GATTGTCTTTCACCAGCTGC
SG_462	AATAAAACAAAACACATAGC
SG_463	TATCTCACTGTAGTGGGAAC
SG_464	AAATTCTAGGAATAATCACC
SG_465	CCTGGATGGAAGATCTAGGG
SG_466	GCTGTATGTAGTTCAGGGAA
SG_467	TGAGCAGGTCTGCTGTAACG
SG_468	CTAAAACAAAAAAAGCAGCC
SG_469	AACTTAACTTTCTTCAGGCC
SG_470	TCTGTATTAAAAAATCCGAG
SG_471	TCATAAATTAGTTTAACTGC
SG_472	TCAGCGAGACTCCCTGGGGT
SG_473	ATACATACAAGAATGTAAGC
SG_474	GACCGCGTGTCCACAACCCT
SG_475	AGTAGTTCTCAGATTTGGAA
SG_476	ATTCTGGAATCTGAGGGCGA
SG_477	GGTCCCTGCAGGAAGCCCAG
SG_478	TGTCTCCAGGCCCCAGGGGA
SG_479	CTAGAGAATGATCACGTGGC
SG_480	CAGTCCCCTGGGCTTCCTGC
SG_481	GCCCTGGGGTGAGGATGCCA
SG_482	AAGGGGAGGGGGAGAGGATG
SG_483	TGTGTCGCGGCAGAGCCTGG
SG_484	AGGGGGAGGGGTTGTGGAAG
SG_485	GGAGAAGGTGTGCCAGGCGA
SG_486	AGGCTTGGGCTCAGCGCCTG
SG_487	CTGACCGTGCGCTTCGCCTG
SG_488	GCAGGAGGCTCCACCCACAT
SG_489	GGAAGGGATGTGGAGGTGGG
SG_490	AGAGTCTGTACCTGCAACCC
SG_491	GGAGTAGAAAAGCATGACTT
SG_492	TTGTCTCCCAGACTCCGCCT
SG_493	TAGCTGGCTCTTCCGGCCAC
SG_494	CTGAATCCGGCCTTTCCGGC
SG_495	GAAAGAGGACAAGGAAGGGA
SG_496	CCAGTAGTGAAGTCAGGGAT
SG_497	AGTAGGCGGACTCCCAGGCC
SG_498	ACAGAAAATACTGAATAGAC
SG_499	CTCAAAATCTCATTCTTCAG
SG_500	TCCCAGTGGGCACCTCGGAG
SG_501	TCGTACACACTGGCTCCAGA
SG_502	GTCTCAGGAATTCTGGGAAG
SG_503	AGTGTAATCCAAATGCTCTG
SG_504	AATGTAGTCCAGACGCTCAG
SG_505	CCACGAGCGCCTGCCTAGTG
SG_506	GAGAAGAGAACAGGAAGTGC
SG_507	AGCTACCTCTCTGGTGGAGG
SG_508	GGCGGGGTCGGGAAAGCAGA
SG_509	TGTTGAAGGAGGCTCAGGCG
SG_510	CCCCACCGAAAAACCTTAAA
SG_511	GCATCCCACTTAGCTTGGAG
SG_512	TGCAGGGAGGAAGCATTTAC
SG_513	AGGGCTGTGAGAGCTAAGGG
SG_514	GTGTCGTCTTCGGTGTGCGC
SG_515	TTTGAGATGGAGGCCTCCTG
SG_516	AGAAGGGAAGTGGAGAAGCG
SG_517	AGGAGCGGGGAAGCTGACTC
SG_518	GTCCGGTCGCTTCTCGCAGG
SG_519	AGGAGGCCTAGCGACCCATC
SG_520	GCGCTTGCTGGGTCACAGTG
SG_521	CGACAACGTCACCCGCAGAC
SG_522	CTGAAACAAGAAAAGGTGGA
SG_523	AGAGAATGTGAGCTCACACC
SG_524	TTCCATGTGACTCTTTGTGA
SG_525	AGAGCAACAAGGCCAAGCCT
SG_526	AATGAAAAAGAGGTAGAAGA
SG_527	GGTGGGGGTGGGGAGTAGAG
SG_528	TCTACCTTCCCTGGGGAGGA
SG_529	CTAATCAAGTGGACAAATAA
SG_530	AAAAAATTGATTCTCTGCCA
SG_531	TCAAAGAAACTCACAGCTTG
SG_532	CATGCACCTCTTTGAGGGGT
SG_533	CTGGAATGAGCTACAGCAAC
SG_534	CATGCTCTCCCCACGTCCAC
SG_535	CCAGGACCATGTAGACATGC
SG_536	GACAGTGTCCTGTTCAGGGC
SG_537	TCCGTGCGACCCGAGCCCTA
SG_538	CCGGAGTGTTTCTTAAAACT
SG_539	CAGGGCCTCATCTTCCCCTG
SG_540	GGGGCTCAGAGAAGGCGGAG
SG_541	ACCGAAAGCTCCTCCGGCCT
SG_542	CAGGGGTGGGAGTTGCAGAG
SG_543	GCCACTTCCGCTCCTCGCAG
SG_544	AGGCCCGAACGCGGGAAAGG
SG_545	ACTGCAATTCGAACAGGAGG
SG_546	ACAAAAGCCAGGGACAGCCC
SG_547	AGGAGGGACCAGGTGTCCTG
SG_548	AATCGGCGAGCTCCGCCGAG
SG_549	GCAGCTCCTGAGAGACCCCA
SG_550	GGGGTCTGTGACCGGGGCAA
SG_551	TTTCAGGAACTGGAGTCCCG
SG_552	AAGACCTGGTTCTTGCGCCC
SG_553	CCGGTCCCCACTGATGGTGG
SG_554	CGCCACCCACGCAGGCACAA
SG_555	GCTGGACTCGGGCTGTGCAG
SG_556	AAACAGAAGGGGTCGGGGCG
SG_557	GCCTTTAAACCTGAAGCCAC
SG_558	GGGCGCCGCCAATCATTTCG
SG_559	AGGAGCCCTTGTGCCTGCGT
SG_560	ACGCTAAAAATAAAACGACT
SG_561	GGTTGTCATCGGCGCAGGCG
SG_562	GTTGCGCAGGCGTCCTGTAG
SG_563	GTAAGTGCACGGAGCTGATG
SG_564	GAGTGAAGGGCCGGGAACAG
SG_565	GTGTTCCTGTCGGCTCACAG
SG_566	AGGGTGCGAGGAAGACAATG
SG_567	ACGACGCCAAGGGAGCGGAC
SG_568	TCCTCTCTGCGCCTGCGCAG
SG_569	GTGGCCGAACGTATGGAGCT
SG_570	GGGGACGGTGAGTCAGATCT
SG_571	GTAGCGGGTGGTGGCAGGAG
SG_572	CAGGGGCTGCGTGGCTACCT
SG_573	GTAACGGCAGGCCCGAGAGG
SG_574	CGGGCACAGAGTCAGCTGGG
SG_575	TCCAGGGTGCACGGGGATGG
SG_576	AGGGAGTGGGGGTCTGAGCC
SG_577	GCTGAAGCTGCGGCTGAAGC
SG_578	AGGAAGCACCTAAGGCGCTG
SG_579	GGACTTCGGTGAGTGCGGCC
SG_580	GCGTAGAAGTCCACCTGGCC
SG_581	TGCTTCATGGAGAGCGGGGA
SG_582	GGACCGCGCAAAAAGGCCCA
SG_583	GCGGAAACGCTGAGGAGGAG
SG_584	ATTGTTGAAAACAAACCAGC
SG_585	AGGGGGCAGCAGCCCAAGCA
SG_586	GTGTGGATTTCCTTGCAGGA
SG_587	CCTGTTACTGCCCTACCTGG
SG_588	CCTTCTGCCTGATGTCAGTG
SG_589	CCTTCCTGTTTGGTCTCGGG
SG_590	TCATCCGGCCTGGGGAGGAG
SG_591	CATAAGGCTGCAGGGAGAGA
SG_592	CTGAATGTAAGATTTAGGCT
SG_593	AAGCACGAGACAGTACTATA
SG_594	CTATATGAAGAGTAGCCAGC
SG_595	CTACAGGGACAAGAGACACA
SG_596	AAGGCACACCAGGCTGAACA
SG_597	AGGGTCCTGCAGGCTTCAAG
SG_598	ACATGCATCATGGAATGCAC
SG_599	TAGAGGACAGCTGGGGCCTG
SG_600	AGTTCTGAGCCCCAGCCCAG
SG_601	GGAAATGGAAATAAGAGGGA
SG_602	CAGTAATTAAAAGTCTAACC
SG_603	AGAAAACGCAGGTATACCCT
SG_604	GGGAAGCAGACTGGACAGAA
SG_605	GGTAGGCATAGCTCTCCCAC
SG_606	TTTGGGGAGGCTGGGTGCGG
SG_607	CACACTACAGGCCAGCACTG
SG_608	TGAGTTACTGATGCCAGGCA
SG_609	TACATTTGTGGGGCCGGGCG
SG_610	AAGTGCTGTGCATCGAATGG
SG_611	TATATCACAAAATCCTGCAA
SG_612	CTGGGCTCGGACCTAGGTCG
SG_613	CGAGCGGAAGTGGCTGGTAG
SG_614	ATAGAGCTCAGTTCCTAGCT
SG_615	AATTGCAAACATTTCTCAGG
SG_616	TTACCCAGATTCGCAAACTA
SG_617	CACTGTGTTCTTGTAAAAAC
SG_618	GTATGCCCTTGCTAAAATGC
SG_619	TCTGCCCCACAGCTCAGAGC
SG_620	CATATGATAAATCACACTCG
SG_621	CTGCAGGAGAGCACAACTCT
SG_622	ATTAGCTGGTGCTTTCACAT
SG_623	TCTCACATCGAAATCTGCCA
SG_624	CCACAAGTTTCCATAGGCTT
SG_625	ACGGACACGTGTACGCGCCC
SG_626	CCTTTGAATTTGGCCCGGCG
SG_627	GAGAAAGAAAGTGAACTCAT
SG_628	GGACCGTAATTGTGCGGCGG
SG_629	GGAGGAAGGCGAGAAGGGCC
SG_630	TCCAGCCTCCTCCAAGGCGG
SG_631	GGGCTGAACCCCGAAAACTC
SG_632	TTTGCCATCCATAAAGAAAG
SG_633	TTCACACCTTCCACCACGTG
SG_634	AGTGCATGGTATTTATAAAA
SG_635	GTGATGAATCCCATTTGTAA
SG_636	GATCACTGTAGAATTCTGAG
SG_637	TAGAAACATATTCAAGAACA
SG_638	GCTTGAGAAGTCCAAGATCA
SG_639	GGCAGGACATCCCAGCACAG
SG_640	GTTCAAATGGAGCAGCCGTG
SG_641	GAGAAGAAGACACCTAATCT
SG_642	AGACTGAATTAGACCTTCAG
SG_643	ACGTAGGTGCTTGATTGGGT
SG_644	CTGGATAAGACACCCTGAAA
SG_645	CTGCCTGTCAGAGCCACTGG
SG_646	GGTGGGGGATGGTGGTGGAG
SG_647	ATGAAGGCCCGATTCATCAG
SG_648	CATTTCTCAGGTAAAAGAAT
SG_649	TTTAAGCGGTCCGTCCGCCT
SG_650	TTCCGTCCAGCTCGGCATGG
SG_651	AAGTGTCTCGGGCTCCTTAG
SG_652	AGTCCTACTCGAGTGACCGT
SG_653	CTTGATCGGCGACTAAGTGA
SG_654	AAGCTAGCTTTGCAATATGG
SG_655	ATCTCAGGAGTTGGATGAGA
SG_656	TCCTGTAATAATGTTACAGT
SG_657	CAGACATAAGCAGAGTGGAG
SG_658	CTCTTATCTGGAGTCCCTGA
SG_659	ATTGCACACATGCTCACCTG
SG_660	GATCTCAGGAGTCGGATGAG
SG_661	ATCTGACATTCCCAGTGAGT
SG_662	TAAATAGAAACACCTGAAGC
SG_663	CAGCGGGGGCCGGTGAGTAA
SG_664	AGGCGCCGGGTTTCCCAAGA
SG_665	GGCCCCGGATCAGTATCTTG
SG_666	GAGCGTGGCGGGAAATACCA
SG_667	TGGTCTCTCCCGATCCCGCG
SG_668	CCTGGTTGGTCACGTCCCCC
SG_669	AGAAGAGATCCGGAAACGCC
SG_670	TCTGGGGCCGAAGTCGAAGC
SG_671	TGGAGCCGAAACGTGTCCGT
SG_672	AATCAGTCCAAGTCCCCAGA
SG_673	CTGATGTTGTCCGCAAGAGC
SG_674	CTTGCAGACAGGAGTGGGAC
SG_675	AGGCTTGCTCCAGCCCCATG
SG_676	CAGCCCTGCAGGGAGGACAA
SG_677	CTGAACTGGAAGCACAGACA
SG_678	GTCTTGCTCTGCCAAGCAGC
SG_679	CAAAATCCTAGCCAGCAGCC
SG_680	GGAGGAAGCGTCATAAGGGT
SG_681	GACAACAAAGTGTCAGAAGG
SG_682	AAATCCAGCAAGGGGGTTGG
SG_683	TTGCTGGGGACAGTGGATGG
SG_684	AGAGATGGGGAGGGGCCTGG
SG_685	GGGTGGCCCAATGGGGAGGT
SG_686	AGGGACGGGAAGGGAGCCTA
SG_687	GGTGACCAAAGCCCAGGGGC
SG_688	CTCTCACCTTGAAGAAGCTC
SG_689	CTGGCCACTGGAGGCACGTG
SG_690	ACTGGGCGGGATGATCCCGG
SG_691	CTTGGGCCCCCTTGAAGCCT
SG_692	GAAGTGCACGACGCTGAGCA
SG_693	AGCAGAGCCGTCCACAGACC
SG_694	GAAGGCCCTAGCACAGGCTC
SG_695	ACAAATTACTTCCACCATGG
SG_696	GAGCAGCATGTGTTGAGTGC
SG_697	AACATTCAGGCAGCTTGGAG
SG_698	GCTGATAACTGATGACGGAT
SG_699	CCCACTGACACAGTAAGGTC
SG_700	GCAGCAGGGTTAATGCACCC
SG_701	AGCCGGGATGCCCCAGCATG
SG_702	CCAAGCCTCGCAGAGCGTGC
SG_703	TGTGCGCGGCGTTTGGGGGT
SG_704	CTGCACCATGACGCGCAGTG
SG_705	TGGTATATGGACGACGCCCC
SG_706	TGAGCATGCGCAGCATGCCG
SG_707	GCTCGGGGTGCTCTACTGGA
SG_708	CGGGATTTGGGGGTTCGTGG
SG_709	GCAGCTGCTCCAGGCCCACT
SG_710	AGGATAAGCGACATCGGGGC
SG_711	GTTAGGCGGGAACATAACCT
SG_712	GCTGGCCGTGACCTTTGCCC
SG_713	ACTCGGGACTCAGAGGACCC
SG_714	TCGTGTCTCGAGGAGGGTGG
SG_715	GCCAATGGCTTCCACACCAG
SG_716	TGTCGGTTTCAGGCTCCACA
SG_717	TGAGTAATATGGAAATGGCA
SG_718	CCAAGAGCAGAACCCCAGGA
SG_719	ATTTGGGCCTTGGCCCCAGC
SG_720	AGTGAGAGTCAGCCCTGGGT
SG_721	CCTGAAGCCAGCACAACCCC
SG_722	AAACTTGCCTAAACCATCAA
SG_723	TTGCTCAAATGGAGTGGCTG
SG_724	GAATGAAACCATCACAGGAA
SG_725	CTGGTGGGAAAGAATTCTGC
SG_726	ATCTTTCCTTACACGTGGGG
SG_727	AGATGATCCAATATTGACAA
SG_728	CATACTCACATAACCAGTAG
SG_729	AGCTGTTACCCACCCAGAAG
SG_730	GACTGTGGGAACCACCAAAC
SG_731	GTCTGAGGGGAAATAGAATG
SG_732	GCTGCCGTCCCTGTGAGGTG
SG_733	AAGCAGTGATGATTCTCAAC
SG_734	TGCATAGGATGACCTGGGGT
SG_735	AAGTGAATTTAAACTGTCAG
SG_736	CTGCATCCAAGGGAAGGAGG
SG_737	ACCAGCAGATGCCCAGGAGG
SG_738	AGCACTTGTCTGGGCAGCAG
SG_739	CGGGACACTTACGGGCCTCG
SG_740	ATGGTGCGGAGCCAGCACTG
SG_741	CCAGTCTGCAGAAAGACAAC
SG_742	AGCAAGTGTGCGGGCAGCAC
SG_743	GGACAGTGGCGTTGGTCTGG
SG_744	CTTCAGGCGGCCGGAGGTTG
SG_745	GGAACAGGGGAGACGACCCA
SG_746	GCCCAGAGCTGAGCCTTCCG
SG_747	TCTCCGCCAGCTGCGACTGG
SG_748	GACGAAGCGGAGTCGGGAGC
SG_749	CGAGACGGGGTAGTGAGGGC
SG_750	TGACTCACCGCTGGGTGGGG
SG_751	AGTCCAGCCCAGCTCCCAGG
SG_752	CTGGACGTGGAGCAGTACCA
SG_753	ATGTGGCTGGGTTGACAAGT
SG_754	GGGTCCTTCAGCTCCTCGGG
SG_755	TTTATTCCTTAAAACAAAGT
SG_756	CGGAACAAGCCCAGAGATGA
SG_757	GTAAATCTCTCGCAGACCCT
SG_758	AGATCAAATAATAGCTGGGG
SG_759	AAACTATGAGAGAAGAACAA
SG_760	CAGTACTCAGCAAAAGAACA
SG_761	CGTTTGCCCCTAAAAATGGA
SG_762	GGCGAAAGACACTTCTTACG
SG_763	ATACCTGGAGGGTTTATCAA
SG_764	CTTGGGAAGCAGGGCTGTCC
SG_765	CCAGACTGGGAAGAAAATAA
SG_766	AATTGGGCCAAGCAGCTGTG
SG_767	ATTCTTGGTAAAAGCAAAAA
SG_768	TAATGCCTCTCTCCCTGCAC
SG_769	TCACTATCACGAGAATAACG
SG_770	AGGAAGTGCTCCCGTGGGGC
SG_771	GAGTGGGTGCGTCTGTCCAG
SG_772	GTGTCTTCTGGAAGGCGTGG
SG_773	CGAGTGTGGAAACAATGGAG
SG_774	GCTCTGGGTCTACCCGCTCG
SG_775	CCTAGGAGCCCGTACCGCTG
SG_776	TCACCTCCCTCTCCCCAACG
SG_777	CATACCCAGGCTGGCTCCTG
SG_778	CCCACTGTGGATATGTAGGG
SG_779	AGCACAGAAAAACAAGCTGT
SG_780	ATGCCAGACGTGCCAACAGC
SG_781	TGCTCAAAAAATATCTGAAG
SG_782	GTTACCCATAAGGGTATCTG
SG_783	ACACATCTTGGCATCATGTG
SG_784	TGGTGTTGGAAATTTAAAAA
SG_785	TTTGTTCAGGTCATGTATGG
SG_786	GGGAAGGGGAGAATTTCGTA
SG_787	ACGTGCGTGTCGACCCAGAA
SG_788	AGGCTGCGCGCAGCAGAGGT
SG_789	AAATCAAAGACTGCCAGCTT
SG_790	GGGAGCTGCTGTTAGGGATG
SG_791	TCCGCACTCTCTAAGGCCCC
SG_792	AGGAGAGGGAAGGTTCAGCC
SG_793	CAGAGAGTGTAATCTGCGAG
SG_794	TTCAAACACTCCCAGAAGGA
SG_795	ATTGTTAAGTCAGACTGAGT
SG_796	TGAAAGCACAGAAGGAGAAA
SG_797	CTTCCTAAGCAGTCAGGAAA
SG_798	CCAGAAGTAGGTAGGACCCA
SG_799	GCCTAAAGAGAAAAAAGAAG
SG_800	TTTATGTGAGTATATGGGAG
SG_801	ATCACTGTATACTAAAAAAC
SG_802	TAAGGCCCAGCTGGGCCGGT
SG_803	TCTAAACTAATTAAAAAGAA
SG_804	TTAAAGGTCTGTATACAAAC
SG_805	TGTAAATTCACAAACAACAA
SG_806	TAGATGATAGAAGACAGTAG
SG_807	GGCCCTTCTATATTTGAAGA
SG_808	GTCACCACCTAGAAAACATG
SG_809	AGTAAGTGAAAGAACAGTCT
SG_810	ATAGACGTTCCCAAGGTGGA
SG_811	CTACTTACTCAAGACGCCTG
SG_812	GAAGACTGGCCCGTGGGGTG
SG_813	CCACAAGGCTCCTCTGCTCA
SG_814	AGAACCACCAGAGGCAAGCA
SG_815	CTGCGTGGATAAAACCCAAA
SG_816	AAAAGTTATAAACTCCTGCG
SG_817	ATCCTGGGACCTCGTCACCG
SG_818	TTTACCATGGAGCAGAAAAG
SG_819	ACATGGACATGAACCTGGAG
SG_820	AAATTGGGGACATGATGACA
SG_821	GCAGTAGGAGGGGCAACCTT
SG_822	ATCTCAAACCTCATCCACAA
SG_823	TCACCAAGCTACACTTGAAG
SG_824	CGTTGCCTATTCTAAAATGT
SG_825	TTTGCTAGATGTCCATAATA
SG_826	AGATGGAATAATGCCTACTG
SG_827	TTCATTTAAAATTGCCAAGA
SG_828	GTACTTACTGCCAACCTCAG
SG_829	TCTGTTCCCCATGGTTCTGG
SG_830	GGACTTGTCACATGACAAGT
SG_831	ACTAACGGAGCTCAGCTGGG
SG_832	GAGAATGGGAAATGGAGCCT
SG_833	TGTTTCCTGGCTGATAAAGC
SG_834	GCGGGGGAGTCGGTTTCTCT
SG_835	TCTGGGCACTCCTGAGTCAC
SG_836	CCTCTGAGCAGGGAAGCCTG
SG_837	GAGCTGAGACCAGACAGACC
SG_838	CAGGGCTTCAGATTAGTCAG
SG_839	ATTCCAGTCACTGTGGCCCT
SG_840	CACCAGAGCTCGTGAGGTGC
SG_841	CTCCCAGGGCAGTTGGCAGC
SG_842	CATCCCGATGCCCCCACCAC
SG_843	CCGTATGGCCTTGGGCCTGG
SG_844	GCGGGTGTGATCTGCCAAGC
SG_845	CGAACGCATTTGACAGAAGC
SG_846	CTGACTCTGCAGTGAGACGC
SG_847	AAGAGACTCTGAAGACATCG
SG_848	ATTTAAAGTAATAAAAGTTG
SG_849	ATTTCTCCTCAGCTGGATGG
SG_850	TTTATTAACACATAAGGATA
SG_851	AATACAACAGCTGCAAAAGT
SG_852	ACCTCAAGCAGAAGATATGC
SG_853	CATCCAGCTCTAAGTAGCAG
SG_854	GGTCCCTGACAGAATAAAGA
SG_855	CCAACCATGATTTACAGGCG
SG_856	GCTGAGGCTAGTTGGGTAAG
SG_857	GGAGCAGGAAATAAAAACTC
SG_858	TGTGGGAGGAGCTGGGACGC
SG_859	AGCTTGAGTCTCGCGCGCGC
SG_860	CGGGCCTATCCCACCTGCTG
SG_861	TTCAGGCACTTCCGAGGGGG
SG_862	GGAGGTGGAAGTTGGGGCGC
SG_863	CCGCTGTGCTGTGAATTCGG
SG_864	CGCGCCTGCCTAGCATACGC
SG_865	AGACACAGGAATTATGGTGA
SG_866	TCTTCAAAAACTGGGGGCTG
SG_867	CCTGAATCAGCGTTAGCATG
SG_868	AACAGGAAGCGGAAGCAGGA
SG_869	ACCAAGACTCCAGAGCAGGT
SG_870	TCTACTCTGCATGAAGCCCT
SG_871	TGATGGGAACTCGGAAGTGT
SG_872	CATGCTCCTGCCTCCCAGGG
SG_873	TCTGGAATTATTAACAGTGA
SG_874	TTAAAAAAAAAACATTAACC
SG_875	TTTAAAAATAAACTGTAAGC
SG_876	TACAGGCTTTCTAAGTGAAA
SG_877	TCCTCCCAGTGATGTGGCAT
SG_878	TCTGGACCTGCCATCCCTCG
SG_879	GAGAAAGAGAATCACTCGGA
SG_880	CGTGAGGCGGAGGACAGGCT
SG_881	TCACTCAGATGAGATTTGGG
SG_882	AGGGTGGCAGCTCAGAAGCG
SG_883	CAAGGCTTGCCTGCCACCCA
SG_884	AGTCCCAGTGCCTGGGTTGG
SG_885	TGCCTAGATGCGTTTGGGTG
SG_886	GAGCCTTGGAAAGGAGGACC
SG_887	ATGGCAGATCTGGGGGTCCG
SG_888	TCGGAGGTCAGAGCTCGGCG
SG_889	GTTCTTCCCTGATACCCACC
SG_890	TGCAGGGTGAGAGGCACCCC
SG_891	GAAGGGGCGGGATCGCCACA
SG_892	TCCACCTAAGAGCCAATCAA
SG_893	CGAGGTAGCGATCGTCTCTG
SG_894	CGAGTTCACGCCAGCGACAG
SG_895	CTTCAGCTTCAGCAACGTCA
SG_896	GGAGCAGCGGGAGGAAGCTG
SG_897	AGAGGGGCTCCCTTCAAACT
SG_898	CGTGGAAGGAGCCCAGCAGA
SG_899	ACTCGTTTCTGCCCCGCCCC
SG_900	ACGGGAGTTCAGGAGGGACA
SG_901	GTCTTTCGAGCTGGAGCGGA
SG_902	AAAGGGGATCAGAAACCGCT
SG_903	GTAAAAGGGAAAAGGTGAGA
SG_904	GAGCAGAATACGGAGAAAGA
SG_905	GGAGAAGCAGGGGAGGTTCG
SG_906	CGACCAGAAACCGGAACAGA
SG_907	AGGAAAAATACTCACGCCAA
SG_908	GGAGTAGGGGAGGGAACCAA
SG_909	AAGCGTGGAGGATGGGACTG
SG_910	AGCAAACCACCGTACTGCAA
SG_911	GACATGTGTTGAAAATGGGA
SG_912	CAGGCGCAGACGTAGGCGAT
SG_913	ATTTCGCCGGCTTGCGCGGA
SG_914	CGAAGAAGGAGAAAGACCCG
SG_915	CGACCTCTGACCTCTAACCC
SG_916	ACTACTACGACTCTGGCGGG
SG_917	GCGCACTGGAACCAGGCGTG
SG_918	CGGGGTAGGAGACCTGGAGC
SG_919	AGCCGGGGAGGCAGACAGCA
SG_920	CCAGGGGGGAGGAGTTAGCG
SG_921	GCGACTGCGGAAGGTTGCCC
SG_922	GATTAGTAAGAACTCAGCTC
SG_923	GCCAGTCGGGAAGACAGATA
SG_924	TGGAAAGGGAAACGTCGCAC
SG_925	GGGCCGCACTCTTCAAGCAC
SG_926	AGGTACTTGGGAAAGGGGCG
SG_927	ATCGCTCTCGGCCTCGGCCT
SG_928	CTGGATCTCTGAGAGAGCAG
SG_929	GGGAAGTGGGGAAGAGGGGG
SG_930	AGGGATCCGCCGTGGACCCA
SG_931	GCATCCAGGAGAACCGGAAA
SG_932	GATGAACAGATGGTAGATGA
SG_933	CAGGACACAGGGGACACAGC
SG_934	TGGAGTCCTGGCCAGCCAGG
SG_935	GAGAGACAGAGACTTGATGC
SG_936	GAGCTCAGAACGGTGAGCAG
SG_937	TGTGTGGGCCCCCTGGCCAA
SG_938	GATAGATGGATGCATCACCT
SG_939	GGGAAGGGCTAAGGCCAGGC
SG_940	GGGTTACCCACCCGAACTCC
SG_941	GGTGCAGGGGAGGAGAGAGG
SG_942	CCGAAGCTAAGCCACCCTCG
SG_943	TGCCAGTGCCCTCCCTGACC
SG_944	GCGGTGTGATGATGACTCCA
SG_945	CGAGCATCCCATTGTACAGA
SG_946	AGGGGAGGACTCGCTCCTAG
SG_947	AACCCATCGCCGAAACCGGG
SG_948	CGGCGTGACGTTGGCTGTGC
SG_949	CCAAAGACCCCTGGAGCTTG
SG_950	AGAGAGAAATGCCGAGGAAT
SG_951	AGGATGCAGGGCCGAGCAGC
SG_952	TGATTGGCTGAGCAGGGCCG
SG_953	CTGTCACTCAGGACCTGCCT
SG_954	CCCACCCCAGCGGTCTTTCG
SG_955	GGACTAACAATTCTAAGCCA
SG_956	GTGAGGACCTAGCTGGATCC
SG_957	TCTTCTAAGTGTGAATGACT
SG_958	GTTGAGGCAGAATCAAAACC
SG_959	AAGACCTTAGGTATTCAGGT
SG_960	GGTAAAAAAAAAAGGACCCA
SG_961	AAGAACATTTGACTAGCTCT
SG_962	GTATCTACTTCTGTTTCCAT
SG_963	GCGCAGGAAGAAGGAGCAGA
SG_964	AGGCAGCGATTGGTCTGCGG
SG_965	CCATTGGTGGGTTCCGGAGA
SG_966	GCCGGGCTTACAGGTGGGAG
SG_967	AAGTGGCACTTCGGGGCGGG
SG_968	TTGCCTAGCAGCGGCAGCGC
SG_969	GGATCGGAGGTGGGGCCTAG
SG_970	ATCCTGGGGGAGGAGAGGGG
SG_971	CGCGTCCTGGGAACATCTGG
SG_972	GCGCGCATCCAGGCTGAACG
SG_973	AAGCAAACGCGCATGCCTGT
SG_974	GAGGTTTACCAAGCCCGGCC
SG_975	AAAACTAAGTAGGTGCGCGC
SG_976	CCTTCCCACCAAAGCGGAAG
SG_977	GTTTCTATAAGGGGGAAGGG
SG_978	GCCGAGCGGGGGTGGAATGA
SG_979	AGAGTTCAGGGTGCAAATGA
SG_980	AAGGCAGCGGACTCTGCAAG
SG_981	TATGGCTGCATACACAGCAC
SG_982	CTCACTAGATGGATGACAGA
SG_983	TATAGTCAGCAGCCTACGCT
SG_984	TCTTTGCACTGGCTGTGAGG
SG_985	TTCACCTACCCCAAGCAAAG
SG_986	GAAGGGGTGGAAAGCAAGCT
SG_987	TTGTGACTTGAGTGTTGCCT
SG_988	TGGAAGATCAAGAAGTGTGA
SG_989	ATACACATGAAGTGTTAGAG
SG_990	TAGGTCATTAGTTTCCAAGC
SG_991	CCTTCTCTGCTCCCAGGGAA
SG_992	AAGTCCTCGCTTTACAGATG
SG_993	AATAAGACATGACTAGTCTA
SG_994	TAATCCCCTATTTATAGTTG
SG_995	TGTGAGCAAGTTCGGTGCCG
SG_996	GCATATTTCGCATCTGCCGG
SG_997	ATTGCTGCAGAGAGCCCGGA
SG_998	GTGGTGTCCAATCCGACCTG
SG_999	TTTGTTTCCCTCCGGAGAGT
SG_1000	TTCCCAGTGCCCCAAAGCCA
SG_1001	CCGGGTCATCTTTCCTCCTG
SG_1002	CGGGGTCGTTGGGAGAGTGA
SG_1003	CCAGAGGCCGTCCTGTAGCC
SG_1004	CGGAGTTAATGTATCAGGAC
SG_1005	GAGGCCGTGGCTGTGGTTCG
SG_1006	GACGAAGCTGAGTGTCGCCA
SG_1007	ACCCTCAGGAGCCCCTGCGT
SG_1008	AAATGCGTTCCCAGTAGCCA
SG_1009	TAACGCATGCGCGGGGAGGG
SG_1010	GGGAGGGTACGCGAGACTGG
SG_1011	CTCCTGACCGCAGCGGCTAG
SG_1012	GGGAAGTCGGTGGACCCTGC
SG_1013	GACCCCCAAGGGAAGTGGGG
SG_1014	TTACCAATCCCCACCCAGTG
SG_1015	AACCTAGAGGGGCGCGGGAG
SG_1016	CGACTTCTCCCTGCAGGGCA
SG_1017	GAGGGAGCTGAATAGAGCCA
SG_1018	TGGGAGATGCACCTTCTTGG
SG_1019	TTGGGCACGGCTGTGCAGAG
SG_1020	TGTTGGTTGCAAGAGACCGG
SG_1021	CCAGGACCAGCTGGAAAAGG
SG_1022	CCAAATCCTGCCCAGCCCCC
SG_1023	TATCTTCTCAGCTGGCTCGA
SG_1024	AAAATGCAGAGAAGGCAGGG
SG_1025	TCCTGTTGGGGGCAGGAGGC
SG_1026	TGGAAAGAGACTGCTCAGTG
SG_1027	TTGTTTCCAGACAAGATAAG
SG_1028	TGAACGGGATGAATCCAAGC
SG_1029	CGAGCGCTTGGGGTTTCTGA
SG_1030	GGCTCCAGATCTCTACTAGG
SG_1031	TTATGGCCGCGCAGGTAACG
SG_1032	AGCAGCGAGGACTCGAGCGC
SG_1033	AGCCGCCTGCACAGTTGGCG
SG_1034	AGACAGCCGAGTGCGCCGTG
SG_1035	TTCCCCATCCCGCCCACGAA
SG_1036	TTTGGGGAGGTTCGGGGCCA
SG_1037	GAGCAGGCTCGGAGCCTACG
SG_1038	AAGAGGAAGCCGAGAAGAGG
SG_1039	CTCTCGTGCAGATGCTGGGC
SG_1040	CCTTACCCCCATCCAGTCCG
SG_1041	CGGTGATCAGGGACGGGCTG
SG_1042	CCACCCAGAGCTCTGGGCCA
SG_1043	GAGCGAACGGAGGGCTCAGG
SG_1044	TTACAGTAACTCTCCTCCTG
SG_1045	AGCAGGGGTCGGCTTAGCTC
SG_1046	TGGTCTCCTACCCAGAGTGT
SG_1047	CTTGTGTGCGCTCTCGATGA
SG_1048	AAGGTCACCTCTGCTTTGAG
SG_1049	TTCGCTGCTCGCCTCCTCCC
SG_1050	CCTGATTGTTGCTGGCCGCG
SG_1051	TGTATGCAGAGGGCGGGTCC
SG_1052	TGAATAGTTCGTTCTGGCAG
SG_1053	AGGGGAGCAAGGGAGGAGAC
SG_1054	CACCCCACCCTGGGATCCGA
SG_1055	GAGTCTCGTCCAAAGGAGGG
SG_1056	AACCCACAATCCTAGAGCTC
SG_1057	TGGCCTCACCCTTGAGGCCC
SG_1058	TGTGGGTGTGGGAGGAGCGG
SG_1059	CTCAGAGGCCTCGCGAGGCA
SG_1060	GCGCGGGAGGCTGTAGGGAT
SG_1061	TTACGCGGAGCGGTAATGTG
SG_1062	AGGCTCTGTTGTCCCTCAGA
SG_1063	TTGTTTGACAGGTCACAAAG
SG_1064	GGAGAGGCCAGAGAGAGAAG
SG_1065	CCTCTCCAAACTTTGACCTG
SG_1066	GGAAAGTGTGATCTAGTAGG
SG_1067	CACACCTCTCGCGAGAGCGT
SG_1068	TCCCTCATCTGTTTGGCGGG
SG_1069	CTGATCTGGGGGGTGTGCTG
SG_1070	GCAGAGGAAGAGAGAACGTG
SG_1071	TGTGAGAACGGACACGTAGA
SG_1072	GAAGCAGGCGCTTCTCATCA
SG_1073	AGCCAGAAGACTTTAAGGAG
SG_1074	AGAAAGACCTAACTGAGACT
SG_1075	GCTCCTGCAGGAGACTGGGC
SG_1076	TTCCTCCTGAGATTTGGGTG
SG_1077	TCAGGCCCGAGGAGGCAAAA
SG_1078	ATCTGTCACTGGGACACCAA
SG_1079	AAAAGAGAGAGGGTGAAGCA
SG_1080	GTGACATTATTCGCAAAACT
SG_1081	GCATTGTCACATGGACATCA
SG_1082	GAGTAGAGAAGCCCAGAGAA
SG_1083	AACAGACATGAGCAAACAGT
SG_1084	CATTGTCACATGGACAGCAA
SG_1085	CAATTGGACAAAAGGCAAGC
SG_1086	TAAGCATGCGTGGTATCAAG
SG_1087	CTCCGCTTCCGGTGATGCCC
SG_1088	CTGTCAGGGAAGCTGAGGCT
SG_1089	CTTTGCGACTGATACAAAGT
SG_1090	AGCGACATGTCATTACAAGG
SG_1091	TGCCCGAGAGGACAGTCCCC
SG_1092	GGTTGTGAGGAGTCCCGTGC
SG_1093	ACGGCGGGTTCCACACCTGT
SG_1094	TACACTTCCTCGGACCATAG
SG_1095	CAGTCGTTGCTGCCCCGAGG
SG_1096	GCGAACGTGTGTGCGGCAGG
SG_1097	TACTACACGTCCTGGGCCCG
SG_1098	AACCTCTCGGTCCAGCGCGC
SG_1099	GTGTGTAACGACACCTCCTA
SG_1100	AGGGACTGAGCTCGTGCGCG
SG_1101	GATTTCCCTCCTCTGAGCCA
SG_1102	GCTGGGCAAACACACACCCG
SG_1103	ATGGGCATTGGGGGTGGCAG
SG_1104	ATGGAACAACATCCCAGGTG
SG_1105	CTATGGGAAAAAATAGGTGG
SG_1106	GCCTGAGAGGTGCATAGCAA
SG_1107	TCTTTCCAGGGTCAACGCCA
SG_1108	GTGGCCCCAGCTGGTTGCTG
SG_1109	TGAAATAACGCTCGCAGAGG
SG_1110	GTTCATATGAGCGTGTCAGA
SG_1111	AAGCGCTCCAGAAAAGCAGC
SG_1112	CTTGTTGGTAGGACACCGCC
SG_1113	TGTACAGGAAGGAGAAACGG
SG_1114	AGTATTAACAACATAAACAT
SG_1115	ATGGGAGAATCCCCTTAGGT
SG_1116	TGGTGACTTTAGGGTAGGAC
SG_1117	GGTGCTGACCCCTGACCTCG
SG_1118	ACGTCCCTAGGACCCGCCAC
SG_1119	AGAGGAGGTCATCAAAGACC
SG_1120	GCTGATGTCAAAACGCCTCG
SG_1121	CTGGTTGCCGTGGCGACTGG
SG_1122	TAGGGCGTCTTTGAGGGCAG
SG_1123	CCCAAGCAGCATCAAGCCCC
SG_1124	CTCGGGAACGTGAAGGGGCG
SG_1125	GGAGACATCCCATTTCTCGT
SG_1126	TTACGGACTCCTGAGTGCCT
SG_1127	GTATCTAGAAAAGCTCCAGA
SG_1128	CTCATAGAAACATACGGAAA
SG_1129	CCCGCTGAAAGCGCCAAGGC
SG_1130	CTGCAGGTGAGTGGTGCCCG
SG_1131	CTGGGAAAGAGCCCGCAAGA
SG_1132	ATTCTGTCTTCAAACTCAGT
SG_1133	TGCTCTATCCGCCAATCAGG
SG_1134	CACCAGAATCCGCGGGAGCG
SG_1135	GGTAGGGCCGTGTCAGGTGA
SG_1136	AATGGAAGACTTTCGACGAG
SG_1137	ATAAGGGGAATAGGGGAGCG
SG_1138	GACGCCTGGAACGCAACTCC
SG_1139	GCGCACACAGGGCGGGAAAG
SG_1140	AAAAGGAAGAAAGGAAAGCG
SG_1141	CCTGGCGAACGCTGAGAAGA
SG_1142	CGTCCCCCCAACTTCTTAGA
SG_1143	CAACGGGTTACCCCCACCGC
SG_1144	TTGTGTGTGTGCATGCGTGG
SG_1145	AGAGCTTGTGGCTGTTGCCC
SG_1146	GGAAGGAGTAAGAACCGCTC
SG_1147	CAAGTTGCTGCCGTGCCCTC
SG_1148	AGAGCTGCGCTGAGCAGGGC
SG_1149	GAAAGTCAGGCCTGGGACCC
SG_1150	CAGTAACTCGGACCTCCCCC
SG_1151	AAGGCGGAGGGCGCTGACTC
SG_1152	GGGCAGCCCCTGGTGAGTCA
SG_1153	ACCGTCCAGGTGCAGGGTGG
SG_1154	GCCCATGTAGCATCCCTGGA
SG_1155	GGACCGACTAGAGCACAGTG
SG_1156	CTTCAAGAGTGTGCAGCTCC
SG_1157	AAGCCCTGGGGCTCTCCGAG
SG_1158	AGAGTCAAGAGTGTTGTCTG
SG_1159	CTGGGCAACCGTCTCCAGGC
SG_1160	GCGCGCACGTAGGCGACTTG
SG_1161	GGCTGGGGTAAGGATGATCA
SG_1162	CGCCTCGCTTAGACATTGGC
SG_1163	ACCAGACGTCCCGTGGGCTA
SG_1164	AGACGGGAAGCTGGCTGCAG
SG_1165	CCTCTTCCCGGGCTCGCAGT
SG_1166	CTCTAGTCGTGTCCCCTCGT
SG_1167	CCTACTGCGAGCCCGGGAAG
SG_1168	CTGGCGCTAACGGTCGGTAA
SG_1169	ACGCTGCTCCCAGGAGCTCC
SG_1170	GGACGCCGTAGCCGAGAGGT
SG_1171	TCTGAGTGCGAAACTCCGAG
SG_1172	TGTTGTGAACCGGGTCGCGG
SG_1173	TCTGGAGCTTGGGGCCAGGC
SG_1174	GACTTGGGGGAGCCATCCTT
SG_1175	TGGACCGCGAAGGGAATAGC
SG_1176	CCCTCACTCACCCCGAGCCT
SG_1177	AACCCGGTGGGAAGCCACGG
SG_1178	ACAAAAATAATAGCCAGCTA
SG_1179	GGAGGGAAAGGAGAGAGAAT
SG_1180	ACAAGAGCAGCTACACAAGA
SG_1181	AGAGCACAGAAGAGGAAGGA
SG_1182	GAACAGGATGGGTTAACATT
SG_1183	CTTTCCCATTTACAGAGGCA
SG_1184	CCAGGAGTCGGCTCTGCATA
SG_1185	ACATTCACAAAAGAGGGGCA
SG_1186	GGCTTTACCAAGTTAAAGCT
SG_1187	AGTGACTACATTTGGAGAAA
SG_1188	ATGAGGCAGTTAGAAATCCA
SG_1189	ATAAAACTGAGCCCATAGCA
SG_1190	TATGGAGTCCGGCGTGGCAG
SG_1191	ACGGTCCTGAAACGCCCCGC
SG_1192	GATAAAATGTTGTCAGGCTG
SG_1193	GGGGGAAAATCCGTTTGTGG
SG_1194	CTAAAGTTCTGCTTCTGTCG
SG_1195	TTTCCGCGGGGGGTTACGTG
SG_1196	ACCCCAAGTACCTTTGGCCA
SG_1197	GACCGTAGAAAGGCCGGGCG
SG_1198	TCGGCATCTCAGGGCCCCTG
SG_1199	TCCTAGCGACACTCGGCCCG
SG_1200	TGCAGCGGTAAAAAAAGCCA
SG_1201	GCGAGAAGCACCTCCTTCGA
SG_1202	CCTGACTGCCTTCCGGACGC
SG_1203	AAGAACAAGTGAAAACACCC
SG_1204	AGCAAGCGGTGCAGGTAAGC
SG_1205	TGCCTGCAAAACGACCGGCG
SG_1206	TCTCTTCTTGCCCTCCCCCT
SG_1207	GAAGAGGAAAAAGTCCAAGT
SG_1208	TCTCGGGTCATGGTTTACAG
SG_1209	AGTGACTTCAATATAACAGC
SG_1210	CAACCTTCTAGGCCTCAGGC
SG_1211	ATGTGAGTAGTTTCTAGCTC
SG_1212	AATTCTCAATGTTTCAGAAT
SG_1213	ATTTCCACTCCTTTGCAGGG
SG_1214	CCCAAAAGGGAAAGCCGGGA
SG_1215	CACTGCAAGAAGCCAACTAA
SG_1216	CCGGGGGGTGGCGATCATAG
SG_1217	TCAGCCTCTAGAAACTTCAA
SG_1218	TTAAAGACCACTTGATCCAG
SG_1219	CTGCACCACGCCTGGAGCCA
SG_1220	CAGAGCATGGCGAGGTCTGG
SG_1221	TCAGCCTGTGATGACTGGTG
SG_1222	CGCTGAGCCACCTTGGCCTA
SG_1223	TGCAAGGCCTAGAATAGCTG
SG_1224	ACAAAGCAGGAGCGGCAGGG
SG_1225	CTCCTATCTAAGATCCCAGC
SG_1226	AATCTGTAAAATAGAGATGT
SG_1227	CGGCGGATATGGCTGCAGAG
SG_1228	GGATGTCCTGCTGGCTGCCA
SG_1229	TGTGTCTGCTGCCGGGGCAG
SG_1230	AGTGGCAGCGCTCGGGAAGG
SG_1231	TGCACCGTGTGTGCGTGCGC
SG_1232	TGAGGTAGGCGCAGCGGAAA
SG_1233	GCGGGAGGACCTGCGTGAGT
SG_1234	GGCCCGGAAGGGTAAGAACG
SG_1235	CGGGTTCTTGCTGGAAACCT
SG_1236	TCTGGCAACATCCCAAGCCC
SG_1237	TGGGGAAAACCGTGGAGAGC
SG_1238	TCCCATCCTGTACGACCCCC
SG_1239	GAGGCTGGATCAGGTACCAG
SG_1240	GGAAGAGAGGCACTGAGGCT
SG_1241	TCTGAGAGGAGTGGGGGGCG
SG_1242	TGGGAACAATGGTTGACAAA
SG_1243	GCTCAGAGCCCCCTAGGGAC
SG_1244	AGAAACTGAGACAGGAGGAG
SG_1245	GAACTGAACACAATATTGCC
SG_1246	AGAGGCTGGGTGCCAGAGGG
SG_1247	GAGAAGAGATTCTCAAAGCT
SG_1248	CTTACCCTCAGCTCTTGGCT
SG_1249	GAAGGAGGGATGGGGCATAG
SG_1250	TATGTGTGTTGGAGGGGGGC
SG_1251	GAAGAGCCTCTCCTCAAAGC
SG_1252	CTACATTCCAAGCTCTCGAG
SG_1253	CGTATTTCCATTGGATAAAG
SG_1254	TCACATAACATGTGTGGAGA
SG_1255	GAGGTAATGATTATAAATAC
SG_1256	ACTCAGTTTCCTGATTACCC
SG_1257	TACAAGGCAGGATGTGGTGA
SG_1258	GGGCCACAAACACACACCTC
SG_1259	GCATGAACTGCGGACTGAGG
SG_1260	CTTTCTGGCTGAGTAACTTT
SG_1261	TTTCAGATGAGGGCTGAGAC
SG_1262	CTAGTCCAGGGTCACGGAGC
SG_1263	TGTCCCGAGCAGGTCCGCAG
SG_1264	GTGGCTTAATGGGGGAGGCG
SG_1265	ATAGTCTGCCTCCCCACCCA
SG_1266	TGGTGGAACCTGAGGGCCCC
SG_1267	AGTGAGACACCACAAAGAAG
SG_1268	AGGGAGGCGGGGAGCAAGGA
SG_1269	AGACTCCTGCAGGGGAGAGA
SG_1270	CCTGAAGCAAATGGTTGAGG
SG_1271	CCTAAGGATGAGGCCCCCAG
SG_1272	CCTGGGCCAGGAGAAGAGAG
SG_1273	TTGATGCGAACCAGCAGCAG
SG_1274	CCTGAAGCACCCTCTGGCCA
SG_1275	CTGCCTCCTCGCTGTCCTGG
SG_1276	GGGAGGCCACACGCAGCTCA
SG_1277	CAGGTATGAGCAGCCTCGCC
SG_1278	CTAAAGTCATCCTCCTGCCT
SG_1279	GTCAATATAAAAAGTAATTG
SG_1280	ATAGAAGACAGGCCCAGAAT
SG_1281	TCTGAGCCCCAGGGAACTTA
SG_1282	TGGCCGATCATCTCGGGCTG
SG_1283	CAGCTGCATCAGCTGCTCGC
SG_1284	GCGGACAGAGAACTAAGGCT
SG_1285	TTTGTGAGCGGCCCGGCCTG
SG_1286	TGGGGTCGCCTGATGCAGGC
SG_1287	ACAAGCCCGTAAAGCATGGC
SG_1288	AGAGCGGCCGGAAAGGGGCA
SG_1289	AGTTCCTCGTAGGCCCGTGG
SG_1290	TCCCGTAGCACCGCTTACCA
SG_1291	GCGTCAGGCTGTGGACGAAG
SG_1292	ACGGACGGAAGCGGAAGTGG
SG_1293	GGTACCTGGCTGGGTCCCAG
SG_1294	AAGGCGCTGCGTCACGTGCG
SG_1295	CGTGCGTGCGGCAGTGGAGA
SG_1296	GTAGGTTAGTGGGTATTCAC
SG_1297	ATACCTGTGGATATAACACT
SG_1298	ATTAATATTGAGCAAAAGAT
SG_1299	TAAAATCTTCCATTCAGATG
SG_1300	AGGGAAATGGAAGTCTGGAA
SG_1301	CAAAGGTATAGTTTACACAT
SG_1302	AAGACTTGATGAGTTGAACA
SG_1303	TCATTGGTGGGTCCCTGGCG
SG_1304	CTTCTGCTCCAGCCGGGCTA
SG_1305	AGACGTGTCCCTGCCTATGT
SG_1306	AGAGTGAGTGTATCCTCCCG
SG_1307	GCTGACGTGCAGTCACACAG
SG_1308	ATATGGCCCTCCTCGGGCCC
SG_1309	TCGGTCTGTTCCCAGGGAAA
SG_1310	CCAGGACACCTGGTTCCCAG
SG_1311	TGCCAGAGCGCCAAGTGCAG
SG_1312	CAGCCGGGCAGGTCCACTTG
SG_1313	ACAGGAGGCCAGGAATTCAG
SG_1314	GGAGGTGGAAGACTCCCCCA
SG_1315	CTGGCAATGTCTGTTGACTC
SG_1316	GTTTCTACCTCGGAAAATCC
SG_1317	GTGAGCAGGGGAGGAGGCCA
SG_1318	AGCGTGGGTCTGGCCAGGCA
SG_1319	TCACTACAGCCCCTGCCCGG
SG_1320	CCATTTACAGAGGGACAAGC
SG_1321	TCCCCTTCTGGCTCCGGGGA
SG_1322	GCGCGAGACGGGAGAAGGTG
SG_1323	GTGCCTTCACGCTTTACAAA
SG_1324	CACGCATAGGGCGGCGGAGA
SG_1325	AGTGCGCTTAATGGCGCTGC
SG_1326	CCAGTGTGGCCGCTCGCCTT
SG_1327	GTCGGCCTCACCGCTACTCC
SG_1328	TCACGATTTATTAGGGATGG
SG_1329	CAGGAGGGAGAGAACGAGGA
SG_1330	GACCATCCTCATGAGGCCCA
SG_1331	TGGATAATCGAGCTCTCTGG
SG_1332	CAGGGCGCGAGCGAAAAATG
SG_1333	TACATGGACTTACTCCAAAA
SG_1334	TCCCACAACACTGGGCCCAG
SG_1335	CCAGAAAGAACTGATCAGAA
SG_1336	GCTGAGCCTAGGTTTGAACC
SG_1337	ATGTAGTTGGTGGCCCATGG
SG_1338	TTGGGGCCCTAGGGTGGGTG
SG_1339	CACCTGGTAACAAAAATGCC
SG_1340	TGGCTGGGCTCTAGAAGAAT
SG_1341	TTGCAAATTGAAGGTAACTG
SG_1342	AGTGCCAAAGAAAAGTAGAA
SG_1343	CAGGAGGTAAGCCCCAGAAA
SG_1344	TCAATTCCACATTAAACCCT
SG_1345	TGCTTACTTTCTGGAAGTAG
SG_1346	TGTAAGGAGTAGAACTGTTA
SG_1347	GAAAGACAAAACATGAAAAT
SG_1348	TAAAGGCCAAGTTCAGACTA
SG_1349	CCATTAATTCAAATGAAAGC
SG_1350	TCAAATTTAAGAATGCCAGC
SG_1351	ACCGGAGAGCCGGCTAGATA
SG_1352	CCGGAGCTCAGAGCAACTTC
SG_1353	GACGGAAAGAAACCAAGCGT
SG_1354	TCGCTCGCCCGCAAGCAAAG
SG_1355	AAGGGCGGTGATAGCTCCAG
SG_1356	TCAGATGCTGGTGCAGATCC
SG_1357	AGCGGCTACCCCGAAAGCTG
SG_1358	TTAGCGTTACTTCCGGCGCG
SG_1359	ATTTACCGTCCGAGAGCCGG
SG_1360	CCGACTTCCTCGGGGACAGG
SG_1361	GACCCTGCCCGACTTCCTCG
SG_1362	ACGTGCGGAACACCAGGCCC
SG_1363	TTTAGAACGTGCGGAACACC
SG_1364	CAGGCGCGCTTCTCCTCTCG
SG_1365	TGACGTGGGCGGCCCTGTCT
SG_1366	GGAGGAGCGCCATTTACGTT
SG_1367	TTTCTCTCCGCGCTCCTCGC
SG_1368	CCGCTCGTCACATCCCTTCG
SG_1369	CCTGGAGAGGAGCTTCTTCA
SG_1370	CCCAGTCCTTGGGAAGGGCC
SG_1371	AGGTCTGACCCATGACCCCG
SG_1372	TCACTCGAGACGCAGAGTCT
SG_1373	CTGGAACCAGTCCTCGCGGC
SG_1374	GCCCGGCGGAGTCTGAGGTT
SG_1375	AGGCCTGGGGTTTGGGGCTG
SG_1376	CTCAGTGGGCGTCTGCACTC
SG_1377	CAAGGAGGCTGTCAATAAAC
SG_1378	ATCGGAGAGAGCAAGCGGCA
SG_1379	GGTCCGGGTGAACTAATCAG
SG_1380	AGAATGCACAGAAAGCGCTA
SG_1381	GCGAGATCTAGCCTTTAGGG
SG_1382	TTTAGAAAGGTGCAAGGTAA
SG_1383	GAGCTGCGAAGAGTCAAATC
SG_1384	ATGAAGCTTTGCGTCTGGAA
SG_1385	ACACAGGCTCTCTTGCCCTC
SG_1386	CAGTGGGTGCAAGTTAAAGG
SG_1387	AACAGATGCCCACCTTCCAC
SG_1388	TCTGTTGCAACCCCACAAGA
SG_1389	CTGCCAGAACTGGTGACAGC
SG_1390	CTACCTGCAACTCCACCTCC
SG_1391	CAGGCAAATAATTCTTAAAC
SG_1392	CCATGGTTTCCTCTTTGCTG
SG_1393	AAAACAATAAAGAATCTAGA
SG_1394	TAGCGTGTGAGGTAGGATCA
SG_1395	TCCAGGTCAAGGCTATGGAA
SG_1396	CCTCACAGCTCGGAGCTCGG
SG_1397	GAAGGGCGTGCGCAGGATTG
SG_1398	CGGCCGTTAGTCCCGGCAGA
SG_1399	CTGGACCCAAGCTCCTCCCA
SG_1400	AAAGCAGTTGACGCTGTCGC
SG_1401	TTGCTGTGCGTGAGGAAGCG
SG_1402	TTGCCCGTGCGTCCGTGGCA
SG_1403	TTGACTGCCGAATGAACCAA
SG_1404	ATTACTTACGCATAGAACAC
SG_1405	TGTGCAAAGGCAGAGGCTGT
SG_1406	GGGGCGAAGAGGATGTTCTC
SG_1407	GTCTCTAAATTAGAAAACAA
SG_1408	CGCAAAAGGGAGGGGGAGAG
SG_1409	CGTCAAAGTCGTCCCAGCCA
SG_1410	AGCAGCATCAAGCAAGACTT
SG_1411	CCCATAACCCTCAAAACCAA
SG_1412	GAGTGTTCCACAAGATTCCA
SG_1413	CCCCAGAAGGAGACACAGGA
SG_1414	GACTTAAGGAAACCCAGCAG
SG_1415	AGGAGAGCAGATGAAATCTC
SG_1416	GCCCAGAGGAGGGCAGCAGA
SG_1417	TCTCTAGCAATAGCTGAAAA
SG_1418	CGTTCTTCCTCAGTGCTGGG
SG_1419	TACCCACAGCGAGAGACAGC
SG_1420	CCCCATGCAGTCCAACTGGA
SG_1421	GCTCAGGGCTCGGAGGAGAG
SG_1422	GTGAGCACTCACAAAGCACC
SG_1423	GCCTTTGCTCCCAAGAGACA
SG_1424	CCGTGCATGCGTGCACATCA
SG_1425	TGTCGCCTCCTCCCACACCC
SG_1426	ATGCAGAGCGACGTGGGTCA
SG_1427	GAAGCTGATATTTCTAATGT
SG_1428	TACTAGAAGCCACAAGAAGG
SG_1429	AGATGGCATCTCAGTCGCCC
SG_1430	AGATCTGCTCTCTTCTGAAG
SG_1431	GTCTAACTATCAAGAGAAAG
SG_1432	ATACCAACATTATCCAGGCG
SG_1433	CATAAACTCAAATTTGGTAA
SG_1434	CAGCGAAGCTGTCATTAGCA
SG_1435	AAACTTCAGGAGGCTGAGGT
SG_1436	AGTCTCAGGGAGCCTGAGAG
SG_1437	GCTGCTGTTCTGCTGTTCTG
SG_1438	ATTCTGATGATAGAGACCCC
SG_1439	AATGACACCACACATTCTAA
SG_1440	AGAGACTCCTGGCAGAACCC
SG_1441	TTAGAATGCTGGGATCACCC
SG_1442	GCCTAATGATAGAAACACCT
SG_1443	AGACACTACCCATGGACCCC
SG_1444	ATCTAATGATAGAGACACCA
SG_1445	TAAAATGCTGGGGATTGCCC
SG_1446	CAGGAAAATTTCCTAACATG
SG_1447	TGAGAAGCAGAAATTCCCCA
SG_1448	CGGGACAGGTTATGCCAAGA
SG_1449	TGTAAATCTGAAGCAGATAA
SG_1450	TCAGAGTAGGATTTGTTCAC
SG_1451	AAAAAGACAAACTGCCTTGG
SG_1452	CAAAGCCTGCCATGAAACTA
SG_1453	AAAAGACCAAGAACAGATGT
SG_1454	TAACATGATAGACATAAAAT
SG_1455	GGTGGAGCTCAGCACAGCCC
SG_1456	TATCTCAATCCTAGAATGCG
SG_1457	CACCCAGTCTCTCTCTGCAA
SG_1458	GCATGAAGCGATCTGCTGAG
SG_1459	ATTGTGCATTGAGCAGGCCT
SG_1460	ACTGTCAGGCCTGGGGAACA
SG_1461	GGTTCTTGTGAGGGCAGCCA
SG_1462	GGTGGCAGGCCAGTCAGTGT
SG_1463	TGCTGTAGCCGGGATATCAA
SG_1464	GTCATTTACGCTCTCCGCCT
SG_1465	TGCCGTGTAATACCTCCTCG
SG_1466	GTGGGGGCTGCAGGCAGAAA
SG_1467	TGTGGGCAGGGCTACGGGCA
SG_1468	GGGTCCAGGCCCAGAGGAAA
SG_1469	TATAGCCAGGCCTGTGGGCG
SG_1470	GTCCTCCGCAGCCAAGCAGA
SG_1471	CCTAGTCCCGAAACCCCGCC
SG_1472	AGCAACAGAAAATAGTGTAG
SG_1473	GAAGACGGGAAGTGGCTGAG
SG_1474	AGGAAGTAAAGTCAGAAGAC
SG_1475	CCTGGATTGAATGACTACTA
SG_1476	GCTGTGCCCAGTCACTGAAA
SG_1477	CTGTTCACTTCGGGCTGAGC
SG_1478	CAGGATTTGCAGTCGGAGGC
SG_1479	TAGGCGCTGCAGAGAGATGT
SG_1480	GGGAGTTCTGCAGGAGACGC
SG_1481	TGTTTAATCCGCCGGAAGGA
SG_1482	AGCAGTCCAGGACACGGCGC
SG_1483	GCTAGAGGAAACCCGAAGTC
SG_1484	AGAGACAAAAGCTACGGAGG
SG_1485	GACCTGGTCCCTCTCAGAGC
SG_1486	TGGGTTTGGGGGTTAGGGGA
SG_1487	AATATCTGGAAGCTGAAAAA
SG_1488	AATCATCTCACCCACTGGGC
SG_1489	GGAGAAAAGGGAGTGACCCC
SG_1490	TAAGCCTGATTTCCCAGAGC
SG_1491	ACACTGCCTGACCACTCCCA
SG_1492	AATGCAAGAAAGTTACAAGA
SG_1493	ATACCCATTGGTGGAAGTGC
SG_1494	AACTCTGCTTCTGGATGAAC
SG_1495	TGCCCACTCTCCCCCAGCAG
SG_1496	GGTCCTGGAGCTGCTACTGC
SG_1497	CCCTAAAACGGTGAGCGCCA
SG_1498	CTGCCCTCCCTGCAAGCTGG
SG_1499	AGCCTCCCTCACATCCCCCA
SG_1500	TTCAGGTGGTCACGGACAGG
SG_1501	CTCGGGCTCTGGAGACCTTG
SG_1502	TCTCGGATAACGGGGCAGGC
SG_1503	TGGGGAGGGGACAAGCAGGC
SG_1504	CCACCACCTGCACGGCGAAG
SG_1505	CTGAAGATAACGCTGCGTTA
SG_1506	GGAGCACGAATTTCAACAGT
SG_1507	AATTCGACTCCACAAACCAC
SG_1508	CAGCTTCCGAAACCTTTCGG
SG_1509	CACCAGTGCCCGGTTAGCAG
SG_1510	AGCGGAACCAAACGGAGCCG
SG_1511	AGTAATATCCTAAAAGGGTG
SG_1512	CCCCACCCAATACCTTCCCT
SG_1513	TTGCATGCATAGTTCAAAGC
SG_1514	TGTGTGGCTTAATGCTGCAA
SG_1515	TGCGTACGAACAACTTGGCC
SG_1516	GCACAGCTTTGAAAGGGGGA
SG_1517	GTGCTTCAGATAAGAAAAGC
SG_1518	GTTAAGTCTGCAGCGAAATG
SG_1519	CAGAATTTGAGGCTTGAAAG
SG_1520	GTAGGAGCGCATGCGTAGAG
SG_1521	ATGCGGGGCAGGGTCTGGAG
SG_1522	GGAGGTTTGGATTGTAGGCT
SG_1523	AGCCCAGGGGCATCTGTGGC
SG_1524	AGCGACGGGGAGGATCTCGA
SG_1525	GCAGGAGCTTCAGGCTGGCG
SG_1526	GTCAGCTCCTTGACTTGGGT
SG_1527	GCGGTGATGCTCCGACTCCG
SG_1528	GAGCAAATTACATCAAGAGA
SG_1529	ATCTGATTTGGACCCCCAGG
SG_1530	GAGCTCGCAGTGATAAGGAA
SG_1531	GAAAAAATACTATCTGGTGC
SG_1532	CAACTCCTTTGCGGAATCCC
SG_1533	CTGGTGAATGAAAGACACGA
SG_1534	GGACGGCCTAGATTTCCACT
SG_1535	TGTACTGAGCTCAGGGCTGG
SG_1536	TCAGAAATGTTCTATGTGGG
SG_1537	TAGGAATAGAGATTGGAATA
SG_1538	AATAAAGTTAGGAGAACTGA
SG_1539	ATAGCAAATGAGTCTCTAGG
SG_1540	ATTTGTGTACGAGCTGCCTA
SG_1541	ACTCAAAGACTCTCTAGAGC
SG_1542	CTAAATGCTTATTATGCAGA
SG_1543	TCACTCACAAAACAAGGGGC
SG_1544	GGAGACGCTTGCGCTTTCCC
SG_1545	CACGGCTTCAGGTTGCCCCG
SG_1546	CGGAGGAAACGCTGTCACTG
SG_1547	TCACGCAGGGGCTCACCCAG
SG_1548	TTCAGCGGATAGCTGAGGCC
SG_1549	ATATCGGCTCGGATCCCGGG
SG_1550	AAGTGACCGCGCGAGGACCC
SG_1551	CGGGCTTCTGAAGACCCGGG
SG_1552	GCGTTGTTTGAGCCCAGGCG
SG_1553	AAAACACGCGAGCATCTCAG
SG_1554	TATTTGTAAAGTGGGGTAGG
SG_1555	GTGTGTGCAATTGGGAGGAG
SG_1556	AGCGACTAATACCATCCCAG
SG_1557	TGCTGAGCAGGTCCCCAAAA
SG_1558	AGCATCCTTTAAACAACATG
SG_1559	TGGAGCAAATCATCTTGCTA
SG_1560	AAGGTGAGATGGGAAGAAGG
SG_1561	TGGATGAAGTGGGAAGAGAA
SG_1562	ATGGTCTTTAGGAGTCCAAG
SG_1563	TAAGTTGCCAGGCAACGCCC
SG_1564	CTATTTATACAAGAACTGAA
SG_1565	TGCTAACAGTCGGAAACTCT
SG_1566	TGCCCTTTGGGAGGCGGAGG
SG_1567	ACTTCCTGTCCCAGGTCGCG
SG_1568	GGAAGCCAGAGCTTTGGCGC
SG_1569	ATCACCACTTCCGGGGGCGC
SG_1570	GCTTTCCTGGCACAGCGCGC
SG_1571	AGAGATATGAGCAGAAAAAC
SG_1572	AGATCAGTTTCGATTCCCGC
SG_1573	CAGGGCCGTGAGAGTCAGCC
SG_1574	GCAGGGCCACTGCGCAGGAA
SG_1575	GAGAACACATATGTGGAGGG
SG_1576	CAGCGGGACGGTTTGGCTGA
SG_1577	CGGGCGTCATGCGGAGGACA
SG_1578	TGAGTTCCAAACTAACAGCC
SG_1579	TGTAGTCCAGGGCAGAAAAG
SG_1580	GCCCCGAACGGTAGAACCGA
SG_1581	CTGCATTGCGCGGAAAATGA
SG_1582	CTGAGGGCGAGTTAGCATCT
SG_1583	AAGGTGGAGGTGGGACCTGA
SG_1584	GCTTGGAGCCAAGAATCCTT
SG_1585	TCTGTATATGGGTGAGTCCA
SG_1586	AGTGAAGGGGAAACGGGGAA
SG_1587	GGGAAGGGTGTAGGCTGCAG
SG_1588	ACTGCAGGACCGCGGGTCAG
SG_1589	CAAAGAAAAGACAAGCACCG
SG_1590	GCTGGAGCCTGAACCTGGCG
SG_1591	AAGGAGGGAGGGCACGTCAC
SG_1592	GGCACGGCTGGAGGCTGAGT
SG_1593	GAAGAGCCTGGGCCACGCGA
SG_1594	TGCAGCTCGTTTCTCAGAGC
SG_1595	TTGTCGTAGTGGCACTGGGT
SG_1596	TAAAGGTCTTCTTAGGCGGG
SG_1597	GCAGTATAGGGACCGAGAAT
SG_1598	TCCTAGCGAAGTCATACTGA
SG_1599	CGTGGGCACTGAGAAACGAG
SG_1600	ACTGATTTGAGGACGGAGGG
SG_1601	TCGCAAGGGATCGGTTGATG
SG_1602	ATGACAGCATCAGAAAGAAT
SG_1603	TTTGTATGGAGCAAACTGGG
SG_1604	GGGTGGCACCTTCCCTAGGG
SG_1605	CTGCCAAGGTGAGCATGGAA
SG_1606	AGTCTGTGGAAGGTGTGGGA
SG_1607	CCCAGGCCAGAGGTCTCAGC
SG_1608	ACCCCTTACCCGAAATAAGG
SG_1609	GCTTAAGAATTACGTTGAAG
SG_1610	GACAAGTCGGCAGTCACGCC
SG_1611	GGAAAGGCGCACGCGCATTG
SG_1612	AGACAGGGAGCCTGAGGCCT
SG_1613	CGTAGATAATAAGTAGGTCT
SG_1614	GGGAAGCCTGGACTGCCATG
SG_1615	GTTCAAGGAAGAGTTTGTCC
SG_1616	TCAGGAAGCGCCGAAGCCGC
SG_1617	TTCGACACGGGGACAAATCC
SG_1618	ACAGGCGCTGTCACTTCCGG
SG_1619	TGATTAGGTTTCGGCCCCGC
SG_1620	GGGGCCTTTGTCTCGCACGT
SG_1621	AGAAGGCGCAGAGCGGTGGG
SG_1622	GTCTCGGCGACTACCCCAGG
SG_1623	ATTCGCCGCGCCCCAGATGC
SG_1624	GTCGGTCGGCGGCTAAGGAG
SG_1625	GCTTTGATGGCGGCTTCTGG
SG_1626	GACTGAACACCGTTCCCGGC
SG_1627	GAGTGGGTAGTTAATTCGGA
SG_1628	ACCTGAAGTGGACCCGGCTG
SG_1629	CCTGTCCACGGAGCAGCAGG
SG_1630	CGCACTGCGCCAGAAAATCA
SG_1631	AAAGAGCGAGGGAAGCAAGA
SG_1632	GGATCGGGCGGGTCGCAGTA
SG_1633	ATTAAATCGGGGTGATGTGA
SG_1634	TTGACAAATAACGTGGGAGT
SG_1635	GTCCCTAGTTCGGATACCGT
SG_1636	TTGACTGTGAGGTTGCGGTG
SG_1637	AAATTAGAATCTGAAATCAG
SG_1638	GGCACACGCTAAACAGAGAA
SG_1639	TTGTGAGGCCAGAAGTCCCA
SG_1640	GGACCCACCAGCTTAAATGC
SG_1641	TGTAAGCTGGAACTTCCTTA
SG_1642	AACATCTTCTGACACACAGT
SG_1643	ATGGCAGTGGTGTAGGCCTG
SG_1644	TGTGTTGGATGAGAAACTGA
SG_1645	AGATGGTGCCCACCATAGCA
SG_1646	TGAATACATCTGGAAAACAG
SG_1647	CCTCCACACAAACCCAGATG
SG_1648	GGACCCGGACAGCTGGGTGA
SG_1649	GAGCCCGACCAAGAGCCAGA
SG_1650	CGCAGGCAAAAGGGGAGGAA
SG_1651	GACGTGACCCCGGCTGGTCA
SG_1652	CTTCTTGAATTCTTTAGTAG
SG_1653	ATTCTTGGAGAGGGCGAGAG
SG_1654	CAGACCCACCGGCAGACAGG
SG_1655	AGACGGGATCATGAAGCGCT
SG_1656	ACCTCTGCCCAGCCGAGAGC
SG_1657	CTCCTTGGAGCCGGCCCTGA
SG_1658	ACTTGCGTGAGGCACTCAGG
SG_1659	ACTTATAGCCCAGCCAGAGG
SG_1660	ACGACTTCGACGTGAAGGAG
SG_1661	GAGGTGAACCACGCCGTGGA
SG_1662	ACAGCTGCAGCTTCATCACC
SG_1663	GCATGGACAGCAAATACCCT
SG_1664	TATGGGCCTCGCGTCTGCGC
SG_1665	AAGTCCTGCCTGGCGTCGCG
SG_1666	GTCGGGTGCCGCCTTACCTG
SG_1667	GACTCTGAGGAGGCCCCGAG
SG_1668	CGCGCTCACCAGCTAGGTGG
SG_1669	CCCACTCAGACCGCGGCGAA
SG_1670	CCGTTGCTGGAGTTCAGCTT
SG_1671	ATGCAGCTGGGGCAGAGGCG
SG_1672	AGCTCGGGGCCGTCTTGTCG
SG_1673	TTAAGTGATCTGGAAGCGGG
SG_1674	TCGTGGCCGCCATCTTGGGC
SG_1675	CCCCTCTGCCAGTCCCAAGA
SG_1676	CCAAAGGCCATGCCCGCCGT
SG_1677	GCAGCAGCCGCGATGGTGAG
SG_1678	CTAGGTCTTTAGCACAACGC
SG_1679	TAGCGCTCGAAGAAACCCAA
SG_1680	CCAACCTGGCCAGTCCTCCG
SG_1681	GCAGTGCTCTCTGGGGCACA
SG_1682	ACGACACACAGAAGACTGCG
SG_1683	CGTTGCAGCTGTGTGGGCGC
SG_1684	AAAAGGCCGGCGTGTGGGGC
SG_1685	CAGAGTCTGGTCGCCTGAGA
SG_1686	AGACTGTGCAGTGCTAGATG
SG_1687	CTAAGAAGAAAAGTAAATTG
SG_1688	AAAGAGCATGGGGAATGTGG
SG_1689	CAAGTGATTTCCATGTCAAG
SG_1690	TTGAAAGAGGATGGTTGGGA
SG_1691	CAACCATCACGCGTTACCAG
SG_1692	TCGGACTGGCTACATTTCAA
SG_1693	TTCGCAGAGGGACCCAAAAG
SG_1694	TTTGTGCAGCAGGGCGGCCC
SG_1695	TGTGCGCTCGGGTTCTGTGC
SG_1696	CTAGAGCCAGCTTCTGCCTC
SG_1697	TGAAAATTTGGGTTCTCAAG
SG_1698	CAGGAGAGTGCGCATGCGCG
SG_1699	CTGTGTGTCCTATAGAAACA
SG_1700	CGGGGATTTGGAGCAGGGAT
SG_1701	ACGCAGCGCCCCGCTTACCT
SG_1702	AGGACACAGGGCCCAAGCCC
SG_1703	GGCTCTTCTGGAGAACGGCG
SG_1704	CCGCAGCTTTCAGGTCCCCT
SG_1705	GGAAGCGAGGTCAGGGGCGA
SG_1706	TGGACGCGCTGAACCACGGC
SG_1707	CTGGTTGCGCTGCACCCGGA
SG_1708	ACTTTCGAGCCCCGCAGCCC
SG_1709	CTGACTTTGGAGTCCTTGAG
SG_1710	AGTTGTAACACTCGCTGCTG
SG_1711	GCGAAAGTAAAGCTTCTGCG
SG_1712	GGGCGGACCCAAAGAGTGTG
SG_1713	CAGGCCCATCAACCCACAAG
SG_1714	TAATTGTATAGGACAGAAAA
SG_1715	ATTTGCTGCGGCCCTAGAGG
SG_1716	AGAGTCGTTCCGGTCCCGCG
SG_1717	CAGCAGCAAAGGCGGTCCGG
SG_1718	CATGTTCTCCTCCCCGGACC
SG_1719	CAGTCCTCTTCCTGACACGA
SG_1720	GCTGAGGCGGGTGCTAACCA
SG_1721	AATGCGACTCCAGGTAACCG
SG_1722	TCCCGGATCTACTCCACCAT
SG_1723	ACTTACCTCTACTTACCAAG
SG_1724	TCAAAAGTCAATCTTAGGCT
SG_1725	GATGAGAAAACTACAGCTAC
SG_1726	GTAACACTGCCTATAAATGA
SG_1727	GTTGTGCGCATGCTCCGTGC
SG_1728	CTTAGCTAATAACCTTGCAG
SG_1729	AGGACAGCGGGACCGAATCA
SG_1730	ATTGCTTCCTCTCACCACCA
SG_1731	CTGCGAAGCAAAACTAATCC
SG_1732	CCTGGGGAGAAGGACATGCA
SG_1733	CTCTAGCTGTTTCCCTCAGG
SG_1734	ACTTGCCGCCTGCGTTATGG
SG_1735	TGGGAGCTGTAGTTCCAGGC
SG_1736	CGCGGCCCAGGAACCTGTCA
SG_1737	GTGGTACCGGGTTTCCCGGG
SG_1738	GAAAGGTCCCAACCCCGCCC
SG_1739	CGGTTTGCCCATCCGCAAAA
SG_1740	AAAAAGGCCTGGGTAAGTCG
SG_1741	AACAAAGTCCATCCTGCCGC
SG_1742	GAGGAGGGTGGTCTGGGACC
SG_1743	GAGATCATTAAAAAAATGCT
SG_1744	TTTACATTATGTAAAAATAA
SG_1745	CCCAGTTACTTGAACCTGGG
SG_1746	TAAATGAATAGAGTACACAG
SG_1747	CACCGTCTGCGGAAAGGAAG
SG_1748	GCCCAGTGCACGGTGAAGCT
SG_1749	CCTGGACGAGGAGCGTGCCT
SG_1750	AGAGCTGGGCGCAGTGCAGG
SG_1751	AAGCTGCTGGTGGCCGGCGA
SG_1752	TGGCCGAGTAGAGTGGGTAC
SG_1753	AGGCAGGGTTGGCGAGGCCT
SG_1754	TGACACAGAGCGCACGAGGG
SG_1755	GCTCGTGGTCCCACTGCAGC
SG_1756	GGTTCTGCGCAGACGGGCCA
SG_1757	TATCTGGTCCTTCTCCTCAG
SG_1758	GGGCCTGCACACGGCCATAG
SG_1759	AGGTGTGCGGCGTGGGACAG
SG_1760	GCTGGGAGCTGGCCTCTGTG
SG_1761	CTTCCACCTTCGCAGCCCGG
SG_1762	GCTTGTGGAGTTCAGTGAGC
SG_1763	AGAGGCACAGGGACTTAAGA
SG_1764	GTGGAGTGAGGGCAGGGCCT
SG_1765	CAGTTTCCCAGAAAGGAGGT
SG_1766	AGCTGGGTGCCAGCCAACTG
SG_1767	CAGTCCCTGGGGTCAGACCC
SG_1768	ACTATGACCTGAAGAGGCAG
SG_1769	GTCTCCACCTGGGGAAACTG
SG_1770	AATACAGGCTGGCACGGCCT
SG_1771	GGTGGTGATGACAATAGTTG
SG_1772	GGCTGTGGTAACAATGATGA
SG_1773	GATGGTGATGCTGATGCTGG
SG_1774	GATGGTGACAGTGATGATAG
SG_1775	GTCACGGCGGTGATTAACGG
SG_1776	GATGATGATGGTGGTAGGGC
SG_1777	AATGGTGGTGGTGGTGGTCG
SG_1778	GGTCACGGTGGTGATAATGC
SG_1779	GGGACTTTAAGATTGTAGAG
SG_1780	CGGAAGGGAGAAGAGCTGCG
SG_1781	CTGCCGGGGAAGGAGAGCAC
SG_1782	AGGCGGCGCATGCGTGACTG
SG_1783	TGAGGCGGAGGAGTCGGCAC
SG_1784	GGGACTCCTGTGTCTGGCGG
SG_1785	TGGACTCTCGCGAGAGCGCG
SG_1786	GCCTGAAGCGGGACTCGCGA
SG_1787	AGAGGTAGGCAGGGCGAGAG
SG_1788	TGGATGGTGGAGAGGTGGGA
SG_1789	AGAACTGGCAAGTAATTACA
SG_1790	ATGAGTAAATGGAGGGATAG
SG_1791	CTGGGGAGGCTATAAGGACC
SG_1792	CAGATAGATGGATGACTGGA
SG_1793	AAAAATCTCCAATTTGCCCC
SG_1794	GGATATATGGGCAGCTGGAG
SG_1795	GATCCGGTCTGCAATGATGG
SG_1796	CATGTGCGATGTTGGCAAAC
SG_1797	GCAGGATTTGGAGCAGACAT
SG_1798	CTTCAACCCACCACTCACCG
SG_1799	TAACATCAGGGGAATTGGGA
SG_1800	TGCTTTCCTCTTTACAGTGA
SG_1801	AGGCAGCAAAAGCAAGGGAC
SG_1802	CAACAAGCACCACCACGTGG
SG_1803	AATTAACAGACAGTTTGCTG
SG_1804	GGAGGTCACCCTCCTTACCG
SG_1805	AAATGGGGGACCCTCTCCGC
SG_1806	TACCCGGCTAAGGAAAAGAT
SG_1807	GAAACAAGCAACACAGAGAT
SG_1808	AACACAGCGTCATCCAGAGC
SG_1809	CAGCACGGTTCAGTAGGCAG
SG_1810	TCAGGGACTGAGCTGAGCTG
SG_1811	TGTGGGGTCCCACCCTGCAG
SG_1812	GACTCAGAGGGCAGCTGGCA
SG_1813	GGGTCAGGCCCTCAAGGGCT
SG_1814	GAATGATTAGAATAAAATTG
SG_1815	CTTTGGAAGTTGGAGATAAG
SG_1816	GGTTCTGGCTCAGCCTCAGG
SG_1817	GGACTTAGAATGGTATCAGC
SG_1818	TGTGAGTCAGACTCCAAAAC
SG_1819	TTCCAAACCCCAAATGCCCT
SG_1820	AAGGCAGTCAGCTGGAGAGA
SG_1821	ATGAGACCAGCTCGCACCCG
SG_1822	AAGCCATGAAACTGCTCAGA
SG_1823	CTCCAGCTTCTCTGGGACTG
SG_1824	GAGCTGTCAGGAAGACGAAC
SG_1825	GGGGACGGCAGAGGCAACCA
SG_1826	ACTGGGACTGGACAGGGTCA
SG_1827	GCGGATCTGTGCCTGGCCGA
SG_1828	CGTAACTATGCCGCGGCTGC
SG_1829	CACTAGGAGCGGCCTGAAAG
SG_1830	AGGACGGTGAGTGACGCCGA
SG_1831	CCTGGGGGCGCGGTTGCATT
SG_1832	CGCCCTCCTACCATTCCACG
SG_1833	CTCTGGGACCACCGAGAGAT
SG_1834	CCGTCCCCATGGGAACCAGA
SG_1835	CTGACCCACACCCCACACTC
SG_1836	CCCTGGGCAACAAGGACAAG
SG_1837	GGCAGAGGGGGAGTGACTGC
SG_1838	CTCTCAAGACAGCTCCGCAG
SG_1839	AGTCTTCCCATCCAGACAGT
SG_1840	AGCCCTAGAGTGTTGTCTCG
SG_1841	CCTGAGCCACCCATGTCAGC
SG_1842	TGTGTGAGAGCTCCCTTGCA
SG_1843	CTTTCGGCGGGGCTGACGCA
SG_1844	GGGACTCCATGAGGCCTCTG
SG_1845	CGTATCAAGGCCGGACAAGA
SG_1846	CCACTCCGACGTGTTTGAGA
SG_1847	GCGAGCGGTTTGACTAGGGG
SG_1848	CGGACAGGAATTCTGACGAT
SG_1849	TCTGAGGCTGTCCAGCGCCT
SG_1850	CGAGAAGTACAGTCTTGCCG
SG_1851	CCAGTGTTCCCTGATGAGAG
SG_1852	GGAAATGAAGAAATAAAAAG
SG_1853	TTGTGCTTATTAAATAGCAA
SG_1854	TCAGTTTGCCAAATTCAACA
SG_1855	AGAGGCAGCTGTGCATGGCC
SG_1856	AGGATTTCCCAAGTGAAAGT
SG_1857	GGATGTCCTGGGGCAGGGGT
SG_1858	TTGTCTGACTTACTTCACCT
SG_1859	GTGTAGACGTTACAAGGCAT
SG_1860	AGTGTTAAATCTACCACATG
SG_1861	CATGTACATTATTCGGGTGA
SG_1862	CCTGGAGCAATTCAGACACA
SG_1863	AGATCTGGGCATTAAGAACC
SG_1864	CCCAATTTCTGTGCCTGCTG
SG_1865	GTGTGGTATGAATTGGGTTG
SG_1866	TATGCACAATAGTTTCAGAA
SG_1867	CAATGCGGCATAAAAGAGGT
SG_1868	AGGGACAGGTTGGAACCGGC
SG_1869	TCGTACGTCGTTACGCAGCG
SG_1870	CGCCACGTGGAAGGTGGGTG
SG_1871	CGTAGCGGGAGATATTACTA
SG_1872	ACGGCCAGACACCTGGAAGC
SG_1873	CCAGACCCCAGAGTCGCCGA
SG_1874	AATGCTGCATACAGGAGATG
SG_1875	CTTTCAACCAGCCAAGGGAC
SG_1876	CTTCGAGGCTCGCAGACCTG
SG_1877	AGCAGCCTTGCGCTTCTAAG
SG_1878	TGAAGGTCCCAGCAAAATCC
SG_1879	GATGTGTCACGGACGTAGGG
SG_1880	TCGATTCCAGAAAGCCGCGC
SG_1881	TCATTGGCGGATCCTTCGCG
SG_1882	AGTCCCCATGGGCTGAAGGC
SG_1883	CTAGGCTGCTGGAGTCCCCC
SG_1884	AAGGAGGGAAAAGTCGAGAG
SG_1885	GAACCAGATGTGGCGGGCGG
SG_1886	CGCAGCAGGTGACGAGGCCA
SG_1887	CTTGGCCAACTTCAGGGCCC
SG_1888	CGCTTCTGGAGAAAAGAGGG
SG_1889	CTCCCCCGCTTTCAGAAAAG
SG_1890	CTCCTCGGGTGCCTGCACCT
SG_1891	GCGCGGGATGGGGAATCGTG
SG_1892	CTGTGTAGACTGAGGCGCGC
SG_1893	CGTTTACTCCGAGTGAGATG
SG_1894	AAAGGAGAGGGAGCGAGTGG
SG_1895	AGAGCCGCAAAGAGGAAGGA
SG_1896	GGTGGTCCTGCCTTTCTCAT
SG_1897	CGTCTGGGAAGGAGTGACGT
SG_1898	CGCTGGCTCGGGGACTTGAG
SG_1899	CCTTACAACTGTCATGAGTG
SG_1900	AAGGGATGAATTTCGAGCAA
SG_1901	AAGTCTACGATGGCCCACAA
SG_1902	GTATCAGGGAGGGCCGGAGA
SG_1903	AGTGAAGCACCGCGAAGGTC
SG_1904	AAGGTTGAGCATTCGGGCAC
SG_1905	ACAGCAGGCAAAGATTCAAT
SG_1906	AAGAAGAGGACGTCCTATCG
SG_1907	GTCGCTAGTACGCCTGCGCA
SG_1908	TCCCGAACTCACTTCGACTC
SG_1909	AATTCCTGCACCGCCGGGCG
SG_1910	CAGCCATTAGGAGGAGCAGA
SG_1911	TCGTGGGCAGGAAGCAAGGG
SG_1912	GTTCCCGAGAAGAGCAGGTC
SG_1913	AAAGTCACAGGACGAGTTAG
SG_1914	CTTAGGTTGCGGGCAACCAG
SG_1915	CCACAATCAGTCATCTCTCG
SG_1916	TGGGGGCTCCCATTGGCCAT
SG_1917	TTTAGGCACCGGGGAGCAGA
SG_1918	AGAGTCACACTGCCAGAAAG
SG_1919	GGGAGGCGATGGTCCCAAAG
SG_1920	TGTGTTTGGAGGAAGGGGAC
SG_1921	GATAAGACAAGAGGAAATAA
SG_1922	GAAGAGGCAGTTTGATAACC
SG_1923	GTATGGTGCCTGGTTCATGG
SG_1924	CAGAGTTGAGATTCAGATGT
SG_1925	GGGAAGATAAATGACATTGA
SG_1926	GATCCCCAACTCTGCAACTG
SG_1927	ACAGGCGGCAAGGCCAGAGG
SG_1928	AGCATCAGCCCACCCAGGGA
SG_1929	AGGCAGACAGGCGGCAGCAG
SG_1930	CACATCCCTCCTCCAGACAC
SG_1931	TGCATGGCCACAGCTCAGGC
SG_1932	CTACTGAGCTGAAACACAGT
SG_1933	GCTGTGGTGCCAGCATAGAT
SG_1934	CGGGAAGCAAGCTCAAGTCG
SG_1935	GGCCTCGGAGCTCTACCAGC
SG_1936	GAGGTGGCTGTGATGAAGCG
SG_1937	ACGCTCGGTACAACCTGCCC
SG_1938	TTACCGCACAATGGAAACGT
SG_1939	TTTGACCCGGACTCCCGTCC
SG_1940	GGAAGGGAGGTCGTGCGCTC
SG_1941	CGCTCCCAAGTCGAGCGCAG
SG_1942	CAGCCCCTGATCGGACCCAC
SG_1943	TCGAGCTCCTCTGCTCCCGG
SG_1944	GGAGACCGAAAGCCGAAGAC
SG_1945	AGGGGTAGAGCAGCCCTCGG
SG_1946	TCGCAGGCCTCTTTGTCAGC
SG_1947	GAGCTACCCGACCTCTCCAG
SG_1948	CTGGTTTGTGCGCCCGTCGC
SG_1949	GAAGACTCTGGGCAAGGGCG
SG_1950	GCACGTAATGCACAATCCCT
SG_1951	CCTCCCAGGCCCAGGAAAGG
SG_1952	TCTCCGGACCGCGTTTCTTG
SG_1953	ACTCCCCCTCCTCCCTCCCT
SG_1954	GAGCCCTTGCCCCAGCAGTG
SG_1955	GCACGTTCTCCGCAGGCTGC
SG_1956	ACGCCGCGCTCCTACTTCCG
SG_1957	CCCGGGGACACGCTTCTAGT
SG_1958	GGGTCTGCACTCCAAACTGC
SG_1959	GAGAGAGAGAACCAATAACG
SG_1960	CTTGTTGCAGTGCATGGAGA
SG_1961	TCATGGGGGGCCCCAGTGAG
SG_1962	CACCTGGAAGCGGACGGCTG
SG_1963	AGTGCCAGGTGGTGACACAT
SG_1964	CAGCCAGCCAGCAGAGAGAG
SG_1965	CCTGACTGCATGCCCCACCC
SG_1966	CAGCAGAGCTCCTTAGGACG
SG_1967	GGGATCTCAACCCCAGGGCT
SG_1968	GGGGACCGGCATTAGAACAT
SG_1969	TCCGGCTGCCTTTCACTGAG
SG_1970	GCGCCAGGTGTACTAAGCGC
SG_1971	AGGGGCGTGGTTTGCGCACG
SG_1972	CCCGCCAGTTTCTAACTCAG
SG_1973	CTGGAAAAAAGGTAGCCACG
SG_1974	CCTCCTGTCCCTGCTACCTC
SG_1975	GATTTCAAAATACTATCCCA
SG_1976	CGTGTAAGGTCTGAGGACAG
SG_1977	TCGATAGGGCTGCACAGAGG
SG_1978	TAGGTGGCGCTGGTTGACTG
SG_1979	CACTCCGAATCCCCTAGCCC
SG_1980	CACCGGAGGCCGAGGATGAG
SG_1981	CTGCCAAACTTAGCCGGCCT
SG_1982	GCAACTGCGGCCCAACGCCA
SG_1983	CTCGCTCTCATGCCGCCACG
SG_1984	CTCAGGAGCAGGGAGACAGC
SG_1985	AAGGGGAGGGAGGTGCTCAG
SG_1986	CCCGGGGGCCCCAAAAACTC
SG_1987	TGGCGGTGAAAGGTTAATCC
SG_1988	GGCACCCACAGACCGTAACG
SG_1989	GCAAAAGGCTGTAGATACTG
SG_1990	GGATTATTAAAGATCATATG
SG_1991	GTGGGTGTATGGTGCTGGAA
SG_1992	GCAAGTCCAGATTCATAGGC
SG_1993	ATAACGAAGTAACATTGTGC
SG_1994	TGGGTGAAGAGTGGAGGAGG
SG_1995	CTGTCTTCCACAGAAGGCAA
SG_1996	TGGCACAATAGGATCTCCTG
SG_1997	CCTGGGGAGGGGAGAGAGGA
SG_1998	ACTCCCGGGAGAAAGTCGCC
SG_1999	GGGACTGGAAGAGGAGGAGG
[truncated: 8,269 more rows]

## Sheet: lncRNA.sgRNA.map
Index	lncRNAs	No_sgRNA	sgRNAs
1	A1BG-AS1	8	SG_1, SG_2, SG_3, SG_4, SG_5, SG_6, SG_7, SG_8
2	ABALON	8	SG_9, SG_10, SG_11, SG_12, SG_13, SG_14, SG_15, SG_16
3	AC002310.12	8	SG_17, SG_18, SG_19, SG_20, SG_21, SG_22, SG_23, SG_24
4	AC002398.13	3	SG_25, SG_26, SG_27
5	AC002456.2	8	SG_28, SG_29, SG_30, SG_31, SG_32, SG_33, SG_34, SG_35
6	AC002467.7	8	SG_36, SG_37, SG_38, SG_39, SG_40, SG_41, SG_42, SG_43
7	AC002480.3	8	SG_44, SG_45, SG_46, SG_47, SG_48, SG_49, SG_50, SG_51
8	AC003092.1	8	SG_52, SG_53, SG_54, SG_55, SG_56, SG_57, SG_58, SG_59
9	AC004067.5	8	SG_60, SG_61, SG_62, SG_63, SG_64, SG_65, SG_66, SG_67
10	AC004069.2	8	SG_68, SG_69, SG_70, SG_71, SG_72, SG_73, SG_74, SG_75
11	AC004237.1	8	SG_76, SG_77, SG_78, SG_79, SG_80, SG_81, SG_82, SG_83
12	AC005076.5	8	SG_84, SG_85, SG_86, SG_87, SG_88, SG_89, SG_90, SG_91
13	AC005104.3	5	SG_92, SG_93, SG_94, SG_95, SG_96
14	AC005154.6	8	SG_97, SG_98, SG_99, SG_100, SG_101, SG_102, SG_103, SG_104
15	AC005253.2	7	SG_105, SG_106, SG_107, SG_108, SG_109, SG_110, SG_111
16	AC005329.7	8	SG_112, SG_113, SG_114, SG_115, SG_116, SG_117, SG_118, SG_119
17	AC005519.4	8	SG_120, SG_121, SG_122, SG_123, SG_124, SG_125, SG_126, SG_127
18	AC005754.7	6	SG_128, SG_129, SG_130, SG_131, SG_132, SG_133
19	AC005786.7	8	SG_134, SG_135, SG_136, SG_137, SG_138, SG_139, SG_140, SG_141
20	AC005932.1	8	SG_142, SG_143, SG_144, SG_145, SG_146, SG_147, SG_148, SG_149
21	AC005944.2	6	SG_150, SG_151, SG_152, SG_153, SG_154, SG_155
22	AC007036.5	8	SG_156, SG_157, SG_158, SG_159, SG_160, SG_161, SG_162, SG_163
23	AC007038.7	6	SG_164, SG_165, SG_166, SG_167, SG_168, SG_169
24	AC007246.3	8	SG_170, SG_171, SG_172, SG_173, SG_174, SG_175, SG_176, SG_177
25	AC007292.6	8	SG_178, SG_179, SG_180, SG_181, SG_182, SG_183, SG_184, SG_185
26	AC007405.6	8	SG_186, SG_187, SG_188, SG_189, SG_190, SG_191, SG_192, SG_193
27	AC007405.8	8	SG_194, SG_195, SG_196, SG_197, SG_198, SG_199, SG_200, SG_201
28	AC007750.5	8	SG_202, SG_203, SG_204, SG_205, SG_206, SG_207, SG_208, SG_209
29	AC007879.7	8	SG_210, SG_211, SG_212, SG_213, SG_214, SG_215, SG_216, SG_217
30	AC008746.12	8	SG_218, SG_219, SG_220, SG_221, SG_222, SG_223, SG_224, SG_225
31	AC009005.2	8	SG_226, SG_227, SG_228, SG_229, SG_230, SG_231, SG_232, SG_233
32	AC009120.5	5	SG_234, SG_235, SG_236, SG_237, SG_238
33	AC009120.6	8	SG_239, SG_240, SG_241, SG_242, SG_243, SG_244, SG_245, SG_246
34	AC009133.12	8	SG_247, SG_248, SG_249, SG_250, SG_251, SG_252, SG_253, SG_254
35	AC009403.2	8	SG_255, SG_256, SG_257, SG_258, SG_259, SG_260, SG_261, SG_262
36	AC009501.4	8	SG_263, SG_264, SG_265, SG_266, SG_267, SG_268, SG_269, SG_270
37	AC009506.1	8	SG_271, SG_272, SG_273, SG_274, SG_275, SG_276, SG_277, SG_278
38	AC009784.3	6	SG_279, SG_280, SG_281, SG_282, SG_283, SG_284
39	AC009961.3	8	SG_285, SG_286, SG_287, SG_288, SG_289, SG_290, SG_291, SG_292
40	AC010226.4	8	SG_293, SG_294, SG_295, SG_296, SG_297, SG_298, SG_299, SG_300
41	AC010883.5	8	SG_301, SG_302, SG_303, SG_304, SG_305, SG_306, SG_307, SG_308
42	AC010894.3	8	SG_309, SG_310, SG_311, SG_312, SG_313, SG_314, SG_315, SG_316
43	AC010976.2	8	SG_317, SG_318, SG_319, SG_320, SG_321, SG_322, SG_323, SG_324
44	AC012146.7	8	SG_325, SG_326, SG_327, SG_328, SG_329, SG_330, SG_331, SG_332
45	AC012314.8	8	SG_333, SG_334, SG_335, SG_336, SG_337, SG_338, SG_339, SG_340
46	AC012360.6	8	SG_341, SG_342, SG_343, SG_344, SG_345, SG_346, SG_347, SG_348
47	AC015933.2	7	SG_349, SG_350, SG_351, SG_352, SG_353, SG_354, SG_355
48	AC016700.5	8	SG_356, SG_357, SG_358, SG_359, SG_360, SG_361, SG_362, SG_363
49	AC016722.4	8	SG_364, SG_365, SG_366, SG_367, SG_368, SG_369, SG_370, SG_371
50	AC016735.2	8	SG_372, SG_373, SG_374, SG_375, SG_376, SG_377, SG_378, SG_379
51	AC016738.4	8	SG_380, SG_381, SG_382, SG_383, SG_384, SG_385, SG_386, SG_387
52	AC016747.3	8	SG_388, SG_389, SG_390, SG_391, SG_392, SG_393, SG_394, SG_395
53	AC017104.6	8	SG_396, SG_397, SG_398, SG_399, SG_400, SG_401, SG_402, SG_403
54	AC017116.11	8	SG_404, SG_405, SG_406, SG_407, SG_408, SG_409, SG_410, SG_411
55	AC018816.3	8	SG_412, SG_413, SG_414, SG_415, SG_416, SG_417, SG_418, SG_419
56	AC021218.2	8	SG_420, SG_421, SG_422, SG_423, SG_424, SG_425, SG_426, SG_427
57	AC025171.1	8	SG_428, SG_429, SG_430, SG_431, SG_432, SG_433, SG_434, SG_435
58	AC026202.3	8	SG_436, SG_437, SG_438, SG_439, SG_440, SG_441, SG_442, SG_443
59	AC046143.3	8	SG_444, SG_445, SG_446, SG_447, SG_448, SG_449, SG_450, SG_451
60	AC058791.1	8	SG_452, SG_453, SG_454, SG_455, SG_456, SG_457, SG_458, SG_459
61	AC064875.2	8	SG_460, SG_461, SG_462, SG_463, SG_464, SG_465, SG_466, SG_467
62	AC069277.2	6	SG_468, SG_469, SG_470, SG_471, SG_472, SG_473
63	AC073283.4	8	SG_474, SG_475, SG_476, SG_477, SG_478, SG_479, SG_480, SG_481
64	AC073343.13	8	SG_482, SG_483, SG_484, SG_485, SG_486, SG_487, SG_488, SG_489
65	AC074117.10	8	SG_490, SG_491, SG_492, SG_493, SG_494, SG_495, SG_496, SG_497
66	AC084219.4	8	SG_498, SG_499, SG_500, SG_501, SG_502, SG_503, SG_504, SG_505
67	AC090587.4	8	SG_506, SG_507, SG_508, SG_509, SG_510, SG_511, SG_512, SG_513
68	AC091729.9	8	SG_514, SG_515, SG_516, SG_517, SG_518, SG_519, SG_520, SG_521
69	AC092675.3	8	SG_522, SG_523, SG_524, SG_525, SG_526, SG_527, SG_528, SG_529
70	AC093110.3	7	SG_530, SG_531, SG_532, SG_533, SG_534, SG_535, SG_536
71	AC093388.3	8	SG_537, SG_538, SG_539, SG_540, SG_541, SG_542, SG_543, SG_544
72	AC093620.5	8	SG_545, SG_546, SG_547, SG_548, SG_549, SG_550, SG_551, SG_552
73	AC093627.10	8	SG_553, SG_554, SG_555, SG_556, SG_557, SG_558, SG_559, SG_560
74	AC093627.9	8	SG_561, SG_562, SG_563, SG_564, SG_565, SG_566, SG_567, SG_568
75	AC093673.5	8	SG_569, SG_570, SG_571, SG_572, SG_573, SG_574, SG_575, SG_576
76	AC093818.1	8	SG_577, SG_578, SG_579, SG_580, SG_581, SG_582, SG_583, SG_584
77	AC096559.1	8	SG_585, SG_586, SG_587, SG_588, SG_589, SG_590, SG_591, SG_592
78	AC096772.6	8	SG_593, SG_594, SG_595, SG_596, SG_597, SG_598, SG_599, SG_600
79	AC097724.3	8	SG_601, SG_602, SG_603, SG_604, SG_605, SG_606, SG_607, SG_608
80	AC098820.3	8	SG_609, SG_610, SG_611, SG_612, SG_613, SG_614, SG_615, SG_616
81	AC104653.1	8	SG_617, SG_618, SG_619, SG_620, SG_621, SG_622, SG_623, SG_624
82	AC108142.1	8	SG_625, SG_626, SG_627, SG_628, SG_629, SG_630, SG_631, SG_632
83	AC108463.1	6	SG_633, SG_634, SG_635, SG_636, SG_637, SG_638
84	AC112721.2	8	SG_639, SG_640, SG_641, SG_642, SG_643, SG_644, SG_645, SG_646
85	AC113189.5	8	SG_647, SG_648, SG_649, SG_650, SG_651, SG_652, SG_653, SG_654
86	AC113617.1	8	SG_655, SG_656, SG_657, SG_658, SG_659, SG_660, SG_661, SG_662
87	AC114271.2	8	SG_663, SG_664, SG_665, SG_666, SG_667, SG_668, SG_669, SG_670
88	AC114803.3	8	SG_671, SG_672, SG_673, SG_674, SG_675, SG_676, SG_677, SG_678
89	AC124789.1	8	SG_679, SG_680, SG_681, SG_682, SG_683, SG_684, SG_685, SG_686
90	AC133785.1	7	SG_687, SG_688, SG_689, SG_690, SG_691, SG_692, SG_693
91	AC139100.4	8	SG_694, SG_695, SG_696, SG_697, SG_698, SG_699, SG_700, SG_701
92	AC142528.1	8	SG_702, SG_703, SG_704, SG_705, SG_706, SG_707, SG_708, SG_709
93	AC145124.2	1	SG_710
94	AC147651.4	8	SG_711, SG_712, SG_713, SG_714, SG_715, SG_716, SG_717, SG_718
95	AC156455.1	8	SG_719, SG_720, SG_721, SG_722, SG_723, SG_724, SG_725, SG_726
96	AC159540.1	1	SG_727
97	ACAP2-IT1	8	SG_728, SG_729, SG_730, SG_731, SG_732, SG_733, SG_734, SG_735
98	AD000684.2	8	SG_736, SG_737, SG_738, SG_739, SG_740, SG_741, SG_742, SG_743
99	ADIRF-AS1	8	SG_744, SG_745, SG_746, SG_747, SG_748, SG_749, SG_750, SG_751
100	AF011889.2	3	SG_752, SG_753, SG_754
101	AF230666.2	7	SG_755, SG_756, SG_757, SG_758, SG_759, SG_760, SG_761
102	AFAP1-AS1	8	SG_762, SG_763, SG_764, SG_765, SG_766, SG_767, SG_768, SG_769
103	AGAP2-AS1	8	SG_770, SG_771, SG_772, SG_773, SG_774, SG_775, SG_776, SG_777
104	AL133243.2	8	SG_778, SG_779, SG_780, SG_781, SG_782, SG_783, SG_784, SG_785
105	AL136419.6	8	SG_786, SG_787, SG_788, SG_789, SG_790, SG_791, SG_792, SG_793
106	AL450992.2	8	SG_794, SG_795, SG_796, SG_797, SG_798, SG_799, SG_800, SG_801
107	AP000223.42	8	SG_802, SG_803, SG_804, SG_805, SG_806, SG_807, SG_808, SG_809
108	AP000432.1	8	SG_810, SG_811, SG_812, SG_813, SG_814, SG_815, SG_816, SG_817
109	AP000473.5	8	SG_818, SG_819, SG_820, SG_821, SG_822, SG_823, SG_824, SG_825
110	AP000695.4	5	SG_826, SG_827, SG_828, SG_829, SG_830
111	AP000695.6	8	SG_831, SG_832, SG_833, SG_834, SG_835, SG_836, SG_837, SG_838
112	AP001062.7	8	SG_839, SG_840, SG_841, SG_842, SG_843, SG_844, SG_845, SG_846
113	AP001172.2	8	SG_847, SG_848, SG_849, SG_850, SG_851, SG_852, SG_853, SG_854
114	AP001258.4	8	SG_855, SG_856, SG_857, SG_858, SG_859, SG_860, SG_861, SG_862
115	AP001432.14	8	SG_863, SG_864, SG_865, SG_866, SG_867, SG_868, SG_869, SG_870
116	AP001469.9	8	SG_871, SG_872, SG_873, SG_874, SG_875, SG_876, SG_877, SG_878
117	APCDD1L-AS1	8	SG_879, SG_880, SG_881, SG_882, SG_883, SG_884, SG_885, SG_886
118	APTR	8	SG_887, SG_888, SG_889, SG_890, SG_891, SG_892, SG_893, SG_894
119	ARHGAP31-AS1	8	SG_895, SG_896, SG_897, SG_898, SG_899, SG_900, SG_901, SG_902
120	ARHGAP5-AS1	8	SG_903, SG_904, SG_905, SG_906, SG_907, SG_908, SG_909, SG_910
121	ARRDC1-AS1	8	SG_911, SG_912, SG_913, SG_914, SG_915, SG_916, SG_917, SG_918
122	ASB16-AS1	8	SG_919, SG_920, SG_921, SG_922, SG_923, SG_924, SG_925, SG_926
123	ASH1L-AS1	4	SG_927, SG_928, SG_929, SG_930
124	ASMTL-AS1	8	SG_931, SG_932, SG_933, SG_934, SG_935, SG_936, SG_937, SG_938
125	ATP2A1-AS1	8	SG_939, SG_940, SG_941, SG_942, SG_943, SG_944, SG_945, SG_946
126	ATP6V0E2-AS1	8	SG_947, SG_948, SG_949, SG_950, SG_951, SG_952, SG_953, SG_954
127	BAALC-AS1	8	SG_955, SG_956, SG_957, SG_958, SG_959, SG_960, SG_961, SG_962
128	BAIAP2-AS1	8	SG_963, SG_964, SG_965, SG_966, SG_967, SG_968, SG_969, SG_970
129	BCDIN3D-AS1	8	SG_971, SG_972, SG_973, SG_974, SG_975, SG_976, SG_977, SG_978
130	BHLHE40-AS1	8	SG_979, SG_980, SG_981, SG_982, SG_983, SG_984, SG_985, SG_986
131	BLACAT1	8	SG_987, SG_988, SG_989, SG_990, SG_991, SG_992, SG_993, SG_994
132	BMS1P4	8	SG_995, SG_996, SG_997, SG_998, SG_999, SG_1000, SG_1001, SG_1002
133	BX322557.10	8	SG_1005, SG_1006, SG_1007, SG_1008, SG_1009, SG_1010, SG_1011, SG_1012
134	BX470102.3	8	SG_1013, SG_1014, SG_1015, SG_1016, SG_1017, SG_1018, SG_1019, SG_1020
135	BZRAP1-AS1	8	SG_1021, SG_1022, SG_1023, SG_1024, SG_1025, SG_1026, SG_1027, SG_1028
136	C14orf132	8	SG_1029, SG_1030, SG_1031, SG_1032, SG_1033, SG_1034, SG_1035, SG_1036
137	C1QTNF9B-AS1	8	SG_1045, SG_1046, SG_1047, SG_1048, SG_1049, SG_1050, SG_1051, SG_1052
138	C1RL-AS1	8	SG_1053, SG_1054, SG_1055, SG_1056, SG_1057, SG_1058, SG_1059, SG_1060
139	C1orf220	8	SG_1037, SG_1038, SG_1039, SG_1040, SG_1041, SG_1042, SG_1043, SG_1044
140	C21orf62-AS1	8	SG_1061, SG_1062, SG_1063, SG_1064, SG_1065, SG_1066, SG_1067, SG_1068
141	C22orf34	8	SG_1069, SG_1070, SG_1071, SG_1072, SG_1073, SG_1074, SG_1075, SG_1076
142	C6orf3	8	SG_1077, SG_1078, SG_1079, SG_1080, SG_1081, SG_1082, SG_1083, SG_1084
143	C8orf31	8	SG_1085, SG_1086, SG_1087, SG_1088, SG_1089, SG_1090, SG_1091, SG_1092
144	C9orf147	8	SG_1093, SG_1094, SG_1095, SG_1096, SG_1097, SG_1098, SG_1099, SG_1100
145	CADM3-AS1	8	SG_1101, SG_1102, SG_1103, SG_1104, SG_1105, SG_1106, SG_1107, SG_1108
146	CARD8-AS1	8	SG_1109, SG_1110, SG_1111, SG_1112, SG_1113, SG_1114, SG_1115, SG_1116
147	CASC2	8	SG_1117, SG_1118, SG_1119, SG_1120, SG_1121, SG_1122, SG_1123, SG_1124
148	CCDC183-AS1	8	SG_1125, SG_1126, SG_1127, SG_1128, SG_1129, SG_1130, SG_1131, SG_1132
149	CDKN2B-AS1	8	SG_1133, SG_1134, SG_1135, SG_1136, SG_1137, SG_1138, SG_1139, SG_1140
150	CH507-513H4.5	3	SG_1141, SG_1142, SG_1143
151	CITF22-1A6.3	2	SG_1144, SG_1145
152	CITF22-92A6.1	8	SG_1146, SG_1147, SG_1148, SG_1149, SG_1150, SG_1151, SG_1152, SG_1153
153	CMB9-22P13.1	8	SG_1154, SG_1155, SG_1156, SG_1157, SG_1158, SG_1159, SG_1160, SG_1161
154	CRNDE	8	SG_1162, SG_1163, SG_1164, SG_1165, SG_1166, SG_1167, SG_1168, SG_1169
155	CROCCP2	8	SG_1170, SG_1171, SG_1172, SG_1173, SG_1174, SG_1175, SG_1176, SG_1177
156	CTA-204B4.2	8	SG_1178, SG_1179, SG_1180, SG_1181, SG_1182, SG_1183, SG_1184, SG_1185
157	CTA-217C2.2	4	SG_1186, SG_1187, SG_1188, SG_1189
158	CTA-292E10.6	8	SG_1190, SG_1191, SG_1192, SG_1193, SG_1194, SG_1195, SG_1196, SG_1197
159	CTA-293F17.1	8	SG_1198, SG_1199, SG_1200, SG_1201, SG_1202, SG_1203, SG_1204, SG_1205
160	CTA-363E19.2	8	SG_1206, SG_1207, SG_1208, SG_1209, SG_1210, SG_1211, SG_1212, SG_1213
161	CTA-390C10.10	7	SG_1214, SG_1215, SG_1216, SG_1217, SG_1218, SG_1219, SG_1220
162	CTA-445C9.14	8	SG_1221, SG_1222, SG_1223, SG_1224, SG_1225, SG_1226, SG_1227, SG_1228
163	CTB-113I20.2	7	SG_1229, SG_1230, SG_1231, SG_1232, SG_1233, SG_1234, SG_1235
164	CTB-129O4.1	8	SG_1236, SG_1237, SG_1238, SG_1239, SG_1240, SG_1241, SG_1242, SG_1243
165	CTB-12A17.3	8	SG_1244, SG_1245, SG_1246, SG_1247, SG_1248, SG_1249, SG_1250, SG_1251
166	CTB-13F3.1	8	SG_1252, SG_1253, SG_1254, SG_1255, SG_1256, SG_1257, SG_1258, SG_1259
167	CTB-171A8.1	8	SG_1260, SG_1261, SG_1262, SG_1263, SG_1264, SG_1265, SG_1266, SG_1267
168	CTB-187M2.2	8	SG_1268, SG_1269, SG_1270, SG_1271, SG_1272, SG_1273, SG_1274, SG_1275
169	CTB-25B13.12	6	SG_1276, SG_1277, SG_1278, SG_1279, SG_1280, SG_1281
170	CTB-25B13.5	6	SG_1282, SG_1283, SG_1284, SG_1285, SG_1286, SG_1287
171	CTB-31O20.2	8	SG_1288, SG_1289, SG_1290, SG_1291, SG_1292, SG_1293, SG_1294, SG_1295
172	CTB-36H16.2	7	SG_1296, SG_1297, SG_1298, SG_1299, SG_1300, SG_1301, SG_1302
173	CTB-50L17.9	8	SG_1303, SG_1304, SG_1305, SG_1306, SG_1307, SG_1308, SG_1309, SG_1310
174	CTB-51J22.1	8	SG_1311, SG_1312, SG_1313, SG_1314, SG_1315, SG_1316, SG_1317, SG_1318
175	CTB-58E17.1	6	SG_1319, SG_1320, SG_1321, SG_1322, SG_1323, SG_1324
176	CTB-58E17.5	8	SG_1325, SG_1326, SG_1327, SG_1328, SG_1329, SG_1330, SG_1331, SG_1332
177	CTB-75G16.3	8	SG_1333, SG_1334, SG_1335, SG_1336, SG_1337, SG_1338, SG_1339, SG_1340
178	CTB-89H12.4	8	SG_1341, SG_1342, SG_1343, SG_1344, SG_1345, SG_1346, SG_1347, SG_1348
179	CTB-92J24.2	2	SG_1349, SG_1350
180	CTB-96E2.3	8	SG_1351, SG_1352, SG_1353, SG_1354, SG_1355, SG_1356, SG_1357, SG_1358
181	CTBP1-AS2	8	SG_1359, SG_1360, SG_1361, SG_1362, SG_1363, SG_1364, SG_1365, SG_1366
182	CTC-203F4.2	7	SG_1367, SG_1368, SG_1369, SG_1370, SG_1371, SG_1372, SG_1373
183	CTC-246B18.10	8	SG_1374, SG_1375, SG_1376, SG_1377, SG_1378, SG_1379, SG_1380, SG_1381
184	CTC-277H1.7	8	SG_1382, SG_1383, SG_1384, SG_1385, SG_1386, SG_1387, SG_1388, SG_1389
185	CTC-325H20.4	5	SG_1390, SG_1391, SG_1392, SG_1393, SG_1394
186	CTC-338M12.5	8	SG_1395, SG_1396, SG_1397, SG_1398, SG_1399, SG_1400, SG_1401, SG_1402
187	CTC-340A15.2	8	SG_1403, SG_1404, SG_1405, SG_1406, SG_1407, SG_1408, SG_1409, SG_1410
188	CTC-425F1.4	8	SG_1411, SG_1412, SG_1413, SG_1414, SG_1415, SG_1416, SG_1417, SG_1418
189	CTC-425O23.2	8	SG_1419, SG_1420, SG_1421, SG_1422, SG_1423, SG_1424, SG_1425, SG_1426
190	CTC-428H11.2	3	SG_1427, SG_1428, SG_1429
191	CTC-429P9.5	8	SG_1430, SG_1431, SG_1432, SG_1433, SG_1434, SG_1435, SG_1436, SG_1437
192	CTC-459F4.1	8	SG_1438, SG_1439, SG_1440, SG_1441, SG_1442, SG_1443, SG_1444, SG_1445
193	CTC-498J12.1	4	SG_1446, SG_1447, SG_1448, SG_1449
194	CTC-524C5.2	6	SG_1450, SG_1451, SG_1452, SG_1453, SG_1454, SG_1455
195	CTC-529P8.1	8	SG_1456, SG_1457, SG_1458, SG_1459, SG_1460, SG_1461, SG_1462, SG_1463
196	CTC-543D15.8	8	SG_1464, SG_1465, SG_1466, SG_1467, SG_1468, SG_1469, SG_1470, SG_1471
197	CTC-550B14.7	8	SG_1472, SG_1473, SG_1474, SG_1475, SG_1476, SG_1477, SG_1478, SG_1479
198	CTD-2006C1.2	8	SG_1480, SG_1481, SG_1482, SG_1483, SG_1484, SG_1485, SG_1486, SG_1487
199	CTD-2008L17.2	8	SG_1488, SG_1489, SG_1490, SG_1491, SG_1492, SG_1493, SG_1494, SG_1495
200	CTD-2012K14.8	8	SG_1496, SG_1497, SG_1498, SG_1499, SG_1500, SG_1501, SG_1502, SG_1503
201	CTD-2015H6.3	8	SG_1504, SG_1505, SG_1506, SG_1507, SG_1508, SG_1509, SG_1510, SG_1511
202	CTD-2017C7.2	8	SG_1512, SG_1513, SG_1514, SG_1515, SG_1516, SG_1517, SG_1518, SG_1519
203	CTD-2020K17.3	8	SG_1520, SG_1521, SG_1522, SG_1523, SG_1524, SG_1525, SG_1526, SG_1527
204	CTD-2035E11.4	8	SG_1528, SG_1529, SG_1530, SG_1531, SG_1532, SG_1533, SG_1534, SG_1535
205	CTD-2036P10.6	8	SG_1536, SG_1537, SG_1538, SG_1539, SG_1540, SG_1541, SG_1542, SG_1543
206	CTD-2047H16.4	8	SG_1544, SG_1545, SG_1546, SG_1547, SG_1548, SG_1549, SG_1550, SG_1551
207	CTD-2054N24.2	3	SG_1552, SG_1553, SG_1554
208	CTD-2058B24.3	8	SG_1555, SG_1556, SG_1557, SG_1558, SG_1559, SG_1560, SG_1561, SG_1562
209	CTD-2083E4.6	8	SG_1563, SG_1564, SG_1565, SG_1566, SG_1567, SG_1568, SG_1569, SG_1570
210	CTD-2095E4.5	7	SG_1571, SG_1572, SG_1573, SG_1574, SG_1575, SG_1576, SG_1577
211	CTD-2162K18.4	8	SG_1578, SG_1579, SG_1580, SG_1581, SG_1582, SG_1583, SG_1584, SG_1585
212	CTD-2186M15.3	8	SG_1586, SG_1587, SG_1588, SG_1589, SG_1590, SG_1591, SG_1592, SG_1593
213	CTD-2201E18.3	8	SG_1594, SG_1595, SG_1596, SG_1597, SG_1598, SG_1599, SG_1600, SG_1601
214	CTD-2201I18.1	8	SG_1602, SG_1603, SG_1604, SG_1605, SG_1606, SG_1607, SG_1608, SG_1609
215	CTD-2203K17.1	8	SG_1610, SG_1611, SG_1612, SG_1613, SG_1614, SG_1615, SG_1616, SG_1617
216	CTD-2256P15.2	8	SG_1618, SG_1619, SG_1620, SG_1621, SG_1622, SG_1623, SG_1624, SG_1625
217	CTD-2260A17.2	8	SG_1626, SG_1627, SG_1628, SG_1629, SG_1630, SG_1631, SG_1632, SG_1633
218	CTD-2263F21.1	8	SG_1634, SG_1635, SG_1636, SG_1637, SG_1638, SG_1639, SG_1640, SG_1641
219	CTD-2267D19.3	6	SG_1642, SG_1643, SG_1644, SG_1645, SG_1646, SG_1647
220	CTD-2269F5.1	8	SG_1648, SG_1649, SG_1650, SG_1651, SG_1652, SG_1653, SG_1654, SG_1655
221	CTD-2270L9.4	8	SG_1656, SG_1657, SG_1658, SG_1659, SG_1660, SG_1661, SG_1662, SG_1663
222	CTD-2270P14.1	8	SG_1664, SG_1665, SG_1666, SG_1667, SG_1668, SG_1669, SG_1670, SG_1671
223	CTD-2270P14.5	6	SG_1672, SG_1673, SG_1674, SG_1675, SG_1676, SG_1677
224	CTD-2319I12.4	8	SG_1678, SG_1679, SG_1680, SG_1681, SG_1682, SG_1683, SG_1684, SG_1685
225	CTD-2325M2.1	8	SG_1686, SG_1687, SG_1688, SG_1689, SG_1690, SG_1691, SG_1692, SG_1693
226	CTD-2325P2.4	8	SG_1694, SG_1695, SG_1696, SG_1697, SG_1698, SG_1699, SG_1700, SG_1701
227	CTD-2336O2.1	8	SG_1702, SG_1703, SG_1704, SG_1705, SG_1706, SG_1707, SG_1708, SG_1709
228	CTD-2341M24.1	5	SG_1710, SG_1711, SG_1712, SG_1713, SG_1714
229	CTD-2342J14.6	8	SG_1715, SG_1716, SG_1717, SG_1718, SG_1719, SG_1720, SG_1721, SG_1722
230	CTD-2349P21.9	4	SG_1723, SG_1724, SG_1725, SG_1726
231	CTD-2366F13.1	8	SG_1727, SG_1728, SG_1729, SG_1730, SG_1731, SG_1732, SG_1733, SG_1734
232	CTD-2368P22.1	8	SG_1735, SG_1736, SG_1737, SG_1738, SG_1739, SG_1740, SG_1741, SG_1742
233	CTD-2510F5.4	4	SG_1743, SG_1744, SG_1745, SG_1746
234	CTD-2517M22.14	8	SG_1747, SG_1748, SG_1749, SG_1750, SG_1751, SG_1752, SG_1753, SG_1754
235	CTD-2517M22.17	8	SG_1755, SG_1756, SG_1757, SG_1758, SG_1759, SG_1760, SG_1761, SG_1762
236	CTD-2521M24.9	8	SG_1763, SG_1764, SG_1765, SG_1766, SG_1767, SG_1768, SG_1769, SG_1770
237	CTD-2527I21.15	8	SG_1771, SG_1772, SG_1773, SG_1774, SG_1775, SG_1776, SG_1777, SG_1778
238	CTD-2547G23.4	8	SG_1779, SG_1780, SG_1781, SG_1782, SG_1783, SG_1784, SG_1785, SG_1786
239	CTD-2547L24.3	8	SG_1787, SG_1788, SG_1789, SG_1790, SG_1791, SG_1792, SG_1793, SG_1794
240	CTD-2555O16.4	8	SG_1795, SG_1796, SG_1797, SG_1798, SG_1799, SG_1800, SG_1801, SG_1802
241	CTD-2561B21.11	8	SG_1803, SG_1804, SG_1805, SG_1806, SG_1807, SG_1808, SG_1809, SG_1810
242	CTD-2587H24.5	8	SG_1811, SG_1812, SG_1813, SG_1814, SG_1815, SG_1816, SG_1817, SG_1818
243	CTD-2589H19.6	8	SG_1819, SG_1820, SG_1821, SG_1822, SG_1823, SG_1824, SG_1825, SG_1826
244	CTD-2619J13.8	8	SG_1827, SG_1828, SG_1829, SG_1830, SG_1831, SG_1832, SG_1833, SG_1834
245	CTD-2622I13.3	8	SG_1835, SG_1836, SG_1837, SG_1838, SG_1839, SG_1840, SG_1841, SG_1842
246	CTD-2630F21.1	8	SG_1843, SG_1844, SG_1845, SG_1846, SG_1847, SG_1848, SG_1849, SG_1850
247	CTD-2647L4.4	8	SG_1851, SG_1852, SG_1853, SG_1854, SG_1855, SG_1856, SG_1857, SG_1858
248	CTD-2649C14.2	8	SG_1859, SG_1860, SG_1861, SG_1862, SG_1863, SG_1864, SG_1865, SG_1866
249	CTD-2666L21.1	8	SG_1867, SG_1868, SG_1869, SG_1870, SG_1871, SG_1872, SG_1873, SG_1874
250	CTD-3035D6.2	8	SG_1875, SG_1876, SG_1877, SG_1878, SG_1879, SG_1880, SG_1881, SG_1882
251	CTD-3035K23.7	8	SG_1883, SG_1884, SG_1885, SG_1886, SG_1887, SG_1888, SG_1889, SG_1890
252	CTD-3065J16.9	8	SG_1891, SG_1892, SG_1893, SG_1894, SG_1895, SG_1896, SG_1897, SG_1898
253	CTD-3099C6.9	3	SG_1899, SG_1900, SG_1901
254	CTD-3131K8.2	8	SG_1902, SG_1903, SG_1904, SG_1905, SG_1906, SG_1907, SG_1908, SG_1909
255	CTD-3138B18.5	8	SG_1910, SG_1911, SG_1912, SG_1913, SG_1914, SG_1915, SG_1916, SG_1917
256	CTD-3247F14.2	8	SG_1918, SG_1919, SG_1920, SG_1921, SG_1922, SG_1923, SG_1924, SG_1925
257	CTD-3252C9.4	8	SG_1926, SG_1927, SG_1928, SG_1929, SG_1930, SG_1931, SG_1932, SG_1933
258	CYP1B1-AS1	8	SG_1934, SG_1935, SG_1936, SG_1937, SG_1938, SG_1939, SG_1940, SG_1941
259	DANCR	8	SG_1942, SG_1943, SG_1944, SG_1945, SG_1946, SG_1947, SG_1948, SG_1949
260	DARS-AS1	8	SG_1950, SG_1951, SG_1952, SG_1953, SG_1954, SG_1955, SG_1956, SG_1957
261	DBH-AS1	8	SG_1958, SG_1959, SG_1960, SG_1961, SG_1962, SG_1963, SG_1964, SG_1965
262	DDX11-AS1	7	SG_1966, SG_1967, SG_1968, SG_1969, SG_1970, SG_1971, SG_1972
263	DHRS4-AS1	8	SG_1973, SG_1974, SG_1975, SG_1976, SG_1977, SG_1978, SG_1979, SG_1980
264	DICER1-AS1	8	SG_1981, SG_1982, SG_1983, SG_1984, SG_1985, SG_1986, SG_1987, SG_1988
265	DLEU2L	8	SG_1989, SG_1990, SG_1991, SG_1992, SG_1993, SG_1994, SG_1995, SG_1996
266	DLG5-AS1	6	SG_1997, SG_1998, SG_1999, SG_2000, SG_2001, SG_2002
267	DLGAP1-AS1	8	SG_2003, SG_2004, SG_2005, SG_2006, SG_2007, SG_2008, SG_2009, SG_2010
268	DNAJC27-AS1	8	SG_2011, SG_2012, SG_2013, SG_2014, SG_2015, SG_2016, SG_2017, SG_2018
269	DNAJC3-AS1	8	SG_2019, SG_2020, SG_2021, SG_2022, SG_2023, SG_2024, SG_2025, SG_2026
270	DOCK9-AS2	8	SG_2027, SG_2028, SG_2029, SG_2030, SG_2031, SG_2032, SG_2033, SG_2034
271	DPH6-AS1	8	SG_2035, SG_2036, SG_2037, SG_2038, SG_2039, SG_2040, SG_2041, SG_2042
272	DTX2P1-UPK3BP1-PMS2P11	7	SG_2043, SG_2044, SG_2045, SG_2046, SG_2047, SG_2048, SG_2049
273	ENTPD1-AS1	8	SG_2050, SG_2051, SG_2052, SG_2053, SG_2054, SG_2055, SG_2056, SG_2057
274	EPB41L4A-AS1	8	SG_2058, SG_2059, SG_2060, SG_2061, SG_2062, SG_2063, SG_2064, SG_2065
275	EPHA5-AS1	8	SG_2066, SG_2067, SG_2068, SG_2069, SG_2070, SG_2071, SG_2072, SG_2073
276	FALEC	8	SG_2074, SG_2075, SG_2076, SG_2077, SG_2078, SG_2079, SG_2080, SG_2081
277	FAM157C	5	SG_2082, SG_2083, SG_2084, SG_2085, SG_2086
278	FAM212B-AS1	8	SG_2087, SG_2088, SG_2089, SG_2090, SG_2091, SG_2092, SG_2093, SG_2094
279	FAM225A	2	SG_2095, SG_2096
280	FAM66B	6	SG_2097, SG_2098, SG_2099, SG_2100, SG_2101, SG_2102
281	FBXL19-AS1	8	SG_2103, SG_2104, SG_2105, SG_2106, SG_2107, SG_2108, SG_2109, SG_2110
282	FEZF1-AS1	8	SG_2111, SG_2112, SG_2113, SG_2114, SG_2115, SG_2116, SG_2117, SG_2118
283	FGF14-AS2	8	SG_2119, SG_2120, SG_2121, SG_2122, SG_2123, SG_2124, SG_2125, SG_2126
284	FIRRE	8	SG_2127, SG_2128, SG_2129, SG_2130, SG_2131, SG_2132, SG_2133, SG_2134
285	FLG-AS1	8	SG_2135, SG_2136, SG_2137, SG_2138, SG_2139, SG_2140, SG_2141, SG_2142
286	FLJ22447	8	SG_2143, SG_2144, SG_2145, SG_2146, SG_2147, SG_2148, SG_2149, SG_2150
287	FLJ37035	8	SG_2151, SG_2152, SG_2153, SG_2154, SG_2155, SG_2156, SG_2157, SG_2158
288	FLNB-AS1	8	SG_2159, SG_2160, SG_2161, SG_2162, SG_2163, SG_2164, SG_2165, SG_2166
289	FOXD2-AS1	6	SG_2167, SG_2168, SG_2169, SG_2170, SG_2171, SG_2172
290	FOXD3-AS1	8	SG_2173, SG_2174, SG_2175, SG_2176, SG_2177, SG_2178, SG_2179, SG_2180
291	FOXN3-AS1	5	SG_2181, SG_2182, SG_2183, SG_2184, SG_2185
292	FRMD6-AS1	8	SG_2186, SG_2187, SG_2188, SG_2189, SG_2190, SG_2191, SG_2192, SG_2193
293	FTX	8	SG_2194, SG_2195, SG_2196, SG_2197, SG_2198, SG_2199, SG_2200, SG_2201
294	FUT8-AS1	8	SG_2202, SG_2203, SG_2204, SG_2205, SG_2206, SG_2207, SG_2208, SG_2209
295	GABPB1-AS1	8	SG_2210, SG_2211, SG_2212, SG_2213, SG_2214, SG_2215, SG_2216, SG_2217
296	GAS5	8	SG_2218, SG_2219, SG_2220, SG_2221, SG_2222, SG_2223, SG_2224, SG_2225
297	GAS6-AS2	8	SG_2226, SG_2227, SG_2228, SG_2229, SG_2230, SG_2231, SG_2232, SG_2233
298	GDNF-AS1	8	SG_2234, SG_2235, SG_2236, SG_2237, SG_2238, SG_2239, SG_2240, SG_2241
299	GLYCTK-AS1	8	SG_2242, SG_2243, SG_2244, SG_2245, SG_2246, SG_2247, SG_2248, SG_2249
300	GNAS-AS1	8	SG_2250, SG_2251, SG_2252, SG_2253, SG_2254, SG_2255, SG_2256, SG_2257
301	GNG12-AS1	8	SG_2258, SG_2259, SG_2260, SG_2261, SG_2262, SG_2263, SG_2264, SG_2265
302	GS1-358P8.4	8	SG_2266, SG_2267, SG_2268, SG_2269, SG_2270, SG_2271, SG_2272, SG_2273
303	GS1-600G8.5	4	SG_2274, SG_2275, SG_2276, SG_2277
304	GSN-AS1	8	SG_2278, SG_2279, SG_2280, SG_2281, SG_2282, SG_2283, SG_2284, SG_2285
305	GTF3C2-AS1	8	SG_2286, SG_2287, SG_2288, SG_2289, SG_2290, SG_2291, SG_2292, SG_2293
306	GTSE1-AS1	8	SG_2294, SG_2295, SG_2296, SG_2297, SG_2298, SG_2299, SG_2300, SG_2301
307	GUSBP11	8	SG_2302, SG_2303, SG_2304, SG_2305, SG_2306, SG_2307, SG_2308, SG_2309
308	HAS2-AS1	8	SG_2310, SG_2311, SG_2312, SG_2313, SG_2314, SG_2315, SG_2316, SG_2317
309	HCG16	8	SG_2318, SG_2319, SG_2320, SG_2321, SG_2322, SG_2323, SG_2324, SG_2325
310	HCG18	8	SG_2326, SG_2327, SG_2328, SG_2329, SG_2330, SG_2331, SG_2332, SG_2333
311	HCP5	8	SG_2334, SG_2335, SG_2336, SG_2337, SG_2338, SG_2339, SG_2340, SG_2341
312	HIF1A-AS1	8	SG_2342, SG_2343, SG_2344, SG_2345, SG_2346, SG_2347, SG_2348, SG_2349
313	HLA-DQB1-AS1	8	SG_2350, SG_2351, SG_2352, SG_2353, SG_2354, SG_2355, SG_2356, SG_2357
314	HLA-F-AS1	8	SG_2358, SG_2359, SG_2360, SG_2361, SG_2362, SG_2363, SG_2364, SG_2365
315	HNRNPU-AS1	8	SG_2366, SG_2367, SG_2368, SG_2369, SG_2370, SG_2371, SG_2372, SG_2373
316	HOTAIR	8	SG_2374, SG_2375, SG_2376, SG_2377, SG_2378, SG_2379, SG_2380, SG_2381
317	HOTAIRM1	8	SG_2382, SG_2383, SG_2384, SG_2385, SG_2386, SG_2387, SG_2388, SG_2389
318	HOXA-AS2	8	SG_2390, SG_2391, SG_2392, SG_2393, SG_2394, SG_2395, SG_2396, SG_2397
319	HOXA-AS3	8	SG_2398, SG_2399, SG_2400, SG_2401, SG_2402, SG_2403, SG_2404, SG_2405
320	HOXB-AS1	8	SG_2406, SG_2407, SG_2408, SG_2409, SG_2410, SG_2411, SG_2412, SG_2413
321	HOXB-AS2	8	SG_2414, SG_2415, SG_2416, SG_2417, SG_2418, SG_2419, SG_2420, SG_2421
322	HOXB-AS3	8	SG_2422, SG_2423, SG_2424, SG_2425, SG_2426, SG_2427, SG_2428, SG_2429
323	HOXC-AS1	8	SG_2438, SG_2439, SG_2440, SG_2441, SG_2442, SG_2443, SG_2444, SG_2445
324	HOXC-AS2	8	SG_2446, SG_2447, SG_2448, SG_2449, SG_2450, SG_2451, SG_2452, SG_2453
325	HOXC-AS3	8	SG_2454, SG_2455, SG_2456, SG_2457, SG_2458, SG_2459, SG_2460, SG_2461
326	HOXC13-AS	8	SG_2430, SG_2431, SG_2432, SG_2433, SG_2434, SG_2435, SG_2436, SG_2437
327	HOXD-AS2	8	SG_2462, SG_2463, SG_2464, SG_2465, SG_2466, SG_2467, SG_2468, SG_2469
328	HPN-AS1	8	SG_2470, SG_2471, SG_2472, SG_2473, SG_2474, SG_2475, SG_2476, SG_2477
329	ID2-AS1	8	SG_2478, SG_2479, SG_2480, SG_2481, SG_2482, SG_2483, SG_2484, SG_2485
330	IDH1-AS1	8	SG_2486, SG_2487, SG_2488, SG_2489, SG_2490, SG_2491, SG_2492, SG_2493
331	IL10RB-AS1	8	SG_2494, SG_2495, SG_2496, SG_2497, SG_2498, SG_2499, SG_2500, SG_2501
332	ILF3-AS1	8	SG_2502, SG_2503, SG_2504, SG_2505, SG_2506, SG_2507, SG_2508, SG_2509
333	INAFM2	8	SG_2510, SG_2511, SG_2512, SG_2513, SG_2514, SG_2515, SG_2516, SG_2517
334	IPO9-AS1	8	SG_2518, SG_2519, SG_2520, SG_2521, SG_2522, SG_2523, SG_2524, SG_2525
335	IQCH-AS1	8	SG_2526, SG_2527, SG_2528, SG_2529, SG_2530, SG_2531, SG_2532, SG_2533
336	ITGA9-AS1	8	SG_2534, SG_2535, SG_2536, SG_2537, SG_2538, SG_2539, SG_2540, SG_2541
337	ITPR1-AS1	8	SG_2542, SG_2543, SG_2544, SG_2545, SG_2546, SG_2547, SG_2548, SG_2549
338	JAKMIP2-AS1	8	SG_2550, SG_2551, SG_2552, SG_2553, SG_2554, SG_2555, SG_2556, SG_2557
339	JMJD1C-AS1	8	SG_2558, SG_2559, SG_2560, SG_2561, SG_2562, SG_2563, SG_2564, SG_2565
340	KANSL1-AS1	8	SG_2566, SG_2567, SG_2568, SG_2569, SG_2570, SG_2571, SG_2572, SG_2573
341	KANTR	8	SG_2574, SG_2575, SG_2576, SG_2577, SG_2578, SG_2579, SG_2580, SG_2581
342	KB-1460A1.5	8	SG_2582, SG_2583, SG_2584, SG_2585, SG_2586, SG_2587, SG_2588, SG_2589
343	KB-1572G7.2	8	SG_2590, SG_2591, SG_2592, SG_2593, SG_2594, SG_2595, SG_2596, SG_2597
344	KB-1732A1.1	8	SG_2598, SG_2599, SG_2600, SG_2601, SG_2602, SG_2603, SG_2604, SG_2605
345	KB-1980E6.3	8	SG_2606, SG_2607, SG_2608, SG_2609, SG_2610, SG_2611, SG_2612, SG_2613
346	KB-318B8.7	8	SG_2614, SG_2615, SG_2616, SG_2617, SG_2618, SG_2619, SG_2620, SG_2621
347	KB-431C1.5	5	SG_2622, SG_2623, SG_2624, SG_2625, SG_2626
348	KC6	8	SG_2627, SG_2628, SG_2629, SG_2630, SG_2631, SG_2632, SG_2633, SG_2634
349	KCNQ1OT1	8	SG_2635, SG_2636, SG_2637, SG_2638, SG_2639, SG_2640, SG_2641, SG_2642
350	KCTD21-AS1	8	SG_2643, SG_2644, SG_2645, SG_2646, SG_2647, SG_2648, SG_2649, SG_2650
351	KLF3-AS1	8	SG_2651, SG_2652, SG_2653, SG_2654, SG_2655, SG_2656, SG_2657, SG_2658
352	KLHL7-AS1	8	SG_2659, SG_2660, SG_2661, SG_2662, SG_2663, SG_2664, SG_2665, SG_2666
353	KMT2E-AS1	8	SG_2667, SG_2668, SG_2669, SG_2670, SG_2671, SG_2672, SG_2673, SG_2674
354	LA16c-313D11.12	8	SG_2675, SG_2676, SG_2677, SG_2678, SG_2679, SG_2680, SG_2681, SG_2682
355	LA16c-325D7.2	8	SG_2683, SG_2684, SG_2685, SG_2686, SG_2687, SG_2688, SG_2689, SG_2690
356	LA16c-390E6.4	8	SG_2691, SG_2692, SG_2693, SG_2694, SG_2695, SG_2696, SG_2697, SG_2698
357	LANCL1-AS1	8	SG_2699, SG_2700, SG_2701, SG_2702, SG_2703, SG_2704, SG_2705, SG_2706
358	LBX2-AS1	8	SG_2707, SG_2708, SG_2709, SG_2710, SG_2711, SG_2712, SG_2713, SG_2714
359	LEF1-AS1	8	SG_2715, SG_2716, SG_2717, SG_2718, SG_2719, SG_2720, SG_2721, SG_2722
360	LINC00086	8	SG_2723, SG_2724, SG_2725, SG_2726, SG_2727, SG_2728, SG_2729, SG_2730
361	LINC00087	7	SG_2731, SG_2732, SG_2733, SG_2734, SG_2735, SG_2736, SG_2737
362	LINC00152	7	SG_2738, SG_2739, SG_2740, SG_2741, SG_2742, SG_2743, SG_2744
363	LINC00205	8	SG_2745, SG_2746, SG_2747, SG_2748, SG_2749, SG_2750, SG_2751, SG_2752
364	LINC00235	8	SG_2753, SG_2754, SG_2755, SG_2756, SG_2757, SG_2758, SG_2759, SG_2760
365	LINC00271	8	SG_2761, SG_2762, SG_2763, SG_2764, SG_2765, SG_2766, SG_2767, SG_2768
366	LINC00294	8	SG_2769, SG_2770, SG_2771, SG_2772, SG_2773, SG_2774, SG_2775, SG_2776
367	LINC00310	8	SG_2777, SG_2778, SG_2779, SG_2780, SG_2781, SG_2782, SG_2783, SG_2784
368	LINC00324	8	SG_2785, SG_2786, SG_2787, SG_2788, SG_2789, SG_2790, SG_2791, SG_2792
369	LINC00339	8	SG_2793, SG_2794, SG_2795, SG_2796, SG_2797, SG_2798, SG_2799, SG_2800
370	LINC00342	5	SG_2801, SG_2802, SG_2803, SG_2804, SG_2805
371	LINC00346	8	SG_2806, SG_2807, SG_2808, SG_2809, SG_2810, SG_2811, SG_2812, SG_2813
372	LINC00460	8	SG_2814, SG_2815, SG_2816, SG_2817, SG_2818, SG_2819, SG_2820, SG_2821
373	LINC00461	8	SG_2822, SG_2823, SG_2824, SG_2825, SG_2826, SG_2827, SG_2828, SG_2829
374	LINC00467	8	SG_2830, SG_2831, SG_2832, SG_2833, SG_2834, SG_2835, SG_2836, SG_2837
375	LINC00473	8	SG_2838, SG_2839, SG_2840, SG_2841, SG_2842, SG_2843, SG_2844, SG_2845
376	LINC00475	8	SG_2846, SG_2847, SG_2848, SG_2849, SG_2850, SG_2851, SG_2852, SG_2853
377	LINC00488	7	SG_2854, SG_2855, SG_2856, SG_2857, SG_2858, SG_2859, SG_2860
378	LINC00511	8	SG_2861, SG_2862, SG_2863, SG_2864, SG_2865, SG_2866, SG_2867, SG_2868
379	LINC00601	8	SG_2869, SG_2870, SG_2871, SG_2872, SG_2873, SG_2874, SG_2875, SG_2876
380	LINC00622	3	SG_2877, SG_2878, SG_2879
381	LINC00630	8	SG_2880, SG_2881, SG_2882, SG_2883, SG_2884, SG_2885, SG_2886, SG_2887
382	LINC00632	8	SG_2888, SG_2889, SG_2890, SG_2891, SG_2892, SG_2893, SG_2894, SG_2895
383	LINC00639	8	SG_2896, SG_2897, SG_2898, SG_2899, SG_2900, SG_2901, SG_2902, SG_2903
384	LINC00641	8	SG_2904, SG_2905, SG_2906, SG_2907, SG_2908, SG_2909, SG_2910, SG_2911
385	LINC00657	8	SG_2912, SG_2913, SG_2914, SG_2915, SG_2916, SG_2917, SG_2918, SG_2919
386	LINC00665	8	SG_2920, SG_2921, SG_2922, SG_2923, SG_2924, SG_2925, SG_2926, SG_2927
387	LINC00672	8	SG_2928, SG_2929, SG_2930, SG_2931, SG_2932, SG_2933, SG_2934, SG_2935
388	LINC00693	8	SG_2936, SG_2937, SG_2938, SG_2939, SG_2940, SG_2941, SG_2942, SG_2943
389	LINC00706	6	SG_2944, SG_2945, SG_2946, SG_2947, SG_2948, SG_2949
390	LINC00707	5	SG_2950, SG_2951, SG_2952, SG_2953, SG_2954
391	LINC00839	8	SG_2955, SG_2956, SG_2957, SG_2958, SG_2959, SG_2960, SG_2961, SG_2962
392	LINC00847	8	SG_2963, SG_2964, SG_2965, SG_2966, SG_2967, SG_2968, SG_2969, SG_2970
393	LINC00854	8	SG_2971, SG_2972, SG_2973, SG_2974, SG_2975, SG_2976, SG_2977, SG_2978
394	LINC00863	1	SG_2979
395	LINC00882	8	SG_2980, SG_2981, SG_2982, SG_2983, SG_2984, SG_2985, SG_2986, SG_2987
396	LINC00884	8	SG_2988, SG_2989, SG_2990, SG_2991, SG_2992, SG_2993, SG_2994, SG_2995
397	LINC00886	8	SG_2996, SG_2997, SG_2998, SG_2999, SG_3000, SG_3001, SG_3002, SG_3003
398	LINC00893	8	SG_3004, SG_3005, SG_3006, SG_3007, SG_3008, SG_3009, SG_3010, SG_3011
399	LINC00894	8	SG_3012, SG_3013, SG_3014, SG_3015, SG_3016, SG_3017, SG_3018, SG_3019
400	LINC00941	8	SG_3020, SG_3021, SG_3022, SG_3023, SG_3024, SG_3025, SG_3026, SG_3027
401	LINC00944	8	SG_3028, SG_3029, SG_3030, SG_3031, SG_3032, SG_3033, SG_3034, SG_3035
402	LINC00963	8	SG_3036, SG_3037, SG_3038, SG_3039, SG_3040, SG_3041, SG_3042, SG_3043
403	LINC00969	8	SG_3044, SG_3045, SG_3046, SG_3047, SG_3048, SG_3049, SG_3050, SG_3051
404	LINC00982	8	SG_3052, SG_3053, SG_3054, SG_3055, SG_3056, SG_3057, SG_3058, SG_3059
405	LINC00998	8	SG_3060, SG_3061, SG_3062, SG_3063, SG_3064, SG_3065, SG_3066, SG_3067
406	LINC01003	8	SG_3068, SG_3069, SG_3070, SG_3071, SG_3072, SG_3073, SG_3074, SG_3075
407	LINC01006	8	SG_3076, SG_3077, SG_3078, SG_3079, SG_3080, SG_3081, SG_3082, SG_3083
408	LINC01023	8	SG_3084, SG_3085, SG_3086, SG_3087, SG_3088, SG_3089, SG_3090, SG_3091
409	LINC01057	8	SG_3092, SG_3093, SG_3094, SG_3095, SG_3096, SG_3097, SG_3098, SG_3099
410	LINC01060	8	SG_3100, SG_3101, SG_3102, SG_3103, SG_3104, SG_3105, SG_3106, SG_3107
411	LINC01063	8	SG_3108, SG_3109, SG_3110, SG_3111, SG_3112, SG_3113, SG_3114, SG_3115
412	LINC01089	8	SG_3116, SG_3117, SG_3118, SG_3119, SG_3120, SG_3121, SG_3122, SG_3123
413	LINC01094	8	SG_3124, SG_3125, SG_3126, SG_3127, SG_3128, SG_3129, SG_3130, SG_3131
414	LINC01116	8	SG_3132, SG_3133, SG_3134, SG_3135, SG_3136, SG_3137, SG_3138, SG_3139
415	LINC01117	7	SG_3140, SG_3141, SG_3142, SG_3143, SG_3144, SG_3145, SG_3146
416	LINC01128	8	SG_3147, SG_3148, SG_3149, SG_3150, SG_3151, SG_3152, SG_3153, SG_3154
417	LINC01137	8	SG_3155, SG_3156, SG_3157, SG_3158, SG_3159, SG_3160, SG_3161, SG_3162
418	LINC01152	8	SG_3163, SG_3164, SG_3165, SG_3166, SG_3167, SG_3168, SG_3169, SG_3170
419	LINC01158	8	SG_3171, SG_3172, SG_3173, SG_3174, SG_3175, SG_3176, SG_3177, SG_3178
420	LINC01198	8	SG_3179, SG_3180, SG_3181, SG_3182, SG_3183, SG_3184, SG_3185, SG_3186
421	LINC01232	8	SG_3187, SG_3188, SG_3189, SG_3190, SG_3191, SG_3192, SG_3193, SG_3194
422	LINC01234	8	SG_3195, SG_3196, SG_3197, SG_3198, SG_3199, SG_3200, SG_3201, SG_3202
423	LINC01268	8	SG_3203, SG_3204, SG_3205, SG_3206, SG_3207, SG_3208, SG_3209, SG_3210
424	LINC01270	8	SG_3211, SG_3212, SG_3213, SG_3214, SG_3215, SG_3216, SG_3217, SG_3218
425	LINC01272	8	SG_3219, SG_3220, SG_3221, SG_3222, SG_3223, SG_3224, SG_3225, SG_3226
426	LINC01273	8	SG_3227, SG_3228, SG_3229, SG_3230, SG_3231, SG_3232, SG_3233, SG_3234
427	LINC01291	8	SG_3235, SG_3236, SG_3237, SG_3238, SG_3239, SG_3240, SG_3241, SG_3242
428	LINC01355	8	SG_3243, SG_3244, SG_3245, SG_3246, SG_3247, SG_3248, SG_3249, SG_3250
429	LINC01358	8	SG_3251, SG_3252, SG_3253, SG_3254, SG_3255, SG_3256, SG_3257, SG_3258
430	LINC01376	8	SG_3259, SG_3260, SG_3261, SG_3262, SG_3263, SG_3264, SG_3265, SG_3266
431	LINC01484	8	SG_3267, SG_3268, SG_3269, SG_3270, SG_3271, SG_3272, SG_3273, SG_3274
432	LINC01503	8	SG_3275, SG_3276, SG_3277, SG_3278, SG_3279, SG_3280, SG_3281, SG_3282
433	LINC01515	8	SG_3283, SG_3284, SG_3285, SG_3286, SG_3287, SG_3288, SG_3289, SG_3290
434	LINC01521	8	SG_3291, SG_3292, SG_3293, SG_3294, SG_3295, SG_3296, SG_3297, SG_3298
435	LINC01534	8	SG_3299, SG_3300, SG_3301, SG_3302, SG_3303, SG_3304, SG_3305, SG_3306
436	LINC01540	8	SG_3307, SG_3308, SG_3309, SG_3310, SG_3311, SG_3312, SG_3313, SG_3314
437	LINC01546	8	SG_3315, SG_3316, SG_3317, SG_3318, SG_3319, SG_3320, SG_3321, SG_3322
438	LINC01550	8	SG_3323, SG_3324, SG_3325, SG_3326, SG_3327, SG_3328, SG_3329, SG_3330
439	LINC01560	8	SG_3331, SG_3332, SG_3333, SG_3334, SG_3335, SG_3336, SG_3337, SG_3338
440	LINC01563	8	SG_3339, SG_3340, SG_3341, SG_3342, SG_3343, SG_3344, SG_3345, SG_3346
441	LINC01569	8	SG_3347, SG_3348, SG_3349, SG_3350, SG_3351, SG_3352, SG_3353, SG_3354
442	LINC01572	8	SG_3355, SG_3356, SG_3357, SG_3358, SG_3359, SG_3360, SG_3361, SG_3362
443	LINC01578	8	SG_3363, SG_3364, SG_3365, SG_3366, SG_3367, SG_3368, SG_3369, SG_3370
444	LINC01579	8	SG_3371, SG_3372, SG_3373, SG_3374, SG_3375, SG_3376, SG_3377, SG_3378
445	LINC01588	8	SG_3379, SG_3380, SG_3381, SG_3382, SG_3383, SG_3384, SG_3385, SG_3386
446	LL21NC02-21A1.1	8	SG_3387, SG_3388, SG_3389, SG_3390, SG_3391, SG_3392, SG_3393, SG_3394
447	LLNLF-187D8.1	2	SG_3395, SG_3396
448	LLNLR-284B4.1	8	SG_3397, SG_3398, SG_3399, SG_3400, SG_3401, SG_3402, SG_3403, SG_3404
449	LMO7-AS1	4	SG_3405, SG_3406, SG_3407, SG_3408
450	LOXL1-AS1	8	SG_3409, SG_3410, SG_3411, SG_3412, SG_3413, SG_3414, SG_3415, SG_3416
451	LPP-AS2	8	SG_3417, SG_3418, SG_3419, SG_3420, SG_3421, SG_3422, SG_3423, SG_3424
452	LRRC75A-AS1	8	SG_3425, SG_3426, SG_3427, SG_3428, SG_3429, SG_3430, SG_3431, SG_3432
453	LUCAT1	8	SG_3433, SG_3434, SG_3435, SG_3436, SG_3437, SG_3438, SG_3439, SG_3440
454	MAFG-AS1	8	SG_3441, SG_3442, SG_3443, SG_3444, SG_3445, SG_3446, SG_3447, SG_3448
455	MALAT1	8	SG_3449, SG_3450, SG_3451, SG_3452, SG_3453, SG_3454, SG_3455, SG_3456
456	MAPKAPK5-AS1	8	SG_3457, SG_3458, SG_3459, SG_3460, SG_3461, SG_3462, SG_3463, SG_3464
457	MATN1-AS1	8	SG_3465, SG_3466, SG_3467, SG_3468, SG_3469, SG_3470, SG_3471, SG_3472
458	MBNL1-AS1	6	SG_3473, SG_3474, SG_3475, SG_3476, SG_3477, SG_3478
459	MCM3AP-AS1	8	SG_3479, SG_3480, SG_3481, SG_3482, SG_3483, SG_3484, SG_3485, SG_3486
460	MED14OS	8	SG_3487, SG_3488, SG_3489, SG_3490, SG_3491, SG_3492, SG_3493, SG_3494
461	MEG3	8	SG_3495, SG_3496, SG_3497, SG_3498, SG_3499, SG_3500, SG_3501, SG_3502
462	MEG9	8	SG_3503, SG_3504, SG_3505, SG_3506, SG_3507, SG_3508, SG_3509, SG_3510
463	MIAT	8	SG_3511, SG_3512, SG_3513, SG_3514, SG_3515, SG_3516, SG_3517, SG_3518
464	MID1IP1-AS1	8	SG_3519, SG_3520, SG_3521, SG_3522, SG_3523, SG_3524, SG_3525, SG_3526
465	MIR155HG	8	SG_3527, SG_3528, SG_3529, SG_3530, SG_3531, SG_3532, SG_3533, SG_3534
466	MIR181A2HG	8	SG_3535, SG_3536, SG_3537, SG_3538, SG_3539, SG_3540, SG_3541, SG_3542
467	MIR210HG	7	SG_3543, SG_3544, SG_3545, SG_3546, SG_3547, SG_3548, SG_3549
468	MIR222HG	8	SG_3550, SG_3551, SG_3552, SG_3553, SG_3554, SG_3555, SG_3556, SG_3557
469	MIR22HG	8	SG_3558, SG_3559, SG_3560, SG_3561, SG_3562, SG_3563, SG_3564, SG_3565
470	MIR31HG	8	SG_3566, SG_3567, SG_3568, SG_3569, SG_3570, SG_3571, SG_3572, SG_3573
471	MIR4435-1HG	8	SG_3574, SG_3575, SG_3576, SG_3577, SG_3578, SG_3579, SG_3580, SG_3581
472	MIR503HG	8	SG_3582, SG_3583, SG_3584, SG_3585, SG_3586, SG_3587, SG_3588, SG_3589
473	MIR762HG	8	SG_3590, SG_3591, SG_3592, SG_3593, SG_3594, SG_3595, SG_3596, SG_3597
474	MIR99AHG	8	SG_3598, SG_3599, SG_3600, SG_3601, SG_3602, SG_3603, SG_3604, SG_3605
475	MIRLET7BHG	8	SG_3606, SG_3607, SG_3608, SG_3609, SG_3610, SG_3611, SG_3612, SG_3613
476	MKLN1-AS	8	SG_3614, SG_3615, SG_3616, SG_3617, SG_3618, SG_3619, SG_3620, SG_3621
477	MKRN3-AS1	8	SG_3622, SG_3623, SG_3624, SG_3625, SG_3626, SG_3627, SG_3628, SG_3629
478	MYCBP2-AS1	7	SG_3630, SG_3631, SG_3632, SG_3633, SG_3634, SG_3635, SG_3636
479	NAPA-AS1	8	SG_3637, SG_3638, SG_3639, SG_3640, SG_3641, SG_3642, SG_3643, SG_3644
480	NARF-IT1	8	SG_3645, SG_3646, SG_3647, SG_3648, SG_3649, SG_3650, SG_3651, SG_3652
481	NCK1-AS1	8	SG_3653, SG_3654, SG_3655, SG_3656, SG_3657, SG_3658, SG_3659, SG_3660
482	NDUFA6-AS1	8	SG_3661, SG_3662, SG_3663, SG_3664, SG_3665, SG_3666, SG_3667, SG_3668
483	NDUFB2-AS1	8	SG_3669, SG_3670, SG_3671, SG_3672, SG_3673, SG_3674, SG_3675, SG_3676
484	NFIA-AS2	8	SG_3677, SG_3678, SG_3679, SG_3680, SG_3681, SG_3682, SG_3683, SG_3684
485	NFYC-AS1	8	SG_3685, SG_3686, SG_3687, SG_3688, SG_3689, SG_3690, SG_3691, SG_3692
486	NNT-AS1	8	SG_3693, SG_3694, SG_3695, SG_3696, SG_3697, SG_3698, SG_3699, SG_3700
487	NPTN-IT1	8	SG_3701, SG_3702, SG_3703, SG_3704, SG_3705, SG_3706, SG_3707, SG_3708
488	NR2F2-AS1	8	SG_3709, SG_3710, SG_3711, SG_3712, SG_3713, SG_3714, SG_3715, SG_3716
489	NUP50-AS1	8	SG_3717, SG_3718, SG_3719, SG_3720, SG_3721, SG_3722, SG_3723, SG_3724
490	NUTM2B-AS1	5	SG_3725, SG_3726, SG_3727, SG_3728, SG_3729
491	OIP5-AS1	8	SG_3730, SG_3731, SG_3732, SG_3733, SG_3734, SG_3735, SG_3736, SG_3737
492	OLMALINC	8	SG_3738, SG_3739, SG_3740, SG_3741, SG_3742, SG_3743, SG_3744, SG_3745
493	OSER1-AS1	8	SG_3746, SG_3747, SG_3748, SG_3749, SG_3750, SG_3751, SG_3752, SG_3753
494	OSMR-AS1	8	SG_3754, SG_3755, SG_3756, SG_3757, SG_3758, SG_3759, SG_3760, SG_3761
495	OTUD6B-AS1	8	SG_3762, SG_3763, SG_3764, SG_3765, SG_3766, SG_3767, SG_3768, SG_3769
496	OXCT1-AS1	8	SG_3770, SG_3771, SG_3772, SG_3773, SG_3774, SG_3775, SG_3776, SG_3777
497	PAPPA-AS2	7	SG_3778, SG_3779, SG_3780, SG_3781, SG_3782, SG_3783, SG_3784
498	PAX8-AS1	8	SG_3785, SG_3786, SG_3787, SG_3788, SG_3789, SG_3790, SG_3791, SG_3792
499	PAXBP1-AS1	8	SG_3793, SG_3794, SG_3795, SG_3796, SG_3797, SG_3798, SG_3799, SG_3800
500	PAXIP1-AS1	8	SG_3801, SG_3802, SG_3803, SG_3804, SG_3805, SG_3806, SG_3807, SG_3808
501	PAXIP1-AS2	6	SG_3809, SG_3810, SG_3811, SG_3812, SG_3813, SG_3814
502	PCOLCE-AS1	8	SG_3815, SG_3816, SG_3817, SG_3818, SG_3819, SG_3820, SG_3821, SG_3822
503	PDCD4-AS1	8	SG_3823, SG_3824, SG_3825, SG_3826, SG_3827, SG_3828, SG_3829, SG_3830
504	PDXDC2P	5	SG_3831, SG_3832, SG_3833, SG_3834, SG_3835
505	PIK3CD-AS2	8	SG_3836, SG_3837, SG_3838, SG_3839, SG_3840, SG_3841, SG_3842, SG_3843
506	PINK1-AS	8	SG_3844, SG_3845, SG_3846, SG_3847, SG_3848, SG_3849, SG_3850, SG_3851
507	PITPNA-AS1	8	SG_3852, SG_3853, SG_3854, SG_3855, SG_3856, SG_3857, SG_3858, SG_3859
508	PITRM1-AS1	8	SG_3860, SG_3861, SG_3862, SG_3863, SG_3864, SG_3865, SG_3866, SG_3867
509	PKD1P6	4	SG_3868, SG_3869, SG_3870, SG_3871
510	PKI55	8	SG_3872, SG_3873, SG_3874, SG_3875, SG_3876, SG_3877, SG_3878, SG_3879
511	POLR2J4	5	SG_3880, SG_3881, SG_3882, SG_3883, SG_3884
512	PPP1R26-AS1	8	SG_3885, SG_3886, SG_3887, SG_3888, SG_3889, SG_3890, SG_3891, SG_3892
513	PRC1-AS1	8	SG_3893, SG_3894, SG_3895, SG_3896, SG_3897, SG_3898, SG_3899, SG_3900
514	PRKCQ-AS1	8	SG_3901, SG_3902, SG_3903, SG_3904, SG_3905, SG_3906, SG_3907, SG_3908
515	PROX1-AS1	8	SG_3909, SG_3910, SG_3911, SG_3912, SG_3913, SG_3914, SG_3915, SG_3916
516	PRR34-AS1	8	SG_3917, SG_3918, SG_3919, SG_3920, SG_3921, SG_3922, SG_3923, SG_3924
517	PRRT3-AS1	8	SG_3925, SG_3926, SG_3927, SG_3928, SG_3929, SG_3930, SG_3931, SG_3932
518	PSMB8-AS1	8	SG_3933, SG_3934, SG_3935, SG_3936, SG_3937, SG_3938, SG_3939, SG_3940
519	PSMD5-AS1	8	SG_3941, SG_3942, SG_3943, SG_3944, SG_3945, SG_3946, SG_3947, SG_3948
520	PSMD6-AS2	6	SG_3949, SG_3950, SG_3951, SG_3952, SG_3953, SG_3954
521	PTPRD-AS1	8	SG_3955, SG_3956, SG_3957, SG_3958, SG_3959, SG_3960, SG_3961, SG_3962
522	PVRL3-AS1	8	SG_3963, SG_3964, SG_3965, SG_3966, SG_3967, SG_3968, SG_3969, SG_3970
523	PVT1	8	SG_3971, SG_3972, SG_3973, SG_3974, SG_3975, SG_3976, SG_3977, SG_3978
524	PWAR6	5	SG_3979, SG_3980, SG_3981, SG_3982, SG_3983
525	PXN-AS1	8	SG_3984, SG_3985, SG_3986, SG_3987, SG_3988, SG_3989, SG_3990, SG_3991
526	RAB11B-AS1	8	SG_3992, SG_3993, SG_3994, SG_3995, SG_3996, SG_3997, SG_3998, SG_3999
527	RAD51-AS1	8	SG_4000, SG_4001, SG_4002, SG_4003, SG_4004, SG_4005, SG_4006, SG_4007
528	RAET1E-AS1	8	SG_4008, SG_4009, SG_4010, SG_4011, SG_4012, SG_4013, SG_4014, SG_4015
529	RALY-AS1	8	SG_4016, SG_4017, SG_4018, SG_4019, SG_4020, SG_4021, SG_4022, SG_4023
530	RASSF8-AS1	8	SG_4024, SG_4025, SG_4026, SG_4027, SG_4028, SG_4029, SG_4030, SG_4031
531	RBM26-AS1	8	SG_4032, SG_4033, SG_4034, SG_4035, SG_4036, SG_4037, SG_4038, SG_4039
532	RBM5-AS1	6	SG_4040, SG_4041, SG_4042, SG_4043, SG_4044, SG_4045
533	RBPMS-AS1	8	SG_4046, SG_4047, SG_4048, SG_4049, SG_4050, SG_4051, SG_4052, SG_4053
534	RGMB-AS1	8	SG_4054, SG_4055, SG_4056, SG_4057, SG_4058, SG_4059, SG_4060, SG_4061
535	RHPN1-AS1	8	SG_4062, SG_4063, SG_4064, SG_4065, SG_4066, SG_4067, SG_4068, SG_4069
536	RNASEH1-AS1	8	SG_4070, SG_4071, SG_4072, SG_4073, SG_4074, SG_4075, SG_4076, SG_4077
537	RNF139-AS1	8	SG_4078, SG_4079, SG_4080, SG_4081, SG_4082, SG_4083, SG_4084, SG_4085
538	RP1-102K2.8	8	SG_4086, SG_4087, SG_4088, SG_4089, SG_4090, SG_4091, SG_4092, SG_4093
539	RP1-140K8.5	8	SG_5650, SG_5651, SG_5652, SG_5653, SG_5654, SG_5655, SG_5656, SG_5657
540	RP1-151F17.1	8	SG_6123, SG_6124, SG_6125, SG_6126, SG_6127, SG_6128, SG_6129, SG_6130
541	RP1-151F17.2	7	SG_6131, SG_6132, SG_6133, SG_6134, SG_6135, SG_6136, SG_6137
542	RP1-159A19.4	8	SG_6382, SG_6383, SG_6384, SG_6385, SG_6386, SG_6387, SG_6388, SG_6389
543	RP1-167F1.2	8	SG_6627, SG_6628, SG_6629, SG_6630, SG_6631, SG_6632, SG_6633, SG_6634
544	RP1-178F15.5	8	SG_6892, SG_6893, SG_6894, SG_6895, SG_6896, SG_6897, SG_6898, SG_6899
545	RP1-179N16.6	8	SG_6954, SG_6955, SG_6956, SG_6957, SG_6958, SG_6959, SG_6960, SG_6961
546	RP1-193H18.2	8	SG_7195, SG_7196, SG_7197, SG_7198, SG_7199, SG_7200, SG_7201, SG_7202
547	RP1-197B17.3	8	SG_7242, SG_7243, SG_7244, SG_7245, SG_7246, SG_7247, SG_7248, SG_7249
548	RP1-198K11.5	8	SG_7290, SG_7291, SG_7292, SG_7293, SG_7294, SG_7295, SG_7296, SG_7297
549	RP1-206D15.6	8	SG_7314, SG_7315, SG_7316, SG_7317, SG_7318, SG_7319, SG_7320, SG_7321
550	RP1-228H13.5	3	SG_7322, SG_7323, SG_7324
551	RP1-234P15.4	8	SG_7325, SG_7326, SG_7327, SG_7328, SG_7329, SG_7330, SG_7331, SG_7332
552	RP1-239B22.5	2	SG_7333, SG_7334
553	RP1-253P7.4	8	SG_7335, SG_7336, SG_7337, SG_7338, SG_7339, SG_7340, SG_7341, SG_7342
554	RP1-261D10.2	8	SG_7343, SG_7344, SG_7345, SG_7346, SG_7347, SG_7348, SG_7349, SG_7350
555	RP1-267L14.6	8	SG_7351, SG_7352, SG_7353, SG_7354, SG_7355, SG_7356, SG_7357, SG_7358
556	RP1-283E3.8	3	SG_7359, SG_7360, SG_7361
557	RP1-28O10.1	8	SG_7362, SG_7363, SG_7364, SG_7365, SG_7366, SG_7367, SG_7368, SG_7369
558	RP1-309F20.3	8	SG_7370, SG_7371, SG_7372, SG_7373, SG_7374, SG_7375, SG_7376, SG_7377
559	RP1-309I22.2	8	SG_7378, SG_7379, SG_7380, SG_7381, SG_7382, SG_7383, SG_7384, SG_7385
560	RP1-313I6.12	8	SG_7402, SG_7403, SG_7404, SG_7405, SG_7406, SG_7407, SG_7408, SG_7409
561	RP1-315G1.3	8	SG_7418, SG_7419, SG_7420, SG_7421, SG_7422, SG_7423, SG_7424, SG_7425
562	RP1-40E16.12	8	SG_7529, SG_7530, SG_7531, SG_7532, SG_7533, SG_7534, SG_7535, SG_7536
563	RP1-40E16.9	7	SG_7537, SG_7538, SG_7539, SG_7540, SG_7541, SG_7542, SG_7543
564	RP1-43E13.2	8	SG_7544, SG_7545, SG_7546, SG_7547, SG_7548, SG_7549, SG_7550, SG_7551
565	RP1-46F2.3	8	SG_7552, SG_7553, SG_7554, SG_7555, SG_7556, SG_7557, SG_7558, SG_7559
566	RP1-59D14.5	8	SG_7560, SG_7561, SG_7562, SG_7563, SG_7564, SG_7565, SG_7566, SG_7567
567	RP1-63M2.7	8	SG_7568, SG_7569, SG_7570, SG_7571, SG_7572, SG_7573, SG_7574, SG_7575
568	RP1-65J11.1	8	SG_7576, SG_7577, SG_7578, SG_7579, SG_7580, SG_7581, SG_7582, SG_7583
569	RP1-86C11.7	4	SG_7584, SG_7585, SG_7586, SG_7587
570	RP1-92O14.6	8	SG_7588, SG_7589, SG_7590, SG_7591, SG_7592, SG_7593, SG_7594, SG_7595
571	RP11-1000B6.3	1	SG_4094
572	RP11-1000B6.8	8	SG_4095, SG_4096, SG_4097, SG_4098, SG_4099, SG_4100, SG_4101, SG_4102
573	RP11-1007O24.3	8	SG_4103, SG_4104, SG_4105, SG_4106, SG_4107, SG_4108, SG_4109, SG_4110
574	RP11-1008C21.2	8	SG_4111, SG_4112, SG_4113, SG_4114, SG_4115, SG_4116, SG_4117, SG_4118
575	RP11-100E13.1	8	SG_4119, SG_4120, SG_4121, SG_4122, SG_4123, SG_4124, SG_4125, SG_4126
576	RP11-1017G21.4	8	SG_4127, SG_4128, SG_4129, SG_4130, SG_4131, SG_4132, SG_4133, SG_4134
577	RP11-1017G21.5	8	SG_4135, SG_4136, SG_4137, SG_4138, SG_4139, SG_4140, SG_4141, SG_4142
578	RP11-102K13.5	8	SG_4143, SG_4144, SG_4145, SG_4146, SG_4147, SG_4148, SG_4149, SG_4150
579	RP11-102N12.3	8	SG_4151, SG_4152, SG_4153, SG_4154, SG_4155, SG_4156, SG_4157, SG_4158
580	RP11-104N10.2	8	SG_4159, SG_4160, SG_4161, SG_4162, SG_4163, SG_4164, SG_4165, SG_4166
581	RP11-1055B8.4	8	SG_4167, SG_4168, SG_4169, SG_4170, SG_4171, SG_4172, SG_4173, SG_4174
582	RP11-1060J15.4	8	SG_4175, SG_4176, SG_4177, SG_4178, SG_4179, SG_4180, SG_4181, SG_4182
583	RP11-106M3.3	8	SG_4183, SG_4184, SG_4185, SG_4186, SG_4187, SG_4188, SG_4189, SG_4190
584	RP11-1079K10.3	8	SG_4191, SG_4192, SG_4193, SG_4194, SG_4195, SG_4196, SG_4197, SG_4198
585	RP11-108L7.15	8	SG_4199, SG_4200, SG_4201, SG_4202, SG_4203, SG_4204, SG_4205, SG_4206
586	RP11-108M9.4	8	SG_4207, SG_4208, SG_4209, SG_4210, SG_4211, SG_4212, SG_4213, SG_4214
587	RP11-1094M14.11	8	SG_4215, SG_4216, SG_4217, SG_4218, SG_4219, SG_4220, SG_4221, SG_4222
588	RP11-10C24.1	8	SG_4223, SG_4224, SG_4225, SG_4226, SG_4227, SG_4228, SG_4229, SG_4230
589	RP11-10L12.4	8	SG_4231, SG_4232, SG_4233, SG_4234, SG_4235, SG_4236, SG_4237, SG_4238
590	RP11-10N23.2	3	SG_4239, SG_4240, SG_4241
591	RP11-110G21.1	8	SG_4242, SG_4243, SG_4244, SG_4245, SG_4246, SG_4247, SG_4248, SG_4249
592	RP11-111M22.4	6	SG_4250, SG_4251, SG_4252, SG_4253, SG_4254, SG_4255
593	RP11-112J3.16	8	SG_4256, SG_4257, SG_4258, SG_4259, SG_4260, SG_4261, SG_4262, SG_4263
594	RP11-1148L6.9	8	SG_4264, SG_4265, SG_4266, SG_4267, SG_4268, SG_4269, SG_4270, SG_4271
595	RP11-115C21.2	8	SG_4272, SG_4273, SG_4274, SG_4275, SG_4276, SG_4277, SG_4278, SG_4279
596	RP11-118F19.1	8	SG_4280, SG_4281, SG_4282, SG_4283, SG_4284, SG_4285, SG_4286, SG_4287
597	RP11-118K6.3	8	SG_4288, SG_4289, SG_4290, SG_4291, SG_4292, SG_4293, SG_4294, SG_4295
598	RP11-119F7.5	8	SG_4296, SG_4297, SG_4298, SG_4299, SG_4300, SG_4301, SG_4302, SG_4303
599	RP11-120J1.1	8	SG_4304, SG_4305, SG_4306, SG_4307, SG_4308, SG_4309, SG_4310, SG_4311
600	RP11-120M18.2	1	SG_4312
601	RP11-121A8.1	8	SG_4313, SG_4314, SG_4315, SG_4316, SG_4317, SG_4318, SG_4319, SG_4320
602	RP11-121C2.2	6	SG_4321, SG_4322, SG_4323, SG_4324, SG_4325, SG_4326
603	RP11-122C5.3	8	SG_4327, SG_4328, SG_4329, SG_4330, SG_4331, SG_4332, SG_4333, SG_4334
604	RP11-124N14.3	8	SG_4335, SG_4336, SG_4337, SG_4338, SG_4339, SG_4340, SG_4341, SG_4342
605	RP11-126K1.2	8	SG_4343, SG_4344, SG_4345, SG_4346, SG_4347, SG_4348, SG_4349, SG_4350
606	RP11-126K1.6	8	SG_4351, SG_4352, SG_4353, SG_4354, SG_4355, SG_4356, SG_4357, SG_4358
607	RP11-126O1.5	8	SG_4359, SG_4360, SG_4361, SG_4362, SG_4363, SG_4364, SG_4365, SG_4366
608	RP11-1277A3.1	8	SG_4367, SG_4368, SG_4369, SG_4370, SG_4371, SG_4372, SG_4373, SG_4374
609	RP11-127B20.2	8	SG_4375, SG_4376, SG_4377, SG_4378, SG_4379, SG_4380, SG_4381, SG_4382
610	RP11-128A17.1	8	SG_4383, SG_4384, SG_4385, SG_4386, SG_4387, SG_4388, SG_4389, SG_4390
611	RP11-12G12.7	8	SG_4391, SG_4392, SG_4393, SG_4394, SG_4395, SG_4396, SG_4397, SG_4398
612	RP11-134G8.5	7	SG_4399, SG_4400, SG_4401, SG_4402, SG_4403, SG_4404, SG_4405
613	RP11-1376P16.2	8	SG_4406, SG_4407, SG_4408, SG_4409, SG_4410, SG_4411, SG_4412, SG_4413
614	RP11-138I1.4	4	SG_4414, SG_4415, SG_4416, SG_4417
615	RP11-1391J7.1	8	SG_4418, SG_4419, SG_4420, SG_4421, SG_4422, SG_4423, SG_4424, SG_4425
616	RP11-13J10.1	8	SG_4426, SG_4427, SG_4428, SG_4429, SG_4430, SG_4431, SG_4432, SG_4433
617	RP11-140K17.3	8	SG_4434, SG_4435, SG_4436, SG_4437, SG_4438, SG_4439, SG_4440, SG_4441
618	RP11-142E9.1	6	SG_4442, SG_4443, SG_4444, SG_4445, SG_4446, SG_4447
619	RP11-144G6.12	5	SG_4448, SG_4449, SG_4450, SG_4451, SG_4452
620	RP11-146F11.1	8	SG_4453, SG_4454, SG_4455, SG_4456, SG_4457, SG_4458, SG_4459, SG_4460
621	RP11-148L24.1	8	SG_4461, SG_4462, SG_4463, SG_4464, SG_4465, SG_4466, SG_4467, SG_4468
622	RP11-148O21.2	7	SG_4469, SG_4470, SG_4471, SG_4472, SG_4473, SG_4474, SG_4475
623	RP11-148O21.4	8	SG_4476, SG_4477, SG_4478, SG_4479, SG_4480, SG_4481, SG_4482, SG_4483
624	RP11-150O12.1	8	SG_4484, SG_4485, SG_4486, SG_4487, SG_4488, SG_4489, SG_4490, SG_4491
625	RP11-150O12.6	8	SG_4492, SG_4493, SG_4494, SG_4495, SG_4496, SG_4497, SG_4498, SG_4499
626	RP11-152F13.8	2	SG_4500, SG_4501
627	RP11-154D6.1	8	SG_4502, SG_4503, SG_4504, SG_4505, SG_4506, SG_4507, SG_4508, SG_4509
628	RP11-154J22.1	8	SG_4510, SG_4511, SG_4512, SG_4513, SG_4514, SG_4515, SG_4516, SG_4517
629	RP11-156K23.3	8	SG_4518, SG_4519, SG_4520, SG_4521, SG_4522, SG_4523, SG_4524, SG_4525
630	RP11-158I13.2	8	SG_4526, SG_4527, SG_4528, SG_4529, SG_4530, SG_4531, SG_4532, SG_4533
631	RP11-158K1.3	5	SG_4534, SG_4535, SG_4536, SG_4537, SG_4538
632	RP11-15H20.6	8	SG_4539, SG_4540, SG_4541, SG_4542, SG_4543, SG_4544, SG_4545, SG_4546
633	RP11-160O5.1	8	SG_4547, SG_4548, SG_4549, SG_4550, SG_4551, SG_4552, SG_4553, SG_4554
634	RP11-161M6.2	8	SG_4555, SG_4556, SG_4557, SG_4558, SG_4559, SG_4560, SG_4561, SG_4562
635	RP11-162A12.2	5	SG_4563, SG_4564, SG_4565, SG_4566, SG_4567
636	RP11-164J13.1	6	SG_4568, SG_4569, SG_4570, SG_4571, SG_4572, SG_4573
637	RP11-165A20.3	8	SG_4574, SG_4575, SG_4576, SG_4577, SG_4578, SG_4579, SG_4580, SG_4581
638	RP11-165J3.6	8	SG_4582, SG_4583, SG_4584, SG_4585, SG_4586, SG_4587, SG_4588, SG_4589
639	RP11-166P13.3	8	SG_4590, SG_4591, SG_4592, SG_4593, SG_4594, SG_4595, SG_4596, SG_4597
640	RP11-172H24.4	5	SG_4598, SG_4599, SG_4600, SG_4601, SG_4602
641	RP11-175K6.1	8	SG_4603, SG_4604, SG_4605, SG_4606, SG_4607, SG_4608, SG_4609, SG_4610
642	RP11-178L8.7	8	SG_4611, SG_4612, SG_4613, SG_4614, SG_4615, SG_4616, SG_4617, SG_4618
643	RP11-180N14.1	8	SG_4619, SG_4620, SG_4621, SG_4622, SG_4623, SG_4624, SG_4625, SG_4626
644	RP11-181E10.3	5	SG_4627, SG_4628, SG_4629, SG_4630, SG_4631
645	RP11-182J1.12	2	SG_4632, SG_4633
646	RP11-184M15.1	8	SG_4634, SG_4635, SG_4636, SG_4637, SG_4638, SG_4639, SG_4640, SG_4641
647	RP11-186B7.4	8	SG_4642, SG_4643, SG_4644, SG_4645, SG_4646, SG_4647, SG_4648, SG_4649
648	RP11-191L9.4	8	SG_4650, SG_4651, SG_4652, SG_4653, SG_4654, SG_4655, SG_4656, SG_4657
649	RP11-192H23.7	8	SG_4658, SG_4659, SG_4660, SG_4661, SG_4662, SG_4663, SG_4664, SG_4665
650	RP11-192H23.8	4	SG_4666, SG_4667, SG_4668, SG_4669
651	RP11-195B17.1	8	SG_4670, SG_4671, SG_4672, SG_4673, SG_4674, SG_4675, SG_4676, SG_4677
652	RP11-195F19.9	8	SG_4678, SG_4679, SG_4680, SG_4681, SG_4682, SG_4683, SG_4684, SG_4685
653	RP11-196G18.22	8	SG_4686, SG_4687, SG_4688, SG_4689, SG_4690, SG_4691, SG_4692, SG_4693
654	RP11-197K6.1	8	SG_4694, SG_4695, SG_4696, SG_4697, SG_4698, SG_4699, SG_4700, SG_4701
655	RP11-197N18.2	8	SG_4702, SG_4703, SG_4704, SG_4705, SG_4706, SG_4707, SG_4708, SG_4709
656	RP11-199F11.2	8	SG_4710, SG_4711, SG_4712, SG_4713, SG_4714, SG_4715, SG_4716, SG_4717
657	RP11-19E11.1	8	SG_4718, SG_4719, SG_4720, SG_4721, SG_4722, SG_4723, SG_4724, SG_4725
658	RP11-203B9.4	8	SG_4726, SG_4727, SG_4728, SG_4729, SG_4730, SG_4731, SG_4732, SG_4733
659	RP11-203J24.8	8	SG_4734, SG_4735, SG_4736, SG_4737, SG_4738, SG_4739, SG_4740, SG_4741
660	RP11-203J24.9	8	SG_4742, SG_4743, SG_4744, SG_4745, SG_4746, SG_4747, SG_4748, SG_4749
661	RP11-206L10.2	7	SG_4750, SG_4751, SG_4752, SG_4753, SG_4754, SG_4755, SG_4756
662	RP11-206L10.9	8	SG_4757, SG_4758, SG_4759, SG_4760, SG_4761, SG_4762, SG_4763, SG_4764
663	RP11-20B24.4	8	SG_4765, SG_4766, SG_4767, SG_4768, SG_4769, SG_4770, SG_4771, SG_4772
664	RP11-20J15.3	8	SG_4773, SG_4774, SG_4775, SG_4776, SG_4777, SG_4778, SG_4779, SG_4780
665	RP11-210M15.2	7	SG_4781, SG_4782, SG_4783, SG_4784, SG_4785, SG_4786, SG_4787
666	RP11-212P7.2	8	SG_4788, SG_4789, SG_4790, SG_4791, SG_4792, SG_4793, SG_4794, SG_4795
667	RP11-214O1.2	8	SG_4796, SG_4797, SG_4798, SG_4799, SG_4800, SG_4801, SG_4802, SG_4803
668	RP11-218C14.8	8	SG_4804, SG_4805, SG_4806, SG_4807, SG_4808, SG_4809, SG_4810, SG_4811
669	RP11-218E20.3	8	SG_4812, SG_4813, SG_4814, SG_4815, SG_4816, SG_4817, SG_4818, SG_4819
670	RP11-21L23.3	8	SG_4820, SG_4821, SG_4822, SG_4823, SG_4824, SG_4825, SG_4826, SG_4827
671	RP11-221N13.3	8	SG_4828, SG_4829, SG_4830, SG_4831, SG_4832, SG_4833, SG_4834, SG_4835
672	RP11-222K16.2	8	SG_4836, SG_4837, SG_4838, SG_4839, SG_4840, SG_4841, SG_4842, SG_4843
673	RP11-225B17.2	4	SG_4844, SG_4845, SG_4846, SG_4847
674	RP11-230C9.2	8	SG_4848, SG_4849, SG_4850, SG_4851, SG_4852, SG_4853, SG_4854, SG_4855
675	RP11-230F18.5	8	SG_4856, SG_4857, SG_4858, SG_4859, SG_4860, SG_4861, SG_4862, SG_4863
676	RP11-23J9.5	8	SG_4864, SG_4865, SG_4866, SG_4867, SG_4868, SG_4869, SG_4870, SG_4871
677	RP11-244F12.3	8	SG_4872, SG_4873, SG_4874, SG_4875, SG_4876, SG_4877, SG_4878, SG_4879
678	RP11-244M2.1	8	SG_4880, SG_4881, SG_4882, SG_4883, SG_4884, SG_4885, SG_4886, SG_4887
679	RP11-244O19.1	8	SG_4888, SG_4889, SG_4890, SG_4891, SG_4892, SG_4893, SG_4894, SG_4895
680	RP11-245P10.4	8	SG_4896, SG_4897, SG_4898, SG_4899, SG_4900, SG_4901, SG_4902, SG_4903
681	RP11-253E3.3	8	SG_4904, SG_4905, SG_4906, SG_4907, SG_4908, SG_4909, SG_4910, SG_4911
682	RP11-253M7.1	8	SG_4912, SG_4913, SG_4914, SG_4915, SG_4916, SG_4917, SG_4918, SG_4919
683	RP11-258C19.7	4	SG_4920, SG_4921, SG_4922, SG_4923
684	RP11-259K5.2	8	SG_4924, SG_4925, SG_4926, SG_4927, SG_4928, SG_4929, SG_4930, SG_4931
685	RP11-259N19.1	8	SG_4932, SG_4933, SG_4934, SG_4935, SG_4936, SG_4937, SG_4938, SG_4939
686	RP11-25K19.1	8	SG_4940, SG_4941, SG_4942, SG_4943, SG_4944, SG_4945, SG_4946, SG_4947
687	RP11-260M2.1	7	SG_4948, SG_4949, SG_4950, SG_4951, SG_4952, SG_4953, SG_4954
688	RP11-262H14.3	8	SG_4955, SG_4956, SG_4957, SG_4958, SG_4959, SG_4960, SG_4961, SG_4962
689	RP11-263K19.4	8	SG_4963, SG_4964, SG_4965, SG_4966, SG_4967, SG_4968, SG_4969, SG_4970
690	RP11-264B17.3	8	SG_4971, SG_4972, SG_4973, SG_4974, SG_4975, SG_4976, SG_4977, SG_4978
691	RP11-266K4.14	2	SG_4979, SG_4980
692	RP11-266K4.9	7	SG_4981, SG_4982, SG_4983, SG_4984, SG_4985, SG_4986, SG_4987
693	RP11-266L9.8	8	SG_4988, SG_4989, SG_4990, SG_4991, SG_4992, SG_4993, SG_4994, SG_4995
694	RP11-266O8.1	8	SG_4996, SG_4997, SG_4998, SG_4999, SG_5000, SG_5001, SG_5002, SG_5003
695	RP11-268J15.5	8	SG_5004, SG_5005, SG_5006, SG_5007, SG_5008, SG_5009, SG_5010, SG_5011
696	RP11-269F19.2	8	SG_5012, SG_5013, SG_5014, SG_5015, SG_5016, SG_5017, SG_5018, SG_5019
697	RP11-273G15.2	8	SG_5020, SG_5021, SG_5022, SG_5023, SG_5024, SG_5025, SG_5026, SG_5027
698	RP11-274B21.14	3	SG_5028, SG_5029, SG_5030
699	RP11-278C7.5	7	SG_5031, SG_5032, SG_5033, SG_5034, SG_5035, SG_5036, SG_5037
700	RP11-279O9.4	8	SG_5038, SG_5039, SG_5040, SG_5041, SG_5042, SG_5043, SG_5044, SG_5045
701	RP11-283G6.3	8	SG_5046, SG_5047, SG_5048, SG_5049, SG_5050, SG_5051, SG_5052, SG_5053
702	RP11-284F21.10	8	SG_5054, SG_5055, SG_5056, SG_5057, SG_5058, SG_5059, SG_5060, SG_5061
703	RP11-284F21.7	8	SG_5062, SG_5063, SG_5064, SG_5065, SG_5066, SG_5067, SG_5068, SG_5069
704	RP11-284F21.9	8	SG_5070, SG_5071, SG_5072, SG_5073, SG_5074, SG_5075, SG_5076, SG_5077
705	RP11-285J16.1	7	SG_5078, SG_5079, SG_5080, SG_5081, SG_5082, SG_5083, SG_5084
706	RP11-286H14.8	6	SG_5085, SG_5086, SG_5087, SG_5088, SG_5089, SG_5090
707	RP11-290H9.4	8	SG_5091, SG_5092, SG_5093, SG_5094, SG_5095, SG_5096, SG_5097, SG_5098
708	RP11-293A21.1	8	SG_5099, SG_5100, SG_5101, SG_5102, SG_5103, SG_5104, SG_5105, SG_5106
709	RP11-295G20.2	8	SG_5107, SG_5108, SG_5109, SG_5110, SG_5111, SG_5112, SG_5113, SG_5114
710	RP11-295H24.4	2	SG_5115, SG_5116
711	RP11-295M3.4	8	SG_5117, SG_5118, SG_5119, SG_5120, SG_5121, SG_5122, SG_5123, SG_5124
712	RP11-297C4.1	8	SG_5125, SG_5126, SG_5127, SG_5128, SG_5129, SG_5130, SG_5131, SG_5132
713	RP11-297C4.3	7	SG_5133, SG_5134, SG_5135, SG_5136, SG_5137, SG_5138, SG_5139
714	RP11-297D21.4	8	SG_5140, SG_5141, SG_5142, SG_5143, SG_5144, SG_5145, SG_5146, SG_5147
715	RP11-298I3.4	8	SG_5148, SG_5149, SG_5150, SG_5151, SG_5152, SG_5153, SG_5154, SG_5155
716	RP11-298J20.4	8	SG_5156, SG_5157, SG_5158, SG_5159, SG_5160, SG_5161, SG_5162, SG_5163
717	RP11-29G8.3	8	SG_5164, SG_5165, SG_5166, SG_5167, SG_5168, SG_5169, SG_5170, SG_5171
718	RP11-2B6.2	5	SG_5172, SG_5173, SG_5174, SG_5175, SG_5176
719	RP11-2B6.3	8	SG_5177, SG_5178, SG_5179, SG_5180, SG_5181, SG_5182, SG_5183, SG_5184
720	RP11-2E11.6	8	SG_5185, SG_5186, SG_5187, SG_5188, SG_5189, SG_5190, SG_5191, SG_5192
721	RP11-2E11.9	8	SG_5193, SG_5194, SG_5195, SG_5196, SG_5197, SG_5198, SG_5199, SG_5200
722	RP11-303E16.2	2	SG_5201, SG_5202
723	RP11-304L19.1	8	SG_5203, SG_5204, SG_5205, SG_5206, SG_5207, SG_5208, SG_5209, SG_5210
724	RP11-307C12.11	8	SG_5211, SG_5212, SG_5213, SG_5214, SG_5215, SG_5216, SG_5217, SG_5218
725	RP11-309L24.4	8	SG_5219, SG_5220, SG_5221, SG_5222, SG_5223, SG_5224, SG_5225, SG_5226
726	RP11-314A20.2	8	SG_5227, SG_5228, SG_5229, SG_5230, SG_5231, SG_5232, SG_5233, SG_5234
727	RP11-316M1.12	8	SG_5235, SG_5236, SG_5237, SG_5238, SG_5239, SG_5240, SG_5241, SG_5242
728	RP11-317N12.1	8	SG_5243, SG_5244, SG_5245, SG_5246, SG_5247, SG_5248, SG_5249, SG_5250
729	RP11-319G6.1	8	SG_5251, SG_5252, SG_5253, SG_5254, SG_5255, SG_5256, SG_5257, SG_5258
730	RP11-320M2.1	8	SG_5259, SG_5260, SG_5261, SG_5262, SG_5263, SG_5264, SG_5265, SG_5266
731	RP11-326I11.3	8	SG_5267, SG_5268, SG_5269, SG_5270, SG_5271, SG_5272, SG_5273, SG_5274
732	RP11-329L6.2	8	SG_5275, SG_5276, SG_5277, SG_5278, SG_5279, SG_5280, SG_5281, SG_5282
733	RP11-332M2.1	7	SG_5283, SG_5284, SG_5285, SG_5286, SG_5287, SG_5288, SG_5289
734	RP11-333E1.1	8	SG_5290, SG_5291, SG_5292, SG_5293, SG_5294, SG_5295, SG_5296, SG_5297
735	RP11-333E1.2	8	SG_5298, SG_5299, SG_5300, SG_5301, SG_5302, SG_5303, SG_5304, SG_5305
736	RP11-337C18.8	8	SG_5306, SG_5307, SG_5308, SG_5309, SG_5310, SG_5311, SG_5312, SG_5313
737	RP11-338I21.1	8	SG_5314, SG_5315, SG_5316, SG_5317, SG_5318, SG_5319, SG_5320, SG_5321
738	RP11-342M1.3	8	SG_5322, SG_5323, SG_5324, SG_5325, SG_5326, SG_5327, SG_5328, SG_5329
739	RP11-345P4.7	8	SG_5330, SG_5331, SG_5332, SG_5333, SG_5334, SG_5335, SG_5336, SG_5337
740	RP11-347C12.10	8	SG_5338, SG_5339, SG_5340, SG_5341, SG_5342, SG_5343, SG_5344, SG_5345
741	RP11-347E10.1	8	SG_5346, SG_5347, SG_5348, SG_5349, SG_5350, SG_5351, SG_5352, SG_5353
742	RP11-347I19.7	1	SG_5354
743	RP11-351D16.3	8	SG_5355, SG_5356, SG_5357, SG_5358, SG_5359, SG_5360, SG_5361, SG_5362
744	RP11-352M15.2	8	SG_5363, SG_5364, SG_5365, SG_5366, SG_5367, SG_5368, SG_5369, SG_5370
745	RP11-355B11.2	8	SG_5371, SG_5372, SG_5373, SG_5374, SG_5375, SG_5376, SG_5377, SG_5378
746	RP11-356B19.11	8	SG_5379, SG_5380, SG_5381, SG_5382, SG_5383, SG_5384, SG_5385, SG_5386
747	RP11-356I2.4	8	SG_5387, SG_5388, SG_5389, SG_5390, SG_5391, SG_5392, SG_5393, SG_5394
748	RP11-358L22.3	6	SG_5395, SG_5396, SG_5397, SG_5398, SG_5399, SG_5400
749	RP11-359B12.2	8	SG_5401, SG_5402, SG_5403, SG_5404, SG_5405, SG_5406, SG_5407, SG_5408
750	RP11-359J14.2	8	SG_5409, SG_5410, SG_5411, SG_5412, SG_5413, SG_5414, SG_5415, SG_5416
751	RP11-35G9.3	8	SG_5417, SG_5418, SG_5419, SG_5420, SG_5421, SG_5422, SG_5423, SG_5424
752	RP11-35G9.5	6	SG_5425, SG_5426, SG_5427, SG_5428, SG_5429, SG_5430
753	RP11-362K14.5	4	SG_5431, SG_5432, SG_5433, SG_5434
754	RP11-363E6.3	8	SG_5435, SG_5436, SG_5437, SG_5438, SG_5439, SG_5440, SG_5441, SG_5442
755	RP11-366L20.2	8	SG_5443, SG_5444, SG_5445, SG_5446, SG_5447, SG_5448, SG_5449, SG_5450
756	RP11-373D23.3	8	SG_5451, SG_5452, SG_5453, SG_5454, SG_5455, SG_5456, SG_5457, SG_5458
757	RP11-375N15.2	8	SG_5459, SG_5460, SG_5461, SG_5462, SG_5463, SG_5464, SG_5465, SG_5466
758	RP11-377G16.2	8	SG_5467, SG_5468, SG_5469, SG_5470, SG_5471, SG_5472, SG_5473, SG_5474
759	RP11-378A13.1	4	SG_5475, SG_5476, SG_5477, SG_5478
760	RP11-379F4.4	8	SG_5479, SG_5480, SG_5481, SG_5482, SG_5483, SG_5484, SG_5485, SG_5486
761	RP11-379H18.1	8	SG_5487, SG_5488, SG_5489, SG_5490, SG_5491, SG_5492, SG_5493, SG_5494
762	RP11-381K20.2	8	SG_5495, SG_5496, SG_5497, SG_5498, SG_5499, SG_5500, SG_5501, SG_5502
763	RP11-381O6.1	6	SG_5503, SG_5504, SG_5505, SG_5506, SG_5507, SG_5508
764	RP11-384O8.1	8	SG_5509, SG_5510, SG_5511, SG_5512, SG_5513, SG_5514, SG_5515, SG_5516
765	RP11-386G11.10	8	SG_5517, SG_5518, SG_5519, SG_5520, SG_5521, SG_5522, SG_5523, SG_5524
766	RP11-386G11.5	8	SG_5525, SG_5526, SG_5527, SG_5528, SG_5529, SG_5530, SG_5531, SG_5532
767	RP11-390E23.6	8	SG_5533, SG_5534, SG_5535, SG_5536, SG_5537, SG_5538, SG_5539, SG_5540
768	RP11-390F4.6	8	SG_5541, SG_5542, SG_5543, SG_5544, SG_5545, SG_5546, SG_5547, SG_5548
769	RP11-390P2.4	8	SG_5549, SG_5550, SG_5551, SG_5552, SG_5553, SG_5554, SG_5555, SG_5556
770	RP11-395A13.2	3	SG_5557, SG_5558, SG_5559
771	RP11-395B7.4	8	SG_5560, SG_5561, SG_5562, SG_5563, SG_5564, SG_5565, SG_5566, SG_5567
772	RP11-396C23.2	8	SG_5568, SG_5569, SG_5570, SG_5571, SG_5572, SG_5573, SG_5574, SG_5575
773	RP11-396F22.1	8	SG_5576, SG_5577, SG_5578, SG_5579, SG_5580, SG_5581, SG_5582, SG_5583
774	RP11-398C13.6	8	SG_5584, SG_5585, SG_5586, SG_5587, SG_5588, SG_5589, SG_5590, SG_5591
775	RP11-398E10.1	7	SG_5592, SG_5593, SG_5594, SG_5595, SG_5596, SG_5597, SG_5598
776	RP11-398K22.12	8	SG_5599, SG_5600, SG_5601, SG_5602, SG_5603, SG_5604, SG_5605, SG_5606
777	RP11-3D4.2	8	SG_5607, SG_5608, SG_5609, SG_5610, SG_5611, SG_5612, SG_5613, SG_5614
778	RP11-3L21.2	8	SG_5615, SG_5616, SG_5617, SG_5618, SG_5619, SG_5620, SG_5621, SG_5622
779	RP11-3P17.5	1	SG_5623
780	RP11-400F19.18	8	SG_5624, SG_5625, SG_5626, SG_5627, SG_5628, SG_5629, SG_5630, SG_5631
781	RP11-400F19.6	8	SG_5632, SG_5633, SG_5634, SG_5635, SG_5636, SG_5637, SG_5638, SG_5639
782	RP11-400K9.4	7	SG_5640, SG_5641, SG_5642, SG_5643, SG_5644, SG_5645, SG_5646
783	RP11-403I13.8	3	SG_5647, SG_5648, SG_5649
784	RP11-417E7.1	8	SG_5658, SG_5659, SG_5660, SG_5661, SG_5662, SG_5663, SG_5664, SG_5665
785	RP11-418J17.1	8	SG_5666, SG_5667, SG_5668, SG_5669, SG_5670, SG_5671, SG_5672, SG_5673
786	RP11-41O4.1	8	SG_5674, SG_5675, SG_5676, SG_5677, SG_5678, SG_5679, SG_5680, SG_5681
787	RP11-420L9.5	7	SG_5682, SG_5683, SG_5684, SG_5685, SG_5686, SG_5687, SG_5688
788	RP11-421L21.3	8	SG_5689, SG_5690, SG_5691, SG_5692, SG_5693, SG_5694, SG_5695, SG_5696
789	RP11-422P24.11	8	SG_5697, SG_5698, SG_5699, SG_5700, SG_5701, SG_5702, SG_5703, SG_5704
790	RP11-423P10.2	1	SG_5705
791	RP11-425M5.7	8	SG_5706, SG_5707, SG_5708, SG_5709, SG_5710, SG_5711, SG_5712, SG_5713
792	RP11-426C22.4	6	SG_5714, SG_5715, SG_5716, SG_5717, SG_5718, SG_5719
793	RP11-426C22.5	7	SG_5720, SG_5721, SG_5722, SG_5723, SG_5724, SG_5725, SG_5726
794	RP11-426C22.6	5	SG_5727, SG_5728, SG_5729, SG_5730, SG_5731
795	RP11-427L15.2	5	SG_5732, SG_5733, SG_5734, SG_5735, SG_5736
796	RP11-428J1.4	7	SG_5737, SG_5738, SG_5739, SG_5740, SG_5741, SG_5742, SG_5743
797	RP11-428J1.5	8	SG_5744, SG_5745, SG_5746, SG_5747, SG_5748, SG_5749, SG_5750, SG_5751
798	RP11-42I10.1	8	SG_5752, SG_5753, SG_5754, SG_5755, SG_5756, SG_5757, SG_5758, SG_5759
799	RP11-430B1.2	8	SG_5760, SG_5761, SG_5762, SG_5763, SG_5764, SG_5765, SG_5766, SG_5767
800	RP11-434B12.1	6	SG_5768, SG_5769, SG_5770, SG_5771, SG_5772, SG_5773
801	RP11-434E6.4	8	SG_5774, SG_5775, SG_5776, SG_5777, SG_5778, SG_5779, SG_5780, SG_5781
802	RP11-435O5.2	8	SG_5782, SG_5783, SG_5784, SG_5785, SG_5786, SG_5787, SG_5788, SG_5789
803	RP11-435O5.5	8	SG_5790, SG_5791, SG_5792, SG_5793, SG_5794, SG_5795, SG_5796, SG_5797
804	RP11-438B23.2	7	SG_5798, SG_5799, SG_5800, SG_5801, SG_5802, SG_5803, SG_5804
805	RP11-440D17.3	8	SG_5805, SG_5806, SG_5807, SG_5808, SG_5809, SG_5810, SG_5811, SG_5812
806	RP11-440L14.1	8	SG_5813, SG_5814, SG_5815, SG_5816, SG_5817, SG_5818, SG_5819, SG_5820
807	RP11-440L14.4	7	SG_5821, SG_5822, SG_5823, SG_5824, SG_5825, SG_5826, SG_5827
808	RP11-441O15.3	8	SG_5828, SG_5829, SG_5830, SG_5831, SG_5832, SG_5833, SG_5834, SG_5835
809	RP11-444D3.1	8	SG_5836, SG_5837, SG_5838, SG_5839, SG_5840, SG_5841, SG_5842, SG_5843
810	RP11-449P15.2	8	SG_5844, SG_5845, SG_5846, SG_5847, SG_5848, SG_5849, SG_5850, SG_5851
811	RP11-44M6.7	8	SG_5852, SG_5853, SG_5854, SG_5855, SG_5856, SG_5857, SG_5858, SG_5859
812	RP11-452F19.3	8	SG_5860, SG_5861, SG_5862, SG_5863, SG_5864, SG_5865, SG_5866, SG_5867
813	RP11-452L6.5	8	SG_5868, SG_5869, SG_5870, SG_5871, SG_5872, SG_5873, SG_5874, SG_5875
814	RP11-458D21.1	1	SG_5876
815	RP11-458F8.4	8	SG_5877, SG_5878, SG_5879, SG_5880, SG_5881, SG_5882, SG_5883, SG_5884
816	RP11-461A8.4	8	SG_5885, SG_5886, SG_5887, SG_5888, SG_5889, SG_5890, SG_5891, SG_5892
817	RP11-464F9.20	8	SG_5893, SG_5894, SG_5895, SG_5896, SG_5897, SG_5898, SG_5899, SG_5900
818	RP11-469H8.6	8	SG_5901, SG_5902, SG_5903, SG_5904, SG_5905, SG_5906, SG_5907, SG_5908
819	RP11-46C24.7	8	SG_5909, SG_5910, SG_5911, SG_5912, SG_5913, SG_5914, SG_5915, SG_5916
820	RP11-46D6.1	3	SG_5917, SG_5918, SG_5919
821	RP11-471B22.2	8	SG_5920, SG_5921, SG_5922, SG_5923, SG_5924, SG_5925, SG_5926, SG_5927
822	RP11-472N13.3	8	SG_5928, SG_5929, SG_5930, SG_5931, SG_5932, SG_5933, SG_5934, SG_5935
823	RP11-473M20.16	8	SG_5936, SG_5937, SG_5938, SG_5939, SG_5940, SG_5941, SG_5942, SG_5943
824	RP11-474G23.3	8	SG_5944, SG_5945, SG_5946, SG_5947, SG_5948, SG_5949, SG_5950, SG_5951
825	RP11-477D19.2	7	SG_5952, SG_5953, SG_5954, SG_5955, SG_5956, SG_5957, SG_5958
826	RP11-478C19.2	7	SG_5959, SG_5960, SG_5961, SG_5962, SG_5963, SG_5964, SG_5965
827	RP11-479J7.2	4	SG_5966, SG_5967, SG_5968, SG_5969
828	RP11-47A8.5	7	SG_5970, SG_5971, SG_5972, SG_5973, SG_5974, SG_5975, SG_5976
829	RP11-483I13.5	8	SG_5977, SG_5978, SG_5979, SG_5980, SG_5981, SG_5982, SG_5983, SG_5984
830	RP11-483P21.2	8	SG_5985, SG_5986, SG_5987, SG_5988, SG_5989, SG_5990, SG_5991, SG_5992
831	RP11-488C13.5	8	SG_5993, SG_5994, SG_5995, SG_5996, SG_5997, SG_5998, SG_5999, SG_6000
832	RP11-496I9.1	8	SG_6001, SG_6002, SG_6003, SG_6004, SG_6005, SG_6006, SG_6007, SG_6008
833	RP11-497E19.1	8	SG_6009, SG_6010, SG_6011, SG_6012, SG_6013, SG_6014, SG_6015, SG_6016
834	RP11-497H17.1	8	SG_6017, SG_6018, SG_6019, SG_6020, SG_6021, SG_6022, SG_6023, SG_6024
835	RP11-498C9.3	8	SG_6025, SG_6026, SG_6027, SG_6028, SG_6029, SG_6030, SG_6031, SG_6032
836	RP11-499E18.1	5	SG_6033, SG_6034, SG_6035, SG_6036, SG_6037
837	RP11-499P20.2	8	SG_6038, SG_6039, SG_6040, SG_6041, SG_6042, SG_6043, SG_6044, SG_6045
838	RP11-49I11.1	8	SG_6046, SG_6047, SG_6048, SG_6049, SG_6050, SG_6051, SG_6052, SG_6053
839	RP11-4O1.2	8	SG_6054, SG_6055, SG_6056, SG_6057, SG_6058, SG_6059, SG_6060, SG_6061
840	RP11-500C11.3	8	SG_6062, SG_6063, SG_6064, SG_6065, SG_6066, SG_6067, SG_6068, SG_6069
841	RP11-502I4.3	8	SG_6070, SG_6071, SG_6072, SG_6073, SG_6074, SG_6075, SG_6076, SG_6077
842	RP11-505K9.1	8	SG_6078, SG_6079, SG_6080, SG_6081, SG_6082, SG_6083, SG_6084, SG_6085
843	RP11-513I15.6	8	SG_6086, SG_6087, SG_6088, SG_6089, SG_6090, SG_6091, SG_6092, SG_6093
844	RP11-513M16.7	2	SG_6094, SG_6095
845	RP11-513M16.8	6	SG_6096, SG_6097, SG_6098, SG_6099, SG_6100, SG_6101
846	RP11-517B11.7	5	SG_6102, SG_6103, SG_6104, SG_6105, SG_6106
847	RP11-517P14.2	8	SG_6107, SG_6108, SG_6109, SG_6110, SG_6111, SG_6112, SG_6113, SG_6114
848	RP11-518L10.5	8	SG_6115, SG_6116, SG_6117, SG_6118, SG_6119, SG_6120, SG_6121, SG_6122
849	RP11-51J9.5	8	SG_6138, SG_6139, SG_6140, SG_6141, SG_6142, SG_6143, SG_6144, SG_6145
850	RP11-521B24.3	8	SG_6146, SG_6147, SG_6148, SG_6149, SG_6150, SG_6151, SG_6152, SG_6153
851	RP11-521B24.5	8	SG_6154, SG_6155, SG_6156, SG_6157, SG_6158, SG_6159, SG_6160, SG_6161
852	RP11-521I2.3	6	SG_6162, SG_6163, SG_6164, SG_6165, SG_6166, SG_6167
853	RP11-524D16__A.3	8	SG_6168, SG_6169, SG_6170, SG_6171, SG_6172, SG_6173, SG_6174, SG_6175
854	RP11-527D7.1	8	SG_6176, SG_6177, SG_6178, SG_6179, SG_6180, SG_6181, SG_6182, SG_6183
855	RP11-538D16.2	8	SG_6184, SG_6185, SG_6186, SG_6187, SG_6188, SG_6189, SG_6190, SG_6191
856	RP11-539I5.1	8	SG_6192, SG_6193, SG_6194, SG_6195, SG_6196, SG_6197, SG_6198, SG_6199
857	RP11-53O19.1	8	SG_6200, SG_6201, SG_6202, SG_6203, SG_6204, SG_6205, SG_6206, SG_6207
858	RP11-53O19.3	6	SG_6208, SG_6209, SG_6210, SG_6211, SG_6212, SG_6213
859	RP11-540B6.6	8	SG_6214, SG_6215, SG_6216, SG_6217, SG_6218, SG_6219, SG_6220, SG_6221
860	RP11-541N10.3	8	SG_6222, SG_6223, SG_6224, SG_6225, SG_6226, SG_6227, SG_6228, SG_6229
861	RP11-545E17.3	8	SG_6230, SG_6231, SG_6232, SG_6233, SG_6234, SG_6235, SG_6236, SG_6237
862	RP11-545I5.3	8	SG_6238, SG_6239, SG_6240, SG_6241, SG_6242, SG_6243, SG_6244, SG_6245
863	RP11-548H3.1	8	SG_6246, SG_6247, SG_6248, SG_6249, SG_6250, SG_6251, SG_6252, SG_6253
864	RP11-54A9.1	8	SG_6254, SG_6255, SG_6256, SG_6257, SG_6258, SG_6259, SG_6260, SG_6261
865	RP11-54O7.1	8	SG_6262, SG_6263, SG_6264, SG_6265, SG_6266, SG_6267, SG_6268, SG_6269
866	RP11-54O7.16	6	SG_6270, SG_6271, SG_6272, SG_6273, SG_6274, SG_6275
867	RP11-54O7.3	8	SG_6276, SG_6277, SG_6278, SG_6279, SG_6280, SG_6281, SG_6282, SG_6283
868	RP11-552M11.8	4	SG_6284, SG_6285, SG_6286, SG_6287
869	RP11-553A10.1	8	SG_6288, SG_6289, SG_6290, SG_6291, SG_6292, SG_6293, SG_6294, SG_6295
870	RP11-553L6.5	6	SG_6296, SG_6297, SG_6298, SG_6299, SG_6300, SG_6301
871	RP11-563N4.1	8	SG_6302, SG_6303, SG_6304, SG_6305, SG_6306, SG_6307, SG_6308, SG_6309
872	RP11-565F19.2	2	SG_6310, SG_6311
873	RP11-567M16.6	8	SG_6312, SG_6313, SG_6314, SG_6315, SG_6316, SG_6317, SG_6318, SG_6319
874	RP11-573D15.9	8	SG_6320, SG_6321, SG_6322, SG_6323, SG_6324, SG_6325, SG_6326, SG_6327
875	RP11-574K11.5	8	SG_6328, SG_6329, SG_6330, SG_6331, SG_6332, SG_6333, SG_6334, SG_6335
876	RP11-575F12.3	8	SG_6336, SG_6337, SG_6338, SG_6339, SG_6340, SG_6341, SG_6342, SG_6343
877	RP11-57H14.4	8	SG_6344, SG_6345, SG_6346, SG_6347, SG_6348, SG_6349, SG_6350, SG_6351
878	RP11-582J16.5	8	SG_6352, SG_6353, SG_6354, SG_6355, SG_6356, SG_6357, SG_6358, SG_6359
879	RP11-586K2.1	8	SG_6360, SG_6361, SG_6362, SG_6363, SG_6364, SG_6365, SG_6366, SG_6367
880	RP11-589P10.5	8	SG_6368, SG_6369, SG_6370, SG_6371, SG_6372, SG_6373, SG_6374, SG_6375
881	RP11-594N15.3	6	SG_6376, SG_6377, SG_6378, SG_6379, SG_6380, SG_6381
882	RP11-59C5.3	8	SG_6390, SG_6391, SG_6392, SG_6393, SG_6394, SG_6395, SG_6396, SG_6397
883	RP11-5C23.1	8	SG_6398, SG_6399, SG_6400, SG_6401, SG_6402, SG_6403, SG_6404, SG_6405
884	RP11-603J24.17	6	SG_6406, SG_6407, SG_6408, SG_6409, SG_6410, SG_6411
885	RP11-60L3.6	8	SG_6412, SG_6413, SG_6414, SG_6415, SG_6416, SG_6417, SG_6418, SG_6419
886	RP11-613M10.6	8	SG_6420, SG_6421, SG_6422, SG_6423, SG_6424, SG_6425, SG_6426, SG_6427
887	RP11-617F23.1	8	SG_6428, SG_6429, SG_6430, SG_6431, SG_6432, SG_6433, SG_6434, SG_6435
888	RP11-61J19.5	8	SG_6436, SG_6437, SG_6438, SG_6439, SG_6440, SG_6441, SG_6442, SG_6443
889	RP11-61K9.3	8	SG_6444, SG_6445, SG_6446, SG_6447, SG_6448, SG_6449, SG_6450, SG_6451
890	RP11-620J15.3	8	SG_6452, SG_6453, SG_6454, SG_6455, SG_6456, SG_6457, SG_6458, SG_6459
891	RP11-629B11.5	8	SG_6460, SG_6461, SG_6462, SG_6463, SG_6464, SG_6465, SG_6466, SG_6467
892	RP11-629O1.2	8	SG_6468, SG_6469, SG_6470, SG_6471, SG_6472, SG_6473, SG_6474, SG_6475
893	RP11-62F24.2	8	SG_6476, SG_6477, SG_6478, SG_6479, SG_6480, SG_6481, SG_6482, SG_6483
894	RP11-635N19.1	8	SG_6484, SG_6485, SG_6486, SG_6487, SG_6488, SG_6489, SG_6490, SG_6491
895	RP11-644F5.11	8	SG_6492, SG_6493, SG_6494, SG_6495, SG_6496, SG_6497, SG_6498, SG_6499
896	RP11-649A18.12	6	SG_6500, SG_6501, SG_6502, SG_6503, SG_6504, SG_6505
897	RP11-649A18.4	8	SG_6506, SG_6507, SG_6508, SG_6509, SG_6510, SG_6511, SG_6512, SG_6513
898	RP11-650L12.2	6	SG_6514, SG_6515, SG_6516, SG_6517, SG_6518, SG_6519
899	RP11-656D10.3	8	SG_6520, SG_6521, SG_6522, SG_6523, SG_6524, SG_6525, SG_6526, SG_6527
900	RP11-657O9.1	4	SG_6528, SG_6529, SG_6530, SG_6531
901	RP11-660L16.2	8	SG_6532, SG_6533, SG_6534, SG_6535, SG_6536, SG_6537, SG_6538, SG_6539
902	RP11-661A12.7	8	SG_6540, SG_6541, SG_6542, SG_6543, SG_6544, SG_6545, SG_6546, SG_6547
903	RP11-666A8.8	8	SG_6548, SG_6549, SG_6550, SG_6551, SG_6552, SG_6553, SG_6554, SG_6555
904	RP11-666O2.2	8	SG_6556, SG_6557, SG_6558, SG_6559, SG_6560, SG_6561, SG_6562, SG_6563
905	RP11-667K14.4	8	SG_6564, SG_6565, SG_6566, SG_6567, SG_6568, SG_6569, SG_6570, SG_6571
906	RP11-66B24.1	8	SG_6572, SG_6573, SG_6574, SG_6575, SG_6576, SG_6577, SG_6578, SG_6579
907	RP11-66B24.4	8	SG_6580, SG_6581, SG_6582, SG_6583, SG_6584, SG_6585, SG_6586, SG_6587
908	RP11-66B24.7	8	SG_6588, SG_6589, SG_6590, SG_6591, SG_6592, SG_6593, SG_6594, SG_6595
909	RP11-66N11.8	7	SG_6596, SG_6597, SG_6598, SG_6599, SG_6600, SG_6601, SG_6602
910	RP11-66N24.3	8	SG_6603, SG_6604, SG_6605, SG_6606, SG_6607, SG_6608, SG_6609, SG_6610
911	RP11-670E13.6	8	SG_6611, SG_6612, SG_6613, SG_6614, SG_6615, SG_6616, SG_6617, SG_6618
912	RP11-672L10.6	8	SG_6619, SG_6620, SG_6621, SG_6622, SG_6623, SG_6624, SG_6625, SG_6626
913	RP11-680A11.5	8	SG_6635, SG_6636, SG_6637, SG_6638, SG_6639, SG_6640, SG_6641, SG_6642
914	RP11-680F8.1	8	SG_6643, SG_6644, SG_6645, SG_6646, SG_6647, SG_6648, SG_6649, SG_6650
915	RP11-680G24.6	2	SG_6651, SG_6652
916	RP11-686D22.4	3	SG_6653, SG_6654, SG_6655
917	RP11-686D22.8	7	SG_6656, SG_6657, SG_6658, SG_6659, SG_6660, SG_6661, SG_6662
918	RP11-690D19.3	8	SG_6663, SG_6664, SG_6665, SG_6666, SG_6667, SG_6668, SG_6669, SG_6670
919	RP11-701H24.3	7	SG_6671, SG_6672, SG_6673, SG_6674, SG_6675, SG_6676, SG_6677
920	RP11-701H24.4	6	SG_6678, SG_6679, SG_6680, SG_6681, SG_6682, SG_6683
921	RP11-701H24.7	4	SG_6684, SG_6685, SG_6686, SG_6687
922	RP11-701H24.8	8	SG_6688, SG_6689, SG_6690, SG_6691, SG_6692, SG_6693, SG_6694, SG_6695
923	RP11-705C15.3	3	SG_6696, SG_6697, SG_6698
924	RP11-706J10.2	8	SG_6699, SG_6700, SG_6701, SG_6702, SG_6703, SG_6704, SG_6705, SG_6706
925	RP11-706O15.1	4	SG_6707, SG_6708, SG_6709, SG_6710
926	RP11-706O15.5	1	SG_6711
927	RP11-706O15.7	7	SG_6712, SG_6713, SG_6714, SG_6715, SG_6716, SG_6717, SG_6718
928	RP11-708J19.1	8	SG_6719, SG_6720, SG_6721, SG_6722, SG_6723, SG_6724, SG_6725, SG_6726
929	RP11-70C1.3	8	SG_6727, SG_6728, SG_6729, SG_6730, SG_6731, SG_6732, SG_6733, SG_6734
930	RP11-70D24.2	8	SG_6735, SG_6736, SG_6737, SG_6738, SG_6739, SG_6740, SG_6741, SG_6742
931	RP11-70L8.4	8	SG_6743, SG_6744, SG_6745, SG_6746, SG_6747, SG_6748, SG_6749, SG_6750
932	RP11-710C12.1	8	SG_6751, SG_6752, SG_6753, SG_6754, SG_6755, SG_6756, SG_6757, SG_6758
933	RP11-712L6.5	8	SG_6759, SG_6760, SG_6761, SG_6762, SG_6763, SG_6764, SG_6765, SG_6766
934	RP11-715J22.4	8	SG_6767, SG_6768, SG_6769, SG_6770, SG_6771, SG_6772, SG_6773, SG_6774
935	RP11-727A23.5	8	SG_6775, SG_6776, SG_6777, SG_6778, SG_6779, SG_6780, SG_6781, SG_6782
936	RP11-727F15.12	8	SG_6783, SG_6784, SG_6785, SG_6786, SG_6787, SG_6788, SG_6789, SG_6790
937	RP11-732A21.3	8	SG_6791, SG_6792, SG_6793, SG_6794, SG_6795, SG_6796, SG_6797, SG_6798
938	RP11-73E17.2	8	SG_6799, SG_6800, SG_6801, SG_6802, SG_6803, SG_6804, SG_6805, SG_6806
939	RP11-742D12.2	8	SG_6807, SG_6808, SG_6809, SG_6810, SG_6811, SG_6812, SG_6813, SG_6814
940	RP11-74E22.3	8	SG_6815, SG_6816, SG_6817, SG_6818, SG_6819, SG_6820, SG_6821, SG_6822
941	RP11-755F10.1	8	SG_6823, SG_6824, SG_6825, SG_6826, SG_6827, SG_6828, SG_6829, SG_6830
942	RP11-755F10.3	8	SG_6831, SG_6832, SG_6833, SG_6834, SG_6835, SG_6836, SG_6837, SG_6838
943	RP11-768F21.1	8	SG_6839, SG_6840, SG_6841, SG_6842, SG_6843, SG_6844, SG_6845, SG_6846
944	RP11-770J1.5	8	SG_6847, SG_6848, SG_6849, SG_6850, SG_6851, SG_6852, SG_6853, SG_6854
945	RP11-774O3.3	8	SG_6855, SG_6856, SG_6857, SG_6858, SG_6859, SG_6860, SG_6861, SG_6862
946	RP11-77K12.9	8	SG_6863, SG_6864, SG_6865, SG_6866, SG_6867, SG_6868, SG_6869, SG_6870
947	RP11-77P6.2	7	SG_6871, SG_6872, SG_6873, SG_6874, SG_6875, SG_6876, SG_6877
948	RP11-783K16.14	6	SG_6878, SG_6879, SG_6880, SG_6881, SG_6882, SG_6883
949	RP11-783K16.5	8	SG_6884, SG_6885, SG_6886, SG_6887, SG_6888, SG_6889, SG_6890, SG_6891
950	RP11-78J21.7	8	SG_6900, SG_6901, SG_6902, SG_6903, SG_6904, SG_6905, SG_6906, SG_6907
951	RP11-78O7.2	8	SG_6908, SG_6909, SG_6910, SG_6911, SG_6912, SG_6913, SG_6914, SG_6915
952	RP11-792A8.4	8	SG_6916, SG_6917, SG_6918, SG_6919, SG_6920, SG_6921, SG_6922, SG_6923
953	RP11-793H13.8	8	SG_6924, SG_6925, SG_6926, SG_6927, SG_6928, SG_6929, SG_6930, SG_6931
954	RP11-797A18.6	6	SG_6932, SG_6933, SG_6934, SG_6935, SG_6936, SG_6937
955	RP11-798M19.6	8	SG_6938, SG_6939, SG_6940, SG_6941, SG_6942, SG_6943, SG_6944, SG_6945
956	RP11-799B12.4	8	SG_6946, SG_6947, SG_6948, SG_6949, SG_6950, SG_6951, SG_6952, SG_6953
957	RP11-802E16.3	8	SG_6962, SG_6963, SG_6964, SG_6965, SG_6966, SG_6967, SG_6968, SG_6969
958	RP11-802O23.3	7	SG_6970, SG_6971, SG_6972, SG_6973, SG_6974, SG_6975, SG_6976
959	RP11-803B1.8	7	SG_6977, SG_6978, SG_6979, SG_6980, SG_6981, SG_6982, SG_6983
960	RP11-804H8.6	8	SG_6984, SG_6985, SG_6986, SG_6987, SG_6988, SG_6989, SG_6990, SG_6991
961	RP11-806H10.4	8	SG_6992, SG_6993, SG_6994, SG_6995, SG_6996, SG_6997, SG_6998, SG_6999
962	RP11-809O17.1	8	SG_7000, SG_7001, SG_7002, SG_7003, SG_7004, SG_7005, SG_7006, SG_7007
963	RP11-817I4.1	8	SG_7008, SG_7009, SG_7010, SG_7011, SG_7012, SG_7013, SG_7014, SG_7015
964	RP11-817O13.9	8	SG_7016, SG_7017, SG_7018, SG_7019, SG_7020, SG_7021, SG_7022, SG_7023
965	RP11-819C21.1	3	SG_7024, SG_7025, SG_7026
966	RP11-81H14.2	8	SG_7027, SG_7028, SG_7029, SG_7030, SG_7031, SG_7032, SG_7033, SG_7034
967	RP11-823E8.3	8	SG_7035, SG_7036, SG_7037, SG_7038, SG_7039, SG_7040, SG_7041, SG_7042
968	RP11-834C11.4	8	SG_7043, SG_7044, SG_7045, SG_7046, SG_7047, SG_7048, SG_7049, SG_7050
969	RP11-834C11.5	6	SG_7051, SG_7052, SG_7053, SG_7054, SG_7055, SG_7056
970	RP11-838N2.5	8	SG_7057, SG_7058, SG_7059, SG_7060, SG_7061, SG_7062, SG_7063, SG_7064
971	RP11-83A24.2	8	SG_7065, SG_7066, SG_7067, SG_7068, SG_7069, SG_7070, SG_7071, SG_7072
972	RP11-848P1.5	8	SG_7073, SG_7074, SG_7075, SG_7076, SG_7077, SG_7078, SG_7079, SG_7080
973	RP11-849F2.9	7	SG_7081, SG_7082, SG_7083, SG_7084, SG_7085, SG_7086, SG_7087
974	RP11-849H4.4	8	SG_7088, SG_7089, SG_7090, SG_7091, SG_7092, SG_7093, SG_7094, SG_7095
975	RP11-849I19.1	8	SG_7096, SG_7097, SG_7098, SG_7099, SG_7100, SG_7101, SG_7102, SG_7103
976	RP11-84A19.3	8	SG_7104, SG_7105, SG_7106, SG_7107, SG_7108, SG_7109, SG_7110, SG_7111
977	RP11-861E21.2	8	SG_7112, SG_7113, SG_7114, SG_7115, SG_7116, SG_7117, SG_7118, SG_7119
978	RP11-872J21.5	2	SG_7120, SG_7121
979	RP11-874J12.4	8	SG_7122, SG_7123, SG_7124, SG_7125, SG_7126, SG_7127, SG_7128, SG_7129
980	RP11-875O11.1	8	SG_7130, SG_7131, SG_7132, SG_7133, SG_7134, SG_7135, SG_7136, SG_7137
981	RP11-879F14.2	8	SG_7138, SG_7139, SG_7140, SG_7141, SG_7142, SG_7143, SG_7144, SG_7145
982	RP11-87G24.3	8	SG_7146, SG_7147, SG_7148, SG_7149, SG_7150, SG_7151, SG_7152, SG_7153
983	RP11-890B15.3	8	SG_7154, SG_7155, SG_7156, SG_7157, SG_7158, SG_7159, SG_7160, SG_7161
984	RP11-893F2.14	8	SG_7162, SG_7163, SG_7164, SG_7165, SG_7166, SG_7167, SG_7168, SG_7169
985	RP11-91G21.1	8	SG_7170, SG_7171, SG_7172, SG_7173, SG_7174, SG_7175, SG_7176, SG_7177
986	RP11-930P14.2	8	SG_7178, SG_7179, SG_7180, SG_7181, SG_7182, SG_7183, SG_7184, SG_7185
987	RP11-932O9.10	4	SG_7186, SG_7187, SG_7188, SG_7189
988	RP11-932O9.7	5	SG_7190, SG_7191, SG_7192, SG_7193, SG_7194
989	RP11-94B19.7	8	SG_7203, SG_7204, SG_7205, SG_7206, SG_7207, SG_7208, SG_7209, SG_7210
990	RP11-96H19.1	8	SG_7211, SG_7212, SG_7213, SG_7214, SG_7215, SG_7216, SG_7217, SG_7218
991	RP11-977B10.2	7	SG_7219, SG_7220, SG_7221, SG_7222, SG_7223, SG_7224, SG_7225
992	RP11-977G19.11	8	SG_7226, SG_7227, SG_7228, SG_7229, SG_7230, SG_7231, SG_7232, SG_7233
993	RP11-977G19.5	8	SG_7234, SG_7235, SG_7236, SG_7237, SG_7238, SG_7239, SG_7240, SG_7241
994	RP11-97O12.7	8	SG_7250, SG_7251, SG_7252, SG_7253, SG_7254, SG_7255, SG_7256, SG_7257
995	RP11-981G7.2	8	SG_7258, SG_7259, SG_7260, SG_7261, SG_7262, SG_7263, SG_7264, SG_7265
996	RP11-981G7.6	8	SG_7266, SG_7267, SG_7268, SG_7269, SG_7270, SG_7271, SG_7272, SG_7273
997	RP11-982M15.6	8	SG_7274, SG_7275, SG_7276, SG_7277, SG_7278, SG_7279, SG_7280, SG_7281
998	RP11-983P16.4	8	SG_7282, SG_7283, SG_7284, SG_7285, SG_7286, SG_7287, SG_7288, SG_7289
999	RP11-996F15.5	8	SG_7298, SG_7299, SG_7300, SG_7301, SG_7302, SG_7303, SG_7304, SG_7305
1000	RP11-999E24.3	8	SG_7306, SG_7307, SG_7308, SG_7309, SG_7310, SG_7311, SG_7312, SG_7313
1001	RP13-1032I1.7	8	SG_7386, SG_7387, SG_7388, SG_7389, SG_7390, SG_7391, SG_7392, SG_7393
1002	RP13-104F24.2	8	SG_7394, SG_7395, SG_7396, SG_7397, SG_7398, SG_7399, SG_7400, SG_7401
1003	RP13-143G15.4	8	SG_7410, SG_7411, SG_7412, SG_7413, SG_7414, SG_7415, SG_7416, SG_7417
1004	RP13-20L14.6	8	SG_7426, SG_7427, SG_7428, SG_7429, SG_7430, SG_7431, SG_7432, SG_7433
1005	RP13-270P17.1	8	SG_7434, SG_7435, SG_7436, SG_7437, SG_7438, SG_7439, SG_7440, SG_7441
1006	RP13-36G14.4	8	SG_7442, SG_7443, SG_7444, SG_7445, SG_7446, SG_7447, SG_7448, SG_7449
1007	RP13-39P12.3	8	SG_7450, SG_7451, SG_7452, SG_7453, SG_7454, SG_7455, SG_7456, SG_7457
1008	RP13-582O9.5	8	SG_7458, SG_7459, SG_7460, SG_7461, SG_7462, SG_7463, SG_7464, SG_7465
1009	RP13-582O9.7	8	SG_7466, SG_7467, SG_7468, SG_7469, SG_7470, SG_7471, SG_7472, SG_7473
1010	RP13-650J16.1	8	SG_7474, SG_7475, SG_7476, SG_7477, SG_7478, SG_7479, SG_7480, SG_7481
1011	RP13-735L24.1	8	SG_7482, SG_7483, SG_7484, SG_7485, SG_7486, SG_7487, SG_7488, SG_7489
1012	RP13-890H12.2	8	SG_7490, SG_7491, SG_7492, SG_7493, SG_7494, SG_7495, SG_7496, SG_7497
1013	RP13-895J2.2	8	SG_7498, SG_7499, SG_7500, SG_7501, SG_7502, SG_7503, SG_7504, SG_7505
1014	RP13-895J2.7	7	SG_7506, SG_7507, SG_7508, SG_7509, SG_7510, SG_7511, SG_7512
1015	RP13-941N14.1	8	SG_7513, SG_7514, SG_7515, SG_7516, SG_7517, SG_7518, SG_7519, SG_7520
1016	RP13-942N8.1	8	SG_7521, SG_7522, SG_7523, SG_7524, SG_7525, SG_7526, SG_7527, SG_7528
1017	RP3-337O18.9	8	SG_7596, SG_7597, SG_7598, SG_7599, SG_7600, SG_7601, SG_7602, SG_7603
1018	RP3-355L5.4	8	SG_7604, SG_7605, SG_7606, SG_7607, SG_7608, SG_7609, SG_7610, SG_7611
1019	RP3-355L5.5	7	SG_7612, SG_7613, SG_7614, SG_7615, SG_7616, SG_7617, SG_7618
1020	RP3-368A4.5	8	SG_7619, SG_7620, SG_7621, SG_7622, SG_7623, SG_7624, SG_7625, SG_7626
1021	RP3-368A4.6	5	SG_7627, SG_7628, SG_7629, SG_7630, SG_7631
1022	RP3-369A17.4	8	SG_7632, SG_7633, SG_7634, SG_7635, SG_7636, SG_7637, SG_7638, SG_7639
1023	RP3-402G11.25	8	SG_7640, SG_7641, SG_7642, SG_7643, SG_7644, SG_7645, SG_7646, SG_7647
1024	RP3-402G11.27	8	SG_7648, SG_7649, SG_7650, SG_7651, SG_7652, SG_7653, SG_7654, SG_7655
1025	RP3-428L16.2	8	SG_7656, SG_7657, SG_7658, SG_7659, SG_7660, SG_7661, SG_7662, SG_7663
1026	RP3-460G2.2	8	SG_7664, SG_7665, SG_7666, SG_7667, SG_7668, SG_7669, SG_7670, SG_7671
1027	RP3-467L1.4	8	SG_7672, SG_7673, SG_7674, SG_7675, SG_7676, SG_7677, SG_7678, SG_7679
1028	RP3-467L1.6	8	SG_7680, SG_7681, SG_7682, SG_7683, SG_7684, SG_7685, SG_7686, SG_7687
1029	RP3-508I15.20	8	SG_7688, SG_7689, SG_7690, SG_7691, SG_7692, SG_7693, SG_7694, SG_7695
1030	RP3-508I15.9	8	SG_7696, SG_7697, SG_7698, SG_7699, SG_7700, SG_7701, SG_7702, SG_7703
1031	RP3-510D11.2	8	SG_7704, SG_7705, SG_7706, SG_7707, SG_7708, SG_7709, SG_7710, SG_7711
1032	RP4-555D20.2	8	SG_7712, SG_7713, SG_7714, SG_7715, SG_7716, SG_7717, SG_7718, SG_7719
1033	RP4-564F22.7	7	SG_7720, SG_7721, SG_7722, SG_7723, SG_7724, SG_7725, SG_7726
1034	RP4-569M23.2	8	SG_7727, SG_7728, SG_7729, SG_7730, SG_7731, SG_7732, SG_7733, SG_7734
1035	RP4-584D14.5	8	SG_7735, SG_7736, SG_7737, SG_7738, SG_7739, SG_7740, SG_7741, SG_7742
1036	RP4-591C20.9	8	SG_7743, SG_7744, SG_7745, SG_7746, SG_7747, SG_7748, SG_7749, SG_7750
1037	RP4-607I7.1	8	SG_7751, SG_7752, SG_7753, SG_7754, SG_7755, SG_7756, SG_7757, SG_7758
1038	RP4-613B23.1	8	SG_7759, SG_7760, SG_7761, SG_7762, SG_7763, SG_7764, SG_7765, SG_7766
1039	RP4-625H18.2	8	SG_7767, SG_7768, SG_7769, SG_7770, SG_7771, SG_7772, SG_7773, SG_7774
1040	RP4-635E18.6	8	SG_7775, SG_7776, SG_7777, SG_7778, SG_7779, SG_7780, SG_7781, SG_7782
1041	RP4-639F20.1	8	SG_7783, SG_7784, SG_7785, SG_7786, SG_7787, SG_7788, SG_7789, SG_7790
1042	RP4-657D16.3	8	SG_7791, SG_7792, SG_7793, SG_7794, SG_7795, SG_7796, SG_7797, SG_7798
1043	RP4-665J23.1	8	SG_7799, SG_7800, SG_7801, SG_7802, SG_7803, SG_7804, SG_7805, SG_7806
1044	RP4-673M15.1	8	SG_7807, SG_7808, SG_7809, SG_7810, SG_7811, SG_7812, SG_7813, SG_7814
1045	RP4-737E23.2	8	SG_7815, SG_7816, SG_7817, SG_7818, SG_7819, SG_7820, SG_7821, SG_7822
1046	RP4-742C19.13	8	SG_7823, SG_7824, SG_7825, SG_7826, SG_7827, SG_7828, SG_7829, SG_7830
1047	RP4-751H13.7	8	SG_7831, SG_7832, SG_7833, SG_7834, SG_7835, SG_7836, SG_7837, SG_7838
1048	RP4-758J18.10	8	SG_7839, SG_7840, SG_7841, SG_7842, SG_7843, SG_7844, SG_7845, SG_7846
1049	RP4-758J18.2	8	SG_7847, SG_7848, SG_7849, SG_7850, SG_7851, SG_7852, SG_7853, SG_7854
1050	RP4-761J14.8	8	SG_7855, SG_7856, SG_7857, SG_7858, SG_7859, SG_7860, SG_7861, SG_7862
1051	RP4-769N13.6	8	SG_7863, SG_7864, SG_7865, SG_7866, SG_7867, SG_7868, SG_7869, SG_7870
1052	RP4-784A16.5	8	SG_7871, SG_7872, SG_7873, SG_7874, SG_7875, SG_7876, SG_7877, SG_7878
1053	RP5-1009E24.8	8	SG_7879, SG_7880, SG_7881, SG_7882, SG_7883, SG_7884, SG_7885, SG_7886
1054	RP5-1021I20.1	8	SG_7887, SG_7888, SG_7889, SG_7890, SG_7891, SG_7892, SG_7893, SG_7894
1055	RP5-1039K5.16	8	SG_7895, SG_7896, SG_7897, SG_7898, SG_7899, SG_7900, SG_7901, SG_7902
1056	RP5-1039K5.19	3	SG_7903, SG_7904, SG_7905
1057	RP5-1042I8.7	4	SG_7906, SG_7907, SG_7908, SG_7909
1058	RP5-1054A22.4	7	SG_7910, SG_7911, SG_7912, SG_7913, SG_7914, SG_7915, SG_7916
1059	RP5-1070A16.1	8	SG_7917, SG_7918, SG_7919, SG_7920, SG_7921, SG_7922, SG_7923, SG_7924
1060	RP5-1074L1.4	8	SG_7925, SG_7926, SG_7927, SG_7928, SG_7929, SG_7930, SG_7931, SG_7932
1061	RP5-1086K13.1	8	SG_7933, SG_7934, SG_7935, SG_7936, SG_7937, SG_7938, SG_7939, SG_7940
1062	RP5-1120P11.1	8	SG_7941, SG_7942, SG_7943, SG_7944, SG_7945, SG_7946, SG_7947, SG_7948
1063	RP5-1136G13.2	6	SG_7949, SG_7950, SG_7951, SG_7952, SG_7953, SG_7954
1064	RP5-1142A6.2	8	SG_7955, SG_7956, SG_7957, SG_7958, SG_7959, SG_7960, SG_7961, SG_7962
1065	RP5-1160K1.6	8	SG_7963, SG_7964, SG_7965, SG_7966, SG_7967, SG_7968, SG_7969, SG_7970
1066	RP5-1172A22.1	8	SG_7971, SG_7972, SG_7973, SG_7974, SG_7975, SG_7976, SG_7977, SG_7978
1067	RP5-1198O20.4	8	SG_7979, SG_7980, SG_7981, SG_7982, SG_7983, SG_7984, SG_7985, SG_7986
1068	RP5-827C21.4	8	SG_7987, SG_7988, SG_7989, SG_7990, SG_7991, SG_7992, SG_7993, SG_7994
1069	RP5-858L17.1	8	SG_7995, SG_7996, SG_7997, SG_7998, SG_7999, SG_8000, SG_8001, SG_8002
1070	RP5-875H18.9	8	SG_8003, SG_8004, SG_8005, SG_8006, SG_8007, SG_8008, SG_8009, SG_8010
1071	RP5-884G6.2	8	SG_8011, SG_8012, SG_8013, SG_8014, SG_8015, SG_8016, SG_8017, SG_8018
1072	RP5-890E16.4	8	SG_8019, SG_8020, SG_8021, SG_8022, SG_8023, SG_8024, SG_8025, SG_8026
1073	RP5-907D15.4	8	SG_8027, SG_8028, SG_8029, SG_8030, SG_8031, SG_8032, SG_8033, SG_8034
1074	RP5-908M14.10	8	SG_8035, SG_8036, SG_8037, SG_8038, SG_8039, SG_8040, SG_8041, SG_8042
1075	RP5-908M14.9	8	SG_8043, SG_8044, SG_8045, SG_8046, SG_8047, SG_8048, SG_8049, SG_8050
1076	RP5-933K21.3	8	SG_8051, SG_8052, SG_8053, SG_8054, SG_8055, SG_8056, SG_8057, SG_8058
1077	RP5-940J5.6	8	SG_8059, SG_8060, SG_8061, SG_8062, SG_8063, SG_8064, SG_8065, SG_8066
1078	RP5-940J5.9	8	SG_8067, SG_8068, SG_8069, SG_8070, SG_8071, SG_8072, SG_8073, SG_8074
1079	RP5-965G21.4	6	SG_8075, SG_8076, SG_8077, SG_8078, SG_8079, SG_8080
1080	RP5-965G21.6	8	SG_8081, SG_8082, SG_8083, SG_8084, SG_8085, SG_8086, SG_8087, SG_8088
1081	RP5-967N21.11	6	SG_8089, SG_8090, SG_8091, SG_8092, SG_8093, SG_8094
1082	RP5-968P14.2	8	SG_8095, SG_8096, SG_8097, SG_8098, SG_8099, SG_8100, SG_8101, SG_8102
1083	RP5-984P4.6	8	SG_8103, SG_8104, SG_8105, SG_8106, SG_8107, SG_8108, SG_8109, SG_8110
1084	RP5-991G20.1	7	SG_8111, SG_8112, SG_8113, SG_8114, SG_8115, SG_8116, SG_8117
1085	RP5-998N21.10	2	SG_8118, SG_8119
1086	RP6-65G23.3	8	SG_8120, SG_8121, SG_8122, SG_8123, SG_8124, SG_8125, SG_8126, SG_8127
1087	RPARP-AS1	8	SG_8128, SG_8129, SG_8130, SG_8131, SG_8132, SG_8133, SG_8134, SG_8135
1088	RPPH1	8	SG_8136, SG_8137, SG_8138, SG_8139, SG_8140, SG_8141, SG_8142, SG_8143
1089	SATB2-AS1	8	SG_8144, SG_8145, SG_8146, SG_8147, SG_8148, SG_8149, SG_8150, SG_8151
1090	SBF2-AS1	8	SG_8152, SG_8153, SG_8154, SG_8155, SG_8156, SG_8157, SG_8158, SG_8159
1091	SCAMP1-AS1	8	SG_8160, SG_8161, SG_8162, SG_8163, SG_8164, SG_8165, SG_8166, SG_8167
1092	SCARNA2	8	SG_8168, SG_8169, SG_8170, SG_8171, SG_8172, SG_8173, SG_8174, SG_8175
1093	SCARNA9	5	SG_8176, SG_8177, SG_8178, SG_8179, SG_8180
1094	SCOC-AS1	8	SG_8181, SG_8182, SG_8183, SG_8184, SG_8185, SG_8186, SG_8187, SG_8188
1095	SERHL	8	SG_8189, SG_8190, SG_8191, SG_8192, SG_8193, SG_8194, SG_8195, SG_8196
1096	SERPINB9P1	8	SG_8197, SG_8198, SG_8199, SG_8200, SG_8201, SG_8202, SG_8203, SG_8204
1097	SH3BP5-AS1	8	SG_8205, SG_8206, SG_8207, SG_8208, SG_8209, SG_8210, SG_8211, SG_8212
1098	SLC16A1-AS1	8	SG_8213, SG_8214, SG_8215, SG_8216, SG_8217, SG_8218, SG_8219, SG_8220
1099	SLC2A1-AS1	8	SG_8221, SG_8222, SG_8223, SG_8224, SG_8225, SG_8226, SG_8227, SG_8228
1100	SLCO4A1-AS1	8	SG_8229, SG_8230, SG_8231, SG_8232, SG_8233, SG_8234, SG_8235, SG_8236
1101	SNAI3-AS1	8	SG_8237, SG_8238, SG_8239, SG_8240, SG_8241, SG_8242, SG_8243, SG_8244
1102	SNAP25-AS1	8	SG_8245, SG_8246, SG_8247, SG_8248, SG_8249, SG_8250, SG_8251, SG_8252
1103	SNHG1	8	SG_8253, SG_8254, SG_8255, SG_8256, SG_8257, SG_8258, SG_8259, SG_8260
1104	SNHG10	8	SG_8261, SG_8262, SG_8263, SG_8264, SG_8265, SG_8266, SG_8267, SG_8268
1105	SNHG11	8	SG_8269, SG_8270, SG_8271, SG_8272, SG_8273, SG_8274, SG_8275, SG_8276
1106	SNHG12	8	SG_8277, SG_8278, SG_8279, SG_8280, SG_8281, SG_8282, SG_8283, SG_8284
1107	SNHG14	8	SG_8285, SG_8286, SG_8287, SG_8288, SG_8289, SG_8290, SG_8291, SG_8292
1108	SNHG15	8	SG_8293, SG_8294, SG_8295, SG_8296, SG_8297, SG_8298, SG_8299, SG_8300
1109	SNHG16	8	SG_8301, SG_8302, SG_8303, SG_8304, SG_8305, SG_8306, SG_8307, SG_8308
1110	SNHG17	8	SG_8309, SG_8310, SG_8311, SG_8312, SG_8313, SG_8314, SG_8315, SG_8316
1111	SNHG18	8	SG_8317, SG_8318, SG_8319, SG_8320, SG_8321, SG_8322, SG_8323, SG_8324
1112	SNHG19	8	SG_8325, SG_8326, SG_8327, SG_8328, SG_8329, SG_8330, SG_8331, SG_8332
1113	SNHG21	8	SG_8333, SG_8334, SG_8335, SG_8336, SG_8337, SG_8338, SG_8339, SG_8340
1114	SNHG22	8	SG_8341, SG_8342, SG_8343, SG_8344, SG_8345, SG_8346, SG_8347, SG_8348
1115	SNHG23	8	SG_8349, SG_8350, SG_8351, SG_8352, SG_8353, SG_8354, SG_8355, SG_8356
1116	SNHG3	8	SG_8357, SG_8358, SG_8359, SG_8360, SG_8361, SG_8362, SG_8363, SG_8364
1117	SNHG4	8	SG_8365, SG_8366, SG_8367, SG_8368, SG_8369, SG_8370, SG_8371, SG_8372
1118	SNHG5	8	SG_8373, SG_8374, SG_8375, SG_8376, SG_8377, SG_8378, SG_8379, SG_8380
1119	SNHG7	8	SG_8381, SG_8382, SG_8383, SG_8384, SG_8385, SG_8386, SG_8387, SG_8388
1120	SNHG9	8	SG_8389, SG_8390, SG_8391, SG_8392, SG_8393, SG_8394, SG_8395, SG_8396
1121	SOCS2-AS1	8	SG_8397, SG_8398, SG_8399, SG_8400, SG_8401, SG_8402, SG_8403, SG_8404
1122	SOX21-AS1	8	SG_8405, SG_8406, SG_8407, SG_8408, SG_8409, SG_8410, SG_8411, SG_8412
1123	SOX9-AS1	8	SG_8413, SG_8414, SG_8415, SG_8416, SG_8417, SG_8418, SG_8419, SG_8420
1124	SPAG5-AS1	8	SG_8421, SG_8422, SG_8423, SG_8424, SG_8425, SG_8426, SG_8427, SG_8428
1125	SPTY2D1-AS1	8	SG_8429, SG_8430, SG_8431, SG_8432, SG_8433, SG_8434, SG_8435, SG_8436
1126	ST3GAL6-AS1	8	SG_8437, SG_8438, SG_8439, SG_8440, SG_8441, SG_8442, SG_8443, SG_8444
1127	ST7-AS1	8	SG_8445, SG_8446, SG_8447, SG_8448, SG_8449, SG_8450, SG_8451, SG_8452
1128	STAM-AS1	8	SG_8453, SG_8454, SG_8455, SG_8456, SG_8457, SG_8458, SG_8459, SG_8460
1129	STARD4-AS1	8	SG_8461, SG_8462, SG_8463, SG_8464, SG_8465, SG_8466, SG_8467, SG_8468
1130	STXBP5-AS1	8	SG_8469, SG_8470, SG_8471, SG_8472, SG_8473, SG_8474, SG_8475, SG_8476
1131	TAF1A-AS1	8	SG_8477, SG_8478, SG_8479, SG_8480, SG_8481, SG_8482, SG_8483, SG_8484
1132	TBX2-AS1	8	SG_8485, SG_8486, SG_8487, SG_8488, SG_8489, SG_8490, SG_8491, SG_8492
1133	TCEB3-AS1	8	SG_8493, SG_8494, SG_8495, SG_8496, SG_8497, SG_8498, SG_8499, SG_8500
1134	TFAP2A-AS1	8	SG_8501, SG_8502, SG_8503, SG_8504, SG_8505, SG_8506, SG_8507, SG_8508
1135	TGFB2-AS1	8	SG_8509, SG_8510, SG_8511, SG_8512, SG_8513, SG_8514, SG_8515, SG_8516
1136	THAP7-AS1	8	SG_8517, SG_8518, SG_8519, SG_8520, SG_8521, SG_8522, SG_8523, SG_8524
1137	TIPARP-AS1	8	SG_8525, SG_8526, SG_8527, SG_8528, SG_8529, SG_8530, SG_8531, SG_8532
1138	TMC3-AS1	8	SG_8533, SG_8534, SG_8535, SG_8536, SG_8537, SG_8538, SG_8539, SG_8540
1139	TMCC1-AS1	7	SG_8541, SG_8542, SG_8543, SG_8544, SG_8545, SG_8546, SG_8547
1140	TMEM191A	8	SG_8548, SG_8549, SG_8550, SG_8551, SG_8552, SG_8553, SG_8554, SG_8555
1141	TMEM191C	3	SG_8556, SG_8557, SG_8558
1142	TMEM44-AS1	8	SG_8559, SG_8560, SG_8561, SG_8562, SG_8563, SG_8564, SG_8565, SG_8566
1143	TMEM92-AS1	4	SG_8567, SG_8568, SG_8569, SG_8570
1144	TMPO-AS1	8	SG_8571, SG_8572, SG_8573, SG_8574, SG_8575, SG_8576, SG_8577, SG_8578
1145	TNKS2-AS1	8	SG_8579, SG_8580, SG_8581, SG_8582, SG_8583, SG_8584, SG_8585, SG_8586
1146	TOB1-AS1	8	SG_8587, SG_8588, SG_8589, SG_8590, SG_8591, SG_8592, SG_8593, SG_8594
1147	TOPORS-AS1	8	SG_8595, SG_8596, SG_8597, SG_8598, SG_8599, SG_8600, SG_8601, SG_8602
1148	TP53TG1	8	SG_8603, SG_8604, SG_8605, SG_8606, SG_8607, SG_8608, SG_8609, SG_8610
1149	TP73-AS1	8	SG_8611, SG_8612, SG_8613, SG_8614, SG_8615, SG_8616, SG_8617, SG_8618
1150	TPRG1-AS1	8	SG_8619, SG_8620, SG_8621, SG_8622, SG_8623, SG_8624, SG_8625, SG_8626
1151	TPT1-AS1	8	SG_8627, SG_8628, SG_8629, SG_8630, SG_8631, SG_8632, SG_8633, SG_8634
1152	TRAF3IP2-AS1	8	SG_8635, SG_8636, SG_8637, SG_8638, SG_8639, SG_8640, SG_8641, SG_8642
1153	TRAM2-AS1	8	SG_8643, SG_8644, SG_8645, SG_8646, SG_8647, SG_8648, SG_8649, SG_8650
1154	TRAPPC12-AS1	8	SG_8651, SG_8652, SG_8653, SG_8654, SG_8655, SG_8656, SG_8657, SG_8658
1155	TRG-AS1	8	SG_8659, SG_8660, SG_8661, SG_8662, SG_8663, SG_8664, SG_8665, SG_8666
1156	TRIM52-AS1	8	SG_8667, SG_8668, SG_8669, SG_8670, SG_8671, SG_8672, SG_8673, SG_8674
1157	TSC22D1-AS1	8	SG_8675, SG_8676, SG_8677, SG_8678, SG_8679, SG_8680, SG_8681, SG_8682
1158	TTC28-AS1	8	SG_8683, SG_8684, SG_8685, SG_8686, SG_8687, SG_8688, SG_8689, SG_8690
1159	TTN-AS1	8	SG_8691, SG_8692, SG_8693, SG_8694, SG_8695, SG_8696, SG_8697, SG_8698
1160	TUG1	8	SG_8699, SG_8700, SG_8701, SG_8702, SG_8703, SG_8704, SG_8705, SG_8706
1161	U47924.31	8	SG_8707, SG_8708, SG_8709, SG_8710, SG_8711, SG_8712, SG_8713, SG_8714
1162	U52111.14	8	SG_8715, SG_8716, SG_8717, SG_8718, SG_8719, SG_8720, SG_8721, SG_8722
1163	UBAC2-AS1	8	SG_8723, SG_8724, SG_8725, SG_8726, SG_8727, SG_8728, SG_8729, SG_8730
1164	UBL7-AS1	8	SG_8731, SG_8732, SG_8733, SG_8734, SG_8735, SG_8736, SG_8737, SG_8738
1165	UCKL1-AS1	8	SG_8739, SG_8740, SG_8741, SG_8742, SG_8743, SG_8744, SG_8745, SG_8746
1166	UMAD1	8	SG_8747, SG_8748, SG_8749, SG_8750, SG_8751, SG_8752, SG_8753, SG_8754
1167	URB1-AS1	8	SG_8755, SG_8756, SG_8757, SG_8758, SG_8759, SG_8760, SG_8761, SG_8762
1168	USP30-AS1	8	SG_8763, SG_8764, SG_8765, SG_8766, SG_8767, SG_8768, SG_8769, SG_8770
1169	VAC14-AS1	8	SG_8771, SG_8772, SG_8773, SG_8774, SG_8775, SG_8776, SG_8777, SG_8778
1170	VCAN-AS1	8	SG_8779, SG_8780, SG_8781, SG_8782, SG_8783, SG_8784, SG_8785, SG_8786
1171	VIM-AS1	8	SG_8787, SG_8788, SG_8789, SG_8790, SG_8791, SG_8792, SG_8793, SG_8794
1172	VLDLR-AS1	8	SG_8795, SG_8796, SG_8797, SG_8798, SG_8799, SG_8800, SG_8801, SG_8802
1173	WAC-AS1	8	SG_8803, SG_8804, SG_8805, SG_8806, SG_8807, SG_8808, SG_8809, SG_8810
1174	WARS2-IT1	8	SG_8811, SG_8812, SG_8813, SG_8814, SG_8815, SG_8816, SG_8817, SG_8818
1175	WDFY3-AS2	8	SG_8819, SG_8820, SG_8821, SG_8822, SG_8823, SG_8824, SG_8825, SG_8826
1176	WEE2-AS1	8	SG_8827, SG_8828, SG_8829, SG_8830, SG_8831, SG_8832, SG_8833, SG_8834
1177	WFDC21P	8	SG_8835, SG_8836, SG_8837, SG_8838, SG_8839, SG_8840, SG_8841, SG_8842
1178	WI2-87327B8.2	8	SG_8843, SG_8844, SG_8845, SG_8846, SG_8847, SG_8848, SG_8849, SG_8850
1179	WNT5A-AS1	8	SG_8851, SG_8852, SG_8853, SG_8854, SG_8855, SG_8856, SG_8857, SG_8858
1180	WWTR1-AS1	8	SG_8859, SG_8860, SG_8861, SG_8862, SG_8863, SG_8864, SG_8865, SG_8866
1181	XIST	8	SG_8867, SG_8868, SG_8869, SG_8870, SG_8871, SG_8872, SG_8873, SG_8874
1182	XX-FW83563B9.5	8	SG_8917, SG_8918, SG_8919, SG_8920, SG_8921, SG_8922, SG_8923, SG_8924
1183	XXbac-B135H6.18	8	SG_8875, SG_8876, SG_8877, SG_8878, SG_8879, SG_8880, SG_8881, SG_8882
1184	XXbac-B444P24.13	2	SG_8883, SG_8884
1185	XXbac-B476C20.9	8	SG_8885, SG_8886, SG_8887, SG_8888, SG_8889, SG_8890, SG_8891, SG_8892
1186	XXbac-BPG252P9.10	8	SG_8893, SG_8894, SG_8895, SG_8896, SG_8897, SG_8898, SG_8899, SG_8900
1187	XXbac-BPG252P9.9	8	SG_8901, SG_8902, SG_8903, SG_8904, SG_8905, SG_8906, SG_8907, SG_8908
1188	XXbac-BPG299F13.17	8	SG_8909, SG_8910, SG_8911, SG_8912, SG_8913, SG_8914, SG_8915, SG_8916
1189	XXyac-YX65C7_A.2	7	SG_8925, SG_8926, SG_8927, SG_8928, SG_8929, SG_8930, SG_8931
1190	YEATS2-AS1	8	SG_8932, SG_8933, SG_8934, SG_8935, SG_8936, SG_8937, SG_8938, SG_8939
1191	YTHDF3-AS1	8	SG_8940, SG_8941, SG_8942, SG_8943, SG_8944, SG_8945, SG_8946, SG_8947
1192	ZBED3-AS1	8	SG_8948, SG_8949, SG_8950, SG_8951, SG_8952, SG_8953, SG_8954, SG_8955
1193	ZBED5-AS1	8	SG_8956, SG_8957, SG_8958, SG_8959, SG_8960, SG_8961, SG_8962, SG_8963
1194	ZEB1-AS1	8	SG_8964, SG_8965, SG_8966, SG_8967, SG_8968, SG_8969, SG_8970, SG_8971
1195	ZFAS1	8	SG_8972, SG_8973, SG_8974, SG_8975, SG_8976, SG_8977, SG_8978, SG_8979
1196	ZFHX4-AS1	8	SG_8980, SG_8981, SG_8982, SG_8983, SG_8984, SG_8985, SG_8986, SG_8987
1197	ZFPM2-AS1	8	SG_8988, SG_8989, SG_8990, SG_8991, SG_8992, SG_8993, SG_8994, SG_8995
1198	ZNF295-AS1	8	SG_8996, SG_8997, SG_8998, SG_8999, SG_9000, SG_9001, SG_9002, SG_9003
1199	ZNF337-AS1	8	SG_9004, SG_9005, SG_9006, SG_9007, SG_9008, SG_9009, SG_9010, SG_9011
1200	ZNF503-AS2	8	SG_9012, SG_9013, SG_9014, SG_9015, SG_9016, SG_9017, SG_9018, SG_9019
1201	ZNF528-AS1	8	SG_9020, SG_9021, SG_9022, SG_9023, SG_9024, SG_9025, SG_9026, SG_9027
1202	ZNF529-AS1	8	SG_9028, SG_9029, SG_9030, SG_9031, SG_9032, SG_9033, SG_9034, SG_9035
1203	ZNF561-AS1	8	SG_9036, SG_9037, SG_9038, SG_9039, SG_9040, SG_9041, SG_9042, SG_9043
1204	ZNF674-AS1	8	SG_9044, SG_9045, SG_9046, SG_9047, SG_9048, SG_9049, SG_9050, SG_9051
1205	ZNF793-AS1	8	SG_9052, SG_9053, SG_9054, SG_9055, SG_9056, SG_9057, SG_9058, SG_9059
1206	ZNRD1-AS1	8	SG_9060, SG_9061, SG_9062, SG_9063, SG_9064, SG_9065, SG_9066, SG_9067
1207	ZSCAN16-AS1	8	SG_9068, SG_9069, SG_9070, SG_9071, SG_9072, SG_9073, SG_9074, SG_9075
1208	ZSWIM8-AS1	8	SG_9076, SG_9077, SG_9078, SG_9079, SG_9080, SG_9081, SG_9082, SG_9083
1209	bP-21264C1.2	2	SG_1003, SG_1004

## Sheet: U87_MAGeCK_sgRNA_D21vs.D0
sgRNA_ID	Sequence	D0_count	D21_count	D0_mean	D21_mean	LFC	p.twosided
SG_999	TTTGTTTCCCTCCGGAGAGT	442.62/626.03/468.73	621.79/373.15/428.29	468.73	428.29	-0.12988	0.5691
SG_998	GTGGTGTCCAATCCGACCTG	252.68/268.94/251.51	203.31/165.05/188.03	252.68	188.03	-0.42442	0.20319
SG_997	ATTGCTGCAGAGAGCCCGGA	192.44/107.94/187.49	68.101/73.81/29.249	187.49	68.101	-1.4477	0.0057236
SG_996	GCATATTTCGCATCTGCCGG	471.06/492.91/358.98	408.6/176.32/266.38	471.06	266.38	-0.82011	0.0040524
SG_995	TGTGAGCAAGTTCGGTGCCG	413.33/396.66/307.53	103.63/350.6/310.25	396.66	310.25	-0.35348	0.18289
SG_994	TAATCCCCTATTTATAGTTG	331.33/420.05/428.72	323.72/296.26/166.09	420.05	296.26	-0.50225	0.064377
SG_993	AATAAGACATGACTAGTCTA	58.569/58.465/88.03	72.048/45.106/75.212	58.569	72.048	0.29429	0.5611
SG_992	AAGTCCTCGCTTTACAGATG	317.11/308.52/165.77	60.205/254.23/155.65	308.52	155.65	-0.9825	0.0069309
SG_991	CCTTCTCTGCTCCCAGGGAA	259.38/89.947/188.64	56.257/186.57/90.881	188.64	90.881	-1.0454	0.024162
SG_990	TAGGTCATTAGTTTCCAAGC	310.42/229.36/238.94	294.12/264.49/361.44	238.94	294.12	0.29861	0.26296
SG_99	GAACATCCACCCTGCTGGGG	215.87/153.81/241.23	503.35/315.74/303.98	215.87	315.74	0.54648	0.032287
SG_989	ATACACATGAAGTGTTAGAG	236.79/144.81/114.32	241.81/136.34/413.67	144.81	241.81	0.73568	0.0098439
SG_988	TGGAAGATCAAGAAGTGTGA	706.18/581.05/476.73	812.27/541.27/375.02	581.05	541.27	-0.10214	0.61813
SG_987	TTGTGACTTGAGTGTTGCCT	80.323/81.851/83.457	110.54/105.59/65.81	81.851	105.59	0.36346	0.39008
SG_986	GAAGGGGTGGAAAGCAAGCT	115.46/128.62/113.18	0/0/5.2231	115.46	0	-6.8638	5.98e-05
SG_985	TTCACCTACCCCAAGCAAAG	242.64/139.42/253.8	577.37/321.89/396.95	242.64	396.95	0.70782	0.0019056
SG_984	TCTTTGCACTGGCTGTGAGG	227.58/262.64/245.8	477.69/294.21/388.59	245.8	388.59	0.65864	0.0043319
SG_983	TATAGTCAGCAGCCTACGCT	206.67/357.09/400.14	965.25/1988.8/2146.7	357.09	1988.8	2.4742	3.58e-156
SG_982	CTCACTAGATGGATGACAGA	180.73/168.2/186.35	616.85/772.95/229.81	180.73	616.85	1.7655	7.53e-25
SG_981	TATGGCTGCATACACAGCAC	443.45/632.32/355.55	405.64/579.2/316.52	443.45	405.64	-0.12827	0.5833
SG_980	AAGGCAGCGGACTCTGCAAG	304.56/184.39/229.79	736.28/679.67/439.78	229.79	679.67	1.5603	1.14e-20
SG_98	CACGAGAACCTTCAAAGCAT	344.72/272.54/326.97	558.62/254.23/567.22	326.97	558.62	0.77089	7.34e-05
SG_979	AGAGTTCAGGGTGCAAATGA	206.67/158.31/179.49	164.82/104.56/131.62	179.49	131.62	-0.44461	0.25676
SG_978	GCCGAGCGGGGGTGGAATGA	294.52/180.79/254.94	342.48/93.287/201.61	254.94	201.61	-0.33713	0.29617
SG_977	GTTTCTATAAGGGGGAAGGG	30.121/40.476/66.308	0/0/3.1338	40.476	0	-5.3742	0.0044692
SG_976	CCTTCCCACCAAAGCGGAAG	230.09/278.83/243.51	511.25/186.57/368.75	243.51	368.75	0.59664	0.011911
SG_975	AAAACTAAGTAGGTGCGCGC	111.28/30.582/46.873	244.77/449.01/118.04	46.873	244.77	2.36	2.98e-22
SG_974	GAGGTTTACCAAGCCCGGCC	199.14/73.756/181.78	247.73/77.91/294.58	181.78	247.73	0.44449	0.12072
SG_973	AAGCAAACGCGCATGCCTGT	195.79/302.22/544.19	712.59/1100/1339.2	302.22	1100	1.8603	4.54e-46
SG_972	GCGCGCATCCAGGCTGAACG	236.79/401.16/346.4	259.57/153.77/236.08	346.4	236.08	-0.55123	0.067248
SG_971	CGCGTCCTGGGAACATCTGG	1016.6/1148.6/776.27	594.15/864.19/1073.9	1016.6	864.19	-0.23407	0.15857
SG_970	ATCCTGGGGGAGGAGAGGGG	165.67/62.963/75.454	244.77/31.779/78.346	75.454	78.346	0.053554	0.91472
SG_97	CAGCTCTGAGCGAGACCTGC	133.04/121.43/123.47	148.04/153.77/170.27	123.47	153.77	0.31432	0.37939
SG_969	GGATCGGAGGTGGGGCCTAG	269.42/222.17/273.24	568.49/143.52/354.12	269.42	354.12	0.39313	0.10736
SG_968	TTGCCTAGCAGCGGCAGCGC	211.69/484.81/540.76	532.96/739.12/695.71	484.81	695.71	0.52016	0.0035522
SG_967	AAGTGGCACTTCGGGGCGGG	250.17/160.1/222.93	383.93/181.45/445	222.93	383.93	0.78152	0.00069551
SG_966	GCCGGGCTTACAGGTGGGAG	230.93/224.87/152.05	335.57/497.19/302.94	224.87	335.57	0.57543	0.020286
SG_965	CCATTGGTGGGTTCCGGAGA	565.61/732.17/524.75	606.98/557.67/1257.7	565.61	606.98	0.10167	0.59885
SG_964	AGGCAGCGATTGGTCTGCGG	245.99/137.62/266.38	303/243.98/292.49	245.99	292.49	0.24886	0.35308
SG_963	GCGCAGGAAGAAGGAGCAGA	523.78/408.36/369.27	300.04/264.49/344.72	408.36	300.04	-0.44342	0.10029
SG_962	GTATCTACTTCTGTTTCCAT	671.87/590.05/519.03	980.06/588.43/549.46	590.05	588.43	-0.0039629	0.98393
SG_961	AAGAACATTTGACTAGCTCT	143.08/184.39/137.19	104.62/99.438/193.25	143.08	104.62	-0.44797	0.3028
SG_960	GGTAAAAAAAAAAGGACCCA	31.795/51.27/69.738	89.814/97.388/15.669	51.27	89.814	0.79694	0.072436
SG_96	CCTGCATAGCTGTTACCAGG	179.05/212.27/296.1	94.749/163/124.31	212.27	124.31	-0.76722	0.057058
SG_959	AAGACCTTAGGTATTCAGGT	81.16/77.354/105.18	25.661/249.11/265.33	81.16	249.11	1.606	9.58e-10
SG_958	GTTGAGGCAGAATCAAAACC	122.16/55.767/74.311	5.9218/23.578/0	74.311	5.9218	-3.4436	0.0044689
SG_957	TCTTCTAAGTGTGAATGACT	283.64/263.54/349.83	113.5/229.63/133.71	283.64	133.71	-1.0793	0.0055756
SG_956	GTGAGGACCTAGCTGGATCC	130.53/54.867/187.49	87.84/76.885/202.65	130.53	87.84	-0.56606	0.22924
SG_955	GGACTAACAATTCTAAGCCA	117.14/147.51/66.308	140.15/194.78/75.212	117.14	140.15	0.25674	0.49222
SG_954	CCCACCCCAGCGGTCTTTCG	292.01/237.46/269.81	445.12/123.02/118.04	269.81	123.02	-1.1267	0.0052994
SG_953	CTGTCACTCAGGACCTGCCT	290.34/359.79/240.08	171.73/282.94/240.26	290.34	240.26	-0.27209	0.36067
SG_952	TGATTGGCTGAGCAGGGCCG	405.8/277.04/297.24	219.11/254.23/180.72	297.24	219.11	-0.4383	0.15904
SG_951	AGGATGCAGGGCCGAGCAGC	359.78/267.14/369.27	473.74/364.95/236.08	359.78	364.95	0.020512	0.93309
SG_950	AGAGAGAAATGCCGAGGAAT	158.97/68.359/157.77	79.944/24.603/15.669	157.77	24.603	-2.6325	0.00065536
SG_95	TCACAATTAAGCAACAGTGA	237.62/283.33/218.36	114.49/219.38/252.8	237.62	219.38	-0.11475	0.71045
SG_949	CCAAAGACCCCTGGAGCTTG	169.01/293.23/270.95	109.55/73.81/190.12	270.95	109.55	-1.2986	0.002223
SG_948	CGGCGTGACGTTGGCTGTGC	210.01/179.89/211.5	97.71/176.32/281	210.01	176.32	-0.25094	0.46356
SG_947	AACCCATCGCCGAAACCGGG	288.66/363.38/265.23	159.89/166.07/237.13	288.66	166.07	-0.7939	0.024779
SG_946	AGGGGAGGACTCGCTCCTAG	97.058/232.06/116.61	230.95/144.54/182.81	116.61	182.81	0.64416	0.047597
SG_945	CGAGCATCCCATTGTACAGA	420.02/252.75/362.41	1377.8/581.25/811.66	362.41	811.66	1.1611	3.55e-13
SG_944	GCGGTGTGATGATGACTCCA	332.17/345.39/322.4	481.64/195.8/302.94	332.17	302.94	-0.13249	0.61983
SG_943	TGCCAGTGCCCTCCCTGACC	407.47/330.1/405.85	376.03/270.64/961.04	405.85	376.03	-0.10981	0.64988
SG_942	CCGAAGCTAAGCCACCCTCG	763.91/621.53/833.43	886.29/649.94/514.99	763.91	649.94	-0.23277	0.21826
SG_941	GGTGCAGGGGAGGAGAGAGG	12.551/18.889/0	0/0/0	12.551	0	-3.7603	0.042524
SG_940	GGGTTACCCACCCGAACTCC	180.73/165.5/259.52	371.1/531.02/330.1	180.73	371.1	1.0339	7.01e-06
SG_94	TACTTTCACTCACATATGCG	241.81/212.27/300.67	67.114/292.16/162.96	241.81	162.96	-0.56647	0.11198
SG_939	GGGAAGGGCTAAGGCCAGGC	140.57/153.81/156.62	97.71/55.357/97.149	153.81	97.149	-0.65744	0.14437
SG_938	GATAGATGGATGCATCACCT	382.37/314.81/208.07	451.04/361.87/255.93	314.81	361.87	0.20039	0.41098
SG_937	TGTGTGGGCCCCCTGGCCAA	409.15/359.79/591.06	578.36/616.11/1353.8	409.15	616.11	0.58938	0.0017085
SG_936	GAGCTCAGAACGGTGAGCAG	97.058/204.18/80.027	77.97/56.382/107.59	97.058	77.97	-0.31232	0.52709
SG_935	GAGAGACAGAGACTTGATGC	151.44/116.03/105.18	566.52/60.483/120.13	116.03	120.13	0.049666	0.90233
SG_934	TGGAGTCCTGGCCAGCCAGG	213.36/329.2/193.21	206.28/406.98/144.16	213.36	206.28	-0.04848	0.87855
SG_933	CAGGACACAGGGGACACAGC	212.52/223.97/174.92	83.892/38.955/48.052	212.52	48.052	-2.122	0.0003729
SG_932	GATGAACAGATGGTAGATGA	169.85/196.98/298.39	478.68/551.52/892.1	196.98	551.52	1.4807	1.39e-15
SG_931	GCATCCAGGAGAACCGGAAA	196.63/152.91/121.18	166.8/107.64/258.02	152.91	166.8	0.12464	0.71972
SG_930	AGGGATCCGCCGTGGACCCA	360.62/546.88/464.16	1492.3/903.15/452.32	464.16	903.15	0.95883	5.18e-10
SG_93	TTTGGGTAGTAAAACCAAAG	75.303/6.2963/30.868	8.8827/13.327/1.0446	30.868	8.8827	-1.6891	0.12234
SG_929	GGGAAGTGGGGAAGAGGGGG	93.711/53.968/75.454	11.844/5.1257/26.115	75.454	11.844	-2.5736	0.011725
SG_928	CTGGATCTCTGAGAGAGCAG	180.73/120.53/141.76	17.765/227.58/53.275	141.76	53.275	-1.3953	0.017072
SG_927	ATCGCTCTCGGCCTCGGCCT	169.01/191.59/182.92	64.153/150.7/101.33	182.92	101.33	-0.84589	0.055698
SG_926	AGGTACTTGGGAAAGGGGCG	46.855/79.153/60.592	5.9218/0/12.535	60.592	5.9218	-3.1535	0.0099896
SG_925	GGGCCGCACTCTTCAAGCAC	331.33/258.15/289.24	171.73/196.83/256.97	289.24	196.83	-0.55302	0.090944
SG_924	TGGAAAGGGAAACGTCGCAC	87.017/135.82/226.36	167.78/221.43/593.34	135.82	221.43	0.70108	0.01833
SG_923	GCCAGTCGGGAAGACAGATA	172.36/371.48/313.25	182.59/278.84/208.92	313.25	208.92	-0.58206	0.06761
SG_922	GATTAGTAAGAACTCAGCTC	106.26/140.32/65.165	21.713/29.729/88.792	106.26	29.729	-1.8035	0.015192
SG_921	GCGACTGCGGAAGGTTGCCC	439.27/490.21/535.04	633.63/307.54/903.59	490.21	633.63	0.36958	0.04875
SG_920	CCAGGGGGGAGGAGTTAGCG	208.34/238.36/292.67	571.45/292.16/402.17	238.36	402.17	0.75223	0.00087516
SG_92	TGTTATGGCTTATTGTGTGA	225.07/419.15/350.98	301.02/132.24/248.62	350.98	248.62	-0.49576	0.091814
SG_919	AGCCGGGGAGGCAGACAGCA	277.79/259.05/162.34	206.28/220.4/73.123	259.05	206.28	-0.32722	0.3055
SG_918	CGGGGTAGGAGACCTGGAGC	230.93/213.17/244.66	739.24/134.29/270.55	230.93	270.55	0.22755	0.41286
SG_917	GCGCACTGGAACCAGGCGTG	224.24/186.19/216.07	422.42/246.03/366.66	216.07	366.66	0.76018	0.0012544
SG_916	ACTACTACGACTCTGGCGGG	100.4/115.13/170.34	126.33/139.42/341.59	115.13	139.42	0.27397	0.46436
SG_915	CGACCTCTGACCTCTAACCC	402.45/395.76/426.43	235.88/262.43/482.61	402.45	262.43	-0.61496	0.032256
SG_914	CGAAGAAGGAGAAAGACCCG	235.95/286.03/193.21	68.101/30.754/28.204	235.95	30.754	-2.8996	2.63e-05
SG_913	ATTTCGCCGGCTTGCGCGGA	266.91/304.02/212.64	780.69/433.63/388.59	266.91	433.63	0.69806	0.0014452
SG_912	CAGGCGCAGACGTAGGCGAT	211.69/218.57/144.05	7.8957/126.09/87.747	211.69	87.747	-1.2609	0.0072478
SG_911	GACATGTGTTGAAAATGGGA	167.34/134.02/185.21	127.32/117.89/177.58	167.34	127.32	-0.39165	0.32466
SG_910	AGCAAACCACCGTACTGCAA	389.9/458.73/320.11	771.81/834.46/434.56	389.9	771.81	0.98329	2.83e-09
SG_91	GCTGTCCTGCCAGGAAAACT	597.41/595.45/559.05	737.26/617.13/876.43	595.45	737.26	0.30774	0.079495
SG_909	AAGCGTGGAGGATGGGACTG	371.5/272.54/304.1	605.01/212.2/355.17	304.1	355.17	0.22325	0.36335
SG_9083	ATGGGGATGAGGTCGGACAG	175.71/139.42/238.94	122.38/59.458/81.48	175.71	81.48	-1.0993	0.023906
SG_9082	GTTGAAGGTTCATCTGCACA	428.39/384.97/288.1	298.06/405.95/680.04	384.97	405.95	0.076372	0.74239
SG_9081	AGGGGTCCCTCCCATGCAAG	409.15/305.82/282.38	445.12/508.47/379.19	305.82	445.12	0.54005	0.013426
SG_9080	AGTGGGATCTACCTGTGGCC	256.03/211.37/211.5	1018.5/890.84/790.77	211.5	890.84	2.0693	4.49e-49
SG_908	GGAGTAGGGGAGGGAACCAA	95.384/94.444/107.47	20.726/21.528/113.86	95.384	21.528	-2.0971	0.012271
SG_9079	CTCCCCACCTCCCAAGATGA	278.62/447.03/408.14	162.85/298.31/199.52	408.14	199.52	-1.0288	0.001545
SG_9078	GCAGACAAAACAGAAAAATA	146.42/142.12/200.07	227.99/43.056/148.33	146.42	148.33	0.018587	0.95972
SG_9077	TGGAAAGAAGGGAAAGGCCC	160.65/185.29/158.91	86.853/56.382/35.517	160.65	56.382	-1.4942	0.0086603
SG_9076	CCGAGTATGAGCCCTAGCTG	256.87/250.95/281.24	86.853/84.061/155.65	256.87	86.853	-1.5535	0.00091078
SG_9075	CTTAGGCAGCCGGGAAAGGC	160.65/135.82/155.48	67.114/37.93/203.7	155.48	67.114	-1.2	0.023574
SG_9074	TGGGTGGTGTTCTCTGCCGG	369.82/481.21/426.43	1516/2179.4/954.77	426.43	1516	1.8274	1.19e-58
SG_9073	TGGGGTTAGGTATTAGGGAG	215.03/183.49/243.51	211.21/127.12/148.33	215.03	148.33	-0.5327	0.15193
SG_9072	CCTGGGCCAGAGGCAGAAAA	377.35/457.83/370.41	212.2/239.88/168.18	377.35	212.2	-0.82754	0.0089131
SG_9071	GGCCGGTGAGTGTCAGAGTG	409.98/397.56/467.59	667.19/1135.9/567.22	409.98	667.19	0.70117	9.86e-05
SG_9070	CCCGAAAACGCTACGTGAGC	147.26/112.43/211.5	191.47/127.12/69.989	147.26	127.12	-0.21067	0.59519
SG_907	AGGAAAAATACTCACGCCAA	261.05/392.17/426.43	575.4/428.51/958.95	392.17	575.4	0.55193	0.0044875
SG_9069	GTTTGGGAACCGTTAGCAAC	238.46/94.444/94.89	71.061/133.27/156.69	94.89	133.27	0.48567	0.19921
SG_9068	GGTCGCGAGAGAACTGAAAA	145.59/214.97/132.62	13.818/135.32/45.963	145.59	45.963	-1.6422	0.0080897
SG_9067	TGGAGACTAACGTCTTCCAA	160.65/168.2/235.51	537.9/221.43/500.37	168.2	500.37	1.5671	3.6e-16
SG_9066	CCTACAGGAACGCAGTCGCG	201.65/269.84/91.46	116.46/150.7/94.015	201.65	116.46	-0.78676	0.058127
SG_9065	TCTCAGTACCAGGGTGAAAG	269.42/163.7/208.07	229.96/222.45/108.64	208.07	222.45	0.095988	0.75312
SG_9064	TCCTTGGTCGCAGAGGCAGG	286.15/234.76/200.07	213.18/36.905/65.81	234.76	65.81	-1.8192	0.00053753
SG_9063	TCTATCTCGCTGCCCCGCCG	912.01/850.89/863.15	88.827/158.9/62.677	863.15	88.827	-3.2661	4.94e-15
SG_9062	AATATCCCAGGATTGGGTGC	81.997/224.87/131.47	44.413/35.88/65.81	131.47	44.413	-1.5445	0.0144
SG_9061	ATTTGCTGGAAGCGCAGCAT	143.91/265.34/148.62	114.49/334.19/188.03	148.62	188.03	0.33729	0.3011
SG_9060	GAGGAGTTAACCAACTCCGT	49.365/69.259/29.724	18.752/8.2011/0	49.365	8.2011	-2.4526	0.031407
SG_906	CGACCAGAAACCGGAACAGA	61.916/104.34/171.49	144.1/145.57/228.77	104.34	145.57	0.47656	0.19009
SG_9059	GCCCACTTGACTCCTACCTG	533.82/563.07/567.05	1525.8/839.59/1101	563.07	1101	0.96621	7.04e-12
SG_9058	CCAATTTCAGATTCAGGGCG	220.05/91.746/157.77	279.31/332.14/188.03	157.77	279.31	0.82011	0.0020157
SG_9057	GCGCACCGGCCATTCAGGAT	270.26/228.46/322.4	351.36/213.23/269.51	270.26	269.51	-0.0039711	0.98871
SG_9056	TATACCGCGGTGAGGCGGCG	247.66/246.45/401.28	234.9/185.55/179.67	247.66	185.55	-0.41464	0.21649
SG_9055	GCAGCATAAATGGGAAGGCA	241.81/462.33/350.98	450.06/154.8/272.64	350.98	272.64	-0.36319	0.19699
SG_9054	CACTATCCTCCACTAGTCCC	1146.3/924.65/1136.4	827.08/667.36/572.45	1136.4	667.36	-0.76702	4.42e-05
SG_9053	TGAGGCTGTCAGCCGCCACC	442.62/390.37/527.04	1177.4/501.29/672.73	442.62	672.73	0.60286	0.00083159
SG_9052	TTTCTCAAAGCTGTAATTGG	326.31/242.86/266.38	331.62/408/238.17	266.38	331.62	0.315	0.21207
SG_9051	GTACGACTTACCGTTGGAAA	211.69/89.947/72.025	298.06/175.3/295.62	89.947	295.62	1.7055	1.39e-12
SG_9050	GAGGCGAGAGAACTCCGCGC	248.5/155.61/216.07	143.11/79.961/101.33	216.07	101.33	-1.085	0.013952
SG_905	GGAGAAGCAGGGGAGGTTCG	197.46/278.83/318.97	404.66/617.13/467.99	278.83	467.99	0.74497	0.00041663
SG_9049	AACCACTGAAGCGCGGGCCG	424.21/365.18/433.29	500.39/527.95/313.38	424.21	500.39	0.23777	0.25754
SG_9048	GTGTTCGCTCTAAGGGGAGA	38.488/53.968/82.314	0.98696/1.0251/112.82	53.968	1.0251	-4.7625	0.0019632
SG_9047	AGGCGGGGCAACAAAGCCTG	87.017/42.275/42.3	86.853/58.433/111.77	42.3	86.853	1.0207	0.021239
SG_9046	AAGAGAACGAAGTGGAAGAA	221.73/140.32/261.8	239.83/345.47/206.83	221.73	239.83	0.11276	0.70207
SG_9045	ATTTCGGCTTCGGAGCCGGC	373.17/285.13/57.162	352.35/149.67/154.6	285.13	154.6	-0.87881	0.01612
SG_9044	AAAGCAATGCGCACGCGCAG	179.05/153.81/133.76	475.72/354.7/288.31	153.81	354.7	1.2002	2.28e-07
SG_9043	GGTGATTTAGAGGAGGGACC	118.81/52.169/155.48	12.831/12.302/35.517	118.81	12.831	-3.1148	0.0012594
SG_9042	GGAAGGGCGGGGATGAGGGA	78.65/90.846/61.735	52.309/145.57/49.097	78.65	52.309	-0.57929	0.32618
SG_9041	CTTTGGAGGAGCATCCCCCG	229.26/196.08/310.96	94.749/133.27/229.81	229.26	133.27	-0.77813	0.046417
SG_9040	TGAGACAAAGGATCTCAGCA	386.56/572.06/437.86	561.58/704.27/488.88	437.86	561.58	0.35829	0.070702
SG_904	GAGCAGAATACGGAGAAAGA	187.42/302.22/243.51	403.67/204/323.83	243.51	323.83	0.40978	0.10679
SG_9039	TAGCTTGAGTCTGCTGGGAA	217.54/240.16/165.77	312.87/155.82/212.06	217.54	212.06	-0.036684	0.90676
SG_9038	CGGTGGTTCAGGTGGCCGGT	329.66/223.07/218.36	236.87/132.24/183.85	223.07	183.85	-0.27757	0.40891
SG_9037	AGGGGAGGGGCTCGTACTCG	162.32/152.01/156.62	52.309/103.54/461.72	156.62	103.54	-0.59246	0.17567
SG_9036	CTGGGGTTGGCTCAGGGAGG	87.017/116.03/48.016	0.98696/16.402/22.981	87.017	16.402	-2.3385	0.011006
SG_9035	GCAGCCTCTGCTGATGGCAA	397.43/318.41/320.11	577.37/794.48/477.39	320.11	577.37	0.84894	8.42e-06
SG_9034	GAAGCTCAAGCGGAGCCCGC	476.92/312.11/370.41	997.82/517.69/467.99	370.41	517.69	0.48186	0.018477
SG_9033	TGTTGGACTACGTTTCCCAC	315.44/402.96/568.19	882.35/772.95/1792.6	402.96	882.35	1.1288	2.37e-13
SG_9032	AATCGGGAACCCAGGTTGGG	93.711/33.28/125.76	20.726/101.49/91.926	93.711	91.926	-0.02745	0.95121
SG_9031	GAAGTTCATCCGCGGCCCTG	287.83/313.01/242.37	106.59/126.09/129.53	287.83	126.09	-1.1843	0.0030142
SG_9030	CTGACGGCAAGGTGAAGTCG	112.12/241.96/242.37	277.34/86.111/191.16	241.96	191.16	-0.33836	0.30608
SG_903	GTAAAAGGGAAAAGGTGAGA	107.93/80.952/118.9	250.69/246.03/348.9	107.93	250.69	1.2082	8.39e-06
SG_9029	AGAATGGGGAACAGGAAGCT	112.95/88.148/96.033	27.635/0/99.238	96.033	27.635	-1.7607	0.021573
SG_9028	AAACTCCAGGGTCTGGGGCG	142.24/17.989/78.884	46.387/86.111/86.703	78.884	86.111	0.12495	0.79063
SG_9027	ATAAAGAGAAAAAAAAAGCT	77.813/60.264/101.75	264.51/181.45/76.257	77.813	181.45	1.211	0.00011295
SG_9026	AAACCCGGAAGCGGACCGCG	343.05/377.78/323.54	306.95/179.4/350.99	343.05	306.95	-0.15993	0.54716
SG_9025	GCGCATCCTAGAGGCCGGAC	126.34/125.93/195.5	61.192/85.086/95.06	126.34	85.086	-0.56485	0.23686
SG_9024	TCTCTTTCTGCTTCCAGGGT	153.95/178.99/123.47	47.374/58.433/96.104	153.95	58.433	-1.3825	0.013852
SG_9023	CCTTTGTCTATGTTAAGTCT	235.95/304.92/366.98	178.64/137.37/215.19	304.92	178.64	-0.76804	0.024788
SG_9022	AGCGCAGCCAGTCAAGCGAA	460.19/468.62/393.28	255.62/348.55/362.48	460.19	348.55	-0.39987	0.11239
SG_9021	AGAAGGTGAGAATGAGAGGT	100.4/46.772/72.025	65.14/53.307/71.033	72.025	65.14	-0.14287	0.78597
SG_9020	TCTTCTCTGCTTCTATACCC	363.97/281.53/306.39	564.54/117.89/466.94	306.39	466.94	0.60625	0.0044209
SG_902	AAAGGGGATCAGAAACCGCT	163.16/138.52/232.08	43.426/117.89/131.62	163.16	117.89	-0.46544	0.25873
SG_9019	TCTGGAAATAGCTCCGGCCC	301.21/73.756/313.25	247.73/76.885/130.58	301.21	130.58	-1.1997	0.0022628
SG_9018	TAGAGGAGCCGGCTGGACTG	386.56/326.51/298.39	249.7/179.4/108.64	326.51	179.4	-0.86033	0.011744
SG_9017	TCTGGCTCCAGGCGCCGAGA	251.85/374.18/226.36	234.9/231.68/260.11	251.85	234.9	-0.10011	0.73822
SG_9016	CATGACCCACCCGCGCGCAT	586.53/474.92/634.5	756.02/850.86/1196.1	586.53	850.86	0.53596	0.00098254
SG_9015	CGAGGCTCCCAGAGGTGGAA	158.14/180.79/115.47	48.361/71.76/42.829	158.14	48.361	-1.6888	0.0052858
SG_9014	CTCTCCGACACCGAGAGGGC	343.88/352.59/395.56	230.95/275.76/394.86	352.59	275.76	-0.35344	0.20686
SG_9013	GCTGTGCTTACTGCTTCTTA	554.73/571.16/408.14	1611.7/450.03/962.09	554.73	962.09	0.79327	1.66e-07
SG_9012	TAATCCTGGGTGGCCCGCAG	269.42/202.38/403.57	195.42/174.27/383.37	269.42	195.42	-0.46126	0.15952
SG_9011	AGAGCCCTGGAAACGTGTGT	205.83/298.62/243.51	998.81/615.08/383.37	243.51	615.08	1.3332	8.57e-14
SG_9010	TGAGAAGTCGCCGCATCCGG	582.35/760.95/827.71	790.56/451.06/552.6	760.95	552.6	-0.46085	0.024108
SG_901	GTCTTTCGAGCTGGAGCGGA	98.731/125.93/180.63	194.43/130.19/225.64	125.93	194.43	0.62269	0.049234
SG_9009	CAGGGAAGAACACCACGCTT	280.3/230.26/277.81	310.89/352.65/122.22	277.81	310.89	0.16178	0.53621
SG_9008	GCAGGGAATGAGACAGATCG	371.5/329.2/498.46	803.39/371.1/500.37	371.5	500.37	0.42865	0.039573
SG_9007	GCGGACTGCCCAGAGAGACG	169.85/168.2/285.81	125.34/91.237/68.944	169.85	91.237	-0.88932	0.054956
SG_9006	GAGATCCCGCGAGACTCCCA	353.93/266.24/344.12	268.45/840.61/964.18	344.12	840.61	1.2861	1.39e-16
SG_9005	CGTCATCACCTCCCCGAGAG	464.37/431.74/431	326.69/484.89/487.83	431.74	484.89	0.16712	0.43401
SG_9004	GAGATGGTCTGGTGACTTCG	97.894/109.73/182.92	60.205/184.52/279.96	109.73	184.52	0.7445	0.02072
SG_9003	AGCCGGGAAGAGATGTGGCG	137.22/112.43/158.91	79.944/173.25/244.44	137.22	173.25	0.33418	0.32355
SG_9002	CTATGCGGTCCCAGCCACGA	321.29/384.07/418.43	455.98/309.59/156.69	384.07	309.59	-0.31011	0.24271
SG_9001	TCGGTCAGGCAATCCCACCG	513.74/376.88/419.57	684.95/276.79/386.51	419.57	386.51	-0.11813	0.62105
SG_9000	GCCGCTGAGGATGGACTACG	251.01/153.81/181.78	48.361/188.63/115.95	181.78	115.95	-0.64417	0.12142
SG_900	ACGGGAGTTCAGGAGGGACA	87.017/126.82/99.463	161.86/8.2011/30.294	99.463	30.294	-1.6827	0.022887
SG_90	CACAGTTGCGTCATAGCAGA	196.63/201.48/174.92	198.38/294.21/150.42	196.63	198.38	0.012754	0.96844
SG_9	CAGAAAGAGATACAGAAGAA	127.18/119.63/166.91	33.557/105.59/31.338	127.18	33.557	-1.8911	0.007232
SG_8999	CAAGAGCGCGCGTTCGGAGG	294.52/291.43/306.39	1078.8/1018/548.42	294.52	1018	1.7858	3.13e-39
SG_8998	GTGTGCTGGGATGGAAAAGC	145.59/198.78/234.37	242.79/220.4/567.22	198.78	242.79	0.28723	0.32387
SG_8997	GGGCGTCTCTAAGGCCGGCA	276.11/208.68/145.19	757.99/310.62/449.18	208.68	449.18	1.1023	1.51e-07
SG_8996	GGGGAAAGTTAGACTTCACA	65.263/143.91/178.35	607.97/571/976.71	143.91	607.97	2.0712	2.89e-35
SG_8995	AGGAAAGAAGTAGGAGAAAG	97.058/204.18/88.03	102.64/44.081/36.561	97.058	44.081	-1.1211	0.07863
SG_8994	TTAGGTAACCACGCCACGTG	198.3/270.74/233.22	201.34/157.87/30.294	233.22	157.87	-0.56002	0.1214
SG_8993	TTTGTTGATAAGATGTGTAC	439.27/395.76/451.58	784.64/351.62/313.38	439.27	351.62	-0.32026	0.20118
SG_8992	ACGGTTCTGCATTGCTGGGG	368.99/250.95/412.71	609.94/396.73/490.97	368.99	490.97	0.41109	0.050549
SG_8991	CTGTGATATTCTTTGAAGTG	215.87/209.58/219.5	256.61/486.94/341.59	215.87	341.59	0.65965	0.0070421
SG_8990	ACAGAAGGCAAAAGAGAAAC	297.03/323.81/386.42	274.38/11.276/213.1	323.81	213.1	-0.6013	0.056805
SG_899	ACTCGTTTCTGCCCCGCCCC	635.89/462.33/778.55	1562.4/651.99/918.21	635.89	918.21	0.52934	0.00075513
SG_8989	TAAGGAAAACGGATGTGCTG	209.18/112.43/179.49	194.43/127.12/99.238	179.49	127.12	-0.49446	0.21468
SG_8988	GGTGGATTCATTGTAGGAAA	222.56/296.82/210.36	387.88/153.77/131.62	222.56	153.77	-0.53055	0.14694
SG_8987	TTTGTTACCTGTGATCCGGG	254.36/420.95/331.54	279.31/421.33/845.09	331.54	421.33	0.34484	0.1272
SG_8986	AAGGAGGGTGTCTCACCGAA	236.79/155.61/338.4	75.009/20.503/112.82	236.79	75.009	-1.6454	0.00097153
SG_8985	CTCTGTGTGTGTAGGGGTCG	303.72/317.51/313.25	733.31/111.74/340.54	313.25	340.54	0.12015	0.63257
SG_8984	CGGAGGTGGGGGGAAGAGTA	179.05/187.09/209.21	1898.9/539.22/701.98	187.09	701.98	1.9021	8.56e-33
SG_8983	CAGAAGCCTCCTCTCTGGGC	341.37/437.14/365.84	1632.4/1445.4/451.27	365.84	1445.4	1.9793	1.05e-67
SG_8982	AAAGGTTCAGATCGCAAACA	186.58/176.3/163.48	106.59/101.49/222.5	176.3	106.59	-0.72058	0.095399
SG_8981	ACTTCCGCGCGGTTCTGGTG	704.5/775.34/807.13	553.69/729.9/736.45	775.34	729.9	-0.087019	0.6263
SG_8980	GTTTGGTGTGTGTGTGGGGG	116.3/109.73/138.33	140.15/47.156/81.48	116.3	81.48	-0.50811	0.29624
SG_898	CGTGGAAGGAGCCCAGCAGA	337.19/367.88/358.98	1013.6/414.16/938.06	358.98	938.06	1.3833	4.44e-21
SG_8979	CGCAGACGCGAAAGAACGAA	77.813/87.248/109.75	19.739/10.251/20.892	87.248	19.739	-2.0892	0.015842
SG_8978	TATGAAGCCTGACTGCAACT	213.36/248.25/313.25	113.5/316.77/851.36	248.25	316.77	0.35036	0.17336
SG_8977	CCAAATAGGCCTTAAGGGCG	109.61/53.968/83.457	293.13/69.709/183.85	83.457	183.85	1.1301	0.00031692
SG_8976	GAGGTCTCCAACGAAGAACA	204.16/38.677/149.77	112.51/66.634/328.01	149.77	112.51	-0.40944	0.33024
SG_8975	CATCTTTGGTTATATAAGGG	271.93/248.25/266.38	63.166/188.63/276.82	266.38	188.63	-0.49572	0.13698
SG_8974	CAGAGACGACGGCACAAAGA	220.89/181.69/213.79	24.674/57.408/134.75	213.79	57.408	-1.8787	0.00074827
SG_8973	CAAAACGGGAACTTACGGGC	169.85/105.24/102.89	18.752/175.3/68.944	105.24	68.944	-0.60302	0.2501
SG_8972	CAGCCCTAATCTCCTTCTCG	493.65/375.98/461.87	651.4/264.49/524.39	461.87	524.39	0.18279	0.37491
SG_8971	AGGCGACGGGCTGTCGGAGT	298.7/268.94/330.4	176.67/161.97/171.32	298.7	171.32	-0.79848	0.022032
SG_8970	GGCGGATGCCGGGAAACCGT	527.96/393.07/458.44	655.34/348.55/425.16	458.44	425.16	-0.1085	0.63528
SG_897	AGAGGGGCTCCCTTCAAACT	203.32/304.02/352.12	298.06/176.32/189.07	304.02	189.07	-0.68234	0.040707
SG_8969	AGGTAAAGTTGGAGGCTCGG	203.32/124.13/107.47	134.23/236.81/73.123	124.13	134.23	0.112	0.77023
SG_8968	ACTGCTGAATTTGAATTGAG	172.36/186.19/78.884	91.788/187.6/105.51	172.36	105.51	-0.70285	0.10542
SG_8967	TCCTCAGGTGTGGTGGGGAG	133.04/54.867/176.06	226.01/48.181/135.8	133.04	135.8	0.029443	0.93872
SG_8966	ATCACCTTCCTTACACCTAG	174.03/185.29/267.52	343.46/129.17/402.17	185.29	343.46	0.8868	0.00023032
SG_8965	GGGCGGTTTGCGGCAACCGT	155.63/133.12/188.64	135.21/1.0251/150.42	155.63	135.21	-0.20145	0.60131
SG_8964	CGGCCGGAACCTTGTTGCTA	58.569/128.62/129.19	29.609/27.679/88.792	128.62	29.609	-2.0823	0.0046937
SG_8963	AGTCACAGCCTCAGCCGCAG	231.77/138.52/122.33	164.82/255.26/101.33	138.52	164.82	0.2492	0.47333
SG_8962	TTCCTGGGTACTGCCAGATA	363.97/269.84/425.29	2954/506.42/394.86	363.97	506.42	0.47541	0.021423
SG_8961	TGATTCACGGGGATTCGTAG	184.07/151.11/270.95	1836.7/1673/1362.2	184.07	1673	3.1771	2.87e-265
SG_8960	TCATTTCTGGCCCTCTGCCC	618.32/610.74/586.49	3280.7/484.89/1602.4	610.74	1602.4	1.3902	1.12e-33
SG_896	GGAGCAGCGGGAGGAAGCTG	169.85/170/152.05	217.13/85.086/228.77	169.85	217.13	0.35247	0.24844
SG_8959	GTGATCTTGTAGGGCTGGAG	134.71/83.65/176.06	828.06/1114.3/596.47	134.71	828.06	2.611	4.49e-82
SG_8958	GACCAAGCTCGGTTGAGGCG	331.33/340/411.57	497.43/530/484.7	340	497.43	0.54763	0.0083388
SG_8957	CAGCCGCTCCGCTATCACCT	640.08/571.16/736.25	647.45/300.36/453.36	640.08	453.36	-0.49666	0.026414
SG_8956	TCAAACTTCACTAGCCCCGT	310.42/425.45/397.85	167.78/125.07/145.2	397.85	145.2	-1.4479	0.00010116
SG_8955	CGCTTTCTCCCTCCGAAAGT	254.36/163.7/365.84	336.56/312.67/153.56	254.36	312.67	0.29671	0.25282
SG_8954	TACAGAAAGAACCCACTGCA	339.7/371.48/288.1	187.52/374.17/123.26	339.7	187.52	-0.85376	0.010735
SG_8953	TCGAAAGAGGAGTGCAGGGA	117.14/151.11/166.91	245.75/127.12/189.07	151.11	189.07	0.32145	0.3235
SG_8952	TGTCGCGACTGTGAGAAAGC	147.26/184.39/156.62	227/90.212/40.74	156.62	90.212	-0.7892	0.090213
SG_8951	GGGCCTTGCCACAGAATCCC	261.89/356.19/219.5	150.02/187.6/97.149	261.89	150.02	-0.79972	0.03081
SG_8950	AATCACAGAAACTGCTCCAG	284.48/214.07/264.09	198.38/187.6/78.346	264.09	187.6	-0.49115	0.1416
SG_895	CTTCAGCTTCAGCAACGTCA	299.54/259.95/242.37	154.95/298.31/229.81	259.95	229.81	-0.17702	0.55922
SG_8949	AAGAATGAGGCACTGGAAGA	234.28/384.07/184.06	389.85/329.07/237.13	234.28	329.07	0.48841	0.051923
SG_8948	TAATCAGACAACTTTAATAA	316.27/331.9/320.11	42.439/531.02/412.62	320.11	412.62	0.36524	0.10923
SG_8947	GTCATGGAGGGAGCGCGTCG	486.12/251.85/433.29	512.23/530/353.08	433.29	512.23	0.24096	0.24611
SG_8946	CTTGCTGAAGTCACGGCGGC	260.21/418.25/275.52	3415.9/1747.9/2049.5	275.52	2049.5	2.8905	2.28e-243
SG_8945	CAGCTGACGCCACTCTGCCA	1155.5/942.64/931.75	1063.9/1116.4/1192.9	942.64	1116.4	0.2438	0.094046
SG_8944	GCGGACGTCAGAGTGGAGAG	262.72/285.13/217.22	252.66/103.54/160.87	262.72	160.87	-0.7042	0.04967
SG_8943	TCCGGTCTCCGGTGACGTGG	228.42/255.45/124.61	222.07/670.44/203.7	228.42	222.07	-0.040513	0.89493
SG_8942	AGTGCAACAAAATCCGGCTC	204.99/139.42/123.47	249.7/154.8/100.28	139.42	154.8	0.14993	0.67616
SG_8941	GCAGAAAAGACGCTGAAAGT	236.79/178.09/113.18	234.9/108.66/73.123	178.09	108.66	-0.70762	0.098552
SG_8940	CAGGAAGATGGCCGAGGCGG	283.64/185.29/275.52	105.61/166.07/270.55	275.52	166.07	-0.72693	0.039832
SG_894	CGAGTTCACGCCAGCGACAG	549.71/726.77/531.61	485.59/395.7/431.42	549.71	431.42	-0.34886	0.12664
SG_8939	GTGAGGTGCCCTGGAGAAGC	198.3/170.9/145.19	702.72/248.08/56.409	170.9	248.08	0.53507	0.060408
SG_8938	TTCCTCACAAACAAACACAT	246.83/498.3/475.59	345.44/437.73/360.39	475.59	360.39	-0.39919	0.10758
SG_8937	ATACGTGAGAGAATTTCACC	184.91/167.3/205.78	65.14/111.74/130.58	184.91	111.74	-0.72162	0.08804
SG_8936	ACAGGGACCATCCCAGGCAG	399.94/526.19/473.3	444.13/352.65/415.75	473.3	415.75	-0.18661	0.42025
SG_8935	ATTGAATGAGGACCAGTGAG	71.956/88.148/115.47	36.518/97.388/18.803	88.148	36.518	-1.2486	0.070101
SG_8934	ATCCTGGTCCAAAAAACAAA	89.527/117.83/86.887	191.47/154.8/309.2	89.527	191.47	1.0882	0.00043108
SG_8933	TACAGTGAGTAATATTCACC	252.68/434.44/393.28	220.09/185.55/295.62	393.28	220.09	-0.83456	0.0073243
SG_8932	CAGAAAAGGAATGTTGCAAA	118.81/146.61/224.08	104.62/137.37/209.97	146.61	137.37	-0.093306	0.80687
SG_8931	TTGAATGACAGCTTCACTGC	240.13/209.58/264.09	185.55/103.54/28.204	240.13	103.54	-1.2058	0.0057133
SG_8930	GGACTGCAGGGCTTGGGTCG	177.38/192.49/185.21	353.33/202.98/379.19	185.21	353.33	0.92821	9.01e-05
SG_893	CGAGGTAGCGATCGTCTCTG	270.26/308.52/166.91	198.38/198.88/125.35	270.26	198.38	-0.44413	0.17256
SG_8929	TGAACCGGCTGAGCTTCCCA	637.57/376.88/320.11	360.24/401.85/221.46	376.88	360.24	-0.064947	0.79209
SG_8928	AAACAAAATGGTGTAGAAAG	205.83/219.47/218.36	370.11/302.42/362.48	218.36	362.48	0.72857	0.0021396
SG_8927	AAAGCACATCAAATGCAGGA	295.36/380.47/431	652.38/469.51/970.44	380.47	652.38	0.77635	1.81e-05
SG_8926	AGTCTTCAACGGCCTGAAAA	349.74/369.68/341.83	129.29/315.74/171.32	349.74	171.32	-1.0254	0.0032362
SG_8925	CGAGACAGGAACTGAGAAGC	383.21/275.24/450.44	205.29/395.7/206.83	383.21	206.83	-0.88647	0.0056083
SG_8924	CCGTGTCGGTGTGGAAGCGA	89.527/193.39/90.317	86.853/92.262/260.11	90.317	92.262	0.030417	0.94759
SG_8923	TAGGGTCAGTTCCCAAGACA	69.446/70.158/94.89	44.413/18.452/50.141	70.158	44.413	-0.64791	0.30548
SG_8922	GTATCTAGCGCCCGAAAATG	375.68/188.89/298.39	173.71/365.97/107.59	298.39	173.71	-0.77709	0.02493
SG_8921	AAGACAGAGAACGCACACAA	111.28/119.63/100.61	16.778/155.82/235.04	111.28	155.82	0.482	0.17163
SG_8920	AGGACACAGGCAGAGATACG	71.956/98.941/108.61	0/49.207/17.758	98.941	17.758	-2.4135	0.0067075
SG_892	TCCACCTAAGAGCCAATCAA	153.12/163.7/272.09	279.31/109.69/204.74	163.7	204.74	0.32098	0.30678
SG_8919	CAGACTAAAAAATAGCCGGG	266.91/265.34/257.23	219.11/174.27/127.44	265.34	174.27	-0.60368	0.08089
SG_8918	ATGGCCGCTGAAAACAATTG	199.14/161.9/180.63	102.64/60.483/244.44	180.63	102.64	-0.80939	0.065564
SG_8917	TTCACGTCCGACAACGCACG	589.88/616.13/355.55	266.48/363.92/267.42	589.88	267.42	-1.1384	6.13e-05
SG_8916	ACCTGTCTCCGAATCCGTCG	342.21/218.57/308.68	163.84/243.98/389.64	308.68	243.98	-0.33809	0.2533
SG_8915	AGTCCTCGCAGTGAACTCTG	93.711/145.71/120.04	153.97/70.734/88.792	120.04	88.792	-0.43084	0.35691
SG_8914	GCTTCTGGTCTCCAGCGGCG	368.99/214.97/174.92	279.31/646.86/191.16	214.97	279.31	0.37618	0.16689
SG_8913	TCCTGCTGCTGCGTCACCCC	596.57/548.67/530.47	662.25/239.88/532.75	548.67	532.75	-0.042409	0.83693
SG_8912	AAGATTCCAGATCGCGCCCC	608.28/723.17/681.38	711.6/609.96/891.05	681.38	711.6	0.06253	0.72829
SG_8911	ACTCGGAATTACTGCCCCGC	300.38/261.74/283.53	721.47/286.01/942.24	283.53	721.47	1.3444	5.59e-16
SG_8910	TTTCCGGATCCTGGAATCCG	220.05/97.142/197.78	138.18/283.96/194.3	197.78	194.3	-0.025513	0.93757
SG_891	GAAGGGGCGGGATCGCCACA	194.12/178.09/198.93	982.03/182.47/96.104	194.12	182.47	-0.088747	0.79153
SG_8909	ATGAGCCTCAGCCCCTCCCA	637.57/602.64/611.64	540.86/501.29/430.38	611.64	501.29	-0.28651	0.1787
SG_8908	GCCAGGGAAACGGAGGCAGG	138.89/217.67/110.9	33.557/41.005/11.491	138.89	33.557	-2.0173	0.0039818
SG_8907	AAGGTGGTTCAGATCCCCGT	225.07/346.29/253.8	257.6/160.95/278.91	253.8	257.6	0.021339	0.94057
SG_8906	GCTTCCACGGCTGGTGAGAG	231.77/174.5/299.53	133.24/196.83/220.41	231.77	196.83	-0.23465	0.47111
SG_8905	TGTTGACTGCCAACTTGCGG	204.99/268.04/268.66	296.09/690.94/173.41	268.04	296.09	0.14307	0.59287
SG_8904	GTGTGGTCAGCTTCAGAGTG	326.31/405.66/323.54	121.4/87.137/134.75	326.31	121.4	-1.4191	0.0004463
SG_8903	CAGTATTCTCTACCAACTGA	292.85/232.96/363.55	420.45/181.45/239.22	292.85	239.22	-0.29073	0.32984
SG_8902	GGCATTGTAGGGCTCGACCA	269.42/364.28/242.37	308.92/135.32/239.22	269.42	239.22	-0.17086	0.56588
SG_8901	CTTCGATGCCAAGAACATGA	332.17/366.98/178.35	227.99/329.07/149.38	332.17	227.99	-0.54099	0.077073
SG_8900	CGCCGGTCCTTGCCATCTGA	320.46/375.98/321.25	1305.8/479.76/672.73	321.25	672.73	1.064	1.25e-09
SG_890	TGCAGGGTGAGAGGCACCCC	427.56/489.31/306.39	278.32/237.83/550.51	427.56	278.32	-0.61754	0.027214
SG_89	TCTCAGTGCTGAAGAAAACA	181.56/121.43/161.2	188.51/143.52/180.72	161.2	180.72	0.16394	0.62403
SG_8899	CCCGCGGCGAATCCGAGATG	386.56/405.66/467.59	260.56/109.69/220.41	405.66	220.41	-0.87708	0.004792
SG_8898	GCTAACCAGGCAGCCCGGCT	120.49/290.53/139.48	1078.8/759.63/667.51	139.48	759.63	2.4369	1.17e-63
SG_8897	AAAAGGGGCTCCTGGGCCCA	111.28/67.46/41.157	50.335/9.2262/75.212	67.46	50.335	-0.41531	0.48559
SG_8896	ATGCTGGGTTCTGTGACTCC	284.48/277.04/496.17	1001.8/474.64/519.17	284.48	519.17	0.8656	1.48e-05
SG_8895	TACCTGGGAAAACCGCAGAC	310.42/296.82/368.13	474.73/663.26/292.49	310.42	474.73	0.6113	0.0038203
SG_8894	TGAGGGACTTGACCTCCGCC	273.6/397.56/342.97	298.06/272.69/240.26	342.97	272.69	-0.32978	0.2411
SG_8893	AGTCACCGCCCTTCTTGAGC	329.66/267.14/225.22	277.34/101.49/197.43	267.14	197.43	-0.43435	0.1831
SG_8892	GGTGCTACAGCTTCGGGGTG	140.57/129.52/54.876	675.08/215.28/176.54	129.52	215.28	0.72859	0.015332
SG_8891	GAAGCTGTCTTGTGAAATGG	327.99/318.41/370.41	274.38/245.01/340.54	327.99	274.38	-0.25663	0.35965
SG_8890	TCTGCGACGGTGGCGATCAG	119.65/88.148/139.48	175.68/134.29/98.193	119.65	134.29	0.16528	0.66573
SG_889	GTTCTTCCCTGATACCCACC	373.17/291.43/355.55	367.15/564.85/451.27	355.55	451.27	0.34308	0.11746
SG_8889	TGTAATGTAATGTAATGTCA	528.8/618.83/554.48	336.56/96.363/226.68	554.48	226.68	-1.2867	2.52e-05
SG_8888	AGGCGATGGGCCGAGAGCTG	286.15/262.64/262.95	129.29/107.64/111.77	262.95	111.77	-1.2268	0.0035924
SG_8887	TGTGAATCAATTCAAGACTA	185.75/168.2/185.21	345.44/642.76/613.19	185.21	613.19	1.7218	2.1e-23
SG_8886	AACGGAAGAAGTGCCAGCAA	220.05/67.46/160.05	265.49/323.94/316.52	160.05	316.52	0.97928	8.01e-05
SG_8885	TCCGCTGGAACTGGTTAGTG	986.47/1046.1/1149	883.33/1376.8/1036.3	1046.1	1036.3	-0.013602	0.92869
SG_8884	CGGAACAGTTAATTTCTCAG	138.89/170/123.47	558.62/233.73/88.792	138.89	233.73	0.74669	0.0098321
SG_8883	CAAGTGCTCTAGAACAAAAC	66.936/54.867/46.873	275.36/35.88/235.04	54.867	235.04	2.0789	5.04e-16
SG_8882	TCGCAGTTCCCGGCATGCCC	624.18/744.76/834.57	911.96/497.19/534.84	744.76	534.84	-0.4769	0.021502
SG_8881	TCTTCGGGCTGCGTGGGCCT	845.91/706.98/762.55	919.85/544.35/953.73	762.55	919.85	0.27025	0.08896
SG_8880	GGATGCGGTTGTCGACCGCG	384.05/305.82/436.72	337.54/441.83/394.86	384.05	394.86	0.039967	0.86528
SG_888	TCGGAGGTCAGAGCTCGGCG	398.27/550.47/559.05	228.98/474.64/477.39	550.47	474.64	-0.21343	0.32781
SG_8879	AGAGCTGGAGGGCGCAAGTG	546.37/403.86/515.6	697.78/205.03/170.27	515.6	205.03	-1.3262	3.29e-05
SG_8878	GCCGGGAAGAGCAGTCGCGA	476.08/507.3/455.01	800.43/713.49/919.26	476.08	800.43	0.74833	5.95e-06
SG_8877	ACACACTGCATTCACTGGAA	527.96/423.65/403.57	645.48/846.76/404.26	423.65	645.48	0.60633	0.0009698
SG_8876	ACCGCTTGCCGAGACACCGC	479.43/569.36/619.64	976.11/1071.3/1432.2	569.36	1071.3	0.91072	2.03e-10
SG_8875	AGCCTGAAACGCTCCCCAGA	255.19/298.62/297.24	248.72/348.55/121.17	297.24	248.72	-0.25621	0.38177
SG_8874	GAGGGCGGAGAGAGCATAAG	171.52/144.81/168.06	214.17/271.66/84.613	168.06	214.17	0.34797	0.25758
SG_8873	ATTTCTTACTCTCTCGGGGC	101.24/139.42/101.75	58.231/60.483/78.346	101.75	60.483	-0.74086	0.18269
SG_8872	TTACCCAGTAAGGACAAAAA	501.19/426.35/671.09	1265.3/722.72/991.33	501.19	991.33	0.98261	2.84e-11
SG_8871	TGCAGCGCTTTAAGAACTGA	409.98/342.7/378.42	274.38/299.34/313.38	378.42	299.34	-0.33718	0.21119
SG_8870	CTTTCTTTAAAAAAATATGG	220.89/162.8/171.49	173.71/590.48/307.12	171.49	307.12	0.83698	0.00098939
SG_887	ATGGCAGATCTGGGGGTCCG	293.68/271.64/433.29	288.19/220.4/204.74	293.68	220.4	-0.41248	0.18373
SG_8869	TGGCCTAGAAGATTGAAAGC	102.91/85.449/136.05	96.723/70.734/30.294	102.91	70.734	-0.53466	0.30194
SG_8868	CCAGGAGTCACAACTTCAAT	409.15/312.11/523.61	582.31/426.46/1388.3	409.15	582.31	0.50812	0.0086784
SG_8867	TACGCCATAAAGGGTGTTGG	122.16/62.963/149.77	152.98/211.18/144.16	122.16	152.98	0.32222	0.36848
SG_8866	TTTACTGGGTAAGAGGAGAC	89.527/60.264/35.441	0/13.327/9.4015	60.264	9.4015	-2.5583	0.019704
SG_8865	GATGCAGGTCTGAGCGGGAG	188.26/152.91/163.48	65.14/63.558/83.569	163.48	65.14	-1.3144	0.014207
SG_8864	TGAGGGGCTCAGGCCTAGGA	187.42/274.34/268.66	111.53/353.67/193.25	268.66	193.25	-0.47322	0.15109
SG_8863	CCTCGGCTCCAGAAAACCCT	392.41/220.37/302.96	849.78/1138.9/611.1	302.96	849.78	1.4849	1.77e-22
SG_8862	GAAACCAAGGCCGGGGGTGG	198.3/225.77/195.5	254.64/164.02/423.07	198.3	254.64	0.35916	0.20604
SG_8861	CCCACCCCCAGGAAAGAGGC	46.855/102.54/140.62	63.166/123.02/34.472	102.54	63.166	-0.6903	0.20556
SG_8860	CCTGAGCCTGTTTCATCAAG	143.08/268.04/228.65	72.048/268.59/530.66	228.65	268.59	0.23131	0.40666
SG_886	GAGCCTTGGAAAGGAGGACC	271.93/296.82/336.11	363.2/434.66/896.28	296.82	434.66	0.54874	0.012915
SG_8859	CAAGTCCGTGGTAAACTCAA	181.56/361.59/219.5	119.42/329.07/242.35	219.5	242.35	0.14223	0.62746
SG_8858	AAAATAGGTGAAAGTCGCCC	243.48/112.43/213.79	918.86/530/776.15	213.79	776.15	1.8553	8.48e-34
SG_8857	GAGACGTCCACACTAACTCG	289.5/373.28/286.96	224.04/100.46/372.93	289.5	224.04	-0.36835	0.2314
SG_8856	ATGCGCGCCTGATTGTTCTG	314.6/158.31/300.67	260.56/236.81/246.53	300.67	246.53	-0.2854	0.33213
SG_8855	CAGCGGGGGTGTGTGTGTTG	107.1/230.26/212.64	330.63/65.609/196.39	212.64	196.39	-0.11418	0.72533
SG_8854	GCTGACTCTTGCAGCTCAGA	116.3/153.81/190.92	235.88/454.14/96.104	153.81	235.88	0.6137	0.034505
SG_8853	TTTAGGGTTCGGCAAAAACG	190.77/195.18/341.83	116.46/74.835/41.784	195.18	74.835	-1.3713	0.0064296
SG_8852	TGAATGAACTGGGGGCACCT	245.99/250.05/173.77	134.23/211.18/322.78	245.99	211.18	-0.21918	0.48692
SG_8851	TTTCGGCTACAGACCCAGAG	357.27/222.17/171.49	196.41/84.061/165.05	222.17	165.05	-0.42653	0.22802
SG_8850	AGGAGTCCTACAGGTAAGAA	214.2/325.61/202.35	212.2/264.49/420.98	214.2	264.49	0.30298	0.27901
SG_885	TGCCTAGATGCGTTTGGGTG	82.834/72.857/163.48	146.07/136.34/178.63	82.834	146.07	0.81091	0.022775
SG_8849	CTCCTTGTGGCTTTGTCTGG	876.86/772.64/864.3	608.96/461.31/743.76	864.3	608.96	-0.50448	0.0098929
SG_8848	CCCCGGCTCTCCCCATTCTG	552.22/559.47/649.36	606.98/380.33/1094.8	559.47	606.98	0.1174	0.54335
SG_8847	CCCCAGAAGGGGGAGAGTGG	55.222/122.33/188.64	17.765/0/0	122.33	0	-6.9463	4.17e-05
SG_8846	GCAGATAGAAACCCCAACCT	354.76/310.32/358.98	1750.9/793.46/430.38	354.76	793.46	1.1591	6.79e-13
SG_8845	GCCCCACTCTCAGATCCACA	373.17/340/318.97	342.48/175.3/283.09	340	283.09	-0.26342	0.34029
SG_8844	AGAGGGGGCAGAACCCTGGA	173.2/123.23/149.77	212.2/264.49/731.23	149.77	264.49	0.81633	0.0027181
SG_8843	GGAGAGCCGGGGAAGAGAGG	228.42/235.66/189.78	251.68/180.42/238.17	228.42	238.17	0.060053	0.83936
SG_8842	GAATGAGGGGGCCAGAAAGT	115.46/187.99/162.34	109.55/210.15/146.25	162.34	146.25	-0.14967	0.68718
SG_8841	CCCAGGGTACACAGGGTGGG	51.876/53.068/130.33	85.866/18.452/82.524	53.068	82.524	0.62741	0.17827
SG_8840	TTGCATTCCAGCTCAGCGGG	93.711/91.746/70.881	58.231/157.87/157.74	91.746	157.74	0.77528	0.02454
SG_884	AGTCCCAGTGCCTGGGTTGG	251.85/116.93/276.67	323.72/168.12/85.658	251.85	168.12	-0.5802	0.098771
SG_8839	CCTGAAGCTCTTGTACCTCT	288.66/229.36/205.78	144.1/354.7/254.88	229.36	254.88	0.15158	0.59655
SG_8838	TGAGGATCACAGGAGGAGGA	84.507/165.5/80.027	36.518/20.503/10.446	84.507	20.503	-1.9915	0.02
SG_8837	GCCTGGACTCACCCAAAAGC	376.52/387.67/306.39	311.88/596.63/598.56	376.52	596.63	0.66271	0.00048326
SG_8836	TGGGGAGGAGAGGGGAAGAA	57.732/62.963/59.449	0/0/9.4015	59.449	0	-5.9176	0.0013513
SG_8835	TTCCAACAGCAACATGAAGT	199.97/243.76/147.48	188.51/28.704/54.32	199.97	54.32	-1.8611	0.0011288
SG_8834	GCAACATTTGTGACCAGCCT	325.48/226.67/266.38	304.97/265.51/329.05	266.38	304.97	0.19453	0.46039
SG_8833	CCGGCTAGCGCTGCGGGAAA	351.42/331/378.42	674.1/533.07/206.83	351.42	533.07	0.59976	0.0027906
SG_8832	GCGATCTTCTCTTTGTGCGC	187.42/188.89/149.77	199.37/86.111/131.62	187.42	131.62	-0.50666	0.19658
SG_8831	CAGAGACTAGCTCTGCCTGG	149.77/402.06/325.83	139.16/266.54/264.29	325.83	264.29	-0.30097	0.2913
SG_8830	AGAAATGAAATTATGTGATG	281.97/391.27/355.55	343.46/359.82/393.82	355.55	359.82	0.017186	0.94429
SG_883	CAAGGCTTGCCTGCCACCCA	450.98/463.22/632.22	646.46/419.28/433.51	463.22	433.51	-0.095424	0.67376
SG_8829	GCTTTGCGTTCCCTGTGCGC	335.52/292.33/202.35	433.28/484.89/434.56	292.33	434.56	0.57036	0.0096888
SG_8828	GATGGATCAACGCCGCCAAG	567.28/571.16/529.32	511.25/641.74/701.98	567.28	641.74	0.17761	0.34459
SG_8827	TTCTAACTGGGCCCAGGAGG	164.83/87.248/153.2	129.29/138.39/178.63	153.2	138.39	-0.1456	0.70234
SG_8826	CTGTCTGCAGACAGGGGCGA	129.69/87.248/166.91	161.86/42.031/19.848	129.69	42.031	-1.6027	0.013019
SG_8825	GAGAGGGACTGAGAGGAGTG	158.14/110.63/93.746	243.78/377.25/251.75	110.63	251.75	1.1789	1.39e-05
SG_8824	CCTTTCAGAAACTGGGACTG	86.18/127.72/200.07	405.64/380.33/153.56	127.72	380.33	1.5667	6.21e-13
SG_8823	AGGAGGGGGTAGAAGCTGAG	56.896/62.963/41.157	152.98/7.176/24.026	56.896	24.026	-1.21	0.13558
SG_8822	GCAGGGGTGGGAGAGGAGAG	138.06/157.41/148.62	138.18/112.76/54.32	148.62	112.76	-0.39527	0.34665
SG_8821	GTCCAGCTGGGAGCATCCAG	482.78/343.6/583.06	397.75/293.19/326.96	482.78	326.96	-0.56081	0.030861
SG_8820	AAGGAAGTAAGGAAAGAGGA	50.202/36.878/50.303	5.9218/26.654/74.167	50.202	26.654	-0.88874	0.25046
SG_882	AGGGTGGCAGCTCAGAAGCG	185.75/170/291.53	352.35/243.98/443.96	185.75	352.35	0.91999	0.00010698
SG_8819	CGCTGAGAGTGAGGCAAGAG	199.97/187.09/273.24	340.5/184.52/214.15	199.97	214.15	0.098315	0.7515
SG_8818	CCAAATAAAAAGCTACTCCA	993.17/1022.7/984.34	1972.9/1638.2/1258.8	993.17	1638.2	0.7214	1.51e-09
SG_8817	AATAATTATATAAGAAGGGT	111.28/115.13/118.9	144.1/123.02/143.11	115.13	143.11	0.31143	0.39923
SG_8816	AATAACCATGGATATGTGGA	243.48/304.02/320.11	211.21/77.91/251.75	304.02	211.21	-0.52341	0.098455
SG_8815	AGTCCTCTTGCCTACATCCA	509.55/432.64/472.16	1175.5/1228.1/612.14	472.16	1175.5	1.3141	6.03e-23
SG_8814	CATTTGAATCAGAGTTAAAG	488.63/292.33/371.56	189.5/284.99/176.54	371.56	189.5	-0.96769	0.0036451
SG_8813	TCTTTACTGAATTGGAAGAA	144.75/116.93/193.21	150.02/63.558/40.74	144.75	63.558	-1.1748	0.030559
SG_8812	TATCTTCATACAGAAAAAGT	144.75/332.8/114.32	168.77/118.92/174.45	144.75	168.77	0.2201	0.52257
SG_8811	TCAGCTTCGTGGAGACATAG	209.18/188.89/174.92	907.02/88.162/339.5	188.89	339.5	0.8425	0.00051906
SG_8810	TGGAAGCCGGAACCGAGCCC	409.15/374.18/418.43	61.192/263.46/94.015	409.15	94.015	-2.1099	1.79e-06
SG_881	TCACTCAGATGAGATTTGGG	314.6/278.83/272.09	144.1/283.96/392.77	278.83	283.96	0.0262	0.92377
SG_8809	CACCGTCCTCTTCCGGAAGG	349.74/326.51/253.8	361.23/225.53/178.63	326.51	225.53	-0.53182	0.083706
SG_8808	CTGCTCGAGGCTGATCTCAG	274.44/206.88/304.1	233.91/719.65/442.91	274.44	442.91	0.68855	0.0015204
SG_8807	CTAAATAAGGGAGGCTGCAG	226.75/338.2/180.63	351.36/318.82/806.44	226.75	351.36	0.62962	0.0092973
SG_8806	CGCTTCCCGAAGAGCTGCCT	278.62/243.76/299.53	186.54/425.43/235.04	278.62	235.04	-0.24446	0.41589
SG_8805	GAAACCCCCTGGCGAGACCA	614.98/511.8/559.05	668.18/559.72/382.33	559.05	559.72	0.0017409	0.9931
SG_8804	TCCCCAGAACGCAGCTTCCG	613.3/590.05/514.46	536.91/500.27/426.2	590.05	500.27	-0.2377	0.26455
SG_8803	CGAGTGAGGAAAAGAAGGAA	131.36/116.93/165.77	10.857/29.729/60.587	131.36	29.729	-2.1068	0.0041234
SG_8802	TGTACCCTCCCGGCAGCCTC	558.08/377.78/757.97	364.19/336.24/401.13	558.08	364.19	-0.61441	0.013016
SG_8801	AGAGAGATGCTTGTTGCCCC	289.5/198.78/181.78	322.74/201.95/643.48	198.78	322.74	0.6964	0.0054607
SG_8800	TGAGCGTGCGTGAGTGACCG	284.48/333.7/324.68	380.97/274.74/254.88	324.68	274.74	-0.24018	0.39084
SG_880	CGTGAGGCGGAGGACAGGCT	228.42/150.21/114.32	44.413/117.89/107.59	150.21	107.59	-0.47761	0.26611
SG_88	TTTGTACTGGTCTGTGGCGG	192.44/279.73/218.36	184.56/100.46/214.15	218.36	184.56	-0.2414	0.47153
SG_8799	CTGGATCAGGAAATTAGGAC	124.67/131.32/164.63	269.44/275.76/124.31	131.32	269.44	1.0313	0.00010627
SG_8798	CTCTCCTGCGCCCCTGAGAG	446.8/456.93/517.89	529.01/344.45/597.52	456.93	529.01	0.21091	0.30347
SG_8797	ATCACTTTCTGAGTGGATAG	175.71/91.746/178.35	132.25/161.97/61.632	175.71	132.25	-0.40719	0.29766
SG_8796	CAGGTGCACGCCCCGTCAGT	432.58/559.47/417.29	411.56/959.53/868.07	432.58	868.07	1.0032	1.51e-10
SG_8795	TAGGGAGCGCACAGCCGCTG	184.91/229.36/236.65	166.8/185.55/17.758	229.36	166.8	-0.4572	0.19436
SG_8794	ACCTCTACGAGGAGGAGATG	264.4/274.34/320.11	248.72/66.634/86.703	274.34	86.703	-1.6505	0.00041215
SG_8793	TGTCGATGTAGTTGGCGAAG	250.17/135.82/100.61	433.28/422.36/69.989	135.82	422.36	1.6296	2.9e-15
SG_8792	CCGGAGGCGCATGATGTCCT	189.93/141.22/174.92	518.16/262.43/181.76	174.92	262.43	0.58255	0.035505
SG_8791	TGGTTAGCTGGTCCACCTGC	281.97/263.54/350.98	181.6/160.95/69.989	281.97	160.95	-0.80513	0.024801
SG_8790	TGTCGCGCTCCACCTCGACG	804.07/648.51/799.13	1030.4/1008.7/804.35	799.13	1008.7	0.33567	0.027139
SG_879	GAGAAAGAGAATCACTCGGA	238.46/118.73/77.741	80.931/255.26/36.561	118.73	80.931	-0.54729	0.26224
SG_8789	CCAAGGCAAGTCGCGCCTGG	285.32/425.45/332.69	288.19/308.57/509.77	332.69	308.57	-0.10824	0.68258
SG_8788	GCCGAGCTCGAGCAGCTCAA	328.82/276.14/256.09	203.31/238.86/238.17	276.14	238.17	-0.21255	0.47639
SG_8787	GAACACCCGCACCAACGAGA	261.05/241.96/294.96	508.29/278.84/706.16	261.05	508.29	0.95863	1.75e-06
SG_8786	TTTCTTGTAAGTGAAGAAAA	60.243/33.28/64.022	0/28.704/1.0446	60.243	1.0446	-4.9046	0.001368
SG_8785	GATGTATGTCAGCTGTGATG	314.6/241.06/305.25	340.5/251.16/105.51	305.25	251.16	-0.28037	0.3366
SG_8784	TTTCATACGGATATAGACCT	146.42/308.52/258.37	64.153/120.97/355.17	258.37	120.97	-1.0886	0.0075395
SG_8783	ACTCAGTAGTCTTTCACAGA	353.93/388.57/328.11	363.2/166.07/255.93	353.93	255.93	-0.46614	0.10812
SG_8782	AATTGTGTGAGGAAAGTAAA	202.48/187.99/182.92	140.15/175.3/102.37	187.99	140.15	-0.42108	0.26902
SG_8781	TTTAACACATTACTCATGAG	481.94/320.21/400.14	976.11/1896.5/872.25	400.14	976.11	1.2844	9.96e-19
SG_8780	GCTATCTGAACTGAAAGACA	147.26/86.349/124.61	183.58/57.408/115.95	124.61	115.95	-0.10308	0.80233
SG_878	TCTGGACCTGCCATCCCTCG	442.62/521.69/410.43	255.62/411.08/371.88	442.62	371.88	-0.25059	0.30427
SG_8779	TTGTATTAATCCAAAAGCCA	112.12/136.72/128.04	82.905/32.804/115.95	128.04	82.905	-0.62103	0.19885
SG_8778	CAGCCAGGTGGAAGATGGAG	102.91/152.01/184.06	90.801/96.363/89.836	152.01	90.801	-0.73705	0.1125
SG_8777	CCTCCTGATCTGCACCCAGG	791.52/751.95/717.96	561.58/805.76/590.2	751.95	590.2	-0.3489	0.078022
SG_8776	GTTAAATGCACAGAGGGAGA	246.83/167.3/174.92	114.49/240.91/147.29	174.92	147.29	-0.24647	0.50685
SG_8775	TGCCTGGTCCCGTGGAGAGC	154.79/140.32/112.04	287.21/82.011/16.714	140.32	82.011	-0.76756	0.11432
SG_8774	TCTCCCAGAAGCGCTGAGGC	130.53/271.64/241.23	109.55/163/135.8	241.23	135.8	-0.82429	0.033349
SG_8773	CTTCTACACCACCCTGCAGC	510.39/429.94/347.55	332.61/116.87/69.989	429.94	116.87	-1.8704	3.85e-06
SG_8772	AGGGACAGCCCATGGGGCCT	126.34/93.544/252.66	158.9/166.07/162.96	126.34	162.96	0.36463	0.29409
SG_8771	AAGGAAGGTGCAGGAGAATG	119.65/120.53/171.49	25.661/65.609/171.32	120.53	65.609	-0.86751	0.10606
SG_8770	TAAAACAACCCCACAGATGC	190.77/264.44/144.05	150.02/53.307/274.73	190.77	150.02	-0.34464	0.35028
SG_877	TCCTCCCAGTGATGTGGCAT	502.86/435.34/347.55	219.11/574.08/330.1	435.34	330.1	-0.3982	0.12299
SG_8769	AAAAAATACCCAGGGACAAG	77.813/76.455/117.75	158.9/243.98/51.186	77.813	158.9	1.0207	0.0025218
SG_8768	TAAAACCACGAAGTTCAAGA	231.77/209.58/241.23	9.8696/9.2262/22.981	231.77	9.8696	-4.4205	2.97e-06
SG_8767	AGTGCCTGGAAAGATTATAA	187.42/251.85/221.79	80.931/109.69/160.87	221.79	109.69	-1.0092	0.017884
SG_8766	AACTTGGTCACAGTGAGTGA	275.28/255.45/178.35	850.76/127.12/600.65	255.45	600.65	1.2303	1.44e-11
SG_8765	CTCTGCAAAATGACATCACG	300.38/369.68/265.23	1114.3/394.68/489.92	300.38	489.92	0.70393	0.00068168
SG_8764	GTGTCAAGGGGATGGGAGAG	124.67/148.41/153.2	103.63/179.4/33.428	148.41	103.63	-0.51398	0.2395
SG_8763	ACAGACCTGGGGAGACAGAC	347.23/166.4/197.78	133.24/185.55/271.6	197.78	185.55	-0.091626	0.78336
SG_8762	ACATGGCGCAGGAAGAGGCG	80.323/58.465/89.173	577.37/597.65/142.07	80.323	577.37	2.8303	4.8e-74
SG_8761	CATGCCGTGACCGGGACAAC	621.67/725.87/688.24	591.19/532.05/452.32	688.24	532.05	-0.37074	0.074189
SG_8760	CTGGCCGATCCACGAAGACT	270.26/282.43/381.84	431.3/137.37/159.83	282.43	159.83	-0.81751	0.023096
SG_876	TACAGGCTTTCTAAGTGAAA	221.73/214.97/112.04	207.26/181.45/181.76	214.97	181.76	-0.24088	0.47554
SG_8759	AGGGGCGTGGCCTGCAGAAG	273.6/190.69/237.8	189.5/214.25/213.1	237.8	213.1	-0.15749	0.61545
SG_8758	CTTGGGGATCCAGAGTCTTG	484.45/468.62/483.59	245.75/210.15/243.39	483.59	243.39	-0.98757	0.00088419
SG_8757	GGGCGCATTTCTGATCCCAG	101.24/106.14/105.18	616.85/300.36/118.04	105.18	300.36	1.505	6.53e-10
SG_8756	CGACGGAAACGACACACCTG	593.22/656.61/576.2	246.74/232.71/223.55	593.22	232.71	-1.3463	7.93e-06
SG_8755	ACCCCAAACCCTGCAGCCGG	568.12/616.13/643.65	447.1/269.61/390.68	616.13	390.68	-0.65589	0.0062073
SG_8754	CAAAAGAGCTAGGCGGGAGT	558.92/369.68/352.12	246.74/377.25/199.52	369.68	246.74	-0.58134	0.048994
SG_8753	TAGCTGCTGCCGCGGTGCTG	206.67/277.04/253.8	490.52/259.36/539.02	253.8	490.52	0.94788	3.35e-06
SG_8752	ATGGGGAAACAGTAAGGTTG	105.42/127.72/185.21	107.58/148.64/164	127.72	148.64	0.21726	0.55127
SG_8751	GGGGTGTGAAGCTCCGGTGC	200.81/74.656/134.9	38.492/31.779/31.338	134.9	31.779	-2.0517	0.0041548
SG_8750	CGAGACGAGGTACCTGAGGC	179.05/162.8/240.08	172.72/211.18/193.25	179.05	193.25	0.1095	0.73627
SG_875	TTTAAAAATAAACTGTAAGC	241.81/246.45/345.26	271.42/554.6/322.78	246.45	322.78	0.38788	0.12781
SG_8749	TCCCGGCGGTGACTTGACCC	122.16/139.42/154.34	192.46/105.59/108.64	139.42	108.64	-0.35695	0.40296
SG_8748	CGCAGAACTGGCAAGAGGGA	222.56/243.76/226.36	184.56/450.03/235.04	226.36	235.04	0.054017	0.8562
SG_8747	AGGCGGGACTTGGATAGGGG	330.5/310.32/386.42	1443.9/420.31/534.84	330.5	534.84	0.6928	0.00050684
SG_8746	TAGCCCACAGGAGCCAATGC	161.48/160.1/141.76	99.683/115.84/118.04	160.1	115.84	-0.46346	0.26452
SG_8745	TGCGGTTGAGATGGAGTCTG	319.62/385.87/329.26	217.13/196.83/171.32	329.26	196.83	-0.73935	0.023943
SG_8744	ACTGGTGCCGGACTGACTCA	251.01/161.9/164.63	399.72/378.28/152.51	164.63	378.28	1.1953	1.13e-07
SG_8743	GGTTTCCTGAGTGGTGGGGT	128.85/185.29/233.22	84.879/233.73/250.71	185.29	233.73	0.33346	0.25933
SG_8742	AGTCACTGCTAACACCACAA	169.01/162.8/249.23	375.05/292.16/129.53	169.01	292.16	0.78605	0.0025771
SG_8741	TGCAGGGCAGGTCCTGCTGA	266.91/222.17/217.22	192.46/201.95/366.66	222.17	201.95	-0.13699	0.66964
SG_8740	TTCTCAGGCTGGATGAGCAC	158.97/144.81/213.79	66.127/184.52/161.91	158.97	161.91	0.026282	0.94071
SG_874	TTAAAAAAAAAACATTAACC	179.05/185.29/203.5	95.736/18.452/135.8	185.29	95.736	-0.94543	0.037022
SG_8739	ACCTGTTCCTGCACCAGCAC	359.78/507.3/419.57	547.77/283.96/531.71	419.57	531.71	0.34099	0.09364
SG_8738	TATGCTCCTCAGGGGAGCGC	92.037/137.62/112.04	274.38/398.78/270.55	112.04	274.38	1.2846	6.88e-07
SG_8737	ATAAACAGCCAGTCTACAAG	168.18/151.11/196.64	275.36/452.09/147.29	168.18	275.36	0.70803	0.0085263
SG_8736	CTGGACACTCGGCCGTAAGG	251.85/282.43/306.39	1265.3/290.11/436.65	282.43	436.65	0.62676	0.0042696
SG_8735	GCTGAAGAATGACTGGAAAT	478.59/414.65/210.36	346.42/275.76/287.27	414.65	287.27	-0.52797	0.055271
SG_8734	TCTGGGTGCTTTGGTTGGAG	390.74/441.64/403.57	554.67/359.82/174.45	403.57	359.82	-0.16509	0.50417
SG_8733	ACCCTTCCCTCCAGAAGGGC	388.23/327.41/329.26	498.42/390.58/714.51	329.26	498.42	0.59666	0.0039221
SG_8732	CTCTTTGAAATGTCCGGCGC	414.17/314.81/413.86	247.73/377.25/431.42	413.86	377.25	-0.13327	0.58138
SG_8731	TCCGGTTCTGGGGGAAGGCG	100.4/143.91/166.91	162.85/62.533/62.677	143.91	62.677	-1.1864	0.029939
SG_8730	GGAAGTGCGTCGGTAGGGGA	115.46/127.72/141.76	441.17/158.9/119.09	127.72	158.9	0.31285	0.37459
SG_873	TCTGGAATTATTAACAGTGA	158.14/192.49/139.48	215.16/301.39/114.91	158.14	215.16	0.44182	0.14794
SG_8729	TTCCCCTGGATTGCCGGCGC	232.6/244.65/336.11	497.43/412.1/443.96	244.65	443.96	0.85704	6.55e-05
SG_8728	ATGGCGGTCAGAACCGCCTG	23.428/0/0	0/2.0503/6.2677	4.573	2.0503	-0.86951	0.29722
SG_8727	CCGGAAAGACACAACGCGCG	252.68/304.02/270.95	100.67/417.23/224.59	270.95	224.59	-0.26963	0.37965
SG_8726	AACGGGTGGCACTGGGGAAG	198.3/248.25/108.61	243.78/199.9/104.46	198.3	199.9	0.011557	0.9713
SG_8725	CGGCACTGAGCACAAGTGTG	257.7/127.72/236.65	92.775/128.14/105.51	236.65	105.51	-1.1579	0.0074809
SG_8724	GTCTCGGGAGAGATTAGAAG	130.53/187.99/116.61	87.84/153.77/74.167	130.53	87.84	-0.56606	0.22924
SG_8723	TCGCGGATCCACCAGGGGTG	202.48/304.02/208.07	458.94/530/1129.2	208.07	530	1.3447	1.93e-12
SG_8722	TGTGAGTCACAGAGGGGGCA	339.7/450.63/475.59	162.85/587.4/147.29	450.63	162.85	-1.4628	3.49e-05
SG_8721	GAGAGAGGGCAGGGGAGGGA	49.365/112.43/76.598	0/24.603/6.2677	76.598	6.2677	-3.4164	0.0042319
SG_8720	CAAGGAGCAAGTCAGCGAAG	175.71/304.92/186.35	278.32/278.84/568.27	186.35	278.84	0.57886	0.031793
SG_872	CATGCTCCTGCCTCCCAGGG	402.45/352.59/354.41	525.07/505.39/1043.6	354.41	525.07	0.56577	0.0051735
SG_8719	TGTCTGGGTGGTGGGCGCAG	314.6/335.5/350.98	752.07/517.69/383.37	335.5	517.69	0.62427	0.0021046
SG_8718	AAGGAGGAACCCTCCGCAGC	133.87/114.23/170.34	176.67/388.53/152.51	133.87	176.67	0.39758	0.23469
SG_8717	TGGTCCCTTGGGGCACACGG	99.568/79.153/75.454	19.739/24.603/15.669	79.153	19.739	-1.9504	0.024849
SG_8716	TAAGTCAGGTGAGAGGAGTG	415.84/230.26/299.53	511.25/402.88/851.36	299.53	511.25	0.76933	0.00014471
SG_8715	GGAAAGAGCCAGGCAGCCGC	392.41/282.43/479.02	340.5/242.96/569.31	392.41	340.5	-0.20415	0.42094
SG_8714	GCTGCAATTCGTGCTGCCCG	245.99/253.65/210.36	168.77/150.7/147.29	245.99	150.7	-0.70328	0.057027
SG_8713	CAGTGCGCATGGACGAGGCT	167.34/215.87/268.66	354.32/206.05/240.26	215.87	240.26	0.15375	0.60113
SG_8712	GGCGTCGGAGAACAGACAGC	176.54/129.52/152.05	93.762/49.207/38.651	152.05	49.207	-1.6081	0.0076028
SG_8711	GCGCCAGAAGCATCCCAGGG	370.66/232.06/396.71	102.64/222.45/156.69	370.66	156.69	-1.2369	0.000623
SG_8710	ACGCCTGGATCACCTCCGCG	681.08/641.32/706.53	720.48/418.26/412.62	681.08	418.26	-0.7021	0.0025156
SG_871	TGATGGGAACTCGGAAGTGT	184.07/239.26/144.05	39.479/136.34/111.77	184.07	111.77	-0.71468	0.091086
SG_8709	CCCGTCGCAGCTGAAGCCAT	391.58/563.97/495.03	345.44/323.94/378.15	495.03	345.44	-0.51782	0.040892
SG_8708	TAATTCCTTGCGCTCTCCGC	610.79/492.01/386.42	385.9/388.53/326.96	492.01	385.9	-0.34964	0.14564
SG_8707	GATAACGCCTGCAACGACAT	389.9/509.1/404.71	1112.3/632.51/852.4	404.71	852.4	1.0728	8.76e-12
SG_8706	GAATCTGGGTAGAACAAGAC	89.527/65.661/109.75	143.11/38.955/145.2	89.527	143.11	0.67075	0.064315
SG_8705	AATCCAGGTACCAGGTCTGT	205.83/205.08/201.21	222.07/129.17/191.16	205.08	191.16	-0.10086	0.75909
SG_8704	GACGAAGACACCCATTCCAG	419.19/482.11/488.17	670.15/323.94/368.75	482.11	368.75	-0.38582	0.11597
SG_8703	GGCATTCAGCCATCATGATG	189.09/124.13/209.21	184.56/79.961/101.33	189.09	101.33	-0.89353	0.04323
SG_8702	CTGATGGAATAGCACAGGGA	41.835/44.973/80.027	8.8827/8.2011/6.2677	44.973	8.2011	-2.3209	0.041591
SG_8701	TGGGTCTGCTGTCAGCACAT	115.46/218.57/152.05	102.64/110.71/352.03	152.05	110.71	-0.4542	0.28391
SG_8700	GTGAACACTCAGCAATCAGG	438.43/443.44/498.46	448.08/243.98/378.15	443.44	378.15	-0.22921	0.34351
SG_870	TCTACTCTGCATGAAGCCCT	305.4/390.37/282.38	282.27/138.39/192.21	305.4	192.21	-0.66524	0.0444
SG_87	CGCGAAAAAAGGTCCTGGGT	87.854/113.33/156.62	168.77/154.8/249.66	113.33	168.77	0.57035	0.092024
SG_8699	AAGGTGGTAGGAATCATCTC	192.44/167.3/181.78	393.8/527.95/240.26	181.78	393.8	1.111	6.08e-07
SG_8698	TAGCGCAGCTCTCCTTCACT	879.37/621.53/599.06	1876.2/1589/868.07	621.53	1589	1.3528	1.47e-31
SG_8697	GCTGCCTGGTAAGCCAGGAA	210.01/201.48/228.65	522.1/268.59/282.04	210.01	282.04	0.4237	0.11706
SG_8696	GTGCTACTTTCAGAGGCAGT	117.14/182.59/277.81	146.07/64.584/120.13	182.59	120.13	-0.59994	0.14261
SG_8695	TCAGAGGCGCTCCAACAGAA	147.26/227.56/340.69	99.683/170.17/215.19	227.56	170.17	-0.41715	0.23187
SG_8694	CGCTCCTCTGAAGACGCGGG	206.67/178.99/158.91	74.022/118.92/35.517	178.99	74.022	-1.2626	0.012732
SG_8693	CGTTGCGGAAGGTGGGGTGT	207.5/164.6/246.94	317.8/336.24/467.99	207.5	336.24	0.69373	0.0048107
SG_8692	TTTCTGGAGGAGTTAGGGGA	220.89/252.75/218.36	883.33/473.61/435.6	220.89	473.61	1.0969	8.79e-08
SG_8691	GTGGCCACACGGACACATGG	275.28/252.75/230.94	362.22/111.74/106.55	252.75	111.74	-1.1704	0.0055203
SG_8690	GAAAACCAGTCACCGCAAAA	297.87/283.33/280.1	366.16/438.76/479.48	283.33	438.76	0.62914	0.00404
SG_869	ACCAAGACTCCAGAGCAGGT	69.446/149.31/78.884	428.34/137.37/182.81	78.884	182.81	1.2022	0.00012149
SG_8689	AGGGGAACAGAAGCTGGCGT	283.64/229.36/325.83	46.387/140.44/277.87	283.64	140.44	-1.0089	0.0081146
SG_8688	ACCTGAGCTGCCAAGGGCTG	177.38/234.76/282.38	211.21/174.27/118.04	234.76	174.27	-0.42772	0.21536
SG_8687	GAAAACTCACCGGAAAGCGT	286.99/278.83/282.38	1029.4/1217.9/1509.5	282.38	1217.9	2.1047	2.53e-67
SG_8686	AGACTCCTGACAGGTTCTGG	348.91/347.19/291.53	315.83/238.86/472.16	347.19	315.83	-0.13619	0.60332
SG_8685	CCTTCAGCTTTGGTCCCTCG	477.76/326.51/560.19	652.38/559.72/300.85	477.76	559.72	0.228	0.2534
SG_8684	GCACTCTTGTCTGCTTACGA	304.56/318.41/195.5	124.36/114.82/186.99	304.56	124.36	-1.2854	0.0013493
SG_8683	CAAGGAGGTGGGCCCTGACT	288.66/259.95/369.27	466.83/173.25/217.28	288.66	217.28	-0.4082	0.19116
SG_8682	ACCTGCTGCATTGAGAGCAG	123/137.62/121.18	40.466/20.503/24.026	123	24.026	-2.3088	0.0036594
SG_8681	TGTGTTGGGTACCGGGGGCG	146.42/190.69/258.37	108.57/132.24/122.22	190.69	122.22	-0.63752	0.11647
SG_8680	AGACATTAGCGCTAGGAAGA	51.876/87.248/133.76	291.15/133.27/80.435	87.248	133.27	0.60547	0.10717
SG_868	AACAGGAAGCGGAAGCAGGA	176.54/216.77/184.06	62.179/215.28/267.42	184.06	215.28	0.22488	0.4657
SG_8679	CGACGGAGGCGGAAAATCCT	412.49/356.19/165.77	707.65/120.97/81.48	356.19	120.97	-1.5502	0.00012136
SG_8678	TGTGGCATTACTACCGACGC	108.77/119.63/155.48	82.905/68.684/127.44	119.63	82.905	-0.52375	0.27804
SG_8677	CCTCGAAGGGGCAGCGGTAG	260.21/165.5/176.06	345.44/155.82/432.47	176.06	345.44	0.96836	5.02e-05
SG_8676	GAAGATGCTGCAGGGGGCGG	34.305/75.555/33.154	68.101/34.855/27.16	34.305	34.855	0.022295	0.9977
SG_8675	AATCTTTGTATTGGAGACGC	144.75/132.22/125.76	237.86/177.35/113.86	132.22	177.35	0.42087	0.20709
SG_8674	GCTTGGGAGAGGTGGTTTGG	253.52/205.08/202.35	58.231/187.6/174.45	205.08	174.45	-0.23213	0.49964
SG_8673	ATGGGGTCTTGAGGAGGGGC	49.365/73.756/90.317	267.47/264.49/158.78	73.756	264.49	1.8284	2.57e-13
SG_8672	ACGTCTCTATGGTGTGCCGG	179.05/297.72/189.78	296.09/376.23/114.91	189.78	296.09	0.63899	0.014541
SG_8671	ATCAGGTCAGCGGCGGACGC	450.15/334.6/443.58	1423.2/847.79/758.39	443.58	847.79	0.93296	4.53e-09
SG_8670	GGAGAGACGCTCTAGGCCGG	77.813/108.84/67.452	14.804/2.0503/16.714	77.813	14.804	-2.3181	0.015179
SG_867	CCTGAATCAGCGTTAGCATG	97.894/188.89/267.52	29.609/20.503/65.81	188.89	29.609	-2.6331	0.00022865
SG_8669	ACTAGCCCAGCTGGAGCGGG	70.283/127.72/99.463	23.687/278.84/244.44	99.463	244.44	1.2887	2.26e-06
SG_8668	CCTTCTCAGCTCCCTCGGGC	717.05/545.98/600.21	1022.5/1387/1232.6	600.21	1232.6	1.037	6.88e-15
SG_8667	AGTTGGGTGGGCTGGGGGAC	143.91/191.59/132.62	393.8/104.56/108.64	143.91	108.64	-0.40242	0.34613
SG_8666	TCATGTGTGTTGGTGGGCCT	157.3/277.93/278.95	457.95/417.23/846.13	277.93	457.95	0.71841	0.00076605
SG_8665	CACTTGGAGGCAACTGCCCA	408.31/200.58/500.74	518.16/282.94/415.75	408.31	415.75	0.026001	0.91007
SG_8664	TGGTTCACAGCCCTAATCAG	405.8/420.95/334.97	422.42/647.89/502.46	405.8	502.46	0.30755	0.14116
SG_8663	GGGGGTGCCTGTAATCCTGT	0/0/0	0/0/0	4.573	0	-2.4785	0.13505
SG_8662	AGCTGACCCCTGGAGTCAGC	384.05/476.72/289.24	249.7/201.95/529.62	384.05	249.7	-0.61906	0.035095
SG_8661	AGCAGAGGGAGTGCAGATAT	283.64/281.53/97.176	351.36/150.7/268.46	281.53	268.46	-0.068321	0.80834
SG_8660	AATGTGTGTGTGTGTGGCGG	220.05/144.81/122.33	191.47/76.885/71.033	144.81	76.885	-0.90471	0.070524
SG_866	TCTTCAAAAACTGGGGGCTG	224.24/111.53/200.07	159.89/47.156/128.49	200.07	128.49	-0.63488	0.10983
SG_8659	ACATTCAACCCTCCTCAGAG	382.37/382.27/352.12	468.81/317.79/383.37	382.27	383.37	0.0041307	0.98621
SG_8658	ATCCTGAGCCTCTTACAGGC	307.07/181.69/172.63	473.74/254.23/473.21	181.69	473.21	1.3761	6.85e-12
SG_8657	CGCACCGAAGACCGGAGGGA	408.31/367.88/397.85	687.91/841.64/704.07	397.85	704.07	0.82191	2.45e-06
SG_8656	CTTGCCGAGCTCCTCTCCCT	433.41/310.32/415	417.49/378.28/357.26	415	378.28	-0.13333	0.58073
SG_8655	GAACTAAAGCAAAACCACGC	210.85/143.91/187.49	257.6/113.79/167.14	187.49	167.14	-0.16487	0.63766
SG_8654	GCTGGAGAGCGGCAGGAGCT	339.7/193.39/227.51	211.21/288.06/358.3	227.51	288.06	0.33915	0.20707
SG_8653	GGGTCCCAAACACCCTAAGA	48.529/40.476/109.75	53.296/55.357/29.249	48.529	53.296	0.13258	0.82666
SG_8652	TTTGAAAATGCACCAAGCAC	273.6/198.78/249.23	655.34/271.66/621.54	249.23	621.54	1.3149	1.55e-13
SG_8651	AGAAAGGTGAAAGGACCTCG	155.63/88.148/136.05	95.736/53.307/82.524	136.05	82.524	-0.7144	0.14047
SG_8650	CTTCCTGTCCGGGCAGGCCT	328.82/279.73/251.51	198.38/190.68/99.238	279.73	190.68	-0.55054	0.097151
SG_865	AGACACAGGAATTATGGTGA	378.19/465.02/616.21	234.9/348.55/580.8	465.02	348.55	-0.41492	0.099566
SG_8649	CCTGCTTTCTCCACCGCGAG	356.44/477.62/474.45	317.8/564.85/571.4	474.45	564.85	0.25113	0.20608
SG_8648	AGCCTCGGGCCCCGAGAATG	361.46/245.55/370.41	433.28/521.79/267.42	361.46	433.28	0.26081	0.24434
SG_8647	TAGAGGGTTAAGCCCGCGGG	119.65/162.8/210.36	88.827/116.87/193.25	162.8	116.87	-0.47482	0.25118
SG_8646	TCGCTCCGCTCCTTCCTCCG	276.11/234.76/227.51	249.7/469.51/340.54	234.76	340.54	0.53474	0.030257
SG_8645	TATTTATCGAGAACTTGCAG	229.26/321.11/272.09	183.58/429.53/258.02	272.09	258.02	-0.076336	0.79015
SG_8644	GAGCGAGGAGTGGGAAAGCT	151.44/100.74/150.91	33.557/161.97/107.59	150.91	107.59	-0.48425	0.25956
SG_8643	GGCCTGCCCGGACAGGAAGT	158.97/169.1/145.19	337.54/103.54/83.569	158.97	103.54	-0.6138	0.16069
SG_8642	CCGAGTCATCGATCCCGCGC	429.23/312.11/415	416.5/274.74/542.15	415	416.5	0.0051935	0.982
SG_8641	GCGCAGATCTCGTGCCGCTG	367.31/494.71/488.17	775.75/728.87/513.95	488.17	728.87	0.57732	0.00091633
SG_8640	AAAATCCGCCCGCGTGAGGA	273.6/234.76/260.66	332.61/381.35/200.57	260.66	332.61	0.35045	0.1638
SG_864	CGCGCCTGCCTAGCATACGC	224.24/307.62/297.24	419.46/423.38/437.69	297.24	423.38	0.50887	0.023004
SG_8639	CTTGTGAAAAACCGTCTCAG	215.03/241.96/218.36	346.42/639.69/263.24	218.36	346.42	0.6634	0.0063696
SG_8638	GATGGGCTCCGAGGGGCTTG	365.64/313.91/285.81	45.4/66.634/317.56	313.91	66.634	-2.2191	1.51e-05
SG_8637	ATGTGAAATGGCGGTCGGCG	198.3/144.81/220.65	75.009/61.508/40.74	198.3	61.508	-1.6728	0.0021301
SG_8636	CGGCGGGAAAAGGAGCGAGA	377.35/256.35/379.56	1064.9/298.31/645.57	377.35	645.57	0.77307	2.16e-05
SG_8635	ATCCTGCATAGCCGCCAAAA	425.88/331.9/408.14	150.02/823.18/830.47	408.14	823.18	1.0104	3e-10
SG_8634	GGTGGAACCTAGGCTGGACG	174.03/56.666/224.08	22.7/34.855/62.677	174.03	34.855	-2.2874	0.00077219
SG_8633	TTATTCCCCAGGGGCCGAGC	415.84/374.18/465.3	633.63/371.1/540.06	415.84	540.06	0.3763	0.062008
SG_8632	GCACCGCTGAGTCCGGATAG	481.1/522.59/563.62	304.97/364.95/518.13	522.59	364.95	-0.5168	0.036412
SG_8631	GAAAAGTTGTCAGAGGCCCT	361.46/248.25/165.77	109.55/78.935/155.65	248.25	109.55	-1.1729	0.0058473
SG_8630	GGAGAACGTCGCATTTAGGG	215.87/209.58/180.63	182.59/150.7/220.41	209.58	182.59	-0.19786	0.55664
SG_863	CCGCTGTGCTGTGAATTCGG	294.52/234.76/285.81	422.42/423.38/323.83	285.81	422.42	0.56199	0.011902
SG_8629	AGCTTAGAGGAATTAAACTT	243.48/134.02/153.2	623.76/724.77/215.19	153.2	623.76	2.0185	5.93e-34
SG_8628	GAGATCTACCCCAGGCCAGA	709.52/675.5/693.95	930.71/440.81/581.85	693.95	581.85	-0.25379	0.20204
SG_8627	GGGAACGTGAGTATCAACCA	74.467/180.79/92.603	128.31/114.82/141.02	92.603	128.31	0.46616	0.22624
SG_8626	CTCAGGCTCGAGCTGCAAAG	207.5/267.14/291.53	575.4/569.98/476.34	267.14	569.98	1.0904	7.33e-09
SG_8625	AAGTGTGCGTGCGTGACAGA	106.26/125.93/180.63	19.739/16.402/50.141	125.93	19.739	-2.6135	0.0020015
SG_8624	TTATAGACGTGAATGGAAAG	210.01/131.32/172.63	187.52/151.72/132.67	172.63	151.72	-0.18513	0.61287
SG_8623	CCGGTGGCGGATTCCGGAAT	160.65/73.756/124.61	23.687/38.955/16.714	124.61	23.687	-2.3472	0.0032503
SG_8622	ACCTGCTTCTAAGCTTCCAA	283.64/184.39/376.13	249.7/340.35/209.97	283.64	249.7	-0.18318	0.53037
SG_8621	AGATCGCTTTGTATCTAGCA	70.283/95.343/38.87	10.857/1.0251/20.892	70.283	10.857	-2.5879	0.013684
SG_8620	GGCCTTGATCCCGAACACCC	312.09/291.43/283.53	352.35/188.63/584.98	291.43	352.35	0.27301	0.26709
SG_862	GGAGGTGGAAGTTGGGGCGC	241.81/331.9/292.67	287.21/176.32/154.6	292.67	176.32	-0.72782	0.03446
SG_8619	GCAACGCGATCATTCAGAAG	432.58/283.33/361.27	244.77/215.28/193.25	361.27	215.28	-0.74416	0.017928
SG_8618	ACTGCCACCCACCAGGCACC	651.79/499.2/639.08	911.96/642.76/804.35	639.08	804.35	0.33137	0.049207
SG_8617	ACAACCCGGATCCGGAAGCG	261.89/164.6/131.47	223.05/149.67/122.22	164.6	149.67	-0.13633	0.71079
SG_8616	TGGCCCTGGGTCTGCACCGA	353.09/272.54/300.67	364.19/523.84/859.71	300.67	523.84	0.7989	6.41e-05
SG_8615	CCATCTAGGGATCCACACCC	395.76/483.01/413.86	328.66/422.36/414.71	413.86	414.71	0.0029685	0.98973
SG_8614	CACTTTGCCGCCTCAGGCCC	574.81/665.6/874.58	527.04/896.99/892.1	665.6	892.1	0.42199	0.008377
SG_8613	AGTGGAGCCGCTCTCCCCAC	483.61/380.47/404.71	180.61/271.66/452.32	404.71	271.66	-0.57334	0.042512
SG_8612	ATCTCACAGGCTTTAAACCG	274.44/203.28/204.64	184.56/121.99/215.19	204.64	184.56	-0.14823	0.65773
SG_8611	CAGATCTCTACGCCCCGCGC	397.43/399.36/305.25	499.4/388.53/386.51	397.43	388.53	-0.032618	0.89092
SG_8610	CAAGCTCCCCAGCATCATGC	294.52/158.31/202.35	265.49/207.08/169.23	202.35	207.08	0.033122	0.9165
SG_861	TTCAGGCACTTCCGAGGGGG	29.285/66.56/109.75	19.739/74.835/63.721	66.56	63.721	-0.061941	0.90453
SG_8609	AGGACAGCTCATTTGGCACC	409.15/429.94/469.87	793.52/540.25/518.13	429.94	540.25	0.32878	0.10365
SG_8608	CAACCCTCTGGGATAGATGC	360.62/241.06/145.19	291.15/139.42/241.3	241.06	241.3	0.001478	0.996
SG_8607	CGCAGCCCAGAATAGAGCCG	111.28/329.2/165.77	300.04/29.729/126.4	165.77	126.4	-0.38853	0.3301
SG_8606	GACTGGACGGACAGCTGCAA	292.85/200.58/268.66	621.79/104.56/287.27	268.66	287.27	0.096251	0.72319
SG_8605	ATCTAGAAGGCACTCTGGGC	285.32/276.14/178.35	250.69/106.61/191.16	276.14	191.16	-0.52826	0.11097
SG_8604	GACCCGACCCTGTCTCCAGT	916.19/1002.9/1036.9	1913.7/1365.5/1621.2	1002.9	1621.2	0.69236	8.29e-09
SG_8603	CCTGTTCCCCGGCGAATGCG	512.9/505.5/522.46	1297.9/738.1/1063.4	512.9	1063.4	1.0505	1.57e-13
SG_8602	GCTGCACGAAGCGAGTGGGC	394.09/518.99/345.26	490.52/278.84/358.3	394.09	358.3	-0.13698	0.57991
SG_8601	TACAGTAACCTCCCAGGCGG	604.94/385.87/450.44	219.11/458.24/427.25	450.44	427.25	-0.076095	0.73862
SG_8600	CCCGGCTAAAAGATGGCTGC	215.03/118.73/166.91	202.33/237.83/265.33	166.91	237.83	0.50827	0.080546
SG_860	CGGGCCTATCCCACCTGCTG	317.95/333.7/235.51	122.38/160.95/169.23	317.95	160.95	-0.9778	0.0063679
SG_86	TTCCCTGTGGCTCCGAGCCG	227.58/404.76/286.96	170.74/309.59/175.49	286.96	175.49	-0.70622	0.040599
SG_8599	GCCAGTAAGTCGTCGCACGC	627.53/725.87/808.28	1270.2/2379.3/981.93	725.87	1270.2	0.80645	1.49e-09
SG_8598	TTTCTGGGTGCTGAAGAAAT	51.876/63.862/105.18	45.4/140.44/138.93	63.862	138.93	1.1093	0.0018595
SG_8597	TGGTAAGTCCCGGGGATCGC	196.63/241.06/302.96	382.94/845.74/620.5	241.06	620.5	1.3604	1.84e-14
SG_8596	TGTCGACTCACTGGGCCCGC	308.74/293.23/432.15	323.72/523.84/453.36	308.74	453.36	0.55277	0.010669
SG_8595	AAGGAGGCGGCAGCAGTCCG	618.32/384.07/546.47	1110.3/1549/603.78	546.47	1110.3	1.0214	2.78e-13
SG_8594	CCCAGAAAGTGCCCTCTCCG	449.31/648.51/509.89	461.9/375.2/458.58	509.89	458.58	-0.15268	0.49014
SG_8593	AGAAAGGGCAAACTGTGACC	267.74/296.82/290.38	563.56/373.15/439.78	290.38	439.78	0.59714	0.0063938
SG_8592	ATTGAATATTAATCACCCCA	169.01/252.75/280.1	359.26/183.5/112.82	252.75	183.5	-0.45979	0.17295
SG_8591	GAGAACCGGGGCTGGAGGAG	90.364/62.963/85.744	59.218/53.307/37.606	85.744	53.307	-0.67562	0.24938
SG_8590	TTGGTAGCTATTCCACGAGC	131.36/58.465/72.025	405.64/139.42/29.249	72.025	139.42	0.94328	0.0088567
SG_859	AGCTTGAGTCTCGCGCGCGC	308.74/273.44/222.93	311.88/195.8/213.1	273.44	213.1	-0.35819	0.2552
SG_8589	GCCAACCGCCACCCAGAGAG	524.61/429.05/476.73	241.81/717.6/653.93	476.73	653.93	0.45512	0.013441
SG_8588	CGGTTTAGGCGGAGAGCGCC	317.95/359.79/357.84	449.07/453.11/649.75	357.84	453.11	0.33972	0.12047
SG_8587	GGACGAAGCTGGTGGCGAAG	110.44/113.33/98.319	0/41.005/29.249	110.44	29.249	-1.8814	0.01167
SG_8586	TCCCACCGCCATCTTTGCGG	534.65/527.09/380.7	1597.9/1020/907.77	527.09	1020	0.95115	7.42e-11
SG_8585	GATCCGAGCAAAACTTTCAA	214.2/297.72/266.38	359.26/312.67/607.96	266.38	359.26	0.43015	0.075655
SG_8584	AGTTCAGCCTGGAAAGCCCA	274.44/352.59/234.37	108.57/110.71/152.51	274.44	110.71	-1.3019	0.0020607
SG_8583	GCTGGACGGAGCTGGCAGGA	146.42/70.158/115.47	673.11/261.41/118.04	115.47	261.41	1.1719	1.13e-05
SG_8582	CAACAAAAAACACAATATGC	155.63/87.248/157.77	0/72.785/51.186	155.63	51.186	-1.5856	0.0074467
SG_8581	TCGTTTCAGGACCCGGACGG	306.23/435.34/325.83	201.34/339.32/324.87	325.83	324.87	-0.004208	0.98698
SG_8580	TGTGAGGCGAGAGGCTTCGG	427.56/341.8/407	795.49/703.24/634.08	407	703.24	0.78752	6.71e-06
SG_858	TGTGGGAGGAGCTGGGACGC	173.2/173.6/241.23	76.983/66.634/90.881	173.6	76.983	-1.1628	0.019745
SG_8579	AAAGAAATCTCCCAGGAGAA	124.67/187.99/252.66	241.81/241.93/189.07	187.99	241.81	0.36151	0.21372
SG_8578	GGAGCGGAGAGGCCAGAAGT	128.85/102.54/177.2	453.02/289.09/214.15	128.85	289.09	1.1596	5.55e-06
SG_8577	TCTAACCAAAATTTGAAATG	294.52/201.48/229.79	501.38/446.96/326.96	229.79	446.96	0.95677	6.79e-06
SG_8576	GTCAAAGAACGCGAACCCCG	134.71/182.59/154.34	58.231/42.031/8.3569	154.34	42.031	-1.852	0.0038112
SG_8575	ACGCAAAAGTATAAAAAGGC	108.77/89.047/51.446	77.97/137.37/260.11	89.047	137.37	0.61976	0.094306
SG_8574	CCAGAGCTTTCGAAAGGGCA	210.85/138.52/173.77	159.89/384.43/58.498	173.77	159.89	-0.11943	0.73778
SG_8573	GTGTGGAGTTGCGTTGGCGG	252.68/226.67/177.2	208.25/99.438/331.14	226.67	208.25	-0.12169	0.70064
SG_8572	AGTCATTTCAGTTAATAAAG	607.45/479.42/548.76	1950.2/915.45/712.42	548.76	915.45	0.73725	2.14e-06
SG_8571	CTGCAGCGGGCGTTTAGACG	138.06/133.12/193.21	228.98/107.64/240.26	138.06	228.98	0.72582	0.013024
SG_8570	CTTCAGCCTCCGAAAGCACT	402.45/400.26/392.13	797.47/1281.4/536.93	400.26	797.47	0.99269	1.11e-09
SG_857	GGAGCAGGAAATAAAAACTC	107.93/70.158/61.735	26.648/29.729/1.0446	70.158	26.648	-1.3639	0.080939
SG_8569	AAGCTCTGGAACCTGGAGAC	150.61/191.59/235.51	82.905/143.52/87.747	191.59	87.747	-1.1177	0.017557
SG_8568	AGGAGGCACCTGACCTCCAA	143.91/125.93/100.61	56.257/26.654/47.007	125.93	47.007	-1.4026	0.023186
SG_8567	CATAGTCCCAGCCCCTGAGC	267.74/312.11/292.67	188.51/107.64/470.07	292.67	188.51	-0.63193	0.058338
SG_8566	GAACCACTGTTGGCACGGGC	110.44/279.73/235.51	44.413/110.71/38.651	235.51	44.413	-2.3807	9.18e-05
SG_8565	TCTGGCAGCTGTCACTACCG	567.28/456.93/587.63	1899.9/3638.2/2010.9	567.28	2010.9	1.8239	5.14e-75
SG_8564	AGCTCCGAGGAGGTAGGCAG	151.44/200.58/157.77	330.63/215.28/65.81	157.77	215.28	0.44597	0.14399
SG_8563	GTGGTCTCCTCGAACTACGG	216.71/221.27/291.53	708.64/596.63/321.74	221.27	596.63	1.4269	2.04e-15
SG_8562	TTCCGGGAAGAACGGAATTG	123.83/107.04/180.63	7.8957/21.528/66.855	123.83	21.528	-2.4702	0.0027066
SG_8561	TTCGGTCCAGTCCCCAGAGT	330.5/377.78/185.21	445.12/217.33/401.13	330.5	401.13	0.27866	0.22941
SG_8560	AGTAGGGCGCAAGATGTCGG	272.77/282.43/240.08	1021.5/1003.6/2238.6	272.77	1021.5	1.9011	2.21e-45
SG_856	GCTGAGGCTAGTTGGGTAAG	271.93/241.06/122.33	78.957/108.66/249.66	241.06	108.66	-1.1422	0.0075136
SG_8559	CCTGGCAACTGAAATGGGAA	271.93/244.65/300.67	318.79/261.41/495.15	271.93	318.79	0.2286	0.37543
SG_8558	ACAGGGACGGGGAGGCAACA	393.25/315.71/301.82	2151.6/1462.9/734.36	315.71	1462.9	2.2085	4.46e-89
SG_8557	GCGGAGCAGCAGCATGAGCT	475.25/417.35/334.97	598.1/832.41/661.24	417.35	661.24	0.66263	0.00025538
SG_8556	TCTGGAGGAACGGGTGTCAG	276.95/186.19/233.22	823.13/429.53/375.02	233.22	429.53	0.87824	5.45e-05
SG_8555	AGCAGGCAGCTGCAGGGCAG	165.67/187.99/112.04	42.439/86.111/68.944	165.67	68.944	-1.2527	0.016664
SG_8554	AGGAAGCGCTGCTTCTGCAA	204.99/218.57/290.38	464.86/400.83/203.7	218.57	400.83	0.8719	0.00010421
SG_8553	GCAGCGGGTGCGCAGAAGAC	465.21/227.56/377.27	223.05/87.137/199.52	377.27	199.52	-0.91567	0.0048753
SG_8552	GCAAGGGCAGGACTTCCGAG	256.87/227.56/374.99	251.68/695.04/206.83	256.87	251.68	-0.029343	0.91933
SG_8551	AGGGGCGGGGCTCGTAAGGA	184.07/222.17/136.05	166.8/111.74/98.193	184.07	111.74	-0.71511	0.090937
SG_8550	GTGAGGTAGGACCGGCGGTG	223.4/328.31/232.08	331.62/266.54/412.62	232.08	331.62	0.51305	0.040208
SG_855	CCAACCATGATTTACAGGCG	195.79/88.148/139.48	23.687/94.313/196.39	139.48	94.313	-0.55959	0.21981
SG_8549	CTCCTGCGGACAGGGTCCTG	123/94.444/164.63	57.244/38.955/89.836	123	57.244	-1.0901	0.05557
SG_8548	ACGGGGAGGCAATGAGAGCG	74.467/79.153/82.314	36.518/30.754/50.141	79.153	36.518	-1.0952	0.11222
SG_8547	AACAAACGTGTGATCCAGAG	307.07/298.62/346.4	664.23/839.59/1180.4	307.07	839.59	1.4481	4.11e-21
SG_8546	TTCCCACGCGGTCTCTGGGC	353.09/293.23/307.53	525.07/467.46/179.67	307.53	467.46	0.6025	0.004659
SG_8545	CGTTGCTCCTAGGGCGAGGG	40.162/11.693/2.2865	0/0/5.2231	11.693	0	-3.666	0.04683
SG_8544	AAGGCCTTGCGACTCAAATA	423.37/223.07/407	308.92/109.69/316.52	407	308.92	-0.39666	0.13604
SG_8543	TTTCCAAGCAGCCTGCTAGG	389.9/246.45/267.52	236.87/96.363/303.98	267.52	236.87	-0.17485	0.55865
SG_8542	CAACTCAGCACTACCTGCAG	272.77/246.45/211.5	149.03/111.74/74.167	246.45	111.74	-1.1342	0.0071969
SG_8541	CGAAACCCCATATTACTCAG	300.38/119.63/324.68	640.54/723.75/785.55	300.38	723.75	1.2659	3.27e-14
SG_8540	TGGAGACTGGGCGCGTGCAA	415/409.26/403.57	456.96/215.28/208.92	409.26	215.28	-0.92364	0.0032869
SG_854	GGTCCCTGACAGAATAAAGA	235.11/229.36/280.1	320.76/345.47/331.14	235.11	331.14	0.49232	0.049378
SG_8539	TCCCGGAGATTGGCAGGACA	263.56/152.01/155.48	240.82/260.38/360.39	155.48	260.38	0.74018	0.0072245
SG_8538	TAGGGCGGCTGCTGCAGGGT	315.44/257.25/320.11	280.3/267.56/94.015	315.44	267.56	-0.23667	0.40342
SG_8537	GTCCACGCTTCTTAAACAAA	152.28/133.12/100.61	21.713/179.4/101.33	133.12	101.33	-0.39035	0.37565
SG_8536	GTCCCGCAGGCTGAAAGCCT	609.96/355.29/380.7	1041.2/398.78/672.73	380.7	672.73	0.81972	4.18e-06
SG_8535	TTCATGTCCCGCTGTGGGAG	272.77/239.26/237.8	250.69/265.51/448.14	239.26	265.51	0.14961	0.59458
SG_8534	ACGTTGTCCGCGACCTGGCC	322.13/432.64/352.12	636.59/275.76/317.56	352.12	317.56	-0.14859	0.5699
SG_8533	GACTGTGAGATGGCCAATGA	235.95/196.08/257.23	242.79/177.35/574.54	235.95	242.79	0.041075	0.88883
SG_8532	GGAGGCGCGCGAGTTCTGTG	188.26/242.86/114.32	253.65/647.89/255.93	188.26	255.93	0.44102	0.11823
SG_8531	CTCACAGCCGCGTGTAGACG	129.69/174.5/185.21	184.56/126.09/36.561	174.5	126.09	-0.46557	0.24424
SG_8530	AAGACCCAGACACCCGAGGG	365.64/285.13/280.1	119.42/89.187/30.294	285.13	89.187	-1.6657	0.00030361
SG_853	CATCCAGCTCTAAGTAGCAG	146.42/104.34/185.21	214.17/261.41/196.39	146.42	214.17	0.54552	0.073098
SG_8529	ACAGGGTGTGCCGGAATCAG	260.21/139.42/252.66	87.84/172.22/74.167	252.66	87.84	-1.5136	0.0011775
SG_8528	GGACTTATGCTCCCGCGAGG	270.26/270.74/267.52	39.479/83.036/338.45	270.26	83.036	-1.6906	0.00038063
SG_8527	TCCATCTGTCCGCAGGCAGG	430.9/380.47/309.82	244.77/409.03/480.52	380.47	409.03	0.10414	0.65258
SG_8526	CGCGTCCGCAGTGTCCCTGA	297.03/474.92/395.56	164.82/379.3/212.06	395.56	212.06	-0.89632	0.0046161
SG_8525	CGGAACGACCCGTTTCGGTG	378.19/386.77/427.57	524.08/315.74/353.08	386.77	353.08	-0.13113	0.59857
SG_8524	TGTCAGCGGCACTCACGCTC	317.95/210.47/315.54	542.83/596.63/375.02	315.54	542.83	0.78079	7.31e-05
SG_8523	CATAGAGACTGGAGAGCCGG	217.54/136.72/253.8	67.114/167.1/83.569	217.54	83.569	-1.3697	0.0042354
SG_8522	TAGCTAGCTGGGTTAGTAAG	256.87/188.89/132.62	212.2/453.11/83.569	188.89	212.2	0.16704	0.59116
SG_8521	GACGAAAGAGAAGCCCACGT	358.11/531.58/402.42	545.79/635.58/722.87	402.42	635.58	0.65806	0.00036284
SG_8520	TCCAGGGAGCTGGGACGACG	103.75/105.24/102.89	157.91/309.59/148.33	103.75	157.91	0.60128	0.084227
SG_852	ACCTCAAGCAGAAGATATGC	97.058/76.455/78.884	41.453/184.52/64.766	78.884	64.766	-0.28057	0.59909
SG_8519	AGCCTCGAAAGCCGCAGGGG	84.507/98.042/34.297	46.387/21.528/15.669	84.507	21.528	-1.9243	0.022259
SG_8518	AGACTTCGGCGGCGCAGCAA	487.8/426.35/323.54	471.77/603.81/822.11	426.35	603.81	0.50106	0.0085334
SG_8517	GGTGTTTACGGAGAAAAGTG	92.874/142.12/115.47	67.114/36.905/66.855	115.47	66.855	-0.77941	0.14309
SG_8516	AGCAACGTGGAGTAACCAAG	394.09/376.88/441.29	195.42/419.28/248.62	394.09	248.62	-0.66245	0.024445
SG_8515	GGGAAAGGGTGGGAGTCCAA	56.896/67.46/97.176	0.98696/14.352/30.294	67.46	14.352	-2.1568	0.025999
SG_8514	AGAAGGAGGGAGCTGGAGGC	0/6.2963/18.292	0.98696/0/0	6.2963	0	-2.8672	0.097789
SG_8513	CTGCCGTTGTGATCCGCAGG	272.77/347.19/245.8	224.04/137.37/273.69	272.77	224.04	-0.28275	0.35755
SG_8512	CTGCTGGCTTCTCCCCAACG	1048.4/993.91/905.45	1368.9/631.48/1217	993.91	1217	0.29184	0.036712
SG_8511	ACGGCTGATCGTCTGTGGCT	214.2/199.68/290.38	206.28/157.87/112.82	214.2	157.87	-0.4378	0.22533
SG_8510	GGAGCAAGAGAAGGAGGAGC	195.79/244.65/200.07	198.38/214.25/237.13	200.07	214.25	0.09835	0.75136
SG_851	AATACAACAGCTGCAAAAGT	568.12/429.94/476.73	473.74/452.09/268.46	476.73	452.09	-0.076427	0.73095
SG_8509	TTCCTGAGGGGGTTGCGCAG	265.23/411.96/429.86	421.43/325.99/500.37	411.96	421.43	0.03274	0.88619
SG_8508	GACCACTGATCCCAGCTGCG	233.44/400.26/300.67	384.92/568.95/416.8	300.67	416.8	0.46982	0.037529
SG_8507	TAGAACTTCGTGAAGCACAG	150.61/116.03/114.32	230.95/44.081/92.97	116.03	92.97	-0.31662	0.48855
SG_8506	CCCCACACTTCGCTGTGAGC	190.77/98.042/188.64	141.14/37.93/115.95	188.64	115.95	-0.69732	0.093691
SG_8505	CGTCGATCCTGTAGCTCAGA	106.26/209.58/121.18	39.479/111.74/98.193	121.18	98.193	-0.30074	0.50011
SG_8504	GAAGAAGGAATATTAAAGAT	376.52/363.38/520.18	281.29/369.05/272.64	376.52	281.29	-0.41939	0.13107
SG_8503	CCGCTTTAGAAGTGGGGGTG	64.426/103.44/104.04	20.726/52.282/54.32	103.44	52.282	-0.97094	0.10142
SG_8502	AGGTGGTCTGCAGCCGCGCA	270.26/346.29/365.84	661.27/544.35/741.67	346.29	661.27	0.93125	1.74e-07
SG_8501	TTCCCACGGTCGTTCTGGGC	262.72/115.13/347.55	369.12/403.9/221.46	262.72	369.12	0.48898	0.040327
SG_8500	GCGATCAAGGAAGACAGCGA	26.774/56.666/36.584	81.918/69.709/41.784	36.584	69.709	0.91178	0.064581
SG_850	TTTATTAACACATAAGGATA	212.52/225.77/200.07	117.45/77.91/230.86	212.52	117.45	-0.85012	0.039846
SG_85	CACTGCTGATGCTGTAAAAG	148.93/179.89/265.23	65.14/88.162/83.569	179.89	83.569	-1.0969	0.022634
SG_8499	AGCTCCGCGCCGTTCAGCTC	164.83/81.851/162.34	252.66/41.005/0	162.34	41.005	-1.9592	0.0023543
SG_8498	GGAAAGCGTGAGGAATGATA	90.364/30.582/51.446	79.944/0/60.587	51.446	60.587	0.2318	0.67557
SG_8497	GGTGTGCTGAGTAAACTCAC	174.03/124.13/126.9	16.778/107.64/80.435	126.9	80.435	-0.6513	0.18381
SG_8496	TATGACTCCAGTCCTGGCGC	169.01/134.02/110.9	21.713/34.855/111.77	134.02	34.855	-1.9129	0.0057198
SG_8495	TTATCCTCCCCCGACGAGGA	120.49/79.153/64.022	64.153/71.76/66.855	79.153	66.855	-0.2403	0.64748
SG_8494	AGTTTCCACACCTAGGAAGC	257.7/126.82/210.36	262.53/103.54/165.05	210.36	165.05	-0.34808	0.32465
SG_8493	GGGTCGAGCGGAACTGACGT	318.78/295.92/354.41	395.77/451.06/262.2	318.78	395.77	0.31122	0.18157
SG_8492	ATTGTGGGTCTCCGGGGGCG	434.25/571.16/575.05	660.28/315.74/442.91	571.16	442.91	-0.36614	0.10479
SG_8491	ACACGACCCCGAGCGGAGAG	237.62/241.06/259.52	1508.1/616.11/1022.7	241.06	1022.7	2.0803	4.17e-56
SG_8490	TTGCACTTGGGGCCGGCGTG	251.85/304.92/233.22	621.79/655.06/131.62	251.85	621.79	1.3005	3e-13
SG_849	ATTTCTCCTCAGCTGGATGG	670.2/581.05/923.74	838.92/1031.3/897.32	670.2	897.32	0.42049	0.0084397
SG_8489	AGCTCAGGCCAAGCTCCGGC	360.62/452.43/312.11	392.81/502.32/474.25	360.62	474.25	0.39423	0.06514
SG_8488	TCGCCTCAGGCCCTTTCGGC	149.77/97.142/157.77	43.426/85.086/14.625	149.77	43.426	-1.7629	0.0053619
SG_8487	ATTAACCAATGACGGGCCGC	216.71/288.73/194.35	105.61/311.64/422.02	216.71	311.64	0.52213	0.042282
SG_8486	GGGGGCCTGGGAGAAGGTGT	0/0/0	0/0/0	4.573	0	-2.4785	0.13505
SG_8485	GGCCTGGCTCGTTAGCGCAG	382.37/350.79/578.48	685.94/753.48/629.9	382.37	685.94	0.84144	1.82e-06
SG_8484	GACAGACAAAAATAAAACTC	145.59/104.34/77.741	136.2/83.036/145.2	104.34	136.2	0.38127	0.3113
SG_8483	TTCATTTAAAATGGAAATTG	232.6/294.13/293.81	566.52/324.97/377.1	293.81	377.1	0.35898	0.13089
SG_8482	ACTTCCAGAAGTCACTTCCG	381.54/372.38/549.9	1023.5/654.04/625.72	381.54	654.04	0.77598	1.79e-05
SG_8481	GCGAAGGGAGCATTCAAAAG	224.24/201.48/234.37	162.85/145.57/138.93	224.24	145.57	-0.61986	0.098557
SG_8480	ACCCGAGAAATTCACTACGA	268.58/408.36/345.26	355.31/268.59/413.67	345.26	355.31	0.041263	0.86741
SG_848	ATTTAAAGTAATAAAAGTTG	278.62/187.09/366.98	322.74/189.65/179.67	278.62	189.65	-0.55255	0.096756
SG_8479	GCTGCCTAAATACCTAAACC	141.4/262.64/155.48	49.348/63.558/47.007	155.48	49.348	-1.636	0.0065027
SG_8478	CAGGCGCACTGCACGAGTGG	138.06/91.746/121.18	40.466/61.508/53.275	121.18	53.275	-1.1707	0.046171
SG_8477	TAGGAGAGCTTTATATGAGC	159.81/71.058/198.93	50.335/21.528/119.09	159.81	50.335	-1.6473	0.0056896
SG_8476	GAACACTCCAGGCTTGGAGA	126.34/84.55/126.9	47.374/15.377/39.695	126.34	39.695	-1.6458	0.012739
SG_8475	CATGGTCATCAGATTACCTG	431.74/298.62/309.82	258.58/246.03/250.71	309.82	250.71	-0.30434	0.29753
SG_8474	CAGACATAAAGAGATTGCAG	348.91/254.55/376.13	112.51/216.3/583.94	348.91	216.3	-0.68725	0.028451
SG_8473	GTACTACAGGCAGTGTCTAA	215.03/239.26/210.36	148.04/329.07/343.68	215.03	329.07	0.61152	0.014302
SG_8472	TCCAACAAAAGTGTCCAGGC	228.42/216.77/180.63	161.86/234.76/380.24	216.77	234.76	0.11448	0.7005
SG_8471	ATGCAAGAGCCATTCTCACT	387.39/258.15/480.16	710.61/397.75/395.91	387.39	397.75	0.037976	0.87152
SG_8470	ATAAGAAGTCTCCAGAGCTG	140.57/99.841/147.48	83.892/123.02/37.606	140.57	83.892	-0.73777	0.12519
SG_847	AAGAGACTCTGAAGACATCG	308.74/255.45/307.53	151.99/181.45/239.22	307.53	181.45	-0.75793	0.025688
SG_8469	GCTGAATGGTGGAGCCAGGA	215.03/256.35/275.52	168.77/306.52/256.97	256.35	256.97	0.003507	0.99024
SG_8468	CAAGGACGTGGAAGCAGCTA	189.93/228.46/225.22	121.4/232.71/91.926	225.22	121.4	-0.88616	0.029632
SG_8467	ATTGGGGTGGCCCGTGTGGA	245.99/207.78/275.52	99.683/44.081/152.51	245.99	99.683	-1.2946	0.003479
SG_8466	CTGAGCAGTACTGTTGAGAG	245.99/290.53/206.93	486.57/416.21/195.34	245.99	416.21	0.7563	0.00067568
SG_8465	TCTGGACCTGCTCCAGACCA	216.71/279.73/257.23	710.61/696.07/314.43	257.23	696.07	1.4326	1.19e-17
SG_8464	CTGTGAGGTCCTCTCCCGCC	502.86/666.5/653.94	408.6/263.46/202.65	653.94	263.46	-1.3083	4.45e-06
SG_8463	GGAGCTCGCGGTGGACGTTG	256.03/323.81/220.65	819.18/1069.2/928.66	256.03	928.66	1.8548	1.83e-39
SG_8462	GCTCTCCTTACCTTTACCTG	503.7/403.86/492.74	219.11/210.15/182.81	492.74	210.15	-1.2255	0.00010786
SG_8461	CAAGTACTTAAATAGGTGAG	204.99/225.77/123.47	47.374/161.97/119.09	204.99	119.09	-0.77853	0.058246
SG_8460	TTCAGGGCGCGCGTGTCCCT	353.09/288.73/418.43	767.86/672.49/396.95	353.09	672.49	0.92754	1.58e-07
SG_846	CTGACTCTGCAGTGAGACGC	158.97/90.846/115.47	606/172.22/114.91	115.47	172.22	0.5727	0.087731
SG_8459	AGAGCCAGGAGAAAGAAAGC	124.67/101.64/169.2	17.765/53.307/148.33	124.67	53.307	-1.2104	0.03911
SG_8458	ATGATAACCGAGAGAGCGAG	91.201/100.74/123.47	132.25/36.905/118.04	100.74	118.04	0.22657	0.57547
SG_8457	AATTTCCATTTCCTTCCAGA	364.8/418.25/425.29	686.93/504.37/501.41	418.25	504.37	0.26952	0.19716
SG_8456	TTACCTAGAAGATGATCCAA	538.84/466.82/465.3	347.41/239.88/275.78	466.82	275.78	-0.75724	0.0070244
SG_8455	ATTGGCCTGAATCCCAAGAG	137.22/143.02/194.35	299.05/180.42/203.7	143.02	203.7	0.50728	0.10396
SG_8454	AACTTGCTCGGATGAAGTCA	163.99/111.53/192.07	83.892/267.56/120.13	163.99	120.13	-0.44585	0.27512
SG_8453	TGAAGCCTACTAACAACCCC	142.24/146.61/141.76	430.32/153.77/957.91	142.24	430.32	1.5903	9.82e-15
SG_8452	CGCCCGGCAAGACGCAACTC	458.51/730.37/698.52	630.67/800.63/465.9	698.52	630.67	-0.1472	0.44163
SG_8451	AAGGACTCGGTCTAACTCCG	115.46/232.06/190.92	159.89/143.52/110.73	190.92	143.52	-0.40926	0.27744
SG_8450	GGATTGTCGAAGGGACCGGA	87.017/56.666/157.77	44.413/70.734/149.38	87.017	70.734	-0.29512	0.56634
SG_845	CGAACGCATTTGACAGAAGC	297.87/270.74/348.69	319.78/178.37/288.31	297.87	288.31	-0.046872	0.86344
SG_8449	CTGTCTCTCTGGTTGGGTAG	183.24/266.24/364.7	107.58/225.53/319.65	266.24	225.53	-0.23844	0.43604
SG_8448	GCGCCTCCCCGACCACACTT	589.04/661.11/573.91	422.42/320.87/411.58	589.04	411.58	-0.51615	0.027292
SG_8447	TGGTCGGTGGTAAATGCAGG	261.05/159.21/142.91	49.348/111.74/65.81	159.21	65.81	-1.2618	0.018162
SG_8446	CTTGGCACCCACAGCCGGGA	203.32/391.27/334.97	395.77/156.85/173.41	334.97	173.41	-0.9459	0.0063477
SG_8445	GGGAGAGCTGGAATTTCTGA	89.527/42.275/86.887	111.53/115.84/122.22	86.887	115.84	0.41082	0.30987
SG_8444	TCTCCCGGAGGGTGAGGCGT	271.09/159.21/269.81	52.309/318.82/221.46	269.81	221.46	-0.28373	0.35842
SG_8443	GCGAAGGGAGGGACGAGGAA	278.62/240.16/218.36	318.79/172.22/291.45	240.16	291.45	0.2782	0.29942
SG_8442	TTCCTTCCCCGCGGATCTGG	438.43/375.08/370.41	398.73/298.31/366.66	375.08	366.66	-0.032664	0.89359
SG_8441	TGCAAAGTGGTGGGAGGCTG	212.52/369.68/393.28	154.95/152.75/1639	369.68	154.95	-1.2491	0.00058503
SG_8440	TCCGCCCCGCCCGAAAGGTA	466.88/380.47/576.2	1637.4/685.82/1367.4	466.88	1367.4	1.5483	5.51e-37
SG_844	GCGGGTGTGATCTGCCAAGC	184.91/323.81/300.67	33.557/79.961/240.26	300.67	79.961	-1.8977	7.7e-05
SG_8439	CGGCGGGTGGCTTCAGGACA	212.52/205.98/142.91	117.45/283.96/208.92	205.98	208.92	0.020378	0.94838
SG_8438	GGCCGCCCCCAAATTCGAGG	241.81/293.23/418.43	263.52/440.81/496.19	293.23	440.81	0.5865	0.0073711
SG_8437	GGGAAGCTCCTCCTGCTCCG	286.99/283.33/353.26	312.87/277.81/251.75	286.99	277.81	-0.046722	0.86613
SG_8436	AAACAGCAACACTATGAAGT	37.652/121.43/131.47	9.8696/36.905/52.231	121.43	36.905	-1.6915	0.01296
SG_8435	CTCTGCCTGTAAATCCCTGG	221.73/271.64/388.7	371.1/549.47/166.09	271.64	371.1	0.4487	0.059796
SG_8434	CCAGAGTTGATGGTAAGTAA	865.15/791.53/716.82	569.48/720.67/590.2	791.53	590.2	-0.42281	0.032902
SG_8433	ATAGCTGATGCTCCAGATCA	204.99/102.54/181.78	81.918/94.313/182.81	181.78	94.313	-0.93934	0.03958
SG_8432	GGAGAAGCTGAAATCTAGTA	121.32/135.82/169.2	21.713/42.031/4.1784	135.82	21.713	-2.5907	0.0014838
SG_8431	ACGAAACCTTCAGTTGGTAG	125.51/96.243/169.2	0.98696/11.276/24.026	125.51	11.276	-3.3652	0.00071267
SG_8430	ATTCACCAAGATCTTGGCAA	177.38/312.11/378.42	340.5/145.57/120.13	312.11	145.57	-1.0951	0.0034638
SG_843	CCGTATGGCCTTGGGCCTGG	311.25/228.46/194.35	119.42/175.3/108.64	228.46	119.42	-0.93016	0.023411
SG_8429	GTTCGAGTCTTTGGCTCCAA	160.65/173.6/134.9	62.179/140.44/171.32	160.65	140.44	-0.19262	0.61122
SG_8428	AGAAGAGGAATCCTCTCCCT	140.57/103.44/185.21	13.818/57.408/123.26	140.57	57.408	-1.2772	0.024364
SG_8427	TCCGCTGGAAGCAGGAGGGA	67.773/48.571/68.595	57.244/0/36.561	67.773	36.561	-0.87259	0.20427
SG_8426	TCATATCCAAGTTGTCTCCG	543.86/536.98/382.99	357.28/324.97/158.78	536.98	324.97	-0.72282	0.0055579
SG_8425	TGGCCGGCTCTTTCCCGTCA	717.05/415.55/451.58	495.46/523.84/513.95	451.58	513.95	0.18625	0.37027
SG_8424	CTGCGGCTGGAGAGGACTGA	179.05/268.94/267.52	198.38/186.57/168.18	267.52	186.57	-0.51756	0.12243
SG_8423	ACAGAAGACCGGTCCTGGGC	312.09/273.44/180.63	215.16/252.18/680.04	273.44	252.18	-0.11629	0.68857
SG_8422	ACCGGCGGTAGGGCTGGATG	230.93/261.74/258.37	277.34/477.71/246.53	258.37	277.34	0.1018	0.71231
SG_8421	TGAGGTGAGGGCTCCGTCAG	338.03/378.68/346.4	399.72/278.84/489.92	346.4	399.72	0.20598	0.37647
SG_8420	CTTATGAAATAAGGGCACAC	87.017/137.62/118.9	112.51/152.75/84.613	118.9	112.51	-0.078935	0.84981
SG_842	CATCCCGATGCCCCCACCAC	655.98/546.88/508.75	1162.6/1758.1/1267.1	546.88	1267.1	1.2108	1.09e-20
SG_8419	CCAAGGGGCAGAGGAAAAGA	90.364/90.846/72.025	0.98696/148.64/71.033	90.364	71.033	-0.34296	0.50514
SG_8418	AAGCCAGAAAGCACCGGCAG	334.68/254.55/337.26	433.28/99.438/214.15	334.68	214.15	-0.64178	0.041639
SG_8417	TATGAATGAGGCTTAAGAAA	110.44/232.06/133.76	845.83/1392.1/2345.1	133.76	1392.1	3.3699	8.58e-268
SG_8416	GTCAGCTAAACCACACCCGA	238.46/266.24/244.66	245.75/388.53/447.09	244.66	388.53	0.66509	0.0039557
SG_8415	CAAATGTCACCTTTCTGTAT	758.05/720.47/796.84	1054.1/866.24/838.82	758.05	866.24	0.19223	0.24057
SG_8414	ATCAGATTGAGGTATTCTGT	424.21/334.6/382.99	531.97/910.32/1246.2	382.99	910.32	1.2469	1.19e-16
SG_8413	GAGACTGAGGAATAGTAGAC	28.448/14.391/3.4297	0/0/28.204	14.391	0	-3.9441	0.034971
SG_8412	TGTCTTCTTGGCTCCGGGCA	217.54/123.23/222.93	309.91/100.46/100.28	217.54	100.46	-1.107	0.012444
SG_8411	TTGACAGAAGCAGATGGGGG	209.18/322.91/317.82	491.51/217.33/330.1	317.82	330.1	0.054498	0.83107
SG_8410	GATGAGGCTTGAGCAAGCGT	732.95/784.33/675.66	748.12/632.51/672.73	732.95	672.73	-0.12352	0.50585
SG_841	CTCCCAGGGCAGTTGGCAGC	239.3/265.34/264.09	181.6/128.14/230.86	264.09	181.6	-0.53778	0.11293
SG_8409	CGTCAGTCCAGCAGCGGGAG	320.46/247.35/347.55	504.34/54.332/465.9	320.46	465.9	0.53847	0.011851
SG_8408	AAAATCACCCAGCCGATTGG	156.46/227.56/290.38	297.08/220.4/153.56	227.56	220.4	-0.04592	0.88142
SG_8407	GAAGTTCTCCCGGCTCGCCG	319.62/298.62/339.54	159.89/293.19/383.37	319.62	293.19	-0.12412	0.64696
SG_8406	TCGAGAGGCAGGTGCTGCGG	346.39/406.56/529.32	514.21/784.23/389.64	406.56	514.21	0.33815	0.10159
SG_8405	GAGAACGCAGAGCGCAGCAA	328.82/341.8/318.97	361.23/282.94/463.81	328.82	361.23	0.13521	0.58031
SG_8404	GGGAAAAGGGGAGGTGGGAG	83.67/125.03/97.176	182.59/383.4/175.49	97.176	182.59	0.90303	0.0047828
SG_8403	GGTCGGAGTTCCGTGCGCAG	270.26/399.36/266.38	444.13/343.42/325.92	270.26	343.42	0.34452	0.16498
SG_8402	ACTGCTGCCGGGTTTCCCTC	748.01/805.92/864.3	2514.8/1646.4/1350.7	805.92	1646.4	1.0297	1.16e-18
SG_8401	AGGTGGGAAGGAGAGAGGGA	101.24/79.153/83.457	50.335/158.9/220.41	83.457	158.9	0.92084	0.0068151
SG_8400	GGCTGGGACACCTCCACTCT	500.35/321.11/448.15	800.43/787.3/293.54	448.15	787.3	0.81155	9.95e-07
SG_840	CACCAGAGCTCGTGAGGTGC	227.58/159.21/201.21	505.33/269.61/434.56	201.21	434.56	1.107	2.03e-07
SG_84	GAGCCGCGGTGTGGAACGGA	155.63/193.39/267.52	43.426/96.363/97.149	193.39	96.363	-0.99748	0.027269
SG_8399	GGTCGAGGCAATGATCCTCG	573.14/644.92/530.47	287.21/423.38/510.81	573.14	423.38	-0.43605	0.058678
SG_8398	TCTTACCTCGACCTCGGCCG	303.72/413.75/281.24	892.22/1225/533.8	303.72	892.22	1.5515	1.03e-25
SG_8397	ATTTGGGAACGAGATGCCCG	192.44/26.984/160.05	187.52/82.011/95.06	160.05	95.06	-0.74555	0.10128
SG_8396	CGAAAAGCGACTATAAACGC	92.037/169.1/132.62	91.788/52.282/121.17	132.62	91.788	-0.52609	0.25424
SG_8395	CGTTGGTTGAAAATCGCCCC	608.28/613.44/409.28	328.66/342.4/440.83	608.28	342.4	-0.82724	0.001154
SG_8394	AGGAGAGCGCAATGGAGGCG	126.34/61.164/152.05	143.11/58.433/245.48	126.34	143.11	0.17846	0.63097
SG_8393	CGAGACGCCAGTGGTCAACG	525.45/269.84/357.84	227.99/817.03/562	357.84	562	0.64981	0.00087615
SG_8392	CCGTGGCCGCGGGTGAGATT	229.26/284.23/398.99	159.89/336.24/284.13	284.23	284.13	-0.0004919	0.99857
SG_8391	TCGGGAATCCACCCGAAGAG	173.2/121.43/113.18	26.648/31.779/6.2677	121.43	26.648	-2.1467	0.0051438
SG_8390	ACTCAGAGCCCGGTGAGGGC	107.1/83.65/182.92	254.64/146.59/137.89	107.1	146.59	0.4493	0.21588
SG_839	ATTCCAGTCACTGTGGCCCT	318.78/536.08/474.45	530.99/256.28/215.19	474.45	256.28	-0.88592	0.0022778
SG_8389	CAGGTTGTCTTATAGGAGCT	142.24/136.72/78.884	178.64/119.94/43.874	136.72	119.94	-0.18742	0.64493
SG_8388	GGGTTCGCCACGCAGAGCAG	353.93/196.08/218.36	332.61/276.79/297.71	218.36	297.71	0.44546	0.090942
SG_8387	CGTACGCGCTATAAAAGGCG	99.568/100.74/189.78	63.166/123.02/79.39	100.74	79.39	-0.33979	0.48833
SG_8386	CACTGAGCAGCGCCCACGTG	569.79/522.59/350.98	531.97/452.09/716.6	522.59	531.97	0.025629	0.90088
SG_8385	GCGGTGCAGGACACGGGTCA	273.6/295.02/180.63	144.1/60.483/130.58	273.6	130.58	-1.0614	0.0070127
SG_8384	GGCCGGGAGGAGAAGTCAGG	112.95/153.81/126.9	27.635/75.86/85.658	126.9	75.86	-0.73472	0.14427
SG_8383	TTCTCGTCCTCTGCGTGCGC	339.7/284.23/277.81	262.53/283.96/422.02	284.23	283.96	-0.0013584	0.99604
SG_8382	GCGGGGCGGATTGACTCTTG	199.14/268.94/437.86	533.95/462.34/1138.6	268.94	533.95	0.98676	4.59e-07
SG_8381	TGTTATTTAACACGGGAAGG	170.69/83.65/139.48	102.64/36.905/58.498	139.48	58.498	-1.2394	0.0277
SG_8380	GCTAGTATCCGAGCAAAAGA	203.32/119.63/166.91	5.9218/31.779/33.428	166.91	31.779	-2.3569	0.00082952
SG_838	CAGGGCTTCAGATTAGTCAG	231.77/167.3/187.49	245.75/115.84/160.87	187.49	160.87	-0.21967	0.5379
SG_8379	CGAATTAGCGGGAGCGCGCG	118.81/131.32/106.32	39.479/19.478/54.32	118.81	39.479	-1.5655	0.01833
SG_8378	CAGGATTAAAGCTCTTAACT	51.876/68.359/227.51	28.622/306.52/507.68	68.359	306.52	2.1485	1.76e-21
SG_8377	GCACGTGGGAAACGTGCGGC	120.49/79.153/152.05	173.71/49.207/142.07	120.49	142.07	0.23591	0.52583
SG_8376	TGGGCGGGTGGTAGGTGAGT	123/145.71/184.06	21.713/71.76/52.231	145.71	52.231	-1.4627	0.013044
SG_8375	GGCCTCGTTCTGACTCCGGG	162.32/123.23/209.21	247.73/107.64/84.613	162.32	107.64	-0.58816	0.17128
SG_8374	GGTTGAGTCGTGACGGCCAC	444.29/393.97/362.41	803.39/386.48/393.82	393.97	393.82	-0.00054069	0.99817
SG_8373	CGCGCTCCACAACGCGGAAC	456.84/351.69/321.25	353.33/462.34/758.39	351.69	462.34	0.39366	0.068704
SG_8372	TCTGAAAGAGACTTGGGCCT	114.63/116.93/189.78	37.505/83.036/24.026	116.93	37.505	-1.6148	0.01715
SG_8371	CCTCGTGATCCCGAGCTTGG	330.5/259.05/317.82	308.92/479.76/167.14	317.82	308.92	-0.040859	0.87703
SG_8370	CACGTGTTCGGAGCTCCGCA	371.5/547.77/484.74	180.61/207.08/345.77	484.74	207.08	-1.2231	0.00012373
SG_837	GAGCTGAGACCAGACAGACC	199.14/249.15/260.66	52.309/112.76/262.2	249.15	112.76	-1.1367	0.0068313
SG_8369	GGCAGAGGCCGGAGGGGAAA	155.63/180.79/210.36	223.05/190.68/225.64	180.79	223.05	0.30155	0.31863
SG_8368	CGGGGCACGGGACGAAATTG	189.93/183.49/172.63	230.95/121.99/100.28	183.49	121.99	-0.585	0.14995
SG_8367	CCTTCTCTCCTCTAAGAAGC	116.3/31.481/35.441	145.08/44.081/31.338	35.441	44.081	0.30697	0.63589
SG_8366	AAAAAAAAATGCGAGTGCGG	193.28/83.65/129.19	118.44/104.56/182.81	129.19	118.44	-0.12435	0.76068
SG_8365	CCCAGGCTGGGAAACCTCCA	243.48/261.74/217.22	318.79/79.961/352.03	243.48	318.79	0.3874	0.13045
SG_8364	CCTCCCAGCCAGGAAGGGGT	129.69/181.69/206.93	123.37/330.09/144.16	181.69	144.16	-0.33181	0.37701
SG_8363	TTCCGGTGATCCACCACCCT	366.48/480.31/339.54	939.59/1512.1/975.67	366.48	975.67	1.4102	1.11e-22
SG_8362	CTGCGAATCTGTCTCCAAAA	338.03/403.86/442.44	253.65/368.02/245.48	403.86	253.65	-0.66891	0.021864
SG_8361	CTTCCCGCGGGACCTTGCTG	189.09/213.17/144.05	267.47/250.13/138.93	189.09	250.13	0.40173	0.1598
SG_8360	CATTAGACCCACAACTCCGG	454.33/264.44/313.25	46.387/26.654/72.078	313.25	46.387	-2.7293	2.9e-06
SG_836	CCTCTGAGCAGGGAAGCCTG	179.05/165.5/219.5	561.58/344.45/225.64	179.05	344.45	0.94003	8.73e-05
SG_8359	ATCAGTAGCCGAGCTTCCCT	613.3/615.23/465.3	458.94/458.24/415.75	613.3	458.24	-0.41972	0.059161
SG_8358	GCACTTCGTAAGGTTTAAAA	117.98/90.846/116.61	101.66/311.64/139.98	116.61	139.98	0.26144	0.48448
SG_8357	ACCAAGGATCACACTTACCA	543.02/575.66/548.76	354.32/365.97/259.06	548.76	354.32	-0.62968	0.011964
SG_8356	TGAGAGTCTGTTATAAACTA	174.03/167.3/337.26	56.257/146.59/224.59	174.03	146.59	-0.246	0.50857
SG_8355	TTCACAGAATGGAGGCGTGA	123/131.32/157.77	235.88/169.15/270.55	131.32	235.88	0.84013	0.0033446
SG_8354	GCCATCAAAACCTTCATCAG	127.18/119.63/225.22	188.51/69.709/103.42	127.18	103.42	-0.29581	0.49725
SG_8353	GATTGATCATCCTGTAGCGA	128.85/227.56/164.63	435.25/172.22/86.703	164.63	172.22	0.064686	0.85045
SG_8352	TGGTATTGACTGTTCCCCAG	529.63/557.67/455.01	802.4/705.29/499.32	529.63	705.29	0.41255	0.020635
SG_8351	AACAGAAAGAAAAATCACAG	231.77/240.16/213.79	132.25/94.313/217.28	231.77	132.25	-0.80471	0.040116
SG_8350	GCCTAATCACATTTATTCAT	640.08/612.54/602.49	942.55/415.18/429.33	612.54	429.33	-0.51169	0.02569
SG_835	TCTGGGCACTCCTGAGTCAC	353.09/353.49/320.11	260.56/458.24/670.64	353.09	458.24	0.37513	0.084313
SG_8349	TATGTCCTCCCTACTCACAC	281.13/291.43/251.51	179.63/230.66/349.94	281.13	230.66	-0.28439	0.34843
SG_8348	CTCATCCGGGGGCTGCAATG	257.7/200.58/299.53	496.44/357.77/519.17	257.7	496.44	0.94323	3.34e-06
SG_8347	CTGAGAGGATTATGAAAACG	85.344/106.14/82.314	74.022/51.257/22.981	85.344	51.257	-0.72447	0.22481
SG_8346	AGTCCGCTGGGCAGAGGCTT	220.05/130.42/84.6	1817/353.67/811.66	130.42	811.66	2.6284	4.67e-82
SG_8345	ACAGTACCCAAAACCGGTCC	267.74/341.8/342.97	161.86/260.38/500.37	341.8	260.38	-0.39118	0.17374
SG_8344	AAACACTGGGCAGGAGCCAA	104.59/96.243/131.47	109.55/35.88/17.758	104.59	35.88	-1.5175	0.028288
SG_8343	GCGGTGATTGTAGTAGGCTA	97.894/196.98/281.24	288.19/184.52/202.65	196.98	202.65	0.040746	0.89835
SG_8342	TGATCAGGTCCCATTGCGGG	170.69/157.41/203.5	103.63/54.332/63.721	170.69	63.721	-1.4075	0.0091791
SG_8341	GCAGAGAGGTGGGCGGCAGT	248.5/148.41/280.1	546.78/201.95/119.09	248.5	201.95	-0.29791	0.35523
SG_8340	GCAGGCGTATCAGGTTTCAG	225.07/148.41/190.92	169.76/147.62/230.86	190.92	169.76	-0.16857	0.62774
SG_834	GCGGGGGAGTCGGTTTCTCT	166.5/116.03/154.34	55.27/92.262/106.55	154.34	92.262	-0.73605	0.11042
SG_8339	TCACGCGCAGGAAACGAGAA	178.22/363.38/262.95	61.192/396.73/381.28	262.95	381.28	0.53439	0.022647
SG_8338	AAATGTAAGCGCGATGAATG	95.384/172.7/180.63	41.453/104.56/21.937	172.7	41.453	-2.0327	0.0014691
SG_8337	TAAATCCACTCTCTTTCCGG	466.04/407.46/417.29	535.92/303.44/371.88	417.29	371.88	-0.16577	0.49597
SG_8336	GAGACAGTACTCACTCCATG	302.05/342.7/202.35	30.596/259.36/320.7	302.05	259.36	-0.21905	0.44561
SG_8335	AGGGGTCGTTGCATCTGTCG	95.384/152.01/176.06	263.52/198.88/127.44	152.01	198.88	0.38549	0.2244
SG_8334	AAGGTGGGACGTTGGAGGGG	163.16/170.9/216.07	337.54/620.21/274.73	170.9	337.54	0.97778	5.03e-05
SG_8333	CTGTCACTGGCTCTGCTCGG	324.64/340.9/371.56	929.72/341.37/235.04	340.9	341.37	0.0019939	0.99369
SG_8332	GGTCGAGTCCGAGGGGGAAG	245.99/293.23/261.8	111.53/150.7/49.097	261.8	111.53	-1.2237	0.0037142
SG_8331	AGTGGTGCGTAGGCCAGGCC	318.78/447.03/244.66	410.58/738.1/810.62	318.78	738.1	1.2087	3.44e-13
SG_8330	AGCTACCTGCAGGTAAGACT	674.38/632.32/653.94	544.8/482.84/506.64	653.94	506.64	-0.36756	0.083417
SG_833	TGTTTCCTGGCTGATAAAGC	107.93/70.158/81.171	138.18/49.207/1.0446	81.171	49.207	-0.71075	0.24168
SG_8329	GAAGAAACCTTTAAACGCTA	85.344/63.862/40.014	13.818/5.1257/1.0446	63.862	5.1257	-3.4044	0.0068004
SG_8328	GATAGCCCAATGACAGAGGT	128.02/96.243/150.91	65.14/139.42/127.44	128.02	127.44	-0.0064229	0.98685
SG_8327	GGCCCTCAAAGCCACGCTCG	139.73/175.4/269.81	27.635/191.7/220.41	175.4	191.7	0.12754	0.69571
SG_8326	CGTCCCAAGATCGTAGCACA	213.36/232.06/184.06	409.59/356.75/171.32	213.36	356.75	0.73891	0.0019803
SG_8325	AAATGCCACGGTACGATTGG	272.77/418.25/520.18	873.46/976.95/774.06	418.25	873.46	1.0606	9.27e-12
SG_8324	ATGGAACTCCTGGGGTGCAG	135.55/165.5/116.61	21.713/224.5/7.3123	135.55	21.713	-2.5878	0.0015048
SG_8323	GTCCTGTACCGGGAAGGGGC	299.54/384.97/301.82	188.51/188.63/91.926	301.82	188.51	-0.67617	0.042835
SG_8322	CGATCTACTTGCCGGGAAGG	274.44/279.73/186.35	75.996/114.82/290.4	274.44	114.82	-1.2499	0.0026631
SG_8321	GGCTCCCAGGAGCGAAGGTG	124.67/187.09/90.317	274.38/173.25/84.613	124.67	173.25	0.47152	0.16089
SG_8320	GGACCCAGTGAGACGGGGGA	196.63/107.94/138.33	18.752/44.081/39.695	138.33	39.695	-1.7756	0.0069634
SG_832	GAGAATGGGAAATGGAGCCT	203.32/105.24/147.48	45.4/333.17/59.543	147.48	59.543	-1.2942	0.020389
SG_8319	AGCCCCCAAAAGTCAGCGCT	338.03/309.42/543.04	634.62/257.31/560.96	338.03	560.96	0.72905	0.00017874
SG_8318	AGACGTGGCTGCACCCCGGA	281.13/558.57/480.16	200.35/636.61/514.99	480.16	514.99	0.10082	0.6284
SG_8317	ACGTGGCGCTCCCTCTCTGC	1153.8/1127.9/1302.2	1069.9/880.59/1722.6	1153.8	1069.9	-0.10888	0.46845
SG_8316	TGCGATGGCGAAGGACGGCG	389.9/255.45/394.42	496.44/493.09/271.6	389.9	493.09	0.33796	0.10842
SG_8315	AGCGTAGCTTCCTTGTCGTG	363.13/341.8/467.59	364.19/207.08/297.71	363.13	297.71	-0.28569	0.29019
SG_8314	ATCGGGGGAAACTGAGGCCC	416.68/375.98/300.67	787.6/641.74/258.02	375.98	641.74	0.76975	2.48e-05
SG_8313	GGAAGGCGGCCAGAGAGGTC	170.69/135.82/196.64	761.94/365.97/237.13	170.69	365.97	1.0959	1.99e-06
SG_8312	TTTCGAGAGATGGGGTGCGG	85.344/98.941/12.576	97.71/92.262/170.27	85.344	97.71	0.1931	0.66202
SG_8311	CGCCGGGTGAGTCCACAGCA	353.09/206.88/361.27	230.95/223.48/175.49	353.09	223.48	-0.65753	0.033356
SG_8310	GGAGACCTGACAGACAGCGT	188.26/112.43/185.21	100.67/161.97/41.784	185.21	100.67	-0.873	0.048941
SG_831	ACTAACGGAGCTCAGCTGGG	79.487/123.23/190.92	28.622/163/185.94	123.23	163	0.40069	0.24807
SG_8309	GCTCTCGTCTGTATTTCCGC	263.56/339.1/251.51	319.78/530/320.7	263.56	320.7	0.28209	0.27172
SG_8308	GTGCTCAACACCGACTGGAG	232.6/166.4/150.91	183.58/63.558/95.06	166.4	95.06	-0.80131	0.078213
SG_8307	GGCCGCGTGGCTGGAAGACA	306.23/339.1/308.68	535.92/420.31/648.7	308.68	535.92	0.79395	6e-05
SG_8306	CTCAGCGCGACCCTGGAGCT	326.31/272.54/357.84	325.7/84.061/218.32	326.31	218.32	-0.57762	0.064268
SG_8305	AAACTACGGCGGCTGGGGGC	96.221/215.87/254.94	190.48/813.96/556.78	215.87	556.78	1.3628	2.72e-13
SG_8304	AGCCTTACCATCATCACTAA	542.18/554.97/466.45	701.73/330.09/556.78	542.18	556.78	0.038249	0.84941
SG_8303	AGAAGACTTGCGCGCAGGGG	102.08/139.42/38.87	25.661/103.54/174.45	102.08	103.54	0.020305	0.96301
SG_8302	GTTAGGAGGGTTAAAAGTAC	97.894/157.41/113.18	17.765/34.855/36.561	113.18	34.855	-1.6711	0.016632
SG_8301	TCCCTTCCTCAGAGACGAAG	89.527/109.73/52.589	12.831/276.79/35.517	89.527	35.517	-1.3098	0.060223
SG_8300	TCGCTTGGTAGGGTGTGCTG	78.65/120.53/78.884	67.114/402.88/155.65	78.884	155.65	0.97154	0.004533
SG_830	GGACTTGTCACATGACAAGT	272.77/204.18/252.66	402.68/220.4/239.22	252.66	239.22	-0.078553	0.79133
SG_83	ACCATGTCAGCTGCACAGGA	302.05/168.2/252.66	17.765/63.558/130.58	252.66	63.558	-1.9742	0.00019696
SG_8299	GGATTGGGTTCAGTGGCGGG	126.34/70.158/117.75	40.466/18.452/20.892	117.75	20.892	-2.4395	0.0034773
SG_8298	AGATGACGTCACGCGGCCGC	204.16/196.08/196.64	79.944/192.73/82.524	196.64	82.524	-1.2426	0.010073
SG_8297	GCCGCTGCGACTACGAAGTA	109.61/54.867/49.16	38.492/36.905/66.855	54.867	38.492	-0.50046	0.45051
SG_8296	ACCTGGGCTCAGGAATGGTC	191.6/229.36/197.78	164.82/172.22/129.53	197.78	164.82	-0.26154	0.4588
SG_8295	AGGCTGGGCCGCAGTGAGTG	207.5/256.35/324.68	223.05/401.85/174.45	256.35	223.05	-0.19987	0.51557
SG_8294	ACACGTGGGGCCCAGGATGG	87.854/207.78/86.887	1007.7/211.18/746.9	87.854	746.9	3.0733	5.45e-117
SG_8293	GGGACTACGCGGTGACGTCG	443.45/416.45/468.73	444.13/322.92/314.43	443.45	322.92	-0.4564	0.080326
SG_8292	TCGTTGTGACACTACTGAGT	221.73/162.8/355.55	686.93/443.88/265.33	221.73	443.88	0.99816	2.69e-06
SG_8291	TTTGAATACTTAAAAATGGC	76.14/104.34/104.04	17.765/18.452/9.4015	104.04	17.765	-2.4847	0.0051001
SG_8290	AATATCTATACAAATAAAAA	158.97/224.87/212.64	451.04/296.26/111.77	212.64	296.26	0.47654	0.070741
SG_829	TCTGTTCCCCATGGTTCTGG	352.25/208.68/400.14	704.69/499.24/783.46	352.25	704.69	0.99834	6.9e-09
SG_8289	TCAACTAAGTGGTCAAAAAA	252.68/339.1/262.95	359.26/621.23/447.09	262.95	447.09	0.76355	0.00038969
SG_8288	TGAAATCGAAAAGTCTAGTG	167.34/184.39/154.34	79.944/69.709/110.73	167.34	79.944	-1.0564	0.031468
SG_8287	GAAATAAGCATATATTGCAG	138.06/223.07/153.2	233.91/282.94/31.338	153.2	233.91	0.60735	0.037198
SG_8286	GAAATCATTATGTTCAGACA	318.78/290.53/326.97	651.4/222.45/179.67	318.78	222.45	-0.51712	0.094616
SG_8285	GGCTAGGTTCATGATGACAC	292.85/264.44/366.98	278.32/217.33/279.96	292.85	278.32	-0.07312	0.79189
SG_8284	AGGCCGTGGGAGGAAAAACC	160.65/195.18/173.77	289.18/134.29/152.51	173.77	152.51	-0.18713	0.60822
SG_8283	AGGAGCCGGGCCTTCCAACC	299.54/442.54/341.83	190.48/515.64/316.52	341.83	316.52	-0.11066	0.67233
SG_8282	AGGCCCCCTCGGCAGTGAGA	285.32/382.27/378.42	549.74/442.86/259.06	378.42	442.86	0.22632	0.30822
SG_8281	TGGACACGCGCGTAGGGCTG	415/311.22/404.71	257.6/343.42/221.46	404.71	257.6	-0.64974	0.024905
SG_8280	CAGCAGCGACTAGCGGGGAA	165.67/62.063/142.91	475.72/257.31/305.03	142.91	305.03	1.0885	1.39e-05
SG_828	GTACTTACTGCCAACCTCAG	313.76/346.29/323.54	105.61/133.27/196.39	323.54	133.27	-1.2733	0.0010557
SG_8279	ACTGTCGGGTGTGGCCGCGA	280.3/332.8/305.25	339.52/173.25/386.51	305.25	339.52	0.15303	0.54266
SG_8278	TGCAGCTAGTAAGTCGACAC	234.28/79.153/185.21	205.29/54.332/62.677	185.21	62.677	-1.5481	0.0043026
SG_8277	CCTATATAAGCTCTTGCTCG	136.38/126.82/169.2	611.92/132.24/846.13	136.38	611.92	2.1575	4.66e-39
SG_8276	GCCCCCAGCCGTATTTCCGC	322.97/189.79/277.81	171.73/236.81/278.91	277.81	236.81	-0.22949	0.44333
SG_8275	TCAATGAGGGGCAGGGCCCG	461.02/452.43/400.14	3106/3474.2/1618.1	452.43	3106	2.7766	2.4272e-317
SG_8274	ACGGATGGCGGCGGGTACAG	586.53/687.19/745.4	664.23/616.11/954.77	687.19	664.23	-0.048963	0.79276
SG_8273	CCCGACAAAAGGGGAAACTG	176.54/238.36/171.49	88.827/61.508/42.829	176.54	61.508	-1.5061	0.0059383
SG_8272	AGGCACGTCTGCTTGGGCAG	235.95/204.18/138.33	154.95/112.76/380.24	204.18	154.95	-0.39577	0.27681
SG_8271	GCACTAGAGAGAGCGTCTTG	230.09/223.07/292.67	302.01/230.66/322.78	230.09	302.01	0.3909	0.13644
SG_8270	AACCGCGCGGAGGAGGCTGA	379.03/234.76/310.96	396.76/301.39/305.03	310.96	305.03	-0.027722	0.91683
SG_827	TTCATTTAAAATTGCCAAGA	285.32/278.83/309.82	179.63/179.4/305.03	285.32	179.63	-0.66459	0.051463
SG_8269	GAACCCCTGGTGGCCTCCCA	348.07/575.66/363.55	846.82/409.03/606.92	363.55	606.92	0.73775	8.41e-05
SG_8268	TCCGGTTCCGGTGTCAGCGG	245.99/398.46/605.92	452.03/386.48/395.91	398.46	395.91	-0.0092613	0.96865
SG_8267	AATTGCCATGGCAATGCGGT	120.49/136.72/168.06	47.374/125.07/60.587	136.72	60.587	-1.161	0.036424
SG_8266	GGCGGAGCCAGGGAAAGTCC	543.86/426.35/474.45	378.99/539.22/301.89	474.45	378.99	-0.32331	0.18185
SG_8265	CTGGAACCCCGGTCAGGCTC	109.61/116.93/219.5	15.791/65.609/79.39	116.93	65.609	-0.82415	0.12467
SG_8264	TGTCGTGTTGGTCTCTTGGG	332.17/301.32/337.26	66.127/98.413/217.28	332.17	98.413	-1.7448	7.28e-05
SG_8263	GCATGCAGTTCGTCGTGGCG	195.79/243.76/162.34	134.23/153.77/226.68	195.79	153.77	-0.34652	0.34229
SG_8262	CTCACCTAAGCTGGGAGAGG	49.365/86.349/67.452	11.844/26.654/33.428	67.452	26.654	-1.3076	0.094195
SG_8261	TTCCGCGGAACGCCGGGAAG	302.89/317.51/341.83	114.49/119.94/225.64	317.51	119.94	-1.397	0.00059089
SG_8260	GTGTTGTAGCTGCCTGGCCA	384.05/156.51/324.68	583.3/177.35/270.55	324.68	270.55	-0.26223	0.35239
SG_826	AGATGGAATAATGCCTACTG	164.83/192.49/202.35	556.65/159.92/584.98	192.49	556.65	1.5271	9.86e-17
SG_8259	GTTGACCGCATGCGACCCCG	399.94/397.56/270.95	2074.6/875.47/360.39	397.56	875.47	1.1369	1.88e-13
SG_8258	CTGGCTCACCGACCGCATTG	350.58/225.77/310.96	127.32/77.91/53.275	310.96	77.91	-1.9831	4.15e-05
SG_8257	GTTGTGGGTAGAGAGTTCCA	59.406/19.788/13.719	0/0/19.848	19.788	0	-4.3777	0.02102
SG_8256	GTAGCAGTGGGGCTTTGTGA	114.63/64.762/163.48	184.56/155.82/148.33	114.63	155.82	0.43962	0.21345
SG_8255	GGTATTTAATCGTCTCCCCG	105.42/139.42/230.94	24.674/21.528/66.855	139.42	24.674	-2.4513	0.0016738
SG_8254	TTTCGCGCCGCAAGTTCAGG	447.64/270.74/369.27	658.31/220.4/285.18	369.27	285.18	-0.37166	0.17786
SG_8253	AGGTCTTGTGCGTGGCCTCG	208.34/125.93/194.35	223.05/59.458/82.524	194.35	82.524	-1.2258	0.011155
SG_8252	GTGGGTGCTGGGGAGGCGAA	180.73/121.43/109.75	132.25/84.061/138.93	121.43	132.25	0.12224	0.75142
SG_8251	GCTATCCAGGGTGCTGAGCG	256.03/196.08/165.77	218.12/65.609/94.015	196.08	94.015	-1.0526	0.021161
SG_8250	TAGGGTTAGAACGACAGGGG	165.67/59.365/82.314	88.827/39.98/47.007	82.314	47.007	-0.7953	0.19931
SG_825	TTTGCTAGATGTCCATAATA	107.1/195.18/152.05	284.25/151.72/161.91	152.05	161.91	0.090094	0.79827
SG_8249	AAAGGGGGAGTTCCCGCCCC	184.91/347.19/344.12	246.74/318.82/208.92	344.12	246.74	-0.47825	0.105
SG_8248	ATCAAGTCCGCGGGGCATGG	300.38/375.98/361.27	314.84/235.78/416.8	361.27	314.84	-0.19785	0.4516
SG_8247	CATCGCAAAATGGAAGAAAG	282.81/285.13/224.08	311.88/192.73/255.93	282.81	255.93	-0.14353	0.61873
SG_8246	GAAGAATTAAGGGGGAGACA	141.4/98.941/322.4	158.9/58.433/124.31	141.4	124.31	-0.18449	0.64482
SG_8245	TGCAGTTGACGTGGAGCAGG	380.7/402.06/266.38	228.98/313.69/336.36	380.7	313.69	-0.2785	0.29094
SG_8244	CATCGTCCGATCCCGTCCAT	867.66/799.63/855.15	1519.9/1048.7/1096.8	855.15	1096.8	0.35873	0.014056
SG_8243	CTCGCGCGCCGACCAATCAG	391.58/264.44/485.88	1066.9/596.63/960	391.58	960	1.2916	1.12e-18
SG_8242	GCTGTGCGAAGGGCTGTGTG	163.99/149.31/93.746	107.58/55.357/180.72	149.31	107.58	-0.46921	0.27459
SG_8241	GGGTCCGTGAGGCTCTGTGT	186.58/226.67/116.61	190.48/110.71/52.231	186.58	110.71	-0.74772	0.078387
SG_8240	GGGGCTGTGCGGAGACCTTG	105.42/131.32/153.2	36.518/243.98/72.078	131.32	72.078	-0.85654	0.0962
SG_824	CGTTGCCTATTCTAAAATGT	489.47/350.79/392.13	313.85/549.47/279.96	392.13	313.85	-0.32033	0.22473
SG_8239	AGCAGACAGGTAGCCCCCAC	241.81/337.3/358.98	224.04/23.578/202.65	337.3	202.65	-0.73218	0.023453
SG_8238	GGCTGTGCGGCAGCTGTGTG	465.21/437.14/448.15	258.58/364.95/362.48	448.15	362.48	-0.30533	0.21649
SG_8237	GGGCGTGGTGTTGTCTGCGC	111.28/102.54/126.9	176.67/62.533/58.498	111.28	62.533	-0.82153	0.13397
SG_8236	GGTGCAGCACTTGGGAGAGG	94.547/114.23/61.735	26.648/54.332/10.446	94.547	26.648	-1.789	0.021304
SG_8235	TGTTCACAAAGAAGCCGCCC	181.56/322.91/318.97	198.38/127.12/244.44	318.97	198.38	-0.6824	0.036456
SG_8234	CCAGCTACGGCGGGAGGTGA	103.75/38.677/45.73	56.257/13.327/68.944	45.73	56.257	0.29311	0.60795
SG_8233	ACTTGATGACCGCGGAGCCC	355.6/284.23/284.67	210.22/265.51/242.35	284.67	242.35	-0.23131	0.43492
SG_8232	CTGCCCCAGTGTGCCCATGG	718.73/878.78/888.3	499.4/1073.3/865.98	878.78	865.98	-0.021138	0.89806
SG_8231	TCCTCCATGCCCAGGGACCG	518.76/269.84/480.16	1590/716.57/1261.9	480.16	1261.9	1.3921	1.73e-27
SG_8230	TGGCACCTGGGTACGCGTCG	429.23/362.48/216.07	734.3/382.38/640.35	362.48	640.35	0.81921	6.89e-06
SG_823	TCACCAAGCTACACTTGAAG	173.2/250.95/197.78	253.65/150.7/112.82	197.78	150.7	-0.39001	0.28988
SG_8229	GGCTGACAACGGTGCAGAAC	111.28/66.56/76.598	69.088/24.603/132.67	76.598	69.088	-0.14685	0.77533
SG_8228	AAGGCCGCGGAGGCTCAGAG	153.12/68.359/177.2	43.426/95.338/124.31	153.12	95.338	-0.67785	0.13565
SG_8227	CTGAGCGAGGCAGTGGTTAG	174.87/149.31/242.37	23.687/28.704/169.23	174.87	28.704	-2.5658	0.00041816
SG_8226	CCCACACACCCCTGACACAC	303.72/515.39/288.1	231.94/266.54/505.59	303.72	266.54	-0.18777	0.50768
SG_8225	GCTGGGATGCGCGGAGTAGC	143.08/89.047/90.317	125.34/120.97/136.84	90.317	125.34	0.46841	0.22884
SG_8224	TCGGCTCGTTCTCTCTGCGT	356.44/397.56/443.58	276.35/406.98/206.83	397.56	276.35	-0.5231	0.062045
SG_8223	CACACAGCGAATGCCCTCCG	390.74/238.36/337.26	443.15/379.3/324.87	337.26	379.3	0.16902	0.4792
SG_8222	TGGAGTTCTCACTCGGCCGC	869.33/899.47/731.68	936.63/907.25/1158.5	869.33	936.63	0.10745	0.49795
SG_8221	ATAGGACCCCGGCCATTGGC	246.83/305.82/334.97	586.26/471.56/321.74	305.82	471.56	0.62312	0.003266
SG_8220	CGGGAAGCGACTGAGGAGCG	187.42/139.42/132.62	161.86/117.89/24.026	139.42	117.89	-0.24008	0.55857
SG_822	ATCTCAAACCTCATCCACAA	208.34/301.32/326.97	1069.9/272.69/1336.1	301.32	1069.9	1.8246	5.11e-43
SG_8219	ACCCAAGGGCGAGTCTGGCA	336.35/301.32/259.52	773.78/229.63/480.52	301.32	480.52	0.67152	0.0013461
SG_8218	GCGCGGCTGAAAGCGTGTGG	238.46/335.5/427.57	1051.1/521.79/988.2	335.5	988.2	1.5557	3.19e-28
SG_8217	TGCCTAGAGCTCGTCAGACA	169.85/238.36/192.07	167.78/550.5/198.48	192.07	198.48	0.047123	0.88362
SG_8216	GATGGTTGTGTCCCGAACGA	336.35/212.27/212.64	131.27/313.69/191.16	212.64	191.16	-0.15287	0.64249
SG_8215	AGGCCTGACCCTGACGGGTG	508.72/307.62/451.58	254.64/396.73/354.12	451.58	354.12	-0.34986	0.16147
SG_8214	TGGCACCCGGGAAGACGCTG	203.32/233.86/300.67	209.24/316.77/446.05	233.86	316.77	0.43616	0.088816
SG_8213	TTTCTCTGGCAGAAACTGAG	161.48/176.3/83.457	228.98/115.84/384.42	161.48	228.98	0.50119	0.090418
SG_8212	CCAGACACATGTTATTCCCA	877.7/742.96/740.82	1383.7/1263/751.07	742.96	1263	0.76467	1.18e-08
SG_8211	GGCTGAGGGAAAACCGCTAA	222.56/133.12/181.78	454.99/475.66/373.97	181.78	454.99	1.3189	1.29e-10
SG_8210	TTTGCAGCAAATGGTGATGT	454.33/350.79/318.97	294.12/388.53/448.14	350.79	388.53	0.147	0.53415
SG_821	GCAGTAGGAGGGGCAACCTT	323.8/375.08/377.27	207.26/420.31/726	375.08	420.31	0.16384	0.4724
SG_8209	AGGAAAGTTCTAATAAGGAG	270.26/298.62/305.25	129.29/150.7/162.96	298.62	150.7	-0.98197	0.0078271
SG_8208	CTCATAAAGAACACACTCAA	137.22/366.08/329.26	277.34/209.13/146.25	329.26	209.13	-0.65231	0.040532
SG_8207	AAGTTACCTGGAGATAACAA	197.46/103.44/156.62	299.05/1283.5/176.54	156.62	299.05	0.92871	0.00028043
SG_8206	CTTTGGTCTACCAAATAATG	202.48/225.77/233.22	337.54/119.94/288.31	225.77	288.31	0.35142	0.19069
SG_8205	GGCCAGCATGGAACATCTGT	83.67/236.56/179.49	127.32/36.905/97.149	179.49	97.149	-0.87888	0.05107
SG_8204	CTCTGGACTCCTCAGATGAG	80.323/135.82/189.78	110.54/11.276/67.9	135.82	67.9	-0.9897	0.061103
SG_8203	GTGTGTCAGGTTGGATGCTG	209.18/85.449/318.97	691.86/381.35/403.22	209.18	403.22	0.94354	2.33e-05
SG_8202	CAGCTGCACCCTCCCTGTGA	315.44/341.8/299.53	681.01/896.99/1545	315.44	896.99	1.5048	3.34e-24
SG_8201	TGGCCTCTGAAGGTCACTCG	179.89/179.89/214.93	300.04/399.8/128.49	179.89	300.04	0.7348	0.0044715
SG_8200	GCTGCGGGAAGGAAAGGGGG	179.89/121.43/124.61	80.931/217.33/299.8	124.61	217.33	0.79751	0.0074364
SG_820	AAATTGGGGACATGATGACA	165.67/157.41/227.51	658.31/288.06/516.04	165.67	516.04	1.6333	4.36e-18
SG_82	CATTCTTCTCAGCATAGAGC	165.67/350.79/181.78	430.32/454.14/262.2	181.78	430.32	1.2387	4.98e-09
SG_8199	AGCCCGAGAGAGTTCTGGCG	306.23/133.12/131.47	303/147.62/165.05	133.12	165.05	0.30807	0.37385
SG_8198	CCACGGACACCAGCACCGCA	751.36/599.04/583.06	1350.2/999.51/711.38	599.04	999.51	0.73759	7.98e-07
SG_8197	CAGTCTGCACAAGGGGAGGG	192.44/225.77/181.78	1366.9/1325.5/575.58	192.44	1325.5	2.7777	2.55e-147
SG_8196	GAGTCTAAGGCGACCTGGTG	80.323/95.343/128.04	108.57/60.483/131.62	95.343	108.57	0.18554	0.65946
SG_8195	TAGACTTAGATGGGACGGGG	100.4/323.81/105.18	149.03/123.02/147.29	105.18	147.29	0.48193	0.1827
SG_8194	AGGAGGGCGGATGGAGTGGA	77.813/59.365/171.49	77.97/20.503/7.3123	77.813	20.503	-1.8739	0.029046
SG_8193	CCAACCAGGTGGGTGGGCAA	311.25/202.38/181.78	299.05/231.68/248.62	202.38	248.62	0.29554	0.3047
SG_8192	GCTCTCGTCTGGCGAATGCG	313.76/233.86/357.84	549.74/471.56/383.37	313.76	471.56	0.58624	0.0057476
SG_8191	CTGCTACCTAGGCAGGCGTG	61.079/201.48/137.19	235.88/183.5/143.11	137.19	183.5	0.41697	0.20442
SG_8190	GAAGCAGGGCCTGGAACTGC	163.16/184.39/237.8	125.34/172.22/158.78	184.39	158.78	-0.21447	0.54988
SG_819	ACATGGACATGAACCTGGAG	168.18/284.23/187.49	269.44/350.6/186.99	187.49	269.44	0.52081	0.057952
SG_8189	CGACACCCAGAAGGGCGACG	256.87/304.92/368.13	103.63/403.9/71.033	304.92	103.63	-1.5478	0.00034613
SG_8188	ATTGGACGACTGGGGTGAGG	152.28/134.02/141.76	116.46/37.93/80.435	141.76	80.435	-0.8099	0.098595
SG_8187	GCTAAGCGGCGCTGGTGAAG	98.731/70.158/75.454	168.77/67.659/49.097	75.454	67.659	-0.15515	0.76511
SG_8186	GGATTGAGGTCGCTGTGGGC	148.1/227.56/130.33	232.92/125.07/270.55	148.1	232.92	0.64979	0.02573
SG_8185	AAGTCATTCAGGAAAGAGGT	174.87/211.37/240.08	443.15/165.05/292.49	211.37	292.49	0.46671	0.078624
SG_8184	AGTGTGGAAAATCAGGAAAG	228.42/251.85/217.22	86.853/45.106/61.632	228.42	61.632	-1.873	0.00052357
SG_8183	CGTTCTGTGGGCGGAGTGGG	162.32/238.36/206.93	349.39/307.54/225.64	206.93	307.54	0.56938	0.027333
SG_8182	GTTATGGCAAAGGTGGATCC	162.32/158.31/243.51	321.75/200.93/389.64	162.32	321.75	0.98272	6.65e-05
SG_8181	CTATCAGGAAACCTGAGAAT	144.75/171.8/244.66	192.46/55.357/44.918	171.8	55.357	-1.6164	0.0047001
SG_8180	TTTATAAAGATAACAGCTGT	426.72/311.22/346.4	724.43/182.47/403.22	346.4	403.22	0.21852	0.34596
SG_818	TTTACCATGGAGCAGAAAAG	288.66/168.2/241.23	657.32/309.59/232.95	241.23	309.59	0.35867	0.16763
SG_8179	CCTTCAGCTTAACTGAAAAA	222.56/116.93/156.62	74.022/138.39/225.64	156.62	138.39	-0.17733	0.64187
SG_8178	AATGAATGAGATTGAGGGTG	118.81/198.78/157.77	54.283/36.905/155.65	157.77	54.283	-1.522	0.0084992
SG_8177	AGTGTTAAGTTATGCTGTGG	255.19/191.59/194.35	266.48/191.7/107.59	194.35	191.7	-0.019717	0.95202
SG_8176	ACATTACTAACCTTATCATC	340.54/348.09/341.83	238.85/27.679/121.17	341.83	121.17	-1.4886	0.00022717
SG_8175	ATCCTCCAAGGCGCGGGAGG	163.16/80.952/144.05	81.918/295.24/65.81	144.05	81.918	-0.80678	0.097149
SG_8174	CGGACGAGTCCTGAGGAAGG	215.03/190.69/257.23	494.47/327.02/283.09	215.03	327.02	0.60253	0.016148
SG_8173	GCAGCAACGCGCGCACTCTG	538/756.45/688.24	672.12/997.46/1115.6	688.24	997.46	0.5347	0.00040807
SG_8172	AAATAAGATCAAAGTGTAAG	241.81/384.97/193.21	131.27/404.93/400.09	241.81	400.09	0.7241	0.0014207
SG_8171	CAGCTCCGCACACAACACCC	643.42/608.94/847.15	1361/1123.5/896.28	643.42	1123.5	0.80326	1.25e-08
SG_8170	CTTAAAAGTCGCGGGGGGAG	162.32/243.76/178.35	107.58/171.2/26.115	178.35	107.58	-0.724	0.092481
SG_817	ATCCTGGGACCTCGTCACCG	451.82/433.54/634.5	365.18/349.57/677.95	451.82	365.18	-0.30639	0.21336
SG_8169	TTAGGGAGGGAGAGCGGCCT	255.19/129.52/174.92	166.8/123.02/170.27	174.92	166.8	-0.068177	0.84532
SG_8168	TTCATTTCGGGTCGGCCCGG	430.9/490.21/619.64	568.49/1359.3/550.51	490.21	568.49	0.21334	0.28207
SG_8167	CTAAGTGACGCTGGGCCCCG	449.31/248.25/360.12	677.06/686.84/567.22	360.12	677.06	0.90892	2.64e-07
SG_8166	TTCCACACGCCACGAGCCCG	323.8/409.26/589.92	379.98/365.97/537.97	409.26	379.98	-0.10681	0.6573
SG_8165	CGGCTGAGAGCGGAGGGGAA	143.91/207.78/149.77	646.46/75.86/176.54	149.77	176.54	0.23583	0.48415
SG_8164	ACTGAGCATGCCCGGTGCGG	604.1/628.73/699.67	301.02/429.53/478.43	628.73	429.53	-0.5486	0.016778
SG_8163	GTCTAACGGCACTGCTCCCG	143.08/201.48/234.37	1837.7/436.71/1312	201.48	1312	2.697	7.9e-135
SG_8162	GGCAGTCGGGGCGAAGGAAA	138.06/103.44/180.63	450.06/212.2/240.26	138.06	240.26	0.79492	0.0052493
SG_8161	GGGGAGGCAGCCTGAGTCGT	212.52/134.92/180.63	144.1/186.57/139.98	180.63	144.1	-0.32401	0.38834
SG_8160	GGTGTTCAGAAGACCGAGCC	183.24/258.15/276.67	592.18/186.57/149.38	258.15	186.57	-0.4663	0.16379
SG_816	AAAAGTTATAAACTCCTGCG	191.6/232.96/328.11	291.15/131.22/41.784	232.96	131.22	-0.82336	0.036374
SG_8159	GGTTCCCTGAGCTGGTGGAG	139.73/184.39/186.35	254.64/287.04/130.58	184.39	254.64	0.46353	0.10099
SG_8158	GCGCAGGTCTGCACGGCCAA	450.15/352.59/507.6	232.92/325.99/407.4	450.15	325.99	-0.46433	0.073983
SG_8157	ATGCATACGCTTTCGAGGGA	356.44/242.86/334.97	472.76/168.12/189.07	334.97	189.07	-0.82177	0.013718
SG_8156	ACACTGGACCCGACCCTAGT	661.83/598.14/548.76	593.17/613.03/1047.7	598.14	613.03	0.035408	0.8543
SG_8155	CGTCAGGGCTGGCTCTCAGG	221.73/139.42/201.21	670.15/551.52/141.02	201.21	551.52	1.4502	6.15e-15
SG_8154	TCCCCGGTGGACAGAACCCC	455.17/414.65/477.88	142.12/288.06/162.96	455.17	162.96	-1.4762	2.91e-05
SG_8153	TCTGCCACGACCCAGAAGGT	123.83/218.57/382.99	76.983/388.53/143.11	218.57	143.11	-0.6075	0.10813
SG_8152	GCGTGGCCTAGGAAGTCCCT	235.95/205.98/173.77	350.37/138.39/376.06	205.98	350.37	0.76353	0.0014989
SG_8151	AGAAAGGGCTGAGAACCCGG	109.61/203.28/186.35	95.736/106.61/22.981	186.35	95.736	-0.95361	0.035407
SG_8150	TGATGATGATGGGGGGAGGG	69.446/40.476/56.019	39.479/93.287/195.34	56.019	93.287	0.72562	0.097722
SG_815	CTGCGTGGATAAAACCCAAA	143.91/107.04/117.75	130.28/147.62/222.5	117.75	147.62	0.32364	0.37405
SG_8149	GAGGCTGGAGGTGACAGCTT	191.6/122.33/220.65	585.27/357.77/249.66	191.6	357.77	0.89742	0.00014487
SG_8148	GAGGAGGGGGGAAGAGAAGG	101.24/61.164/96.033	3.9479/16.402/17.758	96.033	16.402	-2.4792	0.0067058
SG_8147	GGGAAGGGGAAGGAGTAAAG	151.44/96.243/137.19	215.16/306.52/214.15	137.19	215.16	0.64544	0.032624
SG_8146	GCCGAGAAGACGCAGGGACC	102.08/277.93/186.35	578.36/92.262/209.97	186.35	209.97	0.17128	0.58352
SG_8145	AGAACGGGTCTCCTTCCCGA	326.31/232.96/262.95	100.67/155.82/156.69	262.95	155.82	-0.75113	0.039071
SG_8144	CAGGGTGTCTTCTTCTGGTG	266.91/241.06/101.75	126.33/151.72/115.95	241.06	126.33	-0.92676	0.020534
SG_8143	CCGGCAAAGGAGGCATCCGC	259.38/155.61/289.24	322.74/442.86/226.68	259.38	322.74	0.31422	0.21889
SG_8142	GACAGGACGCACTCAGCTCG	280.3/258.15/349.83	332.61/712.47/512.9	280.3	512.9	0.86941	1.51e-05
SG_8141	CTTCCCAAGGGACATGGGAG	91.201/234.76/112.04	101.66/14.352/76.257	112.04	76.257	-0.54908	0.27329
SG_8140	AGGTGAGTTCCCAGAGAACG	62.753/110.63/110.9	121.4/258.33/48.052	110.63	121.4	0.13278	0.74058
SG_814	AGAACCACCAGAGGCAAGCA	189.93/262.64/186.35	242.79/78.935/92.97	189.93	92.97	-1.0228	0.025885
SG_8139	AGACTGGGCAGGAGATGCCG	316.27/438.04/412.71	259.57/115.84/277.87	412.71	259.57	-0.66695	0.020881
SG_8138	CGGAGGGAAGCTCATCAGTG	159.81/231.16/202.35	6.9088/70.734/41.784	202.35	41.784	-2.2488	0.00035726
SG_8137	TGGCAGGAAGATGGCTGTGA	196.63/181.69/212.64	76.983/187.6/119.09	196.63	119.09	-0.7187	0.080387
SG_8136	GCTCAGGGAGAGCCCTGTTA	273.6/242.86/166.91	39.479/82.011/236.08	242.86	82.011	-1.5547	0.0012173
SG_8135	CTGCAAACCGAGCTGCGCTG	419.19/322.01/445.87	196.41/220.4/417.84	419.19	220.4	-0.92435	0.0029447
SG_8134	AGCTACCGGACTTCGTGCGC	767.26/637.72/704.24	1139.9/893.92/768.83	704.24	893.92	0.34364	0.032242
SG_8133	AAGAGCCAAGCGCGTGCACG	263.56/253.65/371.56	364.19/524.87/359.35	263.56	364.19	0.46504	0.052889
SG_8132	TTGAGCCCAGGAGACCAGGT	71.12/54.867/152.05	95.736/43.056/126.4	71.12	95.736	0.42365	0.33648
SG_8131	GGCCCTTGCTCTTCCTGGGG	236.79/345.39/238.94	137.19/112.76/253.84	238.94	137.19	-0.79603	0.038988
SG_8130	CGACAGTCCCGAGATGCCGG	489.47/516.29/292.67	297.08/136.34/514.99	489.47	297.08	-0.71849	0.0081483
SG_813	CCACAAGGCTCCTCTGCTCA	379.03/456.93/458.44	785.62/721.7/878.52	456.93	785.62	0.78055	2.7e-06
SG_8129	GAAGCCGCCGCAAGGCCTAG	323.8/228.46/242.37	81.918/67.659/123.26	242.37	81.918	-1.5534	0.0012363
SG_8128	CCTGCAGCAGGAACTGGCCG	513.74/489.31/516.75	682.98/376.23/554.69	513.74	554.69	0.11044	0.58328
SG_8127	GGGAGAATCCAACTGTAAAA	163.99/158.31/112.04	138.18/198.88/72.078	158.31	138.18	-0.1949	0.60966
SG_8126	GAAAGGTTCCGGGTGAGAGT	73.63/54.867/144.05	57.244/22.553/63.721	73.63	57.244	-0.35764	0.52583
SG_8125	TCTGCCTTAGTCCGACCTAG	283.64/350.79/368.13	595.14/383.4/705.11	350.79	595.14	0.76093	5.68e-05
SG_8124	GGAAGAAAGAGCTCTGTTGG	458.51/255.45/447.01	698.77/490.02/558.87	447.01	558.87	0.32155	0.10612
SG_8123	TGCAGCCGGATGAAGAACAC	229.26/169.1/278.95	64.153/500.27/323.83	229.26	323.83	0.49644	0.049742
SG_8122	TTCAAACTAAAAGGCTGGAA	169.85/74.656/115.47	186.54/90.212/56.409	115.47	90.212	-0.35264	0.44692
SG_8121	GGTGCGTGAGAAGGGAAGGG	81.16/80.952/72.025	69.088/64.584/42.829	80.952	64.584	-0.32144	0.54825
SG_8120	TACCCATCCATGGCAAACAA	271.93/144.81/94.89	276.35/114.82/199.52	144.81	199.52	0.45962	0.14542
SG_812	GAAGACTGGCCCGTGGGGTG	374.01/490.21/376.13	293.13/351.62/619.45	376.13	351.62	-0.096935	0.69745
SG_8119	TTCAGTCCTCTTTACTGGGG	259.38/220.37/289.24	414.53/430.56/481.57	259.38	430.56	0.72895	0.00089464
SG_8118	CCGTAGACTTCTGATAGCGC	35.978/131.32/157.77	35.531/119.94/105.51	131.32	105.51	-0.31312	0.46862
SG_8117	TAGAGAGACTAGGAGATTTG	122.16/191.59/44.587	149.03/96.363/110.73	122.16	110.73	-0.14052	0.73848
SG_8116	CAAGACGACGGCTTCCGGGT	793.19/696.19/713.39	1064.9/713.49/578.71	713.39	713.49	0.00021852	0.99903
SG_8115	TAAAGGACACAGCCGGTGGA	112.95/47.672/166.91	73.035/79.961/20.892	112.95	73.035	-0.62218	0.22367
SG_8114	ATTTCCCTAAGGTAAGCGTG	353.93/239.26/236.65	2684.5/350.6/461.72	239.26	461.72	0.94555	6.48e-06
SG_8113	CGTGGGTGCTCCGGAGGAAA	234.28/258.15/293.81	76.983/108.66/101.33	258.15	101.33	-1.3406	0.0022808
SG_8112	GCCTCCTCCTCCTCCAACAG	552.22/451.53/665.37	601.06/422.36/394.86	552.22	422.36	-0.38599	0.094353
SG_8111	TAACCGTTCAGGTAAATCGT	124.67/269.84/152.05	131.27/389.55/453.36	152.05	389.55	1.3515	7.47e-10
SG_8110	TCTCAGGGTTGTTCCACCTG	231.77/157.41/168.06	403.67/159.92/192.21	168.06	192.21	0.19264	0.55324
SG_811	CTACTTACTCAAGACGCCTG	338.86/447.03/289.24	537.9/391.6/289.36	338.86	391.6	0.20811	0.37599
SG_8109	TGAGCCCTAGTTGTCTTCAG	325.48/407.46/432.15	509.27/281.91/161.91	407.46	281.91	-0.52983	0.056512
SG_8108	GGAAGCCAGCACAAGGGAAA	99.568/143.91/113.18	40.466/363.92/275.78	113.18	275.78	1.2774	7.6e-07
SG_8107	AGGCAGAGACTTGCAGATGC	76.977/19.788/35.441	54.283/17.427/20.892	35.441	20.892	-0.73513	0.37144
SG_8106	TGCACAGGGGCTGTGGGCAG	185.75/132.22/164.63	187.52/149.67/95.06	164.63	149.67	-0.13655	0.71035
SG_8105	GGTCTTCACGCAGTTTCAGG	249.34/170.9/347.55	254.64/123.02/97.149	249.34	123.02	-1.0133	0.012269
SG_8104	ATTTCCCACAGGCCCCCAGT	543.86/573.86/759.12	738.25/488.99/492.01	573.86	492.01	-0.22159	0.30181
SG_8103	TGCTGGGCCCATTAGACAGG	122.16/162.8/126.9	39.479/113.79/121.17	126.9	113.79	-0.15602	0.70763
SG_8102	TTGGGGAGAGAAATGAGTTC	79.487/80.952/93.746	62.179/84.061/186.99	80.952	84.061	0.053723	0.91116
SG_8101	AGGACTGTTTGCCAGCTCAG	373.17/246.45/258.37	145.08/197.85/731.23	258.37	197.85	-0.38334	0.23923
SG_8100	TAAGGAAAATGGCAGAGTAA	117.14/179.89/198.93	286.22/213.23/261.15	179.89	261.15	0.53527	0.054512
SG_810	ATAGACGTTCCCAAGGTGGA	271.93/247.35/317.82	119.42/294.21/261.15	271.93	261.15	-0.058116	0.8385
SG_81	CACATGTAACGGACTACAGC	129.69/143.02/154.34	242.79/346.5/301.89	143.02	301.89	1.0726	2.07e-05
SG_8099	GGGGAGAAGAATAAAACTGT	39.325/53.968/59.449	0/7.176/135.8	53.968	7.176	-2.7491	0.019455
SG_8098	ACTGGCCCATACCAGTCAGT	66.936/167.3/134.9	211.21/117.89/186.99	134.9	186.99	0.46804	0.14978
SG_8097	TGAGGACTGTGAGTGAAAAG	240.13/148.41/140.62	49.348/270.64/314.43	148.41	270.64	0.86238	0.0013283
SG_8096	AAAAATCCTCATTTGTGTGC	209.18/329.2/300.67	524.08/1198.4/409.49	300.67	524.08	0.79954	6.3e-05
SG_8095	GTTTCTAGGACCTAATGCAC	107.93/14.391/82.314	173.71/32.804/173.41	82.314	173.41	1.0658	0.00099552
SG_8094	CAAGGCAAGAGAACTGTTGA	161.48/162.8/360.12	1513/723.75/1529.3	162.8	1513	3.2083	2.54e-249
SG_8093	GTTGGAGACCAACCAGCCCA	245.15/190.69/187.49	181.6/339.32/124.31	190.69	181.6	-0.070052	0.835
SG_8092	GTACCTAGTCTGGAATGCAG	51.039/129.52/93.746	10.857/159.92/109.68	93.746	109.68	0.22431	0.59185
SG_8091	CAAAAACTAAATTCTTCATG	256.03/368.78/293.81	270.43/218.35/350.99	293.81	270.43	-0.11924	0.67145
SG_8090	AGGGACTATGAGGTATGTAC	61.916/71.957/77.741	300.04/61.508/22.981	71.957	61.508	-0.22301	0.68121
SG_809	AGTAAGTGAAAGAACAGTCT	81.997/71.058/46.873	42.439/61.508/12.535	71.058	42.439	-0.73015	0.25797
SG_8089	GTTTATGTAATACCTGCAAA	342.21/433.54/274.38	552.7/472.59/674.82	342.21	552.7	0.69001	0.00044025
SG_8088	GAAGGAAGTGGAGTTAAGAC	252.68/143.91/155.48	85.866/231.68/152.51	155.48	152.51	-0.027632	0.93937
SG_8087	CAGACTCAAACTGATACAGC	161.48/312.11/285.81	19.739/880.59/666.46	285.81	666.46	1.2186	2.42e-12
SG_8086	TAGGGCCCTAAAAAGCACTG	234.28/104.34/112.04	321.75/145.57/112.82	112.04	145.57	0.37477	0.30523
SG_8085	GAGTTCTTGCTTGTTCAAAA	79.487/70.158/40.014	1.9739/157.87/26.115	70.158	26.115	-1.3919	0.077145
SG_8084	GGACCCTTCACCATGAAGGT	414.17/239.26/368.13	593.17/594.58/727.05	368.13	594.58	0.69018	0.00027849
SG_8083	CAACACGTTCAACAAGCACC	587.37/545.98/665.37	316.82/359.82/778.23	587.37	359.82	-0.70542	0.0045883
SG_8082	CTAGACACAAAGTGGCCAGC	288.66/236.56/257.23	506.31/238.86/222.5	257.23	238.86	-0.10649	0.72023
SG_8081	GCTGGGCAGCACTTTGCAGA	265.23/232.06/276.67	107.58/177.35/138.93	265.23	138.93	-0.92796	0.015461
SG_8080	AATCCAGTAAGAGAATATAT	261.89/135.82/310.96	410.58/380.33/555.73	261.89	410.58	0.64672	0.0041011
SG_808	GTCACCACCTAGAAAACATG	85.344/41.375/101.75	12.831/13.327/50.141	85.344	13.327	-2.5914	0.008221
SG_8079	AAAGTGTAGCTATGAAAGAA	145.59/107.94/140.62	110.54/157.87/75.212	140.62	110.54	-0.34446	0.4159
SG_8078	GCATCCATTAGTGAAGTCTG	558.08/458.73/498.46	1426.2/1181/1195	498.46	1195	1.2598	2.41e-21
SG_8077	CACTTACAAAAGAAATATTG	374.84/432.64/397.85	705.68/305.49/529.62	397.85	529.62	0.41182	0.042597
SG_8076	GAATGGAAGAATTATCAGGG	64.426/24.286/66.308	0/0/33.428	64.426	0	-6.0318	0.0010047
SG_8075	GTATATCCAAACCTAAACAC	172.36/184.39/160.05	134.23/69.709/206.83	172.36	134.23	-0.35839	0.35574
SG_8074	GGGCAGAGGGGAGGGAAGCT	88.691/158.31/147.48	38.492/23.578/17.758	147.48	23.578	-2.5948	0.00099297
SG_8073	GAGGCCCTACCCTCAGTCTG	389.07/510.9/564.76	761.94/471.56/320.7	510.9	471.56	-0.11535	0.59715
SG_8072	AATGGTTCTCGAAGCAAGCA	251.01/282.43/202.35	369.12/152.75/106.55	251.01	152.75	-0.71294	0.052254
SG_8071	ACAAGTAACTGGTTGAGCAC	383.21/342.7/317.82	293.13/492.07/198.48	342.7	293.13	-0.22469	0.40822
SG_8070	TACATGGCAACTGTGAGGAG	75.303/75.555/48.016	151.99/175.3/217.28	75.303	175.3	1.2082	0.00014946
SG_807	GGCCCTTCTATATTTGAAGA	245.15/180.79/315.54	70.075/45.106/91.926	245.15	70.075	-1.7922	0.00045933
SG_8069	AAGGTGAGACATTCTTGCTG	225.91/214.07/188.64	571.45/242.96/260.11	214.07	260.11	0.27982	0.32155
SG_8068	TTCCTCTTGTGCTCTTGCTG	194.95/348.09/277.81	511.25/242.96/220.41	277.81	242.96	-0.19265	0.51466
SG_8067	GAAGATGAAAAGAGTTGTCA	363.97/216.77/326.97	362.22/89.187/41.784	326.97	89.187	-1.8626	4.7e-05
SG_8066	AAAGAGGTGATGCTTCAGAA	330.5/529.79/365.84	684.95/390.58/631.99	365.84	631.99	0.78703	1.82e-05
SG_8065	TGTCTCTCAGACCCAGAAAA	107.93/109.73/145.19	9.8696/69.709/9.4015	109.73	9.8696	-3.3487	0.0013217
SG_8064	GCCCACTGACAACTAAATGT	143.08/336.4/365.84	507.3/219.38/337.41	336.4	337.41	0.0043074	0.98643
SG_8063	AGGTGGAGAAGGGGTGTAGG	129.69/227.56/284.67	110.54/189.65/137.89	227.56	137.89	-0.71868	0.06175
SG_8062	AGTGTTCTGGGTAAGGGCGA	87.017/52.169/32.011	36.518/20.503/194.3	52.169	36.518	-0.50301	0.4568
SG_8061	GAGGTAAAGTCCCTGTACCG	243.48/219.47/272.09	60.205/125.07/305.03	243.48	125.07	-0.95553	0.017408
SG_8060	CTCATCATTCAGGTCCTTGG	255.19/235.66/262.95	95.736/456.19/134.75	255.19	134.75	-0.91624	0.018382
SG_806	TAGATGATAGAAGACAGTAG	199.14/226.67/439.01	180.61/571/357.26	226.67	357.26	0.65408	0.0064062
SG_8059	TGGAAATGAGGGGCCCACCA	130.53/70.158/176.06	205.29/14.352/60.587	130.53	60.587	-1.0946	0.048714
SG_8058	AAAAGATCCTCCCTAAGAGA	70.283/193.39/192.07	242.79/169.15/482.61	192.07	242.79	0.33657	0.24668
SG_8057	GGAGGAGGGTTTGGGGACAG	276.95/139.42/188.64	521.12/336.24/293.54	188.64	336.24	0.83056	0.00066404
SG_8056	GTTGGGGACGGACGCACTAG	179.05/168.2/154.34	209.24/196.83/268.46	168.2	209.24	0.31328	0.31393
SG_8055	CCGACTGTAGGAGGCAGTGA	20.918/25.185/124.61	10.857/18.452/9.4015	25.185	10.857	-1.1431	0.25213
SG_8054	CTTGGAGGGCATCGCCCCTG	177.38/218.57/382.99	182.59/90.212/205.79	218.57	182.59	-0.25821	0.44361
SG_8053	CTGAAGAAGGGTCCGGAGTG	382.37/419.15/372.7	376.03/283.96/349.94	382.37	349.94	-0.12751	0.61014
SG_8052	GAGCTCCAGGGTCTCACAGG	200.81/221.27/190.92	103.63/77.91/98.193	200.81	98.193	-1.0247	0.022156
SG_8051	ACAGCACGTCTTCCCGGCCC	167.34/411.06/355.55	264.51/124.04/148.33	355.55	148.33	-1.2556	0.00070137
SG_8050	CCAGGCTAAGACGCCACACA	200.81/308.52/273.24	156.93/240.91/118.04	273.24	156.93	-0.79616	0.028223
SG_805	TGTAAATTCACAAACAACAA	228.42/221.27/88.03	497.43/488.99/254.88	221.27	488.99	1.1404	1.49e-08
SG_8049	AGCAGCTGGGAGAAGGGGCG	215.03/129.52/301.82	29.609/8.2011/68.944	215.03	29.609	-2.8192	6.42e-05
SG_8048	CGTGGGGGTCGTTGTCGTTG	438.43/486.61/394.42	468.81/433.63/656.02	438.43	468.81	0.096431	0.65744
SG_8047	GCACGCCCGTATCTCTAGCC	234.28/445.24/251.51	450.06/88.162/272.64	251.51	272.64	0.11593	0.67675
SG_8046	GTCGACCCCTCTGAGCGCCT	378.19/211.37/326.97	191.47/176.32/190.12	326.97	190.12	-0.77909	0.019168
SG_8045	ACACCGCGCGCGAGAGAGAA	239.3/176.3/190.92	24.674/55.357/76.257	190.92	55.357	-1.7678	0.0018847
SG_8044	ACGCACTTCCGCTTCCGGCA	823.32/706.98/650.51	3835.3/2682.8/1387.2	706.98	2682.8	1.9225	9.21e-110
SG_8043	GTCCGTGGGGCACAACCCAG	411.66/552.27/572.77	546.78/624.31/651.84	552.27	624.31	0.17658	0.35347
SG_8042	GGTTGCCCTGGGATGGGCTG	308.74/465.92/253.8	303/299.34/248.62	308.74	299.34	-0.044478	0.86813
SG_8041	TCCCAGAGACCACAGGACCT	239.3/245.55/248.08	193.45/229.63/499.32	245.55	229.63	-0.096321	0.75025
SG_8040	GGGGGAGCAGTGGAGACCCA	0/0/0	0/0/0	4.573	0	-2.4785	0.13505
SG_804	TTAAAGGTCTGTATACAAAC	83.67/93.544/152.05	172.72/13.327/27.16	93.544	27.16	-1.7474	0.023589
SG_8039	GGCTCAGCAGGGAAGTGACA	128.85/184.39/212.64	358.27/102.51/136.84	184.39	136.84	-0.42753	0.26695
SG_8038	ATACCGAGCTGAGAGTGATG	348.91/250.05/429.86	353.33/682.74/1019.5	348.91	682.74	0.96649	3.47e-08
SG_8037	CACAGGGTGTCGGGCAGCCA	338.03/369.68/313.25	1902.9/1006.7/904.63	338.03	1006.7	1.5716	2.6e-29
SG_8036	GGGCACACGCTGGACAGGCA	558.92/469.52/412.71	699.76/870.34/454.41	469.52	699.76	0.57466	0.0012014
SG_8035	GGTTCCCAGAAATGGAATCA	42.672/42.275/57.162	19.739/51.257/27.16	42.672	27.16	-0.63306	0.40146
SG_8034	CTGCGAGCTCGACTCAGAGA	235.11/207.78/195.5	357.28/458.24/363.52	207.78	363.52	0.80406	0.00065342
SG_8033	AGTGACGGGGCAGAAGCACG	173.2/231.16/121.18	167.78/102.51/130.58	173.2	130.58	-0.40482	0.30325
SG_8032	TTCTGTGATATGGCTCTGGG	175.71/119.63/186.35	123.37/137.37/244.44	175.71	137.37	-0.35285	0.35816
SG_8031	TAGGAAGGAGGGCAAATGCA	184.07/160.1/102.89	111.53/48.181/128.49	160.1	111.53	-0.51773	0.22076
SG_8030	TGGGAGGGGAGGGTGGGGTT	18.407/48.571/32.011	0.98696/144.54/220.41	32.011	144.54	2.1404	1.22e-11
SG_803	TCTAAACTAATTAAAAAGAA	103.75/244.65/161.2	19.739/18.452/119.09	161.2	19.739	-2.9673	0.00033029
SG_8029	CTTTCTAGGTCTTAACCCAG	105.42/64.762/118.9	149.03/70.734/122.22	105.42	122.22	0.2114	0.59578
SG_8028	GGGCTTTGGGGAGGGGAAGG	63.589/73.756/73.168	36.518/6.1508/33.428	73.168	33.428	-1.1072	0.12126
SG_8027	TGAAGCGCCACATGTGGTGA	258.54/196.08/284.67	531.97/312.67/348.9	258.54	348.9	0.43098	0.079007
SG_8026	GTAGGGTGATGGCAGTGCTC	214.2/203.28/235.51	488.55/632.51/318.61	214.2	488.55	1.1858	3.51e-09
SG_8025	CTGGGACTGCTGTGAGGCAG	233.44/268.94/179.49	135.21/245.01/249.66	233.44	245.01	0.069483	0.81215
SG_8024	AATCTAGTGTAGCAGCCTCC	147.26/136.72/177.2	271.42/311.64/142.07	147.26	271.42	0.87768	0.0010592
SG_8023	TAGGCAGAGGCCCGAGGGAA	387.39/272.54/314.39	714.56/475.66/164	314.39	475.66	0.59582	0.0048094
SG_8022	ACAATGGGAGCCTCAGCTCA	77.813/229.36/157.77	50.335/22.553/174.45	157.77	50.335	-1.6289	0.0062833
SG_8021	GGGAACACAAACACCGGACC	107.93/186.19/139.48	60.205/35.88/57.454	139.48	57.454	-1.265	0.025746
SG_8020	GAGCTCAGGCAGTCTGTGAG	251.85/181.69/216.07	33.557/44.081/75.212	216.07	44.081	-2.2676	0.00022513
SG_802	TAAGGCCCAGCTGGGCCGGT	37.652/55.767/25.151	109.55/58.433/119.09	37.652	109.55	1.5161	7.36e-05
SG_8019	GGAGGACGGCATACACATGC	270.26/344.5/195.5	146.07/58.433/368.75	270.26	146.07	-0.88314	0.018437
SG_8018	TGCCAGAGCCGAGCCGGGAA	333.01/447.03/289.24	206.28/157.87/143.11	333.01	157.87	-1.072	0.002998
SG_8017	GTAGCAGAAAGCAGTGCCCC	128.02/113.33/210.36	638.57/160.95/160.87	128.02	160.95	0.32797	0.34883
SG_8016	AGGAAGGGCAAAGTCCTTTG	190.77/305.82/187.49	920.84/695.04/638.26	190.77	695.04	1.8598	6.69e-31
SG_8015	GTCCCTAAGGCGACGCACCT	450.98/384.07/408.14	706.67/572.03/597.52	408.14	597.52	0.5488	0.004052
SG_8014	TCTGTTTGCAGAGGGTGCCA	226.75/159.21/200.07	193.45/286.01/62.677	200.07	193.45	-0.048323	0.88238
SG_8013	GACGGTGAAGCAGGAACCAG	368.15/335.5/288.1	278.32/327.02/200.57	335.5	278.32	-0.26867	0.33453
SG_8012	CTGTTTCGCGCTCCTAGGAG	285.32/335.5/325.83	789.57/800.63/945.37	325.83	800.63	1.2944	3.89e-16
SG_8011	CACTCGTCGAGGGCCTCTGC	485.29/569.36/636.79	650.41/456.19/478.43	569.36	478.43	-0.25055	0.2493
SG_8010	AAAGCCACCTCCTTCGCACC	638.4/780.74/760.26	549.74/505.39/331.14	760.26	505.39	-0.58813	0.0057743
SG_801	ATCACTGTATACTAAAAAAC	204.99/327.41/240.08	597.11/302.42/206.83	240.08	302.42	0.33177	0.20719
SG_8009	GTAAAAACCATCACTACTAG	185.75/211.37/101.75	103.63/67.659/7.3123	185.75	67.659	-1.4436	0.0060148
SG_8008	CCTTAGAGCAAGATCCCAGG	424.21/373.28/524.75	247.73/579.2/203.7	424.21	247.73	-0.7736	0.0087199
SG_8007	TGAAGTGTCTCTGGGAGGCC	185.75/233.86/235.51	203.31/101.49/262.2	233.86	203.31	-0.20101	0.53067
SG_8006	TACCACATTCGGCCACAAGA	333.84/243.76/137.19	127.32/96.363/80.435	243.76	96.363	-1.3299	0.0030945
SG_8005	TCTGACCGAACATAAAGCCT	97.058/124.13/161.2	304.97/102.51/63.721	124.13	102.51	-0.27356	0.53154
SG_8004	CTGGGCCGCTGATGAAGGAC	95.384/148.41/205.78	190.48/73.81/268.46	148.41	190.48	0.35793	0.26922
SG_8003	TCGGGCCCTAAACCCACGAT	277.79/239.26/265.23	110.54/193.75/110.73	265.23	110.73	-1.2527	0.0030552
SG_8002	AAGGTGGACCGGGGAAGTTG	141.4/206.88/149.77	35.531/86.111/173.41	149.77	86.111	-0.79137	0.096134
SG_8001	CTAAGGTCAGCGCTGCGAGC	226.75/232.06/150.91	283.26/280.89/160.87	226.75	280.89	0.30769	0.25846
SG_8000	CTCAGAGGCACGACCTCCTG	355.6/235.66/258.37	215.16/247.06/146.25	258.37	215.16	-0.26295	0.40071
SG_800	TTTATGTGAGTATATGGGAG	265.23/198.78/301.82	1825.9/1807.3/1766.4	265.23	1807.3	2.7639	4.35e-192
SG_80	GAATGGTGAGCTGCCAGGTA	123.83/192.49/185.21	390.84/231.68/358.3	185.21	358.3	0.94829	5.54e-05
SG_8	TCGGTCACTCTGACGGGTGA	62.753/92.645/145.19	32.57/220.4/348.9	92.645	220.4	1.2414	1.49e-05
SG_7999	AGCCGCGCGGGCTTCTGAAC	302.05/313.91/394.42	447.1/384.43/340.54	313.91	384.43	0.2915	0.21727
SG_7998	TTCCCTGGTCCAGGCTGCCC	492.82/674.6/735.11	396.76/230.66/494.1	674.6	396.76	-0.76427	0.001324
SG_7997	CAGTGCCTTCCAGCCCTCGC	525.45/680/472.16	1969/654.04/1095.8	525.45	1095.8	1.0589	4.43e-14
SG_7996	CTCGGGACTAGACGAGCCTC	40.162/106.14/52.589	20.726/61.508/53.275	52.589	53.275	0.018343	0.98237
SG_7995	CTGGTGAGCAGCAACTCTTG	211.69/180.79/245.8	418.47/314.72/292.49	211.69	314.72	0.56991	0.025609
SG_7994	CAGAGAGGTCGGCTTGCTGA	184.07/283.33/233.22	668.18/408/273.69	233.22	408	0.80424	0.00032716
SG_7993	CAACTCACGCGGCGAAACCG	338.03/230.26/189.78	89.814/64.584/180.72	230.26	89.814	-1.3486	0.003646
SG_7992	TTTACTTTCCATAGAGGGGC	210.85/95.343/86.887	55.27/19.478/133.71	95.343	55.27	-0.77582	0.17973
SG_7991	TTCTAGAGCTTGAGCCAGCG	316.27/274.34/221.79	113.5/77.91/103.42	274.34	103.42	-1.3989	0.0012933
SG_7990	CATCGAAAGGAAGCCGGACG	204.99/177.19/116.61	359.26/257.31/220.41	177.19	257.31	0.53564	0.055974
SG_799	GCCTAAAGAGAAAAAAGAAG	164.83/231.16/117.75	36.518/67.659/87.747	164.83	67.659	-1.2722	0.015873
SG_7989	GACCCTGCAGTGGCAGGACT	286.99/277.93/212.64	1664/1111.2/463.81	277.93	1111.2	1.9955	1.06e-54
SG_7988	ACGGGAGGAAACTGTCACGC	369.82/313.01/371.56	278.32/585.35/256.97	369.82	278.32	-0.40879	0.14295
SG_7987	GGTTCCTCTTGTGCAAAACG	301.21/214.97/464.16	917.88/563.82/513.95	301.21	563.82	0.90224	2.61e-06
SG_7986	CCCCTGCGGTGGAAAAGTAC	119.65/161/133.76	166.8/1037.4/104.46	133.76	166.8	0.31633	0.35872
SG_7985	GCAGTCCCTTCCCAAAGCCG	314.6/245.55/372.7	65.14/51.257/123.26	314.6	65.14	-2.2545	1.3e-05
SG_7984	TTACCGGCACACCTAGGGCG	205.83/191.59/189.78	988.94/840.61/642.44	191.59	840.61	2.1277	7.86e-50
SG_7983	TAGGCCCCTGCCCTCACCTG	537.16/543.28/639.08	316.82/395.7/695.71	543.28	395.7	-0.45628	0.055127
SG_7982	TCTGCAGTGGCTGCCGGGTG	492.82/438.04/293.81	628.7/524.87/426.2	438.04	524.87	0.26035	0.20472
SG_7981	GAGAGTGGGGCTTGCCCGGA	500.35/276.14/435.58	757.99/755.53/308.16	435.58	755.53	0.79315	2.77e-06
SG_7980	CTAAGCTGGCGTGGAGGCGG	512.9/545.08/573.91	2149.6/6335.3/1933.6	545.08	2149.6	1.9776	3.16e-96
SG_798	CCAGAAGTAGGTAGGACCCA	216.71/227.56/172.63	273.39/343.42/337.41	216.71	337.41	0.63639	0.009825
SG_7979	GAGGGCACGGATTCTTCCCA	166.5/208.68/161.2	76.983/206.05/293.54	166.5	206.05	0.3058	0.32915
SG_7978	GGGGAGGCATGGGATGGAGG	87.854/68.359/65.165	103.63/27.679/75.212	68.359	75.212	0.13593	0.78666
SG_7977	TGAGTGCAGTGCCTTTGCGC	152.28/213.17/250.37	27.635/79.961/139.98	213.17	79.961	-1.4035	0.0040358
SG_7976	CTGATGAGAGACAGGAGCGA	144.75/107.04/75.454	2.9609/1.0251/32.383	107.04	2.9609	-4.7695	0.00031156
SG_7975	GGGATCAAGGCATCCAGGAG	49.365/49.471/74.311	27.635/34.855/9.4015	49.471	27.635	-0.81766	0.28259
SG_7974	AGCATCAGAAATCTTTAGGC	286.15/208.68/362.41	284.25/403.9/164	286.15	284.25	-0.0096104	0.97202
SG_7973	TCAGCTTTCTCTCCCTCCCC	599.08/401.16/549.9	253.65/591.5/566.18	549.9	566.18	0.042007	0.83356
SG_7972	TAAAGTAAGAGACAGAGACC	173.2/70.158/90.317	245.75/22.553/56.409	90.317	56.409	-0.6696	0.24217
SG_7971	CAGATGAAATCACAGCCAGA	226.75/207.78/136.05	173.71/263.46/530.66	207.78	263.46	0.34109	0.223
SG_7970	GTTGTTGCTGAGCGGAGACA	189.93/236.56/288.1	390.84/254.23/161.91	236.56	254.23	0.10353	0.71846
SG_797	CTTCCTAAGCAGTCAGGAAA	412.49/331.9/270.95	347.41/414.16/393.82	331.9	393.82	0.24609	0.2932
SG_7969	CCTGCAGTACCTGTACTACC	92.874/110.63/88.03	257.6/263.46/74.167	92.874	257.6	1.4619	2.45e-08
SG_7968	CGGGACAGGTACTCCGGTAG	249.34/291.43/290.38	411.56/394.68/345.77	290.38	394.68	0.4414	0.05696
SG_7967	GAATTAGTCAAAATCCAAGT	199.14/144.81/411.57	322.74/475.66/380.24	199.14	380.24	0.92972	5e-05
SG_7966	ACAGCAGAGGGCAGGGGGAG	307.91/200.58/235.51	102.64/206.05/278.91	235.51	206.05	-0.1919	0.54696
SG_7965	AGGCTTGGCCTGATGTGCAA	295.36/179.89/226.36	258.58/315.74/155.65	226.36	258.58	0.19121	0.50085
SG_7964	TCCGGTGATAGCTGAGGAAG	189.09/163.7/329.26	130.28/500.27/567.22	189.09	500.27	1.3989	7.69e-13
SG_7963	TCCCTCCCTGTTGCCTGCCC	376.52/304.92/379.56	497.43/239.88/178.63	376.52	239.88	-0.64821	0.030287
SG_7962	AGAGACAGGAGAGGCGGGGG	149.77/172.7/148.62	0/29.729/45.963	149.77	29.729	-2.2947	0.0016163
SG_7961	ACAAAGAAGGGTGCTGAGGC	90.364/107.04/226.36	49.348/82.011/173.41	107.04	82.011	-0.38015	0.43211
SG_7960	GGAGACGGGACCACGGGTGT	267.74/304.92/251.51	82.905/34.855/149.38	267.74	82.905	-1.6794	0.0004222
SG_796	TGAAAGCACAGAAGGAGAAA	225.91/216.77/320.11	267.47/185.55/181.76	225.91	185.55	-0.28256	0.39862
SG_7959	GCAGAGGACACGTTTGACGA	98.731/74.656/82.314	15.791/17.427/32.383	82.314	17.427	-2.1767	0.016115
SG_7958	CACGGCGTCAGCAACGCTAC	178.22/190.69/133.76	567.5/332.14/301.89	178.22	332.14	0.89443	0.00025153
SG_7957	ACCCAGGAGACGCATGCTCG	300.38/212.27/313.25	128.31/153.77/290.4	300.38	153.77	-0.96144	0.008606
SG_7956	GATCCCGTCTGAAAACCAAA	105.42/107.04/181.78	108.57/158.9/45.963	107.04	108.57	0.020284	0.96213
SG_7955	GACTCCCCATCTCAGACCGC	445.96/550.47/417.29	728.38/744.25/700.93	445.96	728.38	0.70652	4.41e-05
SG_7954	GCGAGGGAGGCTGTAAAACC	99.568/59.365/53.733	143.11/273.71/60.587	59.365	143.11	1.2554	0.00030453
SG_7953	AGAAGCTGTTGGGGGAGGGC	90.364/44.973/32.011	15.791/211.18/130.58	44.973	130.58	1.517	1.79e-05
SG_7952	AAGCTTCCCCACGCGAGCGG	287.83/286.03/185.21	938.6/182.47/410.53	286.03	410.53	0.5198	0.021953
SG_7951	CACCCGAGACATCCCCGACC	594.9/545.08/699.67	828.06/458.24/558.87	594.9	558.87	-0.089977	0.65578
SG_7950	CGGAGGTTGCGTGGTGCAGG	325.48/301.32/261.8	140.15/252.18/139.98	301.32	140.15	-1.0989	0.0039334
SG_795	ATTGTTAAGTCAGACTGAGT	441.78/311.22/302.96	257.6/224.5/376.06	311.22	257.6	-0.27183	0.34589
SG_7949	GTGTCGCACGCAGCTCCAGG	226.75/236.56/323.54	0/29.729/2.0892	236.56	2.0892	-6.2649	3.32e-07
SG_7948	CACGGAGGGAACAGGAGAAT	169.85/90.846/82.314	158.9/50.232/54.32	90.846	54.32	-0.73142	0.20911
SG_7947	ACGCTTGGTGGATCTGGGAA	416.68/493.81/345.26	431.3/183.5/213.1	416.68	213.1	-0.9641	0.0022499
SG_7946	GCTGCTGGAGAGGTAAGCCC	239.3/241.06/237.8	224.04/96.363/338.45	239.3	224.04	-0.094631	0.75712
SG_7945	GTCAAGATCGCCGGGAAGGA	194.12/179.89/240.08	72.048/212.2/174.45	194.12	174.45	-0.15327	0.65522
SG_7944	TGGCTCTTGGCAGGAAGAGG	101.24/92.645/61.735	3.9479/12.302/12.535	92.645	12.302	-2.8156	0.0047754
SG_7943	AGGGCTTGAGGTTAGACCAC	152.28/237.46/144.05	100.67/20.503/74.167	152.28	74.167	-1.028	0.042998
SG_7942	TGTGCAGAGCCCAGGCGCGT	399.11/298.62/525.89	820.17/647.89/645.57	399.11	647.89	0.69758	0.00013254
SG_7941	TTCTAGCAACCCAAATGGGA	164.83/178.09/144.05	46.387/58.433/160.87	164.83	58.433	-1.4804	0.0082538
SG_7940	CCAGCCAGCCAGCTTGCCAA	372.33/362.48/524.75	416.5/343.42/247.57	372.33	343.42	-0.11629	0.64467
SG_794	TTCAAACACTCCCAGAAGGA	220.89/349.89/208.07	244.77/142.49/460.67	220.89	244.77	0.14745	0.61321
SG_7939	TCTGTTAAACATTTAACAAC	287.83/636.82/523.61	189.5/250.13/172.36	523.61	189.5	-1.4615	9.43e-06
SG_7938	TGGGACCTGGGGGGATCCAA	220.05/122.33/102.89	76.983/69.709/18.803	122.33	69.709	-0.80252	0.12459
SG_7937	TCCACGTCTCCATGGGAAGA	143.91/113.33/89.173	134.23/32.804/54.32	113.33	54.32	-1.0474	0.072326
SG_7936	TGGAGACATTCTCTGCACAG	141.4/125.93/117.75	121.4/116.87/119.09	125.93	119.09	-0.079916	0.84417
SG_7935	CACTGTCCCTAAAAGCAGCT	129.69/161.9/36.584	83.892/3.0754/164	129.69	83.892	-0.62244	0.19548
SG_7934	TAGCTGTTCCCAGCAGTTAG	284.48/183.49/265.23	366.16/645.84/504.55	265.23	504.55	0.92515	4.48e-06
SG_7933	CCTGTGCACAGAGAGCACAC	280.3/315.71/172.63	448.08/417.23/367.7	280.3	417.23	0.57221	0.01084
SG_7932	TGAGTGGGGAGAAAGTGAGA	58.569/89.947/45.73	21.713/10.251/0	58.569	10.251	-2.4045	0.024969
SG_7931	CACAGAACATATAGAGGACA	294.52/181.69/170.34	121.4/318.82/531.71	181.69	318.82	0.80783	0.0012501
SG_7930	TTGCAAAGTGTGTTATAAAA	83.67/107.94/80.027	957.36/736.05/129.53	83.67	736.05	3.1218	8.59e-121
SG_793	CAGAGAGTGTAATCTGCGAG	75.303/288.73/254.94	439.2/174.27/149.38	254.94	174.27	-0.54622	0.11408
SG_7929	AAATGACCTATCATTTCATG	585.69/415.55/579.63	917.88/665.31/358.3	579.63	665.31	0.19859	0.28231
SG_7928	AATTCGCAATTGATAGGCCA	281.13/209.58/205.78	243.78/316.77/51.186	209.58	243.78	0.21715	0.45624
SG_7927	ATAGTGGAGCGAGGACCAGA	97.058/132.22/121.18	75.996/200.93/118.04	121.18	118.04	-0.037601	0.92639
SG_7926	CTGTATCTGAAATTGAGGAT	105.42/59.365/91.46	94.749/8.2011/114.91	91.46	94.749	0.050425	0.91143
SG_7925	AAAACACACTCTGGAGGTTG	102.08/159.21/164.63	210.22/140.44/119.09	159.21	140.44	-0.1797	0.63523
SG_7924	TCTGATAGTAAAAGAAATCC	169.85/151.11/89.173	119.42/31.779/19.848	151.11	31.779	-2.2143	0.0018283
SG_7923	CCACAGGCAAAGTGATTCCA	532.98/440.74/393.28	411.56/167.1/366.66	440.74	366.66	-0.26483	0.28086
SG_7922	TGAGCCAATAGCTTTGGATA	166.5/185.29/173.77	216.15/210.15/83.569	173.77	210.15	0.2728	0.38044
SG_7921	ATATTTGGTAGCAAAGGCAG	103.75/107.04/192.07	1.9739/25.628/74.167	107.04	25.628	-2.0205	0.0099202
SG_7920	TATTCCTGCATGGATCAATG	424.21/411.96/474.45	326.69/461.31/429.33	424.21	429.33	0.017289	0.93927
SG_792	AGGAGAGGGAAGGTTCAGCC	117.14/138.52/130.33	55.27/52.282/41.784	130.33	52.282	-1.3015	0.027629
SG_7919	ATTACAATTGGGAAGGATAG	256.03/264.44/242.37	343.46/156.85/74.167	256.03	156.85	-0.70343	0.052589
SG_7918	GCGGTAGTCCAGAGATCAGT	160.65/214.07/265.23	771.81/153.77/151.47	214.07	153.77	-0.4747	0.19412
SG_7917	ATTATCTCTTCATAAATTGT	722.07/686.29/515.6	391.83/347.52/663.33	686.29	391.83	-0.80704	0.00074813
SG_7916	TGTAGCATTTCCTGACCCAA	91.201/190.69/189.78	75.996/32.804/189.07	189.78	75.996	-1.309	0.0089002
SG_7915	CTCATCAGCAAAATGGACCC	394.09/544.18/338.4	395.77/322.92/841.96	394.09	395.77	0.0061431	0.9792
SG_7914	TTCAAGGGGTGAATCAGGCA	352.25/356.19/312.11	1334.4/312.67/1079.1	352.25	1079.1	1.6124	6.68e-33
SG_7913	TCTGCTACACACCTGAGGCC	615.81/710.58/688.24	1168.6/866.24/672.73	688.24	866.24	0.33144	0.041869
SG_7912	TTGGGTACCTGAGCCCATGG	158.14/186.19/179.49	348.4/276.79/587.07	179.49	348.4	0.95296	6.29e-05
SG_7911	TAATATAAAAGTCCAAAAGA	92.874/118.73/144.05	155.94/57.408/528.57	118.73	155.94	0.39044	0.27017
SG_7910	AATAAATGCACAACTTGTGA	255.19/265.34/284.67	290.17/159.92/205.79	265.34	205.79	-0.36513	0.25367
SG_791	TCCGCACTCTCTAAGGCCCC	405.8/557.67/532.75	198.38/418.26/459.63	532.75	418.26	-0.34834	0.13261
SG_7909	AAAATGGAAATAAGATGCTA	242.64/267.14/252.66	153.97/209.13/213.1	252.66	209.13	-0.27162	0.39155
SG_7908	GAATGATCACCTGTGCAGGC	459.35/349.89/432.15	2078.5/738.1/528.57	432.15	738.1	0.77091	6.75e-06
SG_7907	AACTGTGCAGATCTTGAACA	164.83/188.89/171.49	167.78/51.257/207.88	171.49	167.78	-0.031311	0.92833
SG_7906	GTGGCAACTTGAGCTCTGAG	75.303/76.455/140.62	211.21/73.81/72.078	76.455	73.81	-0.050123	0.91857
SG_7905	TATAAGATTCTTTCAAACAC	369.82/311.22/317.82	335.57/444.91/192.21	317.82	335.57	0.078143	0.75776
SG_7904	TGTATAAGCATCAAAAAGGA	141.4/93.544/160.05	199.37/42.031/33.428	141.4	42.031	-1.7265	0.0072469
SG_7903	TTATCACTCATTCATTATAG	213.36/267.14/300.67	244.77/551.52/168.18	267.14	244.77	-0.1257	0.66917
SG_7902	AAGGCGGAAAAGACAACTAG	204.16/297.72/121.18	442.16/174.27/243.39	204.16	243.39	0.25249	0.38598
SG_7901	ACTCCTCTGTGACAGGCCTG	343.88/267.14/209.21	562.57/387.5/590.2	267.14	562.57	1.0716	1.68e-08
SG_7900	GCAGATTCTGAAGCCAGGAG	91.201/66.56/105.18	9.8696/68.684/83.569	91.201	68.684	-0.40395	0.43998
SG_790	GGGAGCTGCTGTTAGGGATG	222.56/213.17/204.64	59.218/93.287/62.677	213.17	62.677	-1.7499	0.0011578
SG_79	AATGACTGCATAGCATGCTG	230.09/404.76/368.13	234.9/365.97/451.27	368.13	365.97	-0.0084361	0.97245
SG_7899	GGACGCAGGGGTGCATGGAA	235.11/371.48/256.09	522.1/594.58/242.35	256.09	522.1	1.0248	2.02e-07
SG_7898	ACTGGGCTCTCACTGGGCCT	545.53/267.14/346.4	575.4/363.92/247.57	346.4	363.92	0.070979	0.77135
SG_7897	GTGGGAGTAGAGGAAGCAGA	12.551/51.27/26.295	107.58/121.99/77.301	26.295	107.58	1.9921	5.27e-08
SG_7896	GGACAGGCCCAAGGAGCTGG	338.03/234.76/345.26	206.28/82.011/170.27	338.03	170.27	-0.98512	0.0048038
SG_7895	ATGGTGGTGGTGAGGCAGCA	184.07/161/177.2	171.73/340.35/132.67	177.2	171.73	-0.04499	0.89614
SG_7894	GGAGCGAGGCTTCCCTCCCA	324.64/267.14/296.1	86.853/175.3/124.31	296.1	124.31	-1.2455	0.0019175
SG_7893	TCACTTCCTCGCGGAGCGGG	240.13/206.88/147.48	190.48/522.82/193.25	206.88	193.25	-0.097795	0.76504
SG_7892	TGGTCTGGAAGGTGGTGGTG	326.31/301.32/366.98	209.24/506.42/260.11	326.31	260.11	-0.32603	0.25664
SG_7891	TCAGGGTCCCCGGAAAGCTG	322.97/306.72/459.59	401.69/223.48/292.49	322.97	292.49	-0.14253	0.59951
SG_7890	ACTTCGGCGCGGAAACGACG	344.72/469.52/358.98	576.39/829.34/1331.9	358.98	829.34	1.2058	1.97e-14
SG_789	AAATCAAAGACTGCCAGCTT	223.4/233.86/225.22	92.775/247.06/112.82	225.22	112.82	-0.991	0.018537
SG_7889	TTGTGTACTGGTGTTTACCC	163.16/161.9/101.75	73.035/134.29/81.48	161.9	81.48	-0.98191	0.043876
SG_7888	AGAGTGGGGAGACGGCGCCT	343.88/351.69/312.11	730.35/254.23/380.24	343.88	380.24	0.14458	0.5449
SG_7887	GAGAGCAGGGGACTCCAGCG	350.58/475.82/355.55	352.35/645.84/410.53	355.55	410.53	0.2069	0.36853
SG_7886	AATAATTGACATTTCATCAA	363.13/267.14/435.58	450.06/395.7/361.44	363.13	395.7	0.12361	0.59841
SG_7885	AGTAGTGTCTGGAGGGAAGG	164.83/116.93/216.07	12.831/9.2262/33.428	164.83	12.831	-3.5838	0.00011927
SG_7884	CTTAATTTGTAAAATTGTCA	751.36/424.55/617.35	949.46/309.59/628.86	617.35	628.86	0.026588	0.88909
SG_7883	GAACAATTCAGACAATGGAG	101.24/128.62/109.75	173.71/26.654/131.62	109.75	131.62	0.25998	0.499
SG_7882	GTTAGAGAGCTACATGAGGC	218.38/164.6/125.76	146.07/19.478/228.77	164.6	146.07	-0.17121	0.64541
SG_7881	TAAGCACAGAGAGCCAGTTG	331.33/159.21/226.36	99.683/95.338/108.64	226.36	99.683	-1.1752	0.0081311
SG_7880	GACATCTCCATCAATTCAGG	670.2/655.71/764.83	668.18/614.06/508.73	670.2	614.06	-0.12602	0.51499
SG_788	AGGCTGCGCGCAGCAGAGGT	180.73/231.16/120.04	52.309/79.961/119.09	180.73	79.961	-1.1665	0.01737
SG_7879	AGCATGGAGCGTAGACCCAA	516.25/437.14/457.3	136.2/469.51/442.91	457.3	442.91	-0.046007	0.83738
SG_7878	CCTGCTACCTCCGTGGTGAG	194.12/221.27/171.49	33.557/87.137/96.104	194.12	87.137	-1.1465	0.015128
SG_7877	ACTCAGGCGAGCCCAGAGCA	208.34/241.96/200.07	307.93/273.71/216.23	208.34	273.71	0.39208	0.15314
SG_7876	ACAGGCGGATCAGAGGCTGA	160.65/178.09/105.18	170.74/38.955/98.193	160.65	98.193	-0.70453	0.11608
SG_7875	TCGTCCACTCTTCTCTCAGC	192.44/178.09/123.47	182.59/210.15/131.62	178.09	182.59	0.035757	0.91486
SG_7874	GGGCTCTGCAGACGCAGGGA	189.09/117.83/153.2	49.348/164.02/202.65	153.2	164.02	0.097899	0.77991
SG_7873	AGGAGTGAGCCTGGGCGGGA	125.51/231.16/294.96	399.72/191.7/500.37	231.16	399.72	0.78746	0.00049851
SG_7872	AAGCAGCAGAGGCTTCCTGG	161.48/198.78/305.25	238.85/126.09/81.48	198.78	126.09	-0.65256	0.10322
SG_7871	AATGATGTTACAGGACGAAC	187.42/194.28/220.65	270.43/173.25/182.81	194.28	182.81	-0.087388	0.79448
SG_7870	GCTGTGTATGGGGATTGACT	425.05/508.2/418.43	448.08/452.09/368.75	425.05	448.08	0.075973	0.73234
SG_787	ACGTGCGTGTCGACCCAGAA	376.52/237.46/575.05	417.49/711.44/430.38	376.52	430.38	0.19242	0.39311
SG_7869	CAGTCTTTAATCTGATAAAG	398.27/268.04/219.5	65.14/41.005/90.881	268.04	65.14	-2.0242	0.00010951
SG_7868	TTCTGAGGAGCCCTGGGAAC	148.1/62.963/177.2	62.179/37.93/60.587	148.1	60.587	-1.2755	0.021306
SG_7867	TTAAATGGTAACTACGCGCG	87.017/125.93/113.18	517.17/282.94/388.59	113.18	388.59	1.7706	5.44e-17
SG_7866	GACACAAGGACTCGAGGCAA	225.91/212.27/297.24	436.24/223.48/401.13	225.91	401.13	0.82554	0.00024778
SG_7865	ACGTGGAAGAACCTCGTCTG	250.17/318.41/211.5	41.453/78.935/98.193	250.17	78.935	-1.6518	0.00070178
SG_7864	ATCACTCCGCTTCCATAAGC	440.94/419.15/371.56	95.736/146.59/182.81	419.15	146.59	-1.5093	4.56e-05
SG_7863	TTACCCACAACGGCAGTGGG	471.9/373.28/490.45	336.56/276.79/642.44	471.9	336.56	-0.48641	0.057621
SG_7862	AACTCAAGTAGCACTTTCAG	307.91/284.23/384.13	205.29/84.061/178.63	307.91	178.63	-0.78216	0.02226
SG_7861	GGAGACTGGAAGTGTGGTGG	403.29/467.72/410.43	533.95/709.39/1047.7	410.43	709.39	0.78799	6.08e-06
SG_7860	GGGTCAGGTCAAAGGAACAC	38.488/201.48/67.452	55.27/138.39/149.38	67.452	138.39	1.026	0.0043053
SG_786	GGGAAGGGGAGAATTTCGTA	149.77/78.254/136.05	50.335/126.09/73.123	136.05	73.123	-0.88668	0.083057
SG_7859	GAGATGGTAAAAAGAAGTTG	97.058/138.52/155.48	113.5/231.68/211.01	138.52	211.01	0.60369	0.048122
SG_7858	TTCATAAGGTATGTTTCCTG	409.98/503.7/428.72	671.14/437.73/337.41	428.72	437.73	0.029954	0.89402
SG_7857	TTACTTGTAACTAGCACCCC	94.547/40.476/142.91	591.19/328.04/479.48	94.547	479.48	2.3302	4.16e-38
SG_7856	TTGAGCTTGAGCCTGGGCCT	234.28/256.35/221.79	137.19/173.25/158.78	234.28	158.78	-0.55827	0.1216
SG_7855	ACCTGTTGCTGAAGATCAGG	144.75/282.43/261.8	161.86/108.66/209.97	261.8	161.86	-0.69033	0.053657
SG_7854	TCGTTACCCAGGGGACTCCG	249.34/294.13/236.65	155.94/19.478/13.58	249.34	19.478	-3.6118	4.42e-06
SG_7853	TCTGTCCCTAGCGGAGGCGC	103.75/29.682/88.03	13.818/13.327/26.115	88.03	13.818	-2.587	0.0075516
SG_7852	CGGGGTCTCTGTGCGAACGT	81.16/81.851/92.603	49.348/115.84/136.84	81.851	115.84	0.49594	0.21821
SG_7851	AAAGGCCTGTGGGTCAAGGG	97.058/125.03/90.317	62.179/32.804/167.14	97.058	62.179	-0.63419	0.24776
SG_7850	ACTGCTGAACCCTGGGCGCG	403.29/404.76/344.12	210.22/426.46/460.67	403.29	426.46	0.080385	0.72344
SG_785	TTTGTTCAGGTCATGTATGG	258.54/173.6/312.11	177.65/303.44/101.33	258.54	177.65	-0.5388	0.11586
SG_7849	ATCTCGGTGGGATCTGGGGC	179.05/215.87/100.61	175.68/327.02/295.62	179.05	295.62	0.72021	0.0056878
SG_7848	ACAGGCAGGCGCTCTCAGCA	174.87/132.22/121.18	131.27/183.5/288.31	132.22	183.5	0.46979	0.1517
SG_7847	AAGAGTCCCAGCCCCGCTCG	497.84/396.66/281.24	402.68/421.33/214.15	396.66	402.68	0.021667	0.92611
SG_7846	GATCTTGGCAGTGGAGGTGC	153.12/205.98/193.21	142.12/24.603/108.64	193.21	108.64	-0.82484	0.054206
SG_7845	ACAGACCTCAGACCTCGGCT	358.11/454.23/390.99	931.69/946.2/250.71	390.99	931.69	1.2506	4.49e-17
SG_7844	GTGCAAGCTGTACCACTTCG	297.03/236.56/173.77	110.54/116.87/77.301	236.56	110.54	-1.0907	0.010152
SG_7843	AATGCCTGGTGCTTCCGCCT	250.17/355.29/354.41	286.22/319.84/472.16	354.41	319.84	-0.14761	0.57119
SG_7842	TCAGACCCCAGGTCCTCCAG	238.46/266.24/305.25	250.69/506.42/463.81	266.24	463.81	0.79849	0.00015693
SG_7841	GAAGCTGGCTGCAGACCCTG	411.66/446.14/409.28	604.02/281.91/613.19	411.66	604.02	0.55204	0.0036624
SG_7840	CACGTCCAGGTAGTCAGGCA	780.64/480.31/512.18	726.41/218.35/516.04	512.18	516.04	0.010818	0.95867
SG_784	TGGTGTTGGAAATTTAAAAA	151.44/124.13/219.5	42.439/13.327/65.81	151.44	42.439	-1.8112	0.0045506
SG_7839	GGGACCCAAAGTCCCCCCAC	138.06/140.32/170.34	296.09/5.1257/66.855	140.32	66.855	-1.0584	0.046585
SG_7838	TCTCCAGTGCCACGTAGGCG	218.38/200.58/313.25	103.63/200.93/664.37	218.38	200.93	-0.1196	0.71006
SG_7837	CAGCCTCTGCCACCCTCTGG	245.15/447.93/460.73	140.15/234.76/521.26	447.93	234.76	-0.92921	0.0020972
SG_7836	CTTTGGGCCCTGCCTGGTGA	349.74/413.75/441.29	1063.9/1018/240.26	413.75	1018	1.2968	8.87e-20
SG_7835	TCTGTCCGAGGTGTGCCAGA	197.46/194.28/206.93	396.76/313.69/138.93	197.46	313.69	0.66508	0.0089288
SG_7834	GAGCCGCCCATCCTTGAAGC	465.21/420.95/302.96	501.38/519.74/482.61	420.95	501.38	0.2517	0.23001
SG_7833	TGGACTTCCTGAGCATCTAC	190.77/232.06/148.62	185.55/193.75/142.07	190.77	185.55	-0.039806	0.90478
SG_7832	GCTTCAGCATCCCTTTGGCC	611.63/582.85/509.89	865.57/424.41/505.59	582.85	505.59	-0.20478	0.33378
SG_7831	TACAGAGGTGAACGCCACGC	209.18/286.03/366.98	359.26/164.02/272.64	286.03	272.64	-0.068906	0.80541
SG_7830	TGGGGTGAGTGCAGGTGTGG	342.21/199.68/241.23	357.28/329.07/333.23	241.23	333.23	0.46449	0.063315
SG_783	ACACATCTTGGCATCATGTG	224.24/271.64/394.42	626.72/427.48/486.79	271.64	486.79	0.83927	4.67e-05
SG_7829	CATGGGAACGTACACGCGAA	266.91/246.45/126.9	1066.9/241.93/1608.7	246.45	1066.9	2.1096	3.23e-60
SG_7828	CACATGGGCCTTGCGAACCT	702.83/443.44/637.93	433.28/429.53/405.31	637.93	429.53	-0.56954	0.01305
SG_7827	AAAGCCGCAAGCAGGTAGCA	540.51/760.95/560.19	933.67/1053.8/434.56	560.19	933.67	0.73596	1.81e-06
SG_7826	CAGGCCAGGTGATGAGGGGA	313.76/392.17/266.38	568.49/386.48/445	313.76	445	0.50279	0.021618
SG_7825	GCGTGCACACCTGTGCAGCC	49.365/92.645/75.454	73.035/21.528/74.167	75.454	73.035	-0.046383	0.92469
SG_7824	CAGCCACACATGCTTTCACG	1419/1250.3/1387.9	1220.9/930.82/1010.1	1387.9	1010.1	-0.45797	0.0031628
SG_7823	ACCCTGGCCAGGCGAACGTG	317.95/474.02/476.73	597.11/493.09/436.65	474.02	493.09	0.056792	0.78956
SG_7822	AGAGCAAGAAGGGCTGAAGC	108.77/221.27/116.61	151.99/153.77/104.46	116.61	151.99	0.37944	0.28973
SG_7821	GAAGTGTCCTAGCCGCCACC	394.09/607.14/579.63	355.31/317.79/338.45	579.63	338.45	-0.7744	0.0024774
SG_7820	TGTGTGGGGCTGGAATGCGA	188.26/170.9/193.21	341.49/767.83/377.1	188.26	377.1	0.99843	1.3e-05
SG_782	GTTACCCATAAGGGTATCTG	128.02/98.042/166.91	32.57/57.408/29.249	128.02	32.57	-1.9423	0.0063458
SG_7819	GGAAACTGCTGAGCCATGCA	98.731/147.51/126.9	64.153/109.69/103.42	126.9	103.42	-0.29267	0.50179
SG_7818	CAGCAAGAGATGGGAGCCCC	368.99/527.99/393.28	439.2/135.32/359.35	393.28	359.35	-0.12983	0.59929
SG_7817	CCTCCTCCTCCAGGAGGCAG	82.834/93.544/76.598	13.818/91.237/139.98	82.834	91.237	0.13782	0.76322
SG_7816	TGACGTCAGAGTGAGCAGGG	109.61/163.7/211.5	763.91/111.74/214.15	163.7	214.15	0.38544	0.20907
SG_7815	GTCTGTATATGGACAGGGTG	155.63/118.73/155.48	126.33/61.508/235.04	155.48	126.33	-0.2974	0.45533
SG_7814	GAGGACGACGAGCTGGCAGG	286.15/152.01/212.64	182.59/41.005/225.64	212.64	182.59	-0.21873	0.51599
SG_7813	AAAGCCTGGGGCAAGTTCGG	328.82/385.87/411.57	293.13/356.75/254.88	385.87	293.13	-0.3954	0.14679
SG_7812	GATGTGGGCTGCAACAAATA	272.77/252.75/246.94	297.08/1232.2/711.38	252.75	711.38	1.4892	1.79e-19
SG_7811	AACTCGATGAGGCCCTGCGC	288.66/301.32/479.02	319.78/289.09/467.99	301.32	319.78	0.085488	0.74126
SG_7810	TCTCCATACAGGCCGCCCCC	983.13/769.04/828.85	597.11/823.18/756.3	828.85	756.3	-0.132	0.45335
SG_781	TGCTCAAAAAATATCTGAAG	302.05/335.5/297.24	258.58/317.79/637.21	302.05	317.79	0.073062	0.7785
SG_7809	TGAGCTTCGCCAGCGCGTCG	635.06/651.21/704.24	935.64/429.53/583.94	651.21	583.94	-0.15706	0.42809
SG_7808	GACCTCAAGGAGAACCAGCG	366.48/316.61/482.45	184.56/226.56/105.51	366.48	184.56	-0.98574	0.0034247
SG_7807	TTTGGCGGATGCGCAGGAAG	312.93/357.09/308.68	762.92/324.97/525.44	312.93	525.44	0.74584	0.00019544
SG_7806	CTTCGCTGGGAACCACGCGC	171.52/221.27/268.66	341.49/205.03/103.42	221.27	205.03	-0.10947	0.73121
SG_7805	CTTCCGAGGAGGCGGTGCTG	236.79/198.78/189.78	311.88/382.38/105.51	198.78	311.88	0.64719	0.011239
SG_7804	GGGCGGAGAATACTCACGCT	152.28/103.44/109.75	83.892/148.64/151.47	109.75	148.64	0.43421	0.22912
SG_7803	TGCGGAGCAGCCCCACTGAG	512.06/644.02/392.13	212.2/196.83/196.39	512.06	196.83	-1.3749	2.33e-05
SG_7802	AAGCACCCCCGCCCCAAGCA	478.59/596.35/553.33	765.88/617.13/631.99	553.33	631.99	0.19143	0.31149
SG_7801	GAGAGTCTCCCTCGGGCAGA	435.09/576.56/436.72	272.4/177.35/314.43	436.72	272.4	-0.67899	0.016221
SG_7800	CAGGGGAAAAGGAGGCCAGC	548.04/524.39/338.4	95.736/233.73/477.39	524.39	233.73	-1.1624	0.00011784
SG_780	ATGCCAGACGTGCCAACAGC	655.14/671/658.51	993.87/814.98/1074.9	658.51	993.87	0.59312	8.62e-05
SG_78	AGGGCACATGCTGGGCACAG	131.36/161.9/169.2	255.62/89.187/137.89	161.9	137.89	-0.23009	0.54738
SG_7799	CGTTGAGGAGCGGAGGGAGG	131.36/36.878/48.016	39.479/8.2011/51.186	48.016	39.479	-0.27611	0.66605
SG_7798	TAAAATAAGGGATAAATGGA	243.48/120.53/144.05	55.27/65.609/177.58	144.05	65.609	-1.1228	0.036181
SG_7797	GCCAAGACAGAAACTAAGGC	494.49/325.61/499.6	611.92/391.6/1309.9	494.49	611.92	0.30683	0.10828
SG_7796	GAATGAAGATAGAGAGAAAG	302.89/342.7/321.25	217.13/147.62/343.68	321.25	217.13	-0.56299	0.071989
SG_7795	TCTAAAGTGATTTCTACTGG	204.16/230.26/98.319	229.96/202.98/108.64	204.16	202.98	-0.0083114	0.97922
SG_7794	GGTTCTATGTCAATGGGCCC	86.18/59.365/100.61	553.69/177.35/110.73	86.18	177.35	1.0326	0.0013103
SG_7793	ACAAAGGGAAGAGAAGAAAT	324.64/347.19/307.53	1025.5/2674.6/478.43	324.64	1025.5	1.6563	2.15e-33
SG_7792	AGAAAACAGAATTCTTAAGA	121.32/160.1/124.61	433.28/443.88/642.44	124.61	443.88	1.8244	3.05e-20
SG_7791	ACCGTTGAAGTACCAGGCAA	228.42/199.68/163.48	128.31/178.37/269.51	199.68	178.37	-0.16194	0.63375
SG_7790	TGGAACACCAATAGCAGCGT	159.81/132.22/176.06	63.166/50.232/81.48	159.81	63.166	-1.3255	0.014702
SG_779	AGCACAGAAAAACAAGCTGT	111.28/110.63/141.76	705.68/872.39/508.73	111.28	705.68	2.6539	2.25e-74
SG_7789	GGAGGGAGCGGGAGGGAAAG	35.142/58.465/43.443	14.804/20.503/7.3123	43.443	14.804	-1.4916	0.11856
SG_7788	GGCCAATTGAAGGGCCGCGG	238.46/280.63/243.51	1106.4/438.76/353.08	243.51	438.76	0.84681	8.83e-05
SG_7787	AGAGCCCGGGAGGAGGCAGA	119.65/183.49/139.48	274.38/17.427/242.35	139.48	242.35	0.7927	0.0052052
SG_7786	ATCCTCGAAGGCCCAGGCGG	271.09/198.78/312.11	471.77/504.37/318.61	271.09	471.77	0.79704	0.00014354
SG_7785	CAACCTCCAGGCATCCTCCG	896.11/617.93/684.81	398.73/295.24/135.8	684.81	295.24	-1.211	7.99e-06
SG_7784	GAAGAAGCAGGTGTCGGTGG	57.732/157.41/134.9	27.635/58.433/96.104	134.9	58.433	-1.1932	0.034257
SG_7783	CCTCTGGGCCGGAGGAACTG	199.97/209.58/315.54	284.25/360.85/270.55	209.58	284.25	0.43787	0.10385
SG_7782	GCCGTCTCGCATCCTGGGAA	528.8/597.25/634.5	334.58/310.62/356.21	597.25	334.58	-0.83408	0.0011842
SG_7781	GAGAGCTGGTCGGGTGGCTA	142.24/321.11/209.21	106.59/216.3/61.632	209.21	106.59	-0.96629	0.025254
SG_7780	AGTCCATGGAGGCCCAAATG	405.8/327.41/357.84	313.85/496.17/516.04	357.84	496.17	0.4704	0.024162
SG_778	CCCACTGTGGATATGTAGGG	192.44/174.5/179.49	199.37/300.36/132.67	179.49	199.37	0.15073	0.63772
SG_7779	AGGAGAGTCTGCGCCCAGCG	399.11/316.61/312.11	1375.8/346.5/361.44	316.61	361.44	0.19046	0.43499
SG_7778	CTAGGGACGTCTGGGTGGCA	176.54/122.33/200.07	83.892/206.05/63.721	176.54	83.892	-1.0645	0.026752
SG_7777	TGGCGAGCGCGACGTCGCAA	271.09/221.27/396.71	412.55/293.19/224.59	271.09	293.19	0.11265	0.67547
SG_7776	TCGCTCGGGCTCCACTACGG	654.3/730.37/895.16	254.64/373.15/543.2	730.37	373.15	-0.96698	7.69e-05
SG_7775	GCGGGCATTGGCTGCCCAGA	172.36/97.142/162.34	458.94/263.46/395.91	162.34	395.91	1.2809	5.13e-09
SG_7774	CCCTAGAAAACTACAGCGAG	233.44/152.91/187.49	1937.4/2657.2/359.35	187.49	1937.4	3.3623	0
SG_7773	ACCCAGGGAGAGGGCGACTG	329.66/259.95/260.66	610.93/936.97/811.66	260.66	811.66	1.635	1.51e-26
SG_7772	GGGGAAACCCGCGAGAGCCT	54.386/0/34.297	31.583/152.75/92.97	34.297	92.97	1.4126	0.00067364
SG_7771	CCCGCACAATGACTTCCAGC	275.28/319.31/243.51	288.19/615.08/240.26	275.28	288.19	0.06593	0.80822
SG_7770	GGACAGCTGATTCATTGGCT	83.67/85.449/90.317	108.57/230.66/68.944	85.449	108.57	0.34188	0.41345
SG_777	CATACCCAGGCTGGCTCCTG	419.19/246.45/273.24	362.22/224.5/522.31	273.24	362.22	0.40541	0.093228
SG_7769	CCTGCAAGCGCGCTTCAGAA	306.23/431.74/196.64	748.12/853.94/1336.1	306.23	853.94	1.4765	2.65e-22
SG_7768	AAGCAAGCGAGTGAGCGCGC	272.77/343.6/230.94	261.55/297.29/189.07	272.77	261.55	-0.06037	0.83222
SG_7767	GGAGAGAAAAAAACTCACCC	251.01/121.43/290.38	108.57/25.628/171.32	251.01	108.57	-1.2017	0.0048968
SG_7766	ATTGGAGCCCGCGCGTCAGC	235.95/385.87/355.55	628.7/466.44/518.13	355.55	518.13	0.54198	0.0078381
SG_7765	GTCTGGACGCTTAAAGGGCC	88.691/113.33/56.019	210.22/321.89/82.524	88.691	210.22	1.2357	2.46e-05
SG_7764	CTATCCTGGCTCCCCCTCCG	343.88/344.5/234.37	932.68/297.29/441.87	343.88	441.87	0.36077	0.10272
SG_7763	AGTCCAGCGCCAAGCAGCTG	350.58/405.66/608.21	410.58/314.72/513.95	405.66	410.58	0.017344	0.9403
SG_7762	GGGCAGCGATGTTTGACTCC	169.85/86.349/138.33	711.6/663.26/540.06	138.33	663.26	2.2532	1.62e-46
SG_7761	CAGCGCGGCGCTTCATGGAG	812.44/563.97/724.82	456.96/444.91/475.3	724.82	456.96	-0.66437	0.00291
SG_7760	CGAACTTCCCGGCAGAAAGG	513.74/633.22/457.3	750.09/882.64/802.26	513.74	802.26	0.64204	0.00011104
SG_776	TCACCTCCCTCTCCCCAACG	729.6/759.15/820.85	873.46/1161.5/1065.5	759.15	1065.5	0.48853	0.00089832
SG_7759	TGAGCAGTGGGGACGGGCTG	177.38/147.51/141.76	112.51/65.609/687.35	147.51	112.51	-0.38771	0.35637
SG_7758	AGATGGACCTAAGTGGTTAG	175.71/195.18/181.78	433.28/391.6/146.25	181.78	391.6	1.103	7.94e-07
SG_7757	GAGATGTGAAAAAGGAAGTG	310.42/188.89/213.79	105.61/79.961/212.06	213.79	105.61	-1.0106	0.019741
SG_7756	GTGGAGAAGAGGATGGTGGA	108.77/194.28/61.735	304.97/121.99/132.67	108.77	132.67	0.28413	0.45791
SG_7755	AAGATGAATAGAAGAATAGG	148.93/286.03/138.33	219.11/271.66/318.61	148.93	271.66	0.86279	0.0012958
SG_7754	ATATCAATAAACAGATATGT	210.01/243.76/221.79	480.65/116.87/159.83	221.79	159.83	-0.47019	0.19056
SG_7753	ATGGATGTGAGAGCCCCAGA	192.44/282.43/182.92	94.749/113.79/53.275	192.44	94.749	-1.0146	0.025826
SG_7752	TGGATAGATGGATGGGCGGA	101.24/36.878/94.89	13.818/3.0754/106.55	94.89	13.818	-2.6941	0.0051765
SG_7751	GGTTGGATGAATGAATGAGT	183.24/96.243/129.19	160.88/212.2/231.9	129.19	212.2	0.71164	0.018758
SG_7750	AATAAAAAGTCCCCATGAAA	502.86/311.22/195.5	753.05/247.06/344.72	311.22	344.72	0.14707	0.55584
SG_775	CCTAGGAGCCCGTACCGCTG	400.78/524.39/480.16	974.13/939.02/1175.2	480.16	974.13	1.0191	6.68e-12
SG_7749	GCGCGTAACCACCAGGCAAC	338.03/319.31/318.97	202.33/334.19/225.64	319.31	225.64	-0.49909	0.10437
SG_7748	AACTAGCCAGGCGTGAGGGG	380.7/280.63/360.12	528.03/208.1/272.64	360.12	272.64	-0.40019	0.15536
SG_7747	CAACCAGGATACTCTGGAAC	156.46/104.34/118.9	134.23/25.628/34.472	118.9	34.472	-1.757	0.011985
SG_7746	GAGCAAGTAGGAGCCAAAGA	197.46/176.3/74.311	68.101/116.87/92.97	176.3	92.97	-0.91588	0.046201
SG_7745	AACAGGAAGTGAGACAACCT	223.4/187.99/170.34	65.14/51.257/71.033	187.99	65.14	-1.5147	0.0045214
SG_7744	TCAACTTGCGGAGTGACCTG	166.5/187.09/69.738	166.8/50.232/137.89	166.5	137.89	-0.27027	0.48011
SG_7743	CCCTCCCCACTCCACAGATG	571.47/629.63/514.46	392.81/298.31/431.42	571.47	392.81	-0.53969	0.023885
SG_7742	CGGCAAGAAGACGCACCTGG	233.44/263.54/292.67	347.41/413.13/87.747	263.54	347.41	0.39729	0.10664
SG_7741	CCTTCACCTGCGCCGAGTGC	658.49/508.2/559.05	1252.5/883.67/756.3	559.05	883.67	0.65958	3.27e-05
SG_7740	ACACACGAAGGGCCGATCGG	349.74/306.72/283.53	1023.5/319.84/517.08	306.72	517.08	0.75157	0.00019341
SG_774	GCTCTGGGTCTACCCGCTCG	310.42/188.89/323.54	161.86/256.28/349.94	310.42	256.28	-0.27548	0.34061
SG_7739	TCCGGCTGGAGCGCTTCCTG	428.39/536.98/344.12	394.79/328.04/377.1	428.39	377.1	-0.18351	0.44834
SG_7738	CCCTTCGCCTGCGAGGAGTG	193.28/241.96/186.35	64.153/99.438/225.64	193.28	99.438	-0.95182	0.032691
SG_7737	GATGGCTGCCCTGGGAGAAG	454.33/317.51/326.97	596.13/631.48/873.29	326.97	631.48	0.94747	1.87e-07
SG_7736	GCAGTCGTCGCAGCTGTAGA	358.11/444.34/496.17	322.74/230.66/268.46	444.34	268.46	-0.7248	0.010806
SG_7735	TGAAGGCTTTGCCGCAGTCG	317.11/261.74/364.7	655.34/359.82/1304.7	317.11	655.34	1.0449	3.96e-09
SG_7734	CACTGGCTGCAGAGCTGGCA	232.6/262.64/230.94	355.31/69.709/149.38	232.6	149.38	-0.63546	0.086672
SG_7733	GTAAGGTAATCGGGATGGGG	138.06/163.7/113.18	37.505/97.388/43.874	138.06	43.874	-1.6317	0.0099417
SG_7732	CTCCTCACTCCCAGCACCAG	1028.3/918.35/1036.9	776.74/725.8/1080.1	1028.3	776.74	-0.40431	0.020733
SG_7731	CCCAAGGCCATGCCAGGGCA	161.48/143.02/162.34	20.726/73.81/66.855	161.48	66.855	-1.2598	0.017546
SG_7730	ACTGTTACAGGTCTGAGCAT	212.52/214.97/235.51	371.1/150.7/406.35	214.97	371.1	0.78484	0.00079585
SG_773	CGAGTGTGGAAACAATGGAG	162.32/103.44/137.19	125.34/71.76/67.9	137.19	71.76	-0.92544	0.072793
SG_7729	TTAGCTCCAGGGGAGAAAGG	45.182/19.788/85.744	103.63/82.011/73.123	45.182	82.011	0.84597	0.066281
SG_7728	TTGTTTGTCTGCAAGGAGAG	142.24/152.91/216.07	277.34/82.011/82.524	152.91	82.524	-0.88181	0.068872
SG_7727	TTCTCAGGCTCTGTTGGGGG	271.09/275.24/280.1	166.8/308.57/29.249	275.24	166.8	-0.71919	0.041586
SG_7726	AGTTGGGGCAAAAATCACGC	172.36/194.28/149.77	147.06/120.97/113.86	172.36	120.97	-0.5073	0.21325
SG_7725	CTGTCATCTCTGATTCACAG	610.79/536.08/286.96	2148.6/1057.9/793.9	536.08	1057.9	0.97941	8.42e-12
SG_7724	TGTGCCAAATTCATCAAGAC	428.39/268.04/187.49	362.22/266.54/152.51	268.04	266.54	-0.008095	0.97711
SG_7723	TCCCAGGGGCCATGGTGAAA	141.4/98.042/184.06	279.31/41.005/315.47	141.4	279.31	0.97705	0.0002009
SG_7722	AGTCAGCCTCACTGTTGCCC	510.39/294.13/317.82	476.7/295.24/511.86	317.82	476.7	0.58336	0.0057542
SG_7721	CCTCAAGTAAATACCCGCCT	213.36/247.35/256.09	155.94/62.533/132.67	247.35	132.67	-0.89377	0.022399
SG_7720	ACTTGAAGTTAAAACCACCT	265.23/292.33/226.36	227.99/230.66/310.25	265.23	230.66	-0.20072	0.50737
SG_772	GTGTCTTCTGGAAGGCGTGG	87.854/64.762/156.62	65.14/86.111/85.658	87.854	85.658	-0.0361	0.93778
SG_7719	GCTGCAAAGGTAGGATCCCA	216.71/421.85/364.7	129.29/301.39/198.48	364.7	198.48	-0.87443	0.007332
SG_7718	ACAGACCTCCATCCCCATAG	548.88/548.67/402.42	376.03/232.71/713.47	548.67	376.03	-0.54388	0.025639
SG_7717	CTGGCTGGATCTAAGCATGC	69.446/125.03/129.19	104.62/475.66/266.38	125.03	266.38	1.0851	4.63e-05
SG_7716	TACAGTGATTCTAAACTCAA	159.81/150.21/80.027	77.97/69.709/148.33	150.21	77.97	-0.93718	0.059369
SG_7715	GGGAGAGGCTGTTCTCAATG	271.09/320.21/304.1	300.04/300.36/422.02	304.1	300.36	-0.017789	0.94693
SG_7714	ACATTCCAGACATTCCACTC	413.33/491.11/497.31	1155.7/745.27/682.13	491.11	745.27	0.60073	0.00048478
SG_7713	TTCAAACGATCACAAAATCA	478.59/370.58/428.72	322.74/460.29/330.1	428.72	330.1	-0.37614	0.14503
SG_7712	GCCTAGGGGAGCACAACCTT	236.79/291.43/243.51	131.27/349.57/231.9	243.51	231.9	-0.070172	0.81568
SG_7711	GAACAAGCCCAGGCAAGCCC	397.43/454.23/729.39	338.53/426.46/688.4	454.23	426.46	-0.090818	0.69082
SG_7710	CCTGAAAAGGAAAGAGGACC	47.692/111.53/89.173	14.804/13.327/37.606	89.173	14.804	-2.5124	0.0080398
SG_771	GAGTGGGTGCGTCTGTCCAG	547.2/603.54/541.9	693.84/594.58/537.97	547.2	594.58	0.11958	0.53969
SG_7709	GCCTGGTGGCACGAGCAGGA	310.42/327.41/225.22	402.68/411.08/457.54	310.42	411.08	0.40408	0.076377
SG_7708	CTCGGCCTAGGGCGCAGATG	313.76/388.57/423	859.65/583.3/307.12	388.57	583.3	0.58484	0.002404
SG_7707	AATCACGTCGGTGCGGGGGA	214.2/276.14/194.35	424.39/286.01/270.55	214.2	286.01	0.41547	0.12212
SG_7706	AGGAGATGCCGCTGTCCCGT	333.84/359.79/440.15	525.07/215.28/350.99	359.79	350.99	-0.035614	0.88632
SG_7705	CCAGGCAGGGCGCATGAAGG	208.34/181.69/166.91	106.59/61.508/208.92	181.69	106.59	-0.76384	0.077135
SG_7704	TCTCTCCAGCCCGGGATCCG	374.84/190.69/304.1	647.45/641.74/339.5	304.1	641.74	1.0749	1.85e-09
SG_7703	GGCGCCCCAGAACCTCTCAC	340.54/379.57/469.87	571.45/337.27/328.01	379.57	337.27	-0.17	0.50426
SG_7702	AGGGGAGAACAAAGATCAAA	163.16/66.56/220.65	577.37/460.29/75.212	163.16	460.29	1.4906	1.24e-13
SG_7701	TCCGGTGTCCCCTACAGTCA	148.93/244.65/273.24	222.07/306.52/120.13	244.65	222.07	-0.13915	0.65097
SG_7700	GGACTGGGGTTCCCCTGCAC	553.06/531.58/443.58	239.83/255.26/228.77	531.58	239.83	-1.145	0.00012475
SG_770	AGGAAGTGCTCCCGTGGGGC	349.74/291.43/339.54	524.08/335.22/326.96	339.54	335.22	-0.01844	0.94218
SG_77	CCTCCCTTAGGAGAGAGAGG	55.222/128.62/59.449	47.374/80.986/155.65	59.449	80.986	0.43966	0.35505
SG_7699	CGGCAGCCCTGGCCTTATCC	312.93/547.77/408.14	380.97/674.54/294.58	408.14	380.97	-0.099139	0.68008
SG_7698	GGGCATTAGCAGCAGCTGAG	102.08/89.947/164.63	111.53/210.15/153.56	102.08	153.56	0.58441	0.097801
SG_7697	CCCGCTGAACAGAATGACTG	372.33/332.8/503.03	228.98/381.35/153.56	372.33	228.98	-0.69898	0.022212
SG_7696	ACTGGAGGACCCGGGGCTAG	351.42/265.34/276.67	123.37/243.98/373.97	276.67	243.98	-0.18067	0.54026
SG_7695	GTCCAGTTGGATGGGGTGGG	130.53/107.94/90.317	107.58/145.57/272.64	107.94	145.57	0.4281	0.24031
SG_7694	GGACAAAGACGTAGCAGGGA	178.22/170/105.18	203.31/64.584/95.06	170	95.06	-0.83199	0.067455
SG_7693	AGAGGAGGCCACAGAGAGGC	108.77/101.64/88.03	367.15/167.1/164	101.64	167.1	0.71171	0.034845
SG_7692	TAGGTGGGGGAGAGGGGCGT	200.81/159.21/262.95	96.723/89.187/180.72	200.81	96.723	-1.0462	0.020315
SG_7691	ATAAGCCCTCAGGGACCTGG	161.48/191.59/178.35	315.83/284.99/100.28	178.35	284.99	0.6732	0.01124
SG_7690	AACATCACTATATGACTCGA	193.28/300.42/347.55	135.21/129.17/215.19	300.42	135.21	-1.1459	0.003072
SG_769	TCACTATCACGAGAATAACG	330.5/316.61/304.1	153.97/158.9/207.88	316.61	158.9	-0.99013	0.0060162
SG_7689	CACATCAGCCCCCATCGCAG	609.12/645.82/401.28	322.74/476.69/269.51	609.12	322.74	-0.91427	0.00046893
SG_7688	TTCCCTCAACCACTTCCTGA	462.7/464.12/649.36	997.82/346.5/347.86	464.12	347.86	-0.41499	0.099817
SG_7687	AGACTTCAAAGACAATCTAC	251.01/336.4/289.24	101.66/90.212/224.59	289.24	101.66	-1.4994	0.0006007
SG_7686	AATCATCTGCAAATACAGAT	230.93/152.91/236.65	175.68/393.65/484.7	230.93	393.65	0.76689	0.00077141
SG_7685	ACTTCCAGTACAGTATTGAG	85.344/165.5/136.05	33.557/31.779/65.81	136.05	33.557	-1.9876	0.0046006
SG_7684	AAGACTTCCCCCCTAAGATC	116.3/209.58/146.34	154.95/47.156/85.658	146.34	85.658	-0.7657	0.10824
SG_7683	TCAGCATATTAAGGATAGAA	223.4/72.857/253.8	30.596/210.15/165.05	223.4	165.05	-0.43447	0.21953
SG_7682	ACTTTCACTTTAGAAAAAAT	202.48/290.53/277.81	205.29/195.8/154.6	277.81	195.8	-0.50254	0.12522
SG_7681	TTAGCTCTAGCAGTTTGTTG	76.14/108.84/72.025	47.374/50.232/124.31	76.14	50.232	-0.59044	0.32526
SG_7680	ATGGAGCATGATATTAGTTG	119.65/194.28/160.05	1.9739/23.578/16.714	160.05	16.714	-3.1846	0.00024752
SG_768	TAATGCCTCTCTCCCTGCAC	317.95/285.13/336.11	133.24/186.57/231.9	317.95	186.57	-0.76585	0.022438
SG_7679	CGTTCTGATGCGCTCCCCTG	536.33/402.06/389.85	424.39/494.12/212.06	402.06	424.39	0.077804	0.73256
SG_7678	GCTCGAGGTGTGCGGAGAGG	442.62/330.1/293.81	521.12/65.609/159.83	330.1	159.83	-1.0418	0.0037393
SG_7677	TGCGTATTCTCTTCCGGGTG	219.22/141.22/258.37	615.87/88.162/293.54	219.22	293.54	0.41952	0.11414
SG_7676	ACGAGGTAAGGGGCCTGGCT	261.05/355.29/405.85	186.54/335.22/275.78	355.29	275.78	-0.36432	0.19328
SG_7675	GTGCTTCCCTTTCCTGCAGC	292.01/348.09/198.93	224.04/69.709/193.25	292.01	193.25	-0.59301	0.072316
SG_7674	CGGCTGGGAGGGGAAAAGCT	210.01/197.88/317.82	45.4/250.13/771.97	210.01	250.13	0.25113	0.3827
SG_7673	TGGAAGTAGAATCTCCTGGA	312.93/313.91/276.67	476.7/334.19/320.7	312.93	334.19	0.09457	0.70932
SG_7672	CACCATGGCGGCAGGTGGGA	437.6/170/264.09	353.33/761.68/537.97	264.09	537.97	1.0237	1.42e-07
SG_7671	CCTCATCTGAAATGTAGGTG	158.14/109.73/149.77	91.788/20.503/31.338	149.77	31.338	-2.221	0.0018784
SG_7670	CTGATCAGAAGGATGAATGA	227.58/298.62/229.79	58.231/117.89/127.44	229.79	117.89	-0.95696	0.020405
SG_767	ATTCTTGGTAAAAGCAAAAA	203.32/214.97/133.76	241.81/177.35/89.836	203.32	177.35	-0.19612	0.56525
SG_7669	ATTTCCGAGTGTGTCAATAA	343.05/294.13/269.81	822.14/378.28/600.65	294.13	600.65	1.0276	2.76e-08
SG_7668	TACGATAAGAAATTTGAGTA	155.63/151.11/197.78	611.92/279.86/583.94	155.63	583.94	1.901	5.79e-28
SG_7667	CGTCTTGAAACCAGTCAAGT	174.03/242.86/265.23	104.62/65.609/309.2	242.86	104.62	-1.2072	0.0054361
SG_7666	CAATTATGAATGTTAAAACA	194.95/225.77/153.2	145.08/100.46/120.13	194.95	120.13	-0.69394	0.090077
SG_7665	TTGAACAAAGTATTACAAGA	473.57/508.2/382.99	516.18/226.56/352.03	473.57	352.03	-0.42683	0.088821
SG_7664	AGTGTATAGAGAATTTGTGA	121.32/101.64/114.32	257.6/101.49/47.007	114.32	101.49	-0.17024	0.69744
SG_7663	TGATGAGAGGCACTTCAGTG	160.65/84.55/142.91	95.736/120.97/108.64	142.91	108.64	-0.39236	0.35824
SG_7662	GTCTACAAGGGAAGGGGAGC	128.85/171.8/109.75	73.035/28.704/45.963	128.85	45.963	-1.4673	0.018514
SG_7661	TCGCCGGACAGACTCAGACG	175.71/280.63/284.67	269.44/102.51/82.524	280.63	102.51	-1.444	0.00092638
SG_7660	TCCGAAGCTAGCGGCAGGGG	150.61/199.68/218.36	98.696/115.84/221.46	199.68	115.84	-0.78037	0.06082
SG_766	AATTGGGCCAAGCAGCTGTG	251.85/274.34/308.68	471.77/463.36/434.56	274.34	463.36	0.75405	0.00037342
SG_7659	CACGCTCGAGCGGAACCCTG	486.96/426.35/338.4	666.2/434.66/123.26	426.35	434.66	0.027788	0.90196
SG_7658	CGGTGCATCCCTGGGTCCCA	240.97/322.01/402.42	605.01/500.27/603.78	322.01	603.78	0.90485	1.16e-06
SG_7657	GCTCACCCTCAACGTTGCGG	418.35/469.52/471.02	948.47/870.34/971.49	469.52	948.47	1.0129	1.62e-11
SG_7656	GGGAAGCATCCAGTCTCTGC	148.1/206.88/80.027	25.661/92.262/50.141	148.1	50.141	-1.5437	0.0099131
SG_7655	GTGAGGTTGCTGGAACTGGG	120.49/228.46/214.93	73.035/39.98/166.09	214.93	73.035	-1.5443	0.0022936
SG_7654	CAGTGGGGACAAAGGGCCTG	190.77/155.61/272.09	78.957/125.07/317.56	190.77	125.07	-0.60518	0.13207
SG_7653	CACAGTCCTGGCTTCTGCTG	492.82/417.35/509.89	594.15/416.21/628.86	492.82	594.15	0.26928	0.165
SG_7652	CCTCGTTCTGGGCAGGAAGA	389.07/331.9/259.52	200.35/85.086/242.35	331.9	200.35	-0.72537	0.025529
SG_7651	CAGGATGGGTGCCCCGGTAC	389.07/216.77/421.86	96.723/37.93/82.524	389.07	82.524	-2.2235	1.8e-06
SG_7650	AGGCTGTGCCGACAACCTGC	663.51/704.28/820.85	800.43/541.27/1074.9	704.28	800.43	0.18437	0.27773
SG_765	CCAGACTGGGAAGAAAATAA	292.85/184.39/192.07	75.009/101.49/126.4	192.07	101.49	-0.91363	0.038581
SG_7649	AGAGGAGCTCATTCCTCAGC	160.65/126.82/120.04	23.687/73.81/57.454	126.82	57.454	-1.1288	0.047002
SG_7648	AAAGGCTGTTGTGTCCCATG	219.22/269.84/185.21	1032.4/619.18/465.9	219.22	619.18	1.4938	1.86e-17
SG_7647	AGGGAAGGAAGAAAACAGCC	124.67/58.465/118.9	10.857/33.829/73.123	118.9	33.829	-1.7834	0.011334
SG_7646	CACAGAGTCAGTACAGACGG	106.26/116.03/169.2	282.27/36.905/40.74	116.03	40.74	-1.4874	0.023369
SG_7645	TGTGGGGAGCTGTGATGCCT	262.72/147.51/299.53	1462.7/1073.3/921.35	262.72	1073.3	2.0263	5.27e-55
SG_7644	GCCTGTCCGGGTTTCTACCG	302.89/348.09/331.54	241.81/522.82/323.83	331.54	323.83	-0.033855	0.89576
SG_7643	GTCTCTTAAAGTGGGAGAGA	156.46/158.31/154.34	66.127/89.187/19.848	156.46	66.127	-1.2301	0.021077
SG_7642	CACATAGGAAGGCAGCCCTG	327.99/513.59/440.15	243.78/728.87/387.55	440.15	387.55	-0.18317	0.44352
SG_7641	AAACCAGGAGCTCAGGCCGG	245.15/212.27/209.21	149.03/295.24/158.78	212.27	158.78	-0.41661	0.24721
SG_7640	TACAGCCTGGGCAACAACAC	189.09/278.83/372.7	100.67/119.94/51.186	278.83	100.67	-1.4607	0.00088615
SG_764	CTTGGGAAGCAGGGCTGTCC	184.91/171.8/347.55	69.088/51.257/133.71	184.91	69.088	-1.4074	0.0069168
SG_7639	TAAAAGGCAATAAAAAGGGA	66.1/67.46/114.32	88.827/12.302/108.64	67.46	88.827	0.39189	0.39102
SG_7638	AGAGAACAAATGCAACCCCA	435.09/342.7/320.11	153.97/341.37/331.14	342.7	331.14	-0.049337	0.84712
SG_7637	ACAGTTTCAGTGTTGCTGGG	226.75/334.6/177.2	159.89/129.17/173.41	226.75	159.89	-0.50137	0.16287
SG_7636	TAATGGATTTAACTAAAAAG	147.26/164.6/155.48	226.01/903.15/493.06	155.48	493.06	1.6587	5.4e-18
SG_7635	AGTGAAAGGATAGAGAGAAT	244.32/349.89/342.97	613.89/754.5/574.54	342.97	613.89	0.83803	6.23e-06
SG_7634	GGGAATACGTAGCAAAGGAA	223.4/245.55/98.319	189.5/211.18/338.45	223.4	211.18	-0.080795	0.79706
SG_7633	AGCAAATAGGACAGAAGCCA	128.02/107.94/137.19	27.635/32.804/17.758	128.02	27.635	-2.1717	0.0040201
SG_7632	GTATGCAGTAGATGAGATTG	141.4/162.8/218.36	366.16/599.7/1028.9	162.8	599.7	1.8747	1e-27
SG_7631	TAGTCGTGAATCCTTTGCCT	272.77/242.86/91.46	593.17/196.83/375.02	242.86	375.02	0.62476	0.0078678
SG_7630	TTTGTATAAGGTAAGAGAGA	266.91/311.22/397.85	223.05/253.21/225.64	311.22	225.64	-0.46216	0.13246
SG_763	ATACCTGGAGGGTTTATCAA	294.52/517.19/347.55	690.88/328.04/404.26	347.55	404.26	0.21751	0.34766
SG_7629	AAAAATAGAGAGGAAAGAGG	89.527/26.085/27.438	45.4/13.327/13.58	27.438	13.58	-0.96383	0.30263
SG_7628	AAGCACACAAAAATATAAAC	176.54/303.12/160.05	117.45/145.57/102.37	176.54	117.45	-0.58392	0.15774
SG_7627	GTTATACTGTAGAAATGTCA	226.75/207.78/203.5	77.97/63.558/253.84	207.78	77.97	-1.4026	0.0044959
SG_7626	TAGCAAAATAGTTGACCTGA	258.54/267.14/165.77	307.93/414.16/343.68	258.54	343.68	0.40928	0.097936
SG_7625	GAAGCCAGGAAGTCAAACTG	112.95/90.846/106.32	209.24/91.237/169.23	106.32	169.23	0.66551	0.047816
SG_7624	CATTCTTGCATTGTAAGACA	332.17/446.14/461.87	450.06/601.76/302.94	446.14	450.06	0.012596	0.95478
SG_7623	AGCCAGATAAAGTAATCAAA	289.5/215.87/286.96	75.009/80.986/178.63	286.96	80.986	-1.8124	0.00015433
SG_7622	CTGAAGACCTGAAAGTACAG	229.26/307.62/276.67	132.25/471.56/66.855	276.67	132.25	-1.0592	0.0068099
SG_7621	TCCTATACTTGGTAAGCCAG	246.83/194.28/305.25	522.1/232.71/429.33	246.83	429.33	0.79612	0.00027471
SG_7620	ATCAATAAAAGTTCAGAACT	227.58/452.43/218.36	416.5/49.207/138.93	227.58	138.93	-0.70798	0.064801
SG_762	GGCGAAAGACACTTCTTACG	199.14/212.27/249.23	289.18/174.27/266.38	212.27	266.38	0.32616	0.24188
SG_7619	ATACAAATAGAGCAATTAAG	225.07/269.84/197.78	173.71/159.92/190.12	225.07	173.71	-0.37186	0.28172
SG_7618	CTCCTTGGGCTCTAATATAA	147.26/140.32/52.589	146.07/27.679/29.249	140.32	29.249	-2.224	0.0024945
SG_7617	CAGGCGCATACCATCATTCC	497.84/231.16/326.97	278.32/227.58/281	326.97	278.32	-0.23162	0.40508
SG_7616	GACGGTGTCACCTATGAACC	249.34/218.57/253.8	200.35/225.53/326.96	249.34	225.53	-0.14417	0.63694
SG_7615	CATGACCCATCGCCTCCTGA	374.84/438.04/652.79	822.14/722.72/484.7	438.04	722.72	0.72108	3.21e-05
SG_7614	ACATGGTGGAAGGGATGGGG	120.49/109.73/160.05	74.022/54.332/54.32	120.49	54.332	-1.1346	0.051385
SG_7613	AGTAAGAGAGCTGTTTCGGC	7.5303/14.391/13.719	21.713/2.0503/20.892	13.719	20.892	0.57274	0.54631
SG_7612	AATCGTAAATCCCAAAGTGA	273.6/241.96/192.07	177.65/145.57/209.97	241.96	177.65	-0.44353	0.19507
SG_7611	GTCATTATAACCACACTCAG	369.82/477.62/460.73	236.87/574.08/181.76	460.73	236.87	-0.95686	0.0014664
SG_7610	AACTTGCCTGGTACTTCGGA	317.95/331/350.98	442.16/539.22/560.96	331	539.22	0.70235	0.00039993
SG_761	CGTTTGCCCCTAAAAATGGA	98.731/93.544/152.05	51.322/45.106/48.052	98.731	48.052	-1.0237	0.095791
SG_7609	CAGACTTTGCCAGAGGAGGA	348.91/322.91/289.24	294.12/79.961/284.13	322.91	284.13	-0.18395	0.50404
SG_7608	TCTTTACATTCTCCTAATAG	345.56/411.96/553.33	433.28/735.02/1093.7	411.96	735.02	0.83376	1.07e-06
SG_7607	TTGAAATCCACAGTATAAAG	470.23/394.87/339.54	459.93/252.18/206.83	394.87	252.18	-0.64483	0.027483
SG_7606	TGGGCTGTTGAGCCTCCTGC	193.28/143.91/128.04	120.41/113.79/76.257	143.91	113.79	-0.3362	0.42106
SG_7605	TCTTTGTAAACCGAGAAACC	117.14/208.68/166.91	65.14/83.036/278.91	166.91	83.036	-0.99864	0.038704
SG_7604	TAAGATTGCAAAACTGAGCC	136.38/124.13/163.48	27.635/30.754/73.123	136.38	30.754	-2.1132	0.0035075
SG_7603	TGTAGGCCGGTGGGTATGAG	249.34/289.63/245.8	387.88/192.73/133.71	249.34	192.73	-0.36986	0.26173
SG_7602	AGGGTGCTCAGCTCATGTGG	245.99/292.33/168.06	500.39/166.07/94.015	245.99	166.07	-0.56399	0.11049
SG_7601	CTCAATGCAAAACACAGAGC	127.18/80.052/91.46	32.57/0/1.0446	91.46	1.0446	-5.4989	0.00023019
SG_7600	GTTGTCATTCTGCTCATAGG	185.75/171.8/238.94	295.1/724.77/469.03	185.75	469.03	1.3317	4.47e-11
SG_760	CAGTACTCAGCAAAAGAACA	194.12/325.61/350.98	517.17/669.41/945.37	325.61	669.41	1.0375	3.69e-09
SG_76	GTCTTCAGCAGTTCAACAGC	297.87/199.68/160.05	164.82/185.55/108.64	199.68	164.82	-0.27526	0.43571
SG_7599	GTAGTAGGCAAAGTAGACCA	206.67/292.33/302.96	270.43/470.54/248.62	292.33	270.43	-0.11194	0.69044
SG_7598	CAGGGGCTGGCTGTGGGCAA	215.87/210.47/171.49	374.06/251.16/198.48	210.47	251.16	0.25384	0.37663
SG_7597	TCCCATACCTGTTCCCCAGA	221.73/350.79/378.42	148.04/154.8/297.71	350.79	154.8	-1.1751	0.001242
SG_7596	CCGGAAGCTGAAACCCAGGG	117.98/198.78/124.61	190.48/191.7/105.51	124.61	190.48	0.60823	0.057222
SG_7595	CTTTCAGGGAAAATGCCAAG	167.34/191.59/248.08	36.518/127.12/131.62	191.59	127.12	-0.58804	0.1404
SG_7594	TTCATGACAAATCAGAAATG	206.67/249.15/254.94	190.48/299.34/362.48	249.15	299.34	0.26379	0.31956
SG_7593	AATAAAAACCAACATCAAGT	163.99/154.71/208.07	70.075/148.64/114.91	163.99	114.91	-0.50944	0.22197
SG_7592	CTAGGTGAGCCTTGAGCAAA	294.52/196.98/289.24	227.99/172.22/405.31	289.24	227.99	-0.34198	0.26253
SG_7591	CTTCCATGCATCCCTACCAG	472.74/472.22/385.27	998.81/378.28/410.53	472.22	410.53	-0.20151	0.38703
SG_7590	CAAAGAGCACCAGGGAGTCG	252.68/215.87/419.57	1626.5/796.53/711.38	252.68	796.53	1.6525	9.75e-27
SG_759	AAACTATGAGAGAAGAACAA	298.7/208.68/244.66	183.58/150.7/188.03	244.66	183.58	-0.41242	0.22118
SG_7589	TTATCATCTCAGAACCTCTG	383.21/291.43/197.78	423.41/116.87/169.23	291.43	169.23	-0.78062	0.026004
SG_7588	TAAAAAAGTCATCTTAAGCA	312.93/267.14/423	169.76/332.14/209.97	312.93	209.97	-0.57341	0.071129
SG_7587	TAAAGAAAAAGAACCAGCTC	163.99/162.8/136.05	380.97/87.137/54.32	162.8	87.137	-0.89415	0.05872
SG_7586	AGACCCCATTTCTGGGAGGG	178.22/83.65/83.457	262.53/91.237/197.43	83.65	197.43	1.2291	4.58e-05
SG_7585	TAACTTGCAATTTCTACAGT	153.95/218.57/101.75	15.791/53.307/19.848	153.95	19.848	-2.8939	0.00048143
SG_7584	TGACAAGGCCTGAGCAGAGG	156.46/194.28/180.63	133.24/304.47/302.94	180.63	302.94	0.74274	0.0038832
SG_7583	TGACTCTCTTGGGGTCTCGG	113.79/161.9/138.33	515.2/357.77/615.28	138.33	515.2	1.8894	8.54e-25
SG_7582	CAGAACTGAGAGGGAGAGCG	258.54/205.08/106.32	164.82/178.37/162.96	205.08	164.82	-0.31355	0.37496
SG_7581	GACACAACCAGGGACAGGTA	246.83/205.08/124.61	80.931/89.187/28.204	205.08	80.931	-1.3307	0.0062096
SG_7580	GAGAGAGAGGAGAAGGACAG	51.876/205.98/132.62	5.9218/9.2262/45.963	132.62	9.2262	-3.7078	0.00035869
SG_758	AGATCAAATAATAGCTGGGG	171.52/129.52/117.75	177.65/789.35/174.45	129.52	177.65	0.45286	0.17361
SG_7579	TTGCCCCTGTCTCTGCCCCG	934.6/833.8/905.45	1264.3/1059/1404	905.45	1264.3	0.48118	0.00040789
SG_7578	AGGGAGAGGAATCGCGCCGC	386.56/293.23/472.16	161.86/521.79/330.1	386.56	330.1	-0.22715	0.37752
SG_7577	CACCTTCTGGCTGCAAGTCA	255.19/283.33/218.36	220.09/761.68/429.33	255.19	429.33	0.74822	0.00065178
SG_7576	CTTGTTTGGACAAGACGAGG	169.85/178.99/72.025	149.03/72.785/34.472	169.85	72.785	-1.2113	0.017784
SG_7575	AGGCCTCTGAACCCCAGGCT	424.21/510/362.41	379.98/519.74/583.94	424.21	519.74	0.2924	0.15565
SG_7574	TGGGAAGCCCCAAGGTGACC	208.34/154.71/259.52	70.075/79.961/110.73	208.34	79.961	-1.3705	0.005021
SG_7573	TTCTGGCCTGGGAGGCGCAC	125.51/76.455/108.61	23.687/64.584/39.695	108.61	39.695	-1.4294	0.031364
SG_7572	AGTAGCAATAATTTGGGTCC	276.11/196.08/160.05	143.11/187.6/132.67	196.08	143.11	-0.45164	0.23159
SG_7571	CCTTTATTGCCTCTGTGCTG	410.82/530.68/431	345.44/180.42/350.99	431	345.44	-0.31845	0.20739
SG_7570	CACCTCTCTTGGGAAGCCCC	833.36/766.34/711.1	861.62/621.23/606.92	766.34	621.23	-0.30242	0.11762
SG_757	GTAAATCTCTCGCAGACCCT	268.58/207.78/360.12	197.39/292.16/127.44	268.58	197.39	-0.44236	0.17524
SG_7569	GACAGGAGGCAACACTGGAA	213.36/252.75/139.48	104.62/132.24/181.76	213.36	132.24	-0.68598	0.080141
SG_7568	GTGCCCTCACGCTCGCAGAG	366.48/500.1/344.12	412.55/567.93/316.52	366.48	412.55	0.17042	0.45851
SG_7567	TGGGATTGAGGCTGGGGCTG	266.07/188.89/176.06	110.54/43.056/166.09	188.89	110.54	-0.76759	0.070987
SG_7566	GGATGTGTTTGCTGTGTGGG	225.07/86.349/54.876	168.77/353.67/92.97	86.349	168.77	0.95873	0.0037044
SG_7565	CCAGGGCGAGGGCGATGAAC	207.5/311.22/219.5	141.14/142.49/192.21	219.5	142.49	-0.61981	0.10186
SG_7564	ACCTCTGCCCCGCACACAGC	454.33/248.25/243.51	464.86/327.02/211.01	248.25	327.02	0.39617	0.11753
SG_7563	GTCACGGATGATCTCTCGGT	225.91/251.85/274.38	1209/574.08/869.12	251.85	869.12	1.7829	4.45e-34
SG_7562	GCATATCTGGGGCTGAGGCT	189.09/127.72/195.5	408.6/217.33/276.82	189.09	276.82	0.54744	0.043341
SG_7561	AGGGTTCTCAGGAATCCTGG	168.18/130.42/185.21	145.08/85.086/90.881	168.18	90.881	-0.8807	0.057798
SG_7560	GCAGTTCTGCGGAGAGTAAG	170.69/102.54/163.48	227.99/131.22/108.64	163.48	131.22	-0.31504	0.42129
SG_756	CGGAACAAGCCCAGAGATGA	384.88/356.19/479.02	582.31/455.16/409.49	384.88	455.16	0.24138	0.27088
SG_7559	TACCAGAAATTGGCAGGCTG	215.87/195.18/225.22	203.31/632.51/550.51	215.87	550.51	1.3466	7.33e-13
SG_7558	GCATTGATTGCACTGCTCTG	286.15/290.53/314.39	276.35/260.38/80.435	290.53	260.38	-0.15746	0.58229
SG_7557	ATGGAGTCCACTTACTGTCC	522.1/456.03/474.45	1380.8/1090.7/2526.9	474.45	1380.8	1.5392	7.99e-37
SG_7556	TGTCACTTCCCAGAAGCCCT	443.45/363.38/321.25	267.47/111.74/125.35	363.38	125.35	-1.528	0.00011942
SG_7555	ACAGTGCCCGTCCCTCCCCA	672.71/759.15/465.3	215.16/228.61/269.51	672.71	228.61	-1.553	2.75e-07
SG_7554	ACTGAAGCTGCGAGTGTCCG	268.58/318.41/324.68	201.34/417.23/236.08	318.41	236.08	-0.43003	0.15286
SG_7553	CAGACCCCAGAGACATCCCA	516.25/456.93/509.89	433.28/519.74/574.54	509.89	519.74	0.027566	0.89454
SG_7552	ACAGGCCCCACCCCTGGAAG	426.72/376.88/318.97	993.87/749.37/322.78	376.88	749.37	0.9897	3.57e-09
SG_7551	GTAGCGCAGCGGGGAAAGGC	230.93/141.22/160.05	109.55/114.82/223.55	160.05	114.82	-0.47573	0.25406
SG_7550	CAGCTAAGGACGACAAGAGG	160.65/158.31/139.48	153.97/166.07/135.8	158.31	153.97	-0.039844	0.91234
SG_755	TTTATTCCTTAAAACAAAGT	553.9/423.65/545.33	777.73/554.6/439.78	545.33	554.6	0.024273	0.90431
SG_7549	CTCTTTAGTATTACTATTGG	221.73/307.62/250.37	269.44/314.72/227.73	250.37	269.44	0.1055	0.70602
SG_7548	GCGACTTGGCTTCCGGGCAG	242.64/210.47/187.49	219.11/150.7/329.05	210.47	219.11	0.057713	0.85122
SG_7547	GTGGGAGTTGCTCAAGCAGG	275.28/164.6/216.07	870.5/191.7/251.75	216.07	251.75	0.21953	0.44465
SG_7546	GTAAAGGTGAGTCTGGGGCA	236.79/251.85/318.97	679.03/1083.6/347.86	251.85	679.03	1.4273	3.68e-17
SG_7545	ATCTAGGCAGGGGAAGAAGC	319.62/145.71/170.34	898.14/257.31/352.03	170.34	352.03	1.0429	9.51e-06
SG_7544	CAGGGCCATTCTATACGCCG	323.8/312.11/364.7	471.77/832.41/892.1	323.8	832.41	1.3595	2.11e-18
SG_7543	GAACAGGTTGGAAATGTCAG	155.63/139.42/132.62	230.95/254.23/203.7	139.42	230.95	0.72409	0.012897
SG_7542	GAAGATGTTAATCATTGAGA	209.18/223.07/334.97	208.25/361.87/413.67	223.07	361.87	0.69553	0.0034673
SG_7541	TTTCACATGACAGGAAAAAG	235.11/138.52/188.64	160.88/51.257/277.87	188.64	160.88	-0.22835	0.52204
SG_7540	CGAAGGCTGTACGGGAAGCA	307.07/299.52/172.63	68.101/111.74/160.87	299.52	111.74	-1.4145	0.00075041
SG_754	GGGTCCTTCAGCTCCTCGGG	105.42/123.23/132.62	123.37/69.709/68.944	123.23	69.709	-0.81301	0.11975
SG_7539	CCAACACAAGAACAGCAAGG	271.93/288.73/288.1	93.762/136.34/156.69	288.1	136.34	-1.0738	0.0054051
SG_7538	CAGATGGTGACTGGATCATG	713.71/684.49/732.82	409.59/264.49/501.41	713.71	409.59	-0.79965	0.00065301
SG_7537	GTGTTGGACGAGGGGCCCTG	243.48/319.31/245.8	481.64/219.38/256.97	245.8	256.97	0.063894	0.82332
SG_7536	GGGCCTCCAGACGTTTGCCG	153.12/103.44/107.47	202.33/405.95/59.543	107.47	202.33	0.90657	0.0030043
SG_7535	TGGGGATTACTCCGACGCCG	444.29/617.03/372.7	713.58/607.91/457.54	444.29	607.91	0.45148	0.017719
SG_7534	GGGAACATTCCGGAGGCCGC	303.72/144.81/220.65	1156.7/348.55/993.42	220.65	993.42	2.1656	3.15e-60
SG_7533	CACCGCCCGACTTCCGGTAC	2266.6/1667.6/2444.3	2022.3/1745.8/2411	2266.6	2022.3	-0.16448	0.14353
SG_7532	CTCTCCTTCCGGGAAGCCCG	163.16/437.14/455.01	71.061/253.21/229.81	437.14	229.81	-0.92466	0.0024334
SG_7531	TCGGGTGCTTGCGTGGAGGC	233.44/214.97/299.53	208.25/149.67/331.14	233.44	208.25	-0.16399	0.60477
SG_7530	AGGGAAGAAGCGGCGGCGGA	76.14/170/132.62	52.309/70.734/138.93	132.62	70.734	-0.89736	0.083907
SG_753	ATGTGGCTGGGTTGACAAGT	150.61/121.43/272.09	27.635/32.804/41.784	150.61	32.804	-2.1651	0.0020594
SG_7529	TCTGCTTATCCGGAGTCCGC	344.72/316.61/345.26	188.51/168.12/464.85	344.72	188.51	-0.86733	0.009375
SG_7528	AGGAGGGAGGAAGTCACGTG	76.14/121.43/73.168	28.622/0/0	76.14	0	-6.2694	0.00050993
SG_7527	CATTACCGCGGCTCTGGGGT	361.46/385.87/330.4	227/156.85/88.792	361.46	156.85	-1.1993	0.00091097
SG_7526	AGAGAATTCCGGAACCCAAA	326.31/349.89/290.38	1026.4/1048.7/897.32	326.31	1026.4	1.6503	3.73e-33
SG_7525	CCGCCAAAAACGGACTCCGC	378.19/354.39/266.38	489.53/679.67/810.62	354.39	679.67	0.93754	9.85e-08
SG_7524	CAACAACTGGTACCGGGCCG	281.97/280.63/362.41	359.26/153.77/431.42	281.97	359.26	0.34838	0.15176
SG_7523	GGGGGGTGGTCAAGATGGGG	0/0/0	0/0/0	4.573	0	-2.4785	0.13505
SG_7522	AAGGGGGAGGGGGAAGGCGA	147.26/81.851/110.9	35.531/5.1257/68.944	110.9	35.531	-1.615	0.019823
SG_7521	CCCGCCTCCCTCCTAGGTGA	899.46/633.22/765.98	1223.8/832.41/1070.7	765.98	1070.7	0.48268	0.0010119
SG_7520	AGGGCAGGAACGGAGGTGGG	174.87/161.9/181.78	73.035/176.32/312.34	174.87	176.32	0.011867	0.97217
SG_752	CTGGACGTGGAGCAGTACCA	312.93/247.35/388.7	436.24/928.77/896.28	312.93	896.28	1.5151	1.54e-24
SG_7519	CATGCTGGCGTGAAAGCCCC	323.8/148.41/188.64	228.98/195.8/231.9	188.64	228.98	0.27825	0.35223
SG_7518	AAAATGCTTTGAATTTGAGT	156.46/236.56/208.07	186.54/157.87/377.1	208.07	186.54	-0.15682	0.6377
SG_7517	TTGGAGGGCCGAGTTGCAGG	202.48/178.09/105.18	114.49/174.27/65.81	178.09	114.49	-0.63298	0.13019
SG_7516	TTTGCACGGCTGGCCTCAGC	149.77/126.82/161.2	131.27/71.76/24.026	149.77	71.76	-1.0511	0.041401
SG_7515	TCAGCTCTGCACACAACTCC	411.66/337.3/484.74	611.92/500.27/940.15	411.66	611.92	0.57075	0.0024852
SG_7514	AGAGGAAGAGGGGTAGCCCT	143.91/171.8/176.06	338.53/263.46/199.52	171.8	263.46	0.61396	0.026169
SG_7513	AGGTAATGTTGGGGGAGGGG	86.18/45.873/92.603	3.9479/14.352/9.4015	86.18	9.4015	-3.0672	0.0044194
SG_7512	CCTCCGGGAATGCCTGGCCA	269.42/268.94/179.49	209.24/299.34/402.17	268.94	299.34	0.15396	0.56297
SG_7511	GGGGTCGATTCGGACCGTGC	147.26/85.449/168.06	77.97/184.52/178.63	147.26	178.63	0.27689	0.4081
SG_7510	AGCTCGGCTTGGGGAGGGGT	82.834/107.94/104.04	174.69/166.07/307.12	104.04	174.69	0.74218	0.024497
SG_751	AGTCCAGCCCAGCTCCCAGG	517.92/578.36/531.61	738.25/618.16/410.53	531.61	618.16	0.21723	0.25509
SG_7509	GACCCCAGGACAGCAGGTCC	323.8/190.69/330.4	260.56/241.93/113.86	323.8	241.93	-0.41902	0.15893
SG_7508	CCCCCTCCCCCATTCACTCC	343.05/390.37/338.4	340.5/217.33/369.79	343.05	340.5	-0.010713	0.96614
SG_7507	GCTTCCCCAGTCCTCAGCCC	527.12/493.81/484.74	588.23/831.39/707.2	493.81	707.2	0.51729	0.003493
SG_7506	CTACCAGAGTGGCCCTGACC	228.42/346.29/344.12	263.52/76.885/382.33	344.12	263.52	-0.38371	0.17967
SG_7505	TAGCTTAAGCCAATTTGAGA	62.753/163.7/109.75	195.42/181.45/135.8	109.75	181.45	0.72016	0.026608
SG_7504	GACAGGACGTGAGGCTGGAG	281.97/216.77/201.21	631.66/416.21/203.7	216.77	416.21	0.93794	2e-05
SG_7503	ACGGCTCAGGCGATATCATC	321.29/279.73/298.39	237.86/181.45/329.05	298.39	237.86	-0.32586	0.27631
SG_7502	AAGCCCTGGCGTTGGCCAGG	235.11/121.43/110.9	227/304.47/85.658	121.43	227	0.89711	0.0019951
SG_7501	ACGGAGAGCTGGCAAGACGC	327.99/390.37/377.27	144.1/251.16/220.41	377.27	220.41	-0.77268	0.012981
SG_7500	CAGCCTCTTGCAGACAGTGG	286.99/278.83/396.71	2043/742.2/956.86	286.99	956.86	1.7338	8.49e-35
SG_750	TGACTCACCGCTGGGTGGGG	158.14/172.7/200.07	64.153/246.03/185.94	172.7	185.94	0.106	0.7487
SG_75	TGAAATCATTAATCGGACAT	153.12/84.55/129.19	65.14/91.237/41.784	129.19	65.14	-0.977	0.06954
SG_7499	GCTAAGCCAGCAAGACCAAG	239.3/189.79/228.65	214.17/114.82/238.17	228.65	214.17	-0.093948	0.76355
SG_7498	CCCTGCAATGACAAAGCCTG	308.74/189.79/314.39	117.45/149.67/337.41	308.74	149.67	-1.0397	0.0049757
SG_7497	GGCTGCCAGCAAATGCCAAG	650.12/567.56/643.65	649.42/692.99/699.89	643.65	692.99	0.10641	0.55859
SG_7496	GATTCCAGGAGAGCCTCTGG	162.32/108.84/156.62	24.674/49.207/57.454	156.62	49.207	-1.6505	0.0060823
SG_7495	AGGGGTGTGGGTGAGGGTGC	118.81/115.13/193.21	244.77/190.68/59.543	118.81	190.68	0.67789	0.033261
SG_7494	CCGAGGGAGAGAGGAGGCCT	111.28/137.62/142.91	130.28/61.508/54.32	137.62	61.508	-1.149	0.037156
SG_7493	CCAGAGGGCTGCTGGAGTGT	516.25/541.48/400.14	519.14/463.36/788.68	516.25	519.14	0.0080602	0.96912
SG_7492	CACCCCACAGCACCCCACAG	1517.8/1163.9/1616.6	1870.3/1551/2232.3	1517.8	1870.3	0.30113	0.008698
SG_7491	TCCTAGACACACACACACAG	372.33/521.69/389.85	440.19/223.48/371.88	389.85	371.88	-0.06789	0.77984
SG_7490	GACAAAGGTTGTTTACCCGG	49.365/89.047/193.21	26.648/18.452/86.703	89.047	26.648	-1.7035	0.028669
SG_749	CGAGACGGGGTAGTGAGGGC	63.589/23.386/89.173	52.309/19.478/83.569	63.589	52.309	-0.27691	0.63356
SG_7489	ATTCCGTTGGGGCAGGCGTG	252.68/128.62/228.65	328.66/217.33/316.52	228.65	316.52	0.4674	0.067899
SG_7488	GAAGGAGCTCCTGTCTGCTG	207.5/305.82/323.54	106.59/319.84/97.149	305.82	106.59	-1.5118	0.00040658
SG_7487	GCTTCAGACAGAGAAGGAGC	240.97/235.66/376.13	75.996/320.87/152.51	240.97	152.51	-0.65647	0.074035
SG_7486	TACAGGAATAGCTGAGAAGT	254.36/227.56/248.08	47.374/141.47/182.81	248.08	141.47	-0.80599	0.034055
SG_7485	CTTCCTGCTCCAAGATAGGA	123.83/139.42/107.47	75.009/143.52/24.026	123.83	75.009	-0.71574	0.15696
SG_7484	AGCCTAAGTGCCCAAGGAAA	184.91/173.6/165.77	30.596/282.94/85.658	173.6	85.658	-1.0106	0.033864
SG_7483	ATGGAGGAATGGCAAAGAGA	320.46/345.39/221.79	175.68/234.76/83.569	320.46	175.68	-0.86349	0.012242
SG_7482	AGCAGCAGTTATTTGAGCTG	279.46/442.54/415	365.18/961.58/185.94	415	365.18	-0.18404	0.45367
SG_7481	GACATGGAGCTGTTCCTCGC	517.08/526.19/511.03	4628.9/4559.8/2764	517.08	4559.8	3.138	0
SG_7480	GTCTCCGCTGCCTCAGGGAC	348.07/318.41/583.06	378.01/707.34/348.9	348.07	378.01	0.11872	0.62036
SG_748	GACGAAGCGGAGTCGGGAGC	353.93/413.75/426.43	537.9/738.1/1184.6	413.75	738.1	0.83351	1.03e-06
SG_7479	CGTGCTTGAAATCGACGTAG	423.37/397.56/342.97	437.23/1004.6/904.63	397.56	904.63	1.1841	5.91e-15
SG_7478	AGGGAAAAATATGCTAGCCA	208.34/95.343/156.62	105.61/72.785/200.57	156.62	105.61	-0.56422	0.19309
SG_7477	ACGTGAAATGGAGAATTTCA	42.672/123.23/194.35	0/13.327/19.848	123.23	13.327	-3.1162	0.0010678
SG_7476	TGTCCCCACCGCCTATCTGA	524.61/634.12/553.33	421.43/191.7/297.71	553.33	297.71	-0.89199	0.001005
SG_7475	GCCTGAGAGATGATGGGCAC	266.91/232.96/173.77	1455.8/563.82/786.59	232.96	786.59	1.7512	4.84e-30
SG_7474	ATTATTGCAAAAAGACGATG	388.23/212.27/192.07	312.87/349.57/736.45	212.27	349.57	0.717	0.0029782
SG_7473	CACCCCAGCAAGAGAAGCCG	297.03/342.7/237.8	369.12/336.24/189.07	297.03	336.24	0.17834	0.47953
SG_7472	ACCTTGCCCCCCACGAGGCA	255.19/418.25/439.01	245.75/157.87/250.71	418.25	245.75	-0.76474	0.0097836
SG_7471	AGCGTCGCCGGAAGTGCCGA	539.67/485.71/677.95	974.13/1177.9/1026.9	539.67	1026.9	0.9268	2.09e-10
SG_7470	GAAACGCCAGTCTCCACCCC	569.79/526.19/613.92	437.23/837.54/1112.5	569.79	837.54	0.5549	0.00069695
SG_747	TCTCCGCCAGCTGCGACTGG	892.76/1008.3/1104.4	969.2/1012.8/1213.8	1008.3	1012.8	0.0064657	0.9664
SG_7469	CCGATGAGCTGAAGGCGCCG	330.5/290.53/275.52	188.51/333.17/125.35	290.53	188.51	-0.62136	0.062661
SG_7468	GGTGTCGAAGGCCCGCTGTG	320.46/285.13/243.51	939.59/358.8/406.35	285.13	406.35	0.50961	0.02544
SG_7467	CCTGCCCGGCAGGAAGGACT	163.99/208.68/176.06	109.55/160.95/133.71	176.06	133.71	-0.39438	0.31064
SG_7466	GCTCGAGCCAACTGAGGACC	265.23/293.23/254.94	378.01/129.17/65.81	265.23	129.17	-1.0323	0.0090906
SG_7465	CGAGGCTGCGGAGGAGAGAG	87.017/61.164/156.62	45.4/66.634/122.22	87.017	66.634	-0.38004	0.47297
SG_7464	CGGCTGCTAAAACTGGTGCG	199.14/129.52/130.33	101.66/129.17/155.65	130.33	129.17	-0.012834	0.97373
SG_7463	GACCAGGGCACCAAACAGAC	254.36/304.92/342.97	118.44/355.72/312.34	304.92	312.34	0.034572	0.89507
SG_7462	GGTCTGAGGTCTCTAGCGGG	235.11/159.21/134.9	354.32/385.45/357.26	159.21	357.26	1.1611	5.53e-07
SG_7461	GGGATCTGTCCCCACCCTCG	407.47/381.37/436.72	525.07/484.89/416.8	407.47	484.89	0.25038	0.23962
SG_7460	AAGCCTAGCATGGCACCAGC	177.38/202.38/169.2	204.3/72.785/206.83	177.38	204.3	0.20278	0.52097
SG_746	GCCCAGAGCTGAGCCTTCCG	222.56/326.51/318.97	391.83/175.3/208.92	318.97	208.92	-0.60807	0.056271
SG_7459	CTGCGAAGCCCTCTCCTTAG	407.47/591.85/663.08	1250.5/762.7/503.5	591.85	762.7	0.36535	0.034037
SG_7458	CGGGGCGAAGCAGCAGAGTT	65.263/58.465/116.61	84.879/33.829/48.052	65.263	48.052	-0.43389	0.47489
SG_7457	CATTATGACAGATCAGCCCA	205.83/262.64/208.07	264.51/104.56/150.42	208.07	150.42	-0.4654	0.20745
SG_7456	GCACAGAAGAATGTATCATC	440.94/485.71/386.42	1893/1240.4/1077	440.94	1240.4	1.4901	2.73e-31
SG_7455	CATGCTGTCTATTCACAAGT	292.85/540.58/260.66	468.81/827.28/347.86	292.85	468.81	0.67701	0.0013881
SG_7454	ACTGACCTAATCAACAGGTG	172.36/90.846/98.319	97.71/38.955/39.695	98.319	39.695	-1.2872	0.053093
SG_7453	AATGCTGATCAGGTTCAGAG	230.93/199.68/107.47	92.775/197.85/198.48	199.68	197.85	-0.013217	0.96735
SG_7452	ATGACATCATTCTAGAACCC	415.84/259.05/370.41	388.86/305.49/231.9	370.41	305.49	-0.27718	0.29904
SG_7451	CAGTTGTCCCATCCATACAC	672.71/685.39/669.94	974.13/442.86/816.89	672.71	816.89	0.27977	0.095188
SG_7450	GACACAACTTCATCTGCAGT	488.63/280.63/505.32	132.25/159.92/147.29	488.63	147.29	-1.7233	2.62e-06
SG_745	GGAACAGGGGAGACGACCCA	217.54/268.04/309.82	169.76/164.02/400.09	268.04	169.76	-0.65587	0.060998
SG_7449	TTTCACCAATGACAATGTGC	161.48/212.27/201.21	124.36/42.031/124.31	201.21	124.31	-0.69038	0.086797
SG_7448	ATGTAAAGCAACTAGAAGAA	135.55/170/147.48	73.035/73.81/24.026	147.48	73.035	-1.004	0.049697
SG_7447	TCAGAATTGAGAATCATCTA	415/398.46/475.59	342.48/311.64/275.78	415	311.64	-0.41209	0.12005
SG_7446	CTGCATTCTGATTCATGCAG	198.3/283.33/275.52	167.78/347.52/225.64	275.52	225.64	-0.28702	0.34882
SG_7445	TGATTATAAGACTAGTGGAA	112.12/163.7/272.09	154.95/155.82/372.93	163.7	155.82	-0.070749	0.84436
SG_7444	TCGTATTCATCTGTTAGGGA	210.85/240.16/313.25	277.34/169.15/244.44	240.16	244.44	0.025388	0.93097
SG_7443	AATGGAAAATATCACCACTG	458.51/414.65/426.43	322.74/121.99/262.2	426.43	262.2	-0.69955	0.014936
SG_7442	CATTATGTTACAACTTGAAA	408.31/322.91/320.11	489.53/201.95/90.881	322.91	201.95	-0.67445	0.037133
SG_7441	AGCGGGCCCAGGAATGCGGA	118.81/178.09/212.64	656.33/794.48/108.64	178.09	656.33	1.8759	5.4e-30
SG_7440	AGGGGACCCCAAATCCTAGG	395.76/297.72/166.91	72.048/229.63/94.015	297.72	94.015	-1.6526	0.00024413
SG_744	CTTCAGGCGGCCGGAGGTTG	294.52/331/393.28	1084.7/1001.6/347.86	331	1001.6	1.5944	4.14e-30
SG_7439	TAATGTTGAGAAGGTGAGGG	49.365/80.952/121.18	79.944/64.584/102.37	80.952	79.944	-0.017851	0.96906
SG_7438	TGACCCGAGTGGGCCGCGAT	256.87/357.09/152.05	369.12/176.32/183.85	256.87	183.85	-0.48027	0.15434
SG_7437	ATATCGCAGCGGATCGGAGC	157.3/33.28/58.306	156.93/175.3/218.32	58.306	175.3	1.5718	3.48e-07
SG_7436	TTTGGGGTCCCCTTTGACCC	232.6/144.81/224.08	404.66/470.54/483.65	224.08	470.54	1.067	2.25e-07
SG_7435	ATTTGAATTTCAGACAAGAC	206.67/173.6/150.91	317.8/267.56/433.51	173.6	317.8	0.86864	0.00050386
SG_7434	ACATCTGGCAACTCAGGGTT	327.15/254.55/227.51	305.96/254.23/309.2	254.55	305.96	0.26445	0.31354
SG_7433	AACGGCCCCAGCTTGGCCTC	235.95/330.1/301.82	161.86/50.232/264.29	301.82	161.86	-0.8948	0.012362
SG_7432	GAGAAGCGGAAACCGGCGCA	218.38/263.54/420.72	464.86/477.71/266.38	263.54	464.86	0.81639	0.00010753
SG_7431	TCACTCCACGTACGGCGCCG	201.65/286.93/300.67	565.53/298.31/553.64	286.93	553.64	0.94584	9.59e-07
SG_7430	CGGCCAAGCGGCGTTCACCA	672.71/518.09/452.73	956.37/626.36/497.23	518.09	626.36	0.2733	0.14882
SG_743	GGACAGTGGCGTTGGTCTGG	312.93/186.19/243.51	102.64/60.483/31.338	243.51	60.483	-1.9916	0.00023657
SG_7429	GCGAGTGTCCAACGCCGAGC	174.03/187.09/241.23	574.41/277.81/385.46	187.09	385.46	1.0389	4.32e-06
SG_7428	TGCTCGGTCCGGTGGTCACG	302.05/310.32/377.27	228.98/431.58/94.015	310.32	228.98	-0.4369	0.15209
SG_7427	AGAGCCAATCGGAGCGCGCG	358.95/387.67/432.15	336.56/451.06/246.53	387.67	336.56	-0.20342	0.42505
SG_7426	TGACAGTGTCGGGAAGGGGC	70.283/80.052/108.61	99.683/65.609/124.31	80.052	99.683	0.3129	0.47213
SG_7425	GGAGGCTGTGGTTGGGGTGG	265.23/284.23/385.27	353.33/492.07/404.26	284.23	404.26	0.50673	0.026657
SG_7424	TGCTGGGAACCTAGGGGGGA	24.264/53.068/61.735	25.661/62.533/1.0446	53.068	25.661	-1.0201	0.19546
SG_7423	GAGAGCCCGAACTGGAGGTG	368.99/313.01/404.71	726.41/160.95/427.25	368.99	427.25	0.21097	0.35037
SG_7422	AGAGCGCGGTGTCGCGGTGA	339.7/487.51/476.73	870.5/434.66/635.12	476.73	635.12	0.4131	0.027135
SG_7421	TCTACTGCTACACAGAGAAG	248.5/312.11/280.1	317.8/342.4/174.45	280.1	317.8	0.1816	0.48278
SG_7420	GTGGCCCAAAATGGAGAACG	277.79/261.74/312.11	727.39/1006.7/802.26	277.79	802.26	1.5267	1.06e-22
SG_742	AGCAAGTGTGCGGGCAGCAC	262.72/420.05/332.69	309.91/310.62/502.46	332.69	310.62	-0.098717	0.70827
SG_7419	GAAGGCAGAGAGCAAAATGG	242.64/294.13/384.13	44.413/259.36/394.86	294.13	259.36	-0.18082	0.52858
SG_7418	TGGGGTGCGAGCCGTAGTCG	103.75/219.47/131.47	932.68/576.13/622.59	131.47	622.59	2.2349	3.71e-43
SG_7417	ATCCCCAAGTGTCGTGGGGG	184.07/210.47/178.35	370.11/434.66/321.74	184.07	370.11	1.0037	1.38e-05
SG_7416	GAAGACTAGGAGGAAGAATG	189.93/153.81/86.887	75.996/136.34/113.86	153.81	113.86	-0.43058	0.30344
SG_7415	TGGGAGCTGATCCCACGGGC	92.037/71.058/73.168	50.335/13.327/59.543	73.168	50.335	-0.53085	0.37517
SG_7414	CGGAACAAGGCGGACACGGC	219.22/272.54/203.5	201.34/144.54/345.77	219.22	201.34	-0.12213	0.70395
SG_7413	ATGGCGTTCCAAAGAGCCCC	363.97/375.08/344.12	884.32/416.21/554.69	363.97	554.69	0.60651	0.0020702
SG_7412	GAGTACTGCTTCTCGAGCAT	371.5/314.81/362.41	412.55/140.44/639.3	362.41	412.55	0.18647	0.41701
SG_7411	GAAGTGGGATGAAGTGGTGG	251.01/156.51/241.23	842.87/865.22/1386.2	241.23	865.22	1.8384	2.27e-36
SG_7410	ATGGCGCTTTGCAGACCAGA	169.85/139.42/225.22	226.01/103.54/208.92	169.85	208.92	0.29712	0.34022
SG_741	CCAGTCTGCAGAAAGACAAC	608.28/572.96/503.03	293.13/373.15/344.72	572.96	344.72	-0.73134	0.0039539
SG_7409	CCGGACTCACCTCTCGGACA	580.67/619.73/594.49	550.73/342.4/701.98	594.49	550.73	-0.11012	0.58808
SG_7408	CGCAGACTCACAAGTCCCTG	496.16/482.11/627.64	987.95/290.11/606.92	496.16	606.92	0.29015	0.13055
SG_7407	GGTAGAACCAGCTTCGGCGT	263.56/183.49/125.76	512.23/118.92/153.56	183.49	153.56	-0.25541	0.48347
SG_7406	CGCTGAGGGCTTGGTGGCGT	320.46/233.86/275.52	126.33/236.81/173.41	275.52	173.41	-0.66495	0.05514
SG_7405	CTTCCGGTGGAAGGACTGAG	109.61/134.92/133.76	132.25/129.17/60.587	133.76	129.17	-0.050027	0.89835
SG_7404	GAGAGGGACTGGATGTTTGG	290.34/242.86/160.05	915.9/690.94/181.76	242.86	690.94	1.5046	2.04e-19
SG_7403	CGGGATTCCTCTGAGGGCCA	219.22/285.13/306.39	139.16/550.5/774.06	285.13	550.5	0.94668	9.99e-07
SG_7402	CCAGAGGCTGCTAATTTCAA	60.243/163.7/72.025	25.661/27.679/39.695	72.025	27.679	-1.3484	0.079967
SG_7401	CGCCCGGCAGAACTTCCTCC	1062.6/953.43/923.74	1335.4/1443.4/893.14	953.43	1335.4	0.4856	0.00025385
SG_7400	GGGCAGGGTTGGGGAGGGAA	60.243/51.27/13.719	28.622/6.1508/41.784	51.27	28.622	-0.8193	0.27583
SG_740	ATGGTGCGGAGCCAGCACTG	122.16/153.81/182.92	65.14/167.1/128.49	153.81	128.49	-0.25768	0.51419
SG_74	CAAGCAAGGAAGCTGGCAGG	91.201/74.656/136.05	320.76/79.961/57.454	91.201	79.961	-0.18756	0.69958
SG_7399	TTGAGGTGGGAGGTGGGGTG	76.14/113.33/112.04	209.24/75.86/127.44	112.04	127.44	0.18431	0.63776
SG_7398	TCGTCTCCACTTGTCCCGGC	161.48/223.97/254.94	378.99/678.64/135.8	223.97	378.99	0.75627	0.0011242
SG_7397	CTTCCTGTCGCCTCTGGGCC	1035/940.84/865.44	1035.3/998.48/640.35	940.84	998.48	0.085698	0.57813
SG_7396	ATAGTGCTATACAGGAAACC	180.73/99.841/162.34	138.18/83.036/221.46	162.34	138.18	-0.23099	0.54546
SG_7395	CATCTTTCCTCTTCAGGCGC	373.17/324.71/226.36	129.29/337.27/546.33	324.71	337.27	0.054599	0.82912
SG_7394	GGGAAATGCAGGGGAGGGGG	215.87/95.343/184.06	498.42/228.61/264.29	184.06	264.29	0.51953	0.06082
SG_7393	CAAACGAGCGACGGGGGCTG	289.5/157.41/214.93	227/332.14/420.98	214.93	332.14	0.62558	0.011786
SG_7392	AGGCGACGCTCTAGCCGCCT	467.72/486.61/549.9	433.28/262.43/305.03	486.61	305.03	-0.67208	0.01224
SG_7391	CTGTGGCGGCAGCTAGACAT	184.91/208.68/214.93	780.69/253.21/123.26	208.68	253.21	0.27785	0.33091
SG_7390	TCCCCAGCTCGAATGCCCGG	319.62/477.62/342.97	410.58/138.39/158.78	342.97	158.78	-1.1062	0.0021269
SG_739	CGGGACACTTACGGGCCTCG	202.48/272.54/197.78	517.17/245.01/75.212	202.48	245.01	0.2738	0.3453
SG_7389	GAACGTCGCGGTCGAGGCTA	341.37/375.08/394.42	408.6/328.04/470.07	375.08	408.6	0.1232	0.59427
SG_7388	GCGGGAGACGTGGATTACTG	348.91/417.35/300.67	271.42/478.74/359.35	348.91	359.35	0.042419	0.86303
SG_7387	CCCAAAACCTGGCGGGACGA	322.13/192.49/195.5	205.29/243.98/322.78	195.5	243.98	0.31818	0.27276
SG_7386	CCCTGAGATTACCCACAAGG	160.65/128.62/76.598	97.71/227.58/256.97	128.62	227.58	0.81837	0.0049811
SG_7385	AAGTTTCCCATGGGCCCCCG	683.59/527.99/661.94	941.56/606.88/672.73	661.94	672.73	0.023289	0.89976
SG_7384	GAAAAATAAAATGCTATAGA	111.28/80.052/81.171	60.205/4.1005/26.115	81.171	26.115	-1.5995	0.041919
SG_7383	CACTCTCAGGGGATAGGGGG	335.52/463.22/457.3	1065.9/1093.8/894.19	457.3	1065.9	1.2191	3.81e-18
SG_7382	AGACCATGCTGCTATTCTGG	113.79/85.449/37.727	38.492/286.01/180.72	85.449	180.72	1.0718	0.00074137
SG_7381	TTGCATGGCAGTAAGCAAGT	237.62/347.19/138.33	229.96/191.7/154.6	237.62	191.7	-0.30838	0.35006
SG_7380	TTTCTGGGCACTGCTTCAAA	343.88/325.61/358.98	471.77/235.78/756.3	343.88	471.77	0.45502	0.033193
SG_738	AGCACTTGTCTGGGCAGCAG	244.32/278.83/189.78	350.37/172.22/79.39	244.32	172.22	-0.50202	0.14843
SG_7379	AAATGCCCCGACCTGAAAGC	172.36/199.68/150.91	116.46/136.34/82.524	172.36	116.46	-0.56159	0.17581
SG_7378	GGTGGTTCTTTGGCTAATGG	189.09/142.12/133.76	313.85/403.9/406.35	142.12	403.9	1.5004	1.94e-12
SG_7377	GCGTGCAAAGTGTGCGACGG	147.26/143.02/229.79	253.65/303.44/513.95	147.26	303.44	1.038	3.81e-05
SG_7376	CGGCTCTCTGACACCTACCT	207.5/233.86/334.97	347.41/195.8/430.38	233.86	347.41	0.56899	0.019771
SG_7375	GTGGGTGGCTGGAGGTAAGG	95.384/139.42/173.77	245.75/161.97/149.38	139.42	161.97	0.2149	0.5401
[truncated: 8,269 more rows]

## Sheet: U251__MAGeCK_sgRNA_D21vs.D0
sgRNA_ID	Sequence	D0_count	D21_count	D0_mean	D21_mean	LFC	p.twosided
SG_999	TTTGTTTCCCTCCGGAGAGT	655.21/612.02/638.4	496.69/723.39/548.82	638.4	548.82	-0.21775	0.13057
SG_998	GTGGTGTCCAATCCGACCTG	339.74/325.46/286.97	220.86/191.12/410.91	325.46	220.86	-0.55725	0.013273
SG_997	ATTGCTGCAGAGAGCCCGGA	301.76/298.89/297.37	135.37/206.41/133.19	298.89	135.37	-1.137	5.33e-05
SG_996	GCATATTTCGCATCTGCCGG	370.34/298.89/493.88	183.2/602.03/371.23	370.34	371.23	0.0034889	0.98408
SG_995	TGTGAGCAAGTTCGGTGCCG	380.89/499.1/421.09	500.76/609.67/254.1	421.09	500.76	0.24942	0.097504
SG_994	TAATCCCCTATTTATAGTTG	411.48/353.93/326.48	452.92/278.08/455.31	353.93	452.92	0.35492	0.02464
SG_993	AATAAGACATGACTAGTCTA	168.81/261.89/117.49	200.51/221.7/96.351	168.81	200.51	0.24687	0.29677
SG_992	AAGTCCTCGCTTTACAGATG	301.76/351.08/393.02	309.41/251.32/271.11	351.08	271.11	-0.37174	0.068351
SG_991	CCTTCTCTGCTCCCAGGGAA	205.74/258.09/263.05	126.21/145.25/286.22	258.09	145.25	-0.82501	0.0026861
SG_990	TAGGTCATTAGTTTCCAAGC	231.06/325.46/223.54	255.47/194.94/128.47	231.06	194.94	-0.24409	0.30976
SG_99	GAACATCCACCCTGCTGGGG	482.18/427.94/306.72	434.6/291.46/248.43	427.94	291.46	-0.55254	0.0048616
SG_989	ATACACATGAAGTGTTAGAG	121.34/76.858/186.11	126.21/115.63/64.234	121.34	115.63	-0.068928	0.82447
SG_988	TGGAAGATCAAGAAGTGTGA	582.41/613.92/603.05	600.5/463.47/504.43	603.05	504.43	-0.25717	0.086738
SG_987	TTGTGACTTGAGTGTTGCCT	168.81/162.26/159.08	166.92/67.848/137.91	162.26	137.91	-0.23294	0.41365
SG_986	GAAGGGGTGGAAAGCAAGCT	35.873/31.313/75.901	35.623/30.579/24.56	35.873	30.579	-0.22359	0.69778
SG_985	TTCACCTACCCCAAGCAAAG	182.53/196.42/234.98	209.67/537.05/157.75	196.42	209.67	0.093727	0.68599
SG_984	TCTTTGCACTGGCTGTGAGG	304.92/327.36/316.08	299.23/208.32/345.73	316.08	299.23	-0.078769	0.68564
SG_983	TATAGTCAGCAGCCTACGCT	310.2/251.45/352.47	450.88/374.6/409.02	310.2	409.02	0.39787	0.01654
SG_982	CTCACTAGATGGATGACAGA	263.77/343.49/307.76	245.29/125.18/137.91	307.76	137.91	-1.1523	3.54e-05
SG_981	TATGGCTGCATACACAGCAC	435.75/566.47/415.9	577.09/307.7/676.35	435.75	577.09	0.40449	0.0038528
SG_980	AAGGCAGCGGACTCTGCAAG	299.64/331.15/360.79	227.99/356.44/426.02	331.15	356.44	0.10584	0.5529
SG_98	CACGAGAACCTTCAAAGCAT	573.97/502.9/557.3	972/740.59/670.68	557.3	740.59	0.40958	0.00092621
SG_979	AGAGTTCAGGGTGCAAATGA	125.56/242.91/172.6	61.068/31.535/95.406	172.6	61.068	-1.4838	0.00028217
SG_978	GCCGAGCGGGGGTGGAATGA	247.95/167/270.33	184.22/419.51/209.71	247.95	209.71	-0.2406	0.29932
SG_977	GTTTCTATAAGGGGGAAGGG	60.14/69.267/161.16	74.299/62.114/104.85	69.267	74.299	0.099785	0.79566
SG_976	CCTTCCCACCAAAGCGGAAG	207.85/239.11/191.31	123.15/364.08/262.6	207.85	262.6	0.33589	0.10444
SG_975	AAAACTAAGTAGGTGCGCGC	60.14/93.938/74.861	170.99/228.39/131.3	74.861	170.99	1.1809	1.92e-06
SG_974	GAGGTTTACCAAGCCCGGCC	196.25/197.36/273.45	266.66/264.7/200.26	197.36	264.7	0.42166	0.040409
SG_973	AAGCAAACGCGCATGCCTGT	602.46/450.71/398.22	823.4/533.23/410.91	450.71	533.23	0.24205	0.097159
SG_972	GCGCGCATCCAGGCTGAACG	381.94/424.14/374.31	575.06/468.24/262.6	381.94	468.24	0.29321	0.059376
SG_971	CGCGTCCTGGGAACATCTGG	1212.3/1089.3/1054.3	1047.3/2409.1/1037.2	1089.3	1047.3	-0.056651	0.58796
SG_970	ATCCTGGGGGAGGAGAGGGG	157.21/186.93/105.01	239.18/202.59/429.8	157.21	239.18	0.60231	0.0051567
SG_97	CAGCTCTGAGCGAGACCTGC	167.76/208.75/115.41	109.92/262.79/286.22	167.76	262.79	0.64443	0.0016981
SG_969	GGATCGGAGGTGGGGCCTAG	232.12/215.39/127.89	288.04/172.96/184.2	215.39	184.2	-0.22456	0.36356
SG_968	TTGCCTAGCAGCGGCAGCGC	600.34/416.55/448.13	322.64/415.69/649.9	448.13	415.69	-0.10816	0.51308
SG_967	AAGTGGCACTTCGGGGCGGG	190.97/220.14/192.35	75.317/494.05/341.95	192.35	341.95	0.82678	3.98e-06
SG_966	GCCGGGCTTACAGGTGGGAG	198.36/179.34/112.29	142.49/169.14/102.96	179.34	142.49	-0.32972	0.23932
SG_965	CCATTGGTGGGTTCCGGAGA	730.12/745.81/731.98	1024.9/1246.1/1078.8	731.98	1078.8	0.55886	4.65e-08
SG_964	AGGCAGCGATTGGTCTGCGG	321.8/207.8/295.29	670.73/231.26/140.75	295.29	231.26	-0.35128	0.11142
SG_963	GCGCAGGAAGAAGGAGCAGA	380.89/393.78/443.97	277.86/460.6/268.27	393.78	277.86	-0.50151	0.012635
SG_962	GTATCTACTTCTGTTTCCAT	763.88/788.51/835.95	701.26/981.4/860.55	788.51	860.55	0.12598	0.27417
SG_961	AAGAACATTTGACTAGCTCT	142.44/196.42/181.95	161.83/24.846/201.2	181.95	161.83	-0.16812	0.52344
SG_960	GGTAAAAAAAAAAGGACCCA	60.14/62.625/68.623	5.089/19.112/0.94462	62.625	5.089	-3.3853	0.0011351
SG_96	CCTGCATAGCTGTTACCAGG	358.73/290.35/286.97	319.59/259.92/143.58	290.35	259.92	-0.15914	0.44551
SG_959	AAGACCTTAGGTATTCAGGT	136.11/155.61/194.43	51.908/248.46/190.81	155.61	190.81	0.29249	0.22736
SG_958	GTTGAGGCAGAATCAAAACC	44.314/46.494/55.106	40.712/80.27/136.97	46.494	80.27	0.77497	0.033633
SG_957	TCTTCTAAGTGTGAATGACT	279.6/286.56/185.07	208.65/225.52/159.64	279.6	208.65	-0.42053	0.069849
SG_956	GTGAGGACCTAGCTGGATCC	209.96/176.49/236.02	160.81/98.427/148.31	209.96	148.31	-0.49872	0.068875
SG_955	GGACTAACAATTCTAAGCCA	336.57/293.2/266.17	166.92/571.45/438.3	293.2	438.3	0.57842	0.00029434
SG_954	CCCACCCCAGCGGTCTTTCG	350.29/353.93/291.13	669.71/513.16/351.4	350.29	513.16	0.54955	0.00020232
SG_953	CTGTCACTCAGGACCTGCCT	428.37/433.63/440.85	322.64/311.53/184.2	433.63	311.53	-0.47582	0.012321
SG_952	TGATTGGCTGAGCAGGGCCG	439.97/278.97/342.07	238.16/366.95/199.31	342.07	238.16	-0.52052	0.016427
SG_951	AGGATGCAGGGCCGAGCAGC	376.67/292.25/464.76	463.1/502.65/441.14	376.67	463.1	0.29732	0.057242
SG_950	AGAGAGAAATGCCGAGGAAT	160.37/140.43/195.47	399.99/241.77/175.7	160.37	241.77	0.58917	0.005967
SG_95	TCACAATTAAGCAACAGTGA	252.17/301.74/317.12	235.11/225.52/147.36	301.74	225.52	-0.41843	0.060882
SG_949	CCAAAGACCCCTGGAGCTTG	279.6/315.02/232.9	230.02/288.59/372.18	279.6	288.59	0.045513	0.81825
SG_948	CGGCGTGACGTTGGCTGTGC	343.96/222.98/226.66	319.59/81.226/338.17	226.66	319.59	0.49382	0.0083296
SG_947	AACCCATCGCCGAAACCGGG	367.17/372.9/304.64	291.09/223.61/331.56	367.17	291.09	-0.33396	0.090013
SG_946	AGGGGAGGACTCGCTCCTAG	192.03/232.47/220.42	249.36/140.47/516.71	220.42	249.36	0.17719	0.40475
SG_945	CGAGCATCCCATTGTACAGA	297.53/321.67/345.19	211.7/154.81/352.34	321.67	211.7	-0.60121	0.0088251
SG_944	GCGGTGTGATGATGACTCCA	333.41/447.86/376.39	687.01/389.89/476.09	376.39	476.09	0.33821	0.02822
SG_943	TGCCAGTGCCCTCCCTGACC	405.15/445.97/618.65	392.87/642.16/504.43	445.97	504.43	0.17733	0.23742
SG_942	CCGAAGCTAAGCCACCCTCG	755.44/776.17/626.96	556.74/692.81/648.95	755.44	648.95	-0.2189	0.098616
SG_941	GGTGCAGGGGAGGAGAGAGG	6.3305/7.5909/15.596	3.0534/5.7336/0	7.5909	3.0534	-1.0837	0.27512
SG_940	GGGTTACCCACCCGAACTCC	333.41/328.31/326.48	262.59/272.35/257.88	328.31	262.59	-0.32113	0.12138
SG_94	TACTTTCACTCACATATGCG	444.19/325.46/315.04	336.89/353.57/229.54	325.46	336.89	0.049648	0.78669
SG_939	GGGAAGGGCTAAGGCCAGGC	195.19/221.09/293.21	286/283.81/47.231	221.09	283.81	0.3589	0.071319
SG_938	GATAGATGGATGCATCACCT	465.29/427.94/404.46	510.93/293.37/499.7	427.94	499.7	0.22318	0.13867
SG_937	TGTGTGGGCCCCCTGGCCAA	538.09/479.18/514.67	492.61/268.52/376.9	514.67	376.9	-0.44844	0.0095703
SG_936	GAGCTCAGAACGGTGAGCAG	105.51/100.58/121.65	14.249/137.61/127.52	105.51	127.52	0.27106	0.35875
SG_935	GAGAGACAGAGACTTGATGC	136.11/167/144.52	231.04/28.668/61.4	144.52	61.4	-1.2216	0.0030891
SG_934	TGGAGTCCTGGCCAGCCAGG	387.22/341.59/345.19	616.79/446.27/499.7	345.19	499.7	0.53238	0.00038316
SG_933	CAGGACACAGGGGACACAGC	168.81/189.77/176.76	182.19/142.38/118.08	176.76	142.38	-0.31001	0.26884
SG_932	GATGAACAGATGGTAGATGA	338.68/294.15/290.09	352.16/302.93/562.99	294.15	352.16	0.25887	0.14847
SG_931	GCATCCAGGAGAACCGGAAA	199.41/214.44/211.07	176.08/138.56/208.76	211.07	176.08	-0.26013	0.30319
SG_930	AGGGATCCGCCGTGGACCCA	420.98/495.31/508.43	284.98/244.63/371.23	495.31	284.98	-0.7953	5.52e-05
SG_93	TTTGGGTAGTAAAACCAAAG	80.187/57.881/89.418	54.961/68.803/111.46	80.187	68.803	-0.21795	0.58587
SG_929	GGGAAGTGGGGAAGAGGGGG	52.754/80.654/36.391	26.463/19.112/69.902	52.754	26.463	-0.96891	0.11881
SG_928	CTGGATCTCTGAGAGAGCAG	98.123/92.04/137.25	62.086/120.41/33.062	98.123	62.086	-0.65191	0.11918
SG_927	ATCGCTCTCGGCCTCGGCCT	316.53/348.23/453.33	225.95/443.4/659.34	348.23	443.4	0.34766	0.029423
SG_926	AGGTACTTGGGAAAGGGGCG	43.259/132.84/75.901	34.605/140.47/136.03	75.901	136.03	0.83337	0.0031025
SG_925	GGGCCGCACTCTTCAAGCAC	317.58/406.11/333.76	175.06/217.88/102.96	333.76	175.06	-0.92703	0.00020735
SG_924	TGGAAAGGGAAACGTCGCAC	215.24/204.01/143.48	98.726/305.79/224.82	204.01	224.82	0.1395	0.53326
SG_923	GCCAGTCGGGAAGACAGATA	267.99/195.47/245.38	193.38/208.32/274.88	245.38	208.32	-0.23516	0.31199
SG_922	GATTAGTAAGAACTCAGCTC	213.13/234.37/288.01	194.4/182.52/90.683	234.37	182.52	-0.35899	0.14772
SG_921	GCGACTGCGGAAGGTTGCCC	510.66/538.96/474.12	860.04/389.89/535.6	510.66	535.6	0.06865	0.63778
SG_920	CCAGGGGGGAGGAGTTAGCG	245.84/236.27/316.08	225.95/231.26/263.55	245.84	231.26	-0.087837	0.69106
SG_92	TGTTATGGCTTATTGTGTGA	339.74/296.05/384.7	200.51/86.96/181.37	339.74	181.37	-0.90182	0.00024309
SG_919	AGCCGGGGAGGCAGACAGCA	261.66/275.17/349.35	324.68/223.61/221.04	275.17	223.61	-0.29814	0.18416
SG_918	CGGGGTAGGAGACCTGGAGC	235.28/235.32/199.63	319.59/295.28/193.65	235.28	295.28	0.32644	0.094562
SG_917	GCGCACTGGAACCAGGCGTG	266.94/296.05/328.56	322.64/338.28/229.54	296.05	322.64	0.12371	0.50904
SG_916	ACTACTACGACTCTGGCGGG	179.36/182.18/180.91	95.673/174.87/126.58	180.91	126.58	-0.51187	0.084039
SG_915	CGACCTCTGACCTCTAACCC	639.38/461.15/484.52	490.58/277.12/399.57	484.52	399.57	-0.27746	0.099613
SG_914	CGAAGAAGGAGAAAGACCCG	247.95/288.46/289.05	381.67/186.34/313.61	288.46	313.61	0.12024	0.52684
SG_913	ATTTCGCCGGCTTGCGCGGA	381.94/353.93/330.64	166.92/313.44/225.76	353.93	225.76	-0.64633	0.0036246
SG_912	CAGGCGCAGACGTAGGCGAT	101.29/212.55/179.87	145.55/79.315/72.736	179.87	79.315	-1.1713	0.0013423
SG_911	GACATGTGTTGAAAATGGGA	222.62/193.57/181.95	104.83/85.048/210.65	193.57	104.83	-0.87849	0.0063852
SG_910	AGCAAACCACCGTACTGCAA	376.67/524.72/424.21	352.16/329.68/445.86	424.21	352.16	-0.26787	0.13536
SG_91	GCTGTCCTGCCAGGAAAACT	575.02/537.06/526.11	882.43/702.37/1064.6	537.06	882.43	0.71536	2.05e-10
SG_909	AAGCGTGGAGGATGGGACTG	520.16/460.2/352.47	321.62/478.76/337.23	460.2	337.23	-0.44739	0.01443
SG_9083	ATGGGGATGAGGTCGGACAG	141.38/166.05/216.27	154.71/169.14/122.8	166.05	154.71	-0.10147	0.70643
SG_9082	GTTGAAGGTTCATCTGCACA	504.33/483.92/536.51	575.06/490.22/737.75	504.33	575.06	0.18898	0.17904
SG_9081	AGGGGTCCCTCCCATGCAAG	378.78/426.99/404.46	237.15/277.12/191.76	404.46	237.15	-0.7677	0.00038307
SG_9080	AGTGGGATCTACCTGTGGCC	320.75/338.75/256.82	401.01/405.17/179.48	320.75	401.01	0.32132	0.055587
SG_908	GGAGTAGGGGAGGGAACCAA	159.32/110.07/153.88	120.1/105.12/48.176	153.88	105.12	-0.54552	0.092586
SG_9079	CTCCCCACCTCCCAAGATGA	423.09/379.55/463.72	498.72/438.62/476.09	423.09	476.09	0.16988	0.27142
SG_9078	GCAGACAAAACAGAAAAATA	296.48/209.7/194.43	255.47/348.79/207.82	209.7	255.47	0.28359	0.17661
SG_9077	TGGAAAGAAGGGAAAGGCCC	144.55/156.56/136.21	200.51/83.137/85.96	144.55	85.96	-0.74306	0.037053
SG_9076	CCGAGTATGAGCCCTAGCTG	345.01/257.14/212.11	179.13/294.33/332.51	257.14	294.33	0.19414	0.32174
SG_9075	CTTAGGCAGCCGGGAAAGGC	261.66/216.34/247.46	223.92/461.56/157.75	247.46	223.92	-0.14362	0.52243
SG_9074	TGGGTGGTGTTCTCTGCCGG	475.84/538.01/481.4	444.78/619.23/494.98	481.4	494.98	0.040053	0.79168
SG_9073	TGGGGTTAGGTATTAGGGAG	183.59/147.07/220.42	274.81/195.9/166.25	183.59	195.9	0.093162	0.69754
SG_9072	CCTGGGCCAGAGGCAGAAAA	365.06/445.97/382.62	474.29/580.05/442.08	382.62	474.29	0.30913	0.045408
SG_9071	GGCCGGTGAGTGTCAGAGTG	512.77/600.63/644.64	472.26/694.72/451.53	600.63	472.26	-0.34625	0.025479
SG_9070	CCCGAAAACGCTACGTGAGC	188.86/188.82/227.7	256.49/129.01/179.48	188.86	179.48	-0.073123	0.7703
SG_907	AGGAAAAATACTCACGCCAA	333.41/447.86/449.17	508.9/321.08/415.63	447.86	415.63	-0.10751	0.51566
SG_9069	GTTTGGGAACCGTTAGCAAC	122.39/153.72/158.04	102.8/43.002/110.52	153.72	102.8	-0.57585	0.078897
SG_9068	GGTCGCGAGAGAACTGAAAA	228.95/264.73/195.47	232.06/316.3/297.55	228.95	297.55	0.37665	0.05263
SG_9067	TGGAGACTAACGTCTTCCAA	299.64/219.19/315.04	238.16/322.04/347.62	299.64	322.04	0.10364	0.58053
SG_9066	CCTACAGGAACGCAGTCGCG	175.14/94.887/153.88	94.655/89.826/124.69	153.88	94.655	-0.69525	0.041082
SG_9065	TCTCAGTACCAGGGTGAAAG	225.79/205.9/177.8	157.76/71.67/183.26	205.9	157.76	-0.38212	0.15142
SG_9064	TCCTTGGTCGCAGAGGCAGG	303.87/262.84/353.51	329.77/177.74/256.94	303.87	256.94	-0.24116	0.25013
SG_9063	TCTATCTCGCTGCCCCGCCG	1471.8/1425.2/1305.9	616.79/396.57/609.28	1425.2	609.28	-1.2246	3.59e-20
SG_9062	AATATCCCAGGATTGGGTGC	160.37/113.86/168.44	71.246/163.41/209.71	160.37	163.41	0.026876	0.91835
SG_9061	ATTTGCTGGAAGCGCAGCAT	316.53/215.39/309.84	256.49/234.12/133.19	309.84	234.12	-0.40277	0.066136
SG_9060	GAGGAGTTAACCAACTCCGT	113.95/93.938/77.98	133.33/29.624/46.286	93.938	46.286	-1.0056	0.035183
SG_906	CGACCAGAAACCGGAACAGA	72.801/60.727/70.702	169.97/74.537/100.13	70.702	100.13	0.49611	0.13363
SG_9059	GCCCACTTGACTCCTACCTG	472.68/464/396.14	645.28/395.62/642.34	464	642.34	0.46837	0.00041033
SG_9058	CCAATTTCAGATTCAGGGCG	184.64/194.52/106.05	133.33/153.85/122.8	184.64	133.33	-0.46671	0.10634
SG_9057	GCGCACCGGCCATTCAGGAT	451.58/406.11/276.57	290.07/358.35/784.03	406.11	358.35	-0.18004	0.31163
SG_9056	TATACCGCGGTGAGGCGGCG	345.01/235.32/324.4	543.5/383.2/960.68	324.4	543.5	0.74273	2.04e-07
SG_9055	GCAGCATAAATGGGAAGGCA	347.12/393.78/371.19	762.33/452.95/392.02	371.19	452.95	0.28652	0.069965
SG_9054	CACTATCCTCCACTAGTCCC	1241.8/1368.3/1255	1071.7/1401.9/1857.1	1255	1401.9	0.15958	0.07746
SG_9053	TGAGGCTGTCAGCCGCCACC	458.96/575.01/480.36	496.69/364.08/428.86	480.36	428.86	-0.16326	0.31598
SG_9052	TTTCTCAAAGCTGTAATTGG	486.4/464/357.67	815.26/293.37/358.95	464	358.95	-0.3694	0.037429
SG_9051	GTACGACTTACCGTTGGAAA	161.43/167/131.01	152.67/123.27/105.8	161.43	123.27	-0.3863	0.19889
SG_9050	GAGGCGAGAGAACTCCGCGC	225.79/223.93/223.54	88.548/186.34/112.41	223.93	112.41	-0.98795	0.0014437
SG_905	GGAGAAGCAGGGGAGGTTCG	189.92/323.56/331.68	398.98/273.3/361.79	323.56	361.79	0.16063	0.36407
SG_9049	AACCACTGAAGCGCGGGCCG	446.3/445.97/566.66	310.43/329.68/412.8	446.3	329.68	-0.4358	0.018472
SG_9048	GTGTTCGCTCTAAGGGGAGA	91.793/100.58/121.65	35.623/31.535/42.508	100.58	35.623	-1.4718	0.0055228
SG_9047	AGGCGGGGCAACAAAGCCTG	67.526/30.364/42.629	42.748/214.05/68.957	42.629	68.957	0.68117	0.083787
SG_9046	AAGAGAACGAAGTGGAAGAA	297.53/246.71/228.74	477.35/216.92/211.59	246.71	216.92	-0.18482	0.41771
SG_9045	ATTTCGGCTTCGGAGCCGGC	416.76/340.64/329.6	437.65/292.41/410.91	340.64	410.91	0.26984	0.10398
SG_9044	AAAGCAATGCGCACGCGCAG	234.23/194.52/218.35	62.086/107.98/83.126	218.35	83.126	-1.3826	9.15e-05
SG_9043	GGTGATTTAGAGGAGGGACC	192.03/149.92/105.01	73.281/159.59/100.13	149.92	100.13	-0.57759	0.08187
SG_9042	GGAAGGGCGGGGATGAGGGA	129.78/133.79/176.76	311.45/146.21/241.82	133.79	241.82	0.84919	6.41e-05
SG_9041	CTTTGGAGGAGCATCCCCCG	272.21/349.18/328.56	652.41/524.62/429.8	328.56	524.62	0.6735	3.84e-06
SG_9040	TGAGACAAAGGATCTCAGCA	601.4/687.93/483.48	1119.6/605.85/681.07	601.4	681.07	0.1792	0.16587
SG_904	GAGCAGAATACGGAGAAAGA	393.55/417.5/356.63	277.86/514.11/336.28	393.55	336.28	-0.22624	0.21782
SG_9039	TAGCTTGAGTCTGCTGGGAA	321.8/207.8/193.39	44.783/164.36/196.48	207.8	164.36	-0.33649	0.19763
SG_9038	CGGTGGTTCAGGTGGCCGGT	352.4/365.31/380.54	381.67/408.04/483.64	365.31	408.04	0.15917	0.3398
SG_9037	AGGGGAGGGGCTCGTACTCG	145.6/170.8/134.13	155.72/176.79/102.02	145.6	155.72	0.096313	0.71967
SG_9036	CTGGGGTTGGCTCAGGGAGG	171.98/159.41/175.72	152.67/156.72/141.69	171.98	152.67	-0.17077	0.52882
SG_9035	GCAGCCTCTGCTGATGGCAA	381.94/409.91/480.36	242.24/406.13/497.81	409.91	406.13	-0.013332	0.93648
SG_9034	GAAGCTCAAGCGGAGCCCGC	482.18/509.54/564.58	669.71/371.73/375.96	509.54	375.96	-0.43762	0.011572
SG_9033	TGTTGGACTACGTTTCCCAC	479.01/478.23/443.97	432.56/831.37/307	478.23	432.56	-0.14447	0.37289
SG_9032	AATCGGGAACCCAGGTTGGG	67.526/60.727/151.8	39.694/177.74/68.013	67.526	68.013	0.010214	0.97995
SG_9031	GAAGTTCATCCGCGGCCCTG	563.42/552.24/576.02	1068.7/818.95/637.62	563.42	818.95	0.53877	4.39e-06
SG_9030	CTGACGGCAAGGTGAAGTCG	423.09/332.1/284.89	344.02/335.42/561.1	332.1	344.02	0.050694	0.7801
SG_903	GTAAAAGGGAAAAGGTGAGA	208.91/148.97/98.775	194.4/120.41/245.6	148.97	194.4	0.38173	0.11127
SG_9029	AGAATGGGGAACAGGAAGCT	89.682/110.07/67.583	481.42/68.803/190.81	89.682	190.81	1.0808	4.77e-06
SG_9028	AAACTCCAGGGTCTGGGGCG	146.66/100.58/169.48	33.587/60.203/169.09	146.66	60.203	-1.2706	0.0022527
SG_9027	ATAAAGAGAAAAAAAAAGCT	97.068/70.216/31.192	67.175/43.958/40.619	70.216	43.958	-0.66364	0.17893
SG_9026	AAACCCGGAAGCGGACCGCG	359.78/508.59/383.66	370.48/499.78/516.71	383.66	499.78	0.38058	0.011375
SG_9025	GCGCATCCTAGAGGCCGGAC	94.958/141.38/135.17	235.11/171.05/261.66	135.17	235.11	0.7941	0.00023405
SG_9024	TCTCTTTCTGCTTCCAGGGT	308.09/222.03/352.47	126.21/236.03/169.09	308.09	169.09	-0.86174	0.00071768
SG_9023	CCTTTGTCTATGTTAAGTCT	441.03/399.47/464.76	675.82/824.68/575.27	441.03	675.82	0.61463	1.83e-06
SG_9022	AGCGCAGCCAGTCAAGCGAA	484.29/469.69/429.41	621.87/619.23/407.13	469.69	619.23	0.39803	0.0032338
SG_9021	AGAAGGTGAGAATGAGAGGT	66.471/84.449/83.179	66.157/128.05/286.22	83.179	128.05	0.6164	0.035037
SG_9020	TCTTCTCTGCTTCTATACCC	340.79/279.92/342.07	163.87/236.99/290	340.79	236.99	-0.52223	0.016333
SG_902	AAAGGGGATCAGAAACCGCT	194.14/212.55/250.58	116.03/205.45/163.42	212.55	163.42	-0.37717	0.14969
SG_9019	TCTGGAAATAGCTCCGGCCC	360.84/277.07/276.57	224.93/203.54/112.41	277.07	203.54	-0.44304	0.059118
SG_9018	TAGAGGAGCCGGCTGGACTG	422.04/420.35/386.78	310.43/470.16/537.49	420.35	470.16	0.16119	0.29974
SG_9017	TCTGGCTCCAGGCGCCGAGA	313.36/412.76/426.29	492.61/256.1/480.81	412.76	480.81	0.21968	0.15275
SG_9016	CATGACCCACCCGCGCGCAT	616.17/662.31/684.15	538.42/441.49/595.11	662.31	538.42	-0.29828	0.040093
SG_9015	CGAGGCTCCCAGAGGTGGAA	199.41/199.26/289.05	505.85/155.76/644.23	199.41	505.85	1.3386	1.72e-20
SG_9014	CTCTCCGACACCGAGAGGGC	483.23/378.6/427.33	267.68/520.8/254.1	427.33	267.68	-0.67284	0.0009789
SG_9013	GCTGTGCTTACTGCTTCTTA	526.49/569.32/505.31	710.42/706.19/616.84	526.49	706.19	0.42296	0.00083398
SG_9012	TAATCCTGGGTGGCCCGCAG	407.26/356.77/409.66	421.37/400.4/238.04	407.26	400.4	-0.024473	0.88451
SG_9011	AGAGCCCTGGAAACGTGTGT	228.95/255.24/335.84	235.11/335.42/285.27	255.24	285.27	0.15988	0.42183
SG_9010	TGAGAAGTCGCCGCATCCGG	958.02/1073.2/1041.8	789.81/893.49/808.59	1041.8	808.59	-0.36522	0.0020846
SG_901	GTCTTTCGAGCTGGAGCGGA	122.39/101.53/141.4	74.299/57.336/47.231	122.39	57.336	-1.0808	0.011828
SG_9009	CAGGGAAGAACACCACGCTT	273.27/315.97/266.17	181.17/453.91/477.98	273.27	453.91	0.73	3.02e-06
SG_9008	GCAGGGAATGAGACAGATCG	419.92/352.03/393.02	668.69/194.94/469.48	393.02	469.48	0.25584	0.099679
SG_9007	GCGGACTGCCCAGAGAGACG	341.85/248.6/416.94	92.62/147.16/336.28	341.85	147.16	-1.2104	6.9e-06
SG_9006	GAGATCCCGCGAGACTCCCA	331.3/306.48/270.33	367.43/106.07/299.44	306.48	299.44	-0.033414	0.86362
SG_9005	CGTCATCACCTCCCCGAGAG	556.03/490.56/636.32	516.02/292.41/380.68	556.03	380.68	-0.54539	0.001513
SG_9004	GAGATGGTCTGGTGACTTCG	161.43/138.53/170.52	77.353/423.33/382.57	161.43	382.57	1.2397	9.63e-14
SG_9003	AGCCGGGAAGAGATGTGGCG	174.09/192.62/143.48	87.531/268.52/169.09	174.09	169.09	-0.041823	0.87117
SG_9002	CTATGCGGTCCCAGCCACGA	449.47/427.94/303.6	453.94/324.9/552.6	427.94	453.94	0.084899	0.59164
SG_9001	TCGGTCAGGCAATCCCACCG	679.48/668.95/637.36	464.12/564.76/444.92	668.95	464.12	-0.52646	0.00073297
SG_9000	GCCGCTGAGGATGGACTACG	290.15/245.76/284.89	243.25/211.19/207.82	284.89	211.19	-0.43011	0.062106
SG_900	ACGGGAGTTCAGGAGGGACA	75.966/109.12/62.384	45.801/32.49/56.677	75.966	45.801	-0.71769	0.13786
SG_90	CACAGTTGCGTCATAGCAGA	130.83/174.59/151.8	233.08/128.05/187.03	151.8	187.03	0.29933	0.22114
SG_9	CAGAAAGAGATACAGAAGAA	170.92/249.55/114.37	414.24/337.33/843.54	170.92	414.24	1.2722	1.71e-15
SG_8999	CAAGAGCGCGCGTTCGGAGG	392.49/409.91/308.8	497.7/406.13/258.83	392.49	406.13	0.049154	0.76885
SG_8998	GTGTGCTGGGATGGAAAAGC	190.97/166.05/167.4	227.99/201.63/160.59	167.4	201.63	0.26698	0.25771
SG_8997	GGGCGTCTCTAAGGCCGGCA	207.85/204.01/182.99	100.76/91.738/133.19	204.01	100.76	-1.0105	0.0019973
SG_8996	GGGGAAAGTTAGACTTCACA	226.84/242.91/233.94	419.33/474.93/123.74	233.94	419.33	0.83923	2.21e-07
SG_8995	AGGAAAGAAGTAGGAGAAAG	137.16/174.59/162.2	190.33/202.59/102.02	162.2	190.33	0.22941	0.34474
SG_8994	TTAGGTAACCACGCCACGTG	291.2/265.68/337.92	547.58/473.02/380.68	291.2	473.02	0.69798	5.32e-06
SG_8993	TTTGTTGATAAGATGTGTAC	417.81/537.06/476.2	593.38/749.19/543.16	476.2	593.38	0.31678	0.021941
SG_8992	ACGGTTCTGCATTGCTGGGG	355.56/341.59/339.99	248.34/189.21/281.5	341.59	248.34	-0.45836	0.031188
SG_8991	CTGTGATATTCTTTGAAGTG	221.57/260.94/242.26	98.726/216.92/139.8	242.26	139.8	-0.78881	0.0049024
SG_8990	ACAGAAGGCAAAAGAGAAAC	336.57/360.57/279.69	335.87/273.3/406.19	336.57	335.87	-0.0029926	0.98701
SG_899	ACTCGTTTCTGCCCCGCCCC	772.32/712.6/802.68	447.83/432.89/582.83	772.32	447.83	-0.7849	6.45e-07
SG_8989	TAAGGAAAACGGATGTGCTG	284.87/300.79/277.61	249.36/232.21/104.85	284.87	232.21	-0.29374	0.18252
SG_8988	GGTGGATTCATTGTAGGAAA	211.02/206.85/227.7	290.07/340.19/266.38	211.02	290.07	0.4572	0.019981
SG_8987	TTTGTTACCTGTGATCCGGG	358.73/473.48/337.92	260.56/390.84/219.15	358.73	260.56	-0.45979	0.026874
SG_8986	AAGGAGGGTGTCTCACCGAA	343.96/351.08/343.11	368.44/401.35/486.48	343.96	401.35	0.22204	0.18631
SG_8985	CTCTGTGTGTGTAGGGGTCG	312.31/317.87/413.82	212.72/284.77/382.57	317.87	284.77	-0.15812	0.42777
SG_8984	CGGAGGTGGGGGGAAGAGTA	318.64/219.19/161.16	272.77/226.48/174.75	219.19	226.48	0.046987	0.83329
SG_8983	CAGAAGCCTCCTCTCTGGGC	283.82/303.64/310.88	78.37/474.93/528.04	303.64	474.93	0.64367	2.68e-05
SG_8982	AAAGGTTCAGATCGCAAACA	200.47/267.58/257.86	100.76/230.3/272.05	257.86	230.3	-0.16238	0.46337
SG_8981	ACTTCCGCGCGGTTCTGGTG	640.44/762.89/694.55	688.03/820.86/851.1	694.55	820.86	0.24075	0.040998
SG_8980	GTTTGGTGTGTGTGTGGGGG	185.7/172.69/187.15	112.98/38.224/188.92	185.7	112.98	-0.71196	0.022479
SG_898	CGTGGAAGGAGCCCAGCAGA	357.67/394.73/419.02	429.51/799.84/404.3	394.73	429.51	0.12154	0.45482
SG_8979	CGCAGACGCGAAAGAACGAA	118.17/152.77/175.72	138.42/168.19/211.59	152.77	168.19	0.13786	0.59353
SG_8978	TATGAAGCCTGACTGCAACT	351.34/201.16/252.66	510.93/173.92/244.66	252.66	244.66	-0.046237	0.82969
SG_8977	CCAAATAGGCCTTAAGGGCG	145.6/180.28/106.05	229/300.06/147.36	145.6	229	0.64976	0.0031007
SG_8976	GAGGTCTCCAACGAAGAACA	166.7/148.02/191.31	268.7/265.66/437.36	166.7	268.7	0.68543	0.00072704
SG_8975	CATCTTTGGTTATATAAGGG	261.66/197.36/164.28	120.1/130.92/153.97	197.36	130.92	-0.58852	0.043131
SG_8974	CAGAGACGACGGCACAAAGA	233.17/238.17/238.1	550.63/449.13/425.08	238.1	449.13	0.91273	5.05e-09
SG_8973	CAAAACGGGAACTTACGGGC	165.65/209.7/206.91	66.157/298.15/171.92	206.91	171.92	-0.26584	0.29836
SG_8972	CAGCCCTAATCTCCTTCTCG	433.64/385.24/493.88	574.04/291.46/361.79	433.64	361.79	-0.26069	0.14082
SG_8971	AGGCGACGGGCTGTCGGAGT	393.55/348.23/348.31	326.71/581.96/536.54	348.31	536.54	0.62186	1.65e-05
SG_8970	GGCGGATGCCGGGAAACCGT	641.49/571.22/500.11	488.54/910.69/758.53	571.22	758.53	0.40854	0.00082875
SG_897	AGAGGGGCTCCCTTCAAACT	395.66/296.05/352.47	396.94/305.79/402.41	352.47	396.94	0.17096	0.31178
SG_8969	AGGTAAAGTTGGAGGCTCGG	166.7/187.88/185.07	138.42/230.3/214.43	185.07	214.43	0.21133	0.35611
SG_8968	ACTGCTGAATTTGAATTGAG	274.32/217.29/199.63	320.61/313.44/351.4	217.29	320.61	0.55905	0.0027326
SG_8967	TCCTCAGGTGTGGTGGGGAG	112.89/87.296/112.29	107.89/62.114/127.52	112.29	107.89	-0.057218	0.85873
SG_8966	ATCACCTTCCTTACACCTAG	157.21/279.92/248.5	192.36/400.4/249.38	248.5	249.38	0.0050876	0.98094
SG_8965	GGGCGGTTTGCGGCAACCGT	253.22/241.96/296.33	247.33/247.5/294.72	253.22	247.5	-0.032834	0.8779
SG_8964	CGGCCGGAACCTTGTTGCTA	228.95/218.24/234.98	58.015/264.7/69.902	228.95	69.902	-1.6975	7.02e-06
SG_8963	AGTCACAGCCTCAGCCGCAG	242.67/291.3/329.6	309.41/159.59/169.09	291.3	169.09	-0.78119	0.0022196
SG_8962	TTCCTGGGTACTGCCAGATA	420.98/333.05/349.35	411.19/607.76/622.5	349.35	607.76	0.79707	3.55e-09
SG_8961	TGATTCACGGGGATTCGTAG	183.59/178.39/145.56	96.691/212.14/68.013	178.39	96.691	-0.87678	0.0088937
SG_8960	TCATTTCTGGCCCTCTGCCC	755.44/651.87/558.34	540.45/1535.7/786.87	651.87	786.87	0.27115	0.024154
SG_896	GGAGCAGCGGGAGGAAGCTG	138.22/236.27/204.83	135.37/190.16/319.28	204.83	190.16	-0.10663	0.66132
SG_8959	GTGATCTTGTAGGGCTGGAG	148.77/109.12/148.68	55.979/49.691/82.182	148.68	55.979	-1.3934	0.0011417
SG_8958	GACCAAGCTCGGTTGAGGCG	332.35/328.31/319.2	256.49/210.23/248.43	328.31	248.43	-0.40077	0.059737
SG_8957	CAGCCGCTCCGCTATCACCT	807.14/676.54/535.47	823.4/493.09/426.02	676.54	493.09	-0.45553	0.0026356
SG_8956	TCAAACTTCACTAGCCCCGT	399.88/449.76/442.93	449.87/598.21/510.09	442.93	510.09	0.20326	0.17317
SG_8955	CGCTTTCTCCCTCCGAAAGT	486.4/488.67/395.1	401.01/523.67/363.68	486.4	401.01	-0.27785	0.098533
SG_8954	TACAGAAAGAACCCACTGCA	253.22/347.28/190.27	369.46/275.21/235.21	253.22	275.21	0.1197	0.55478
SG_8953	TCGAAAGAGGAGTGCAGGGA	261.66/200.21/149.72	193.38/259.92/193.65	200.21	193.65	-0.047849	0.84277
SG_8952	TGTCGCGACTGTGAGAAAGC	129.78/158.46/232.9	88.548/239.86/133.19	158.46	133.19	-0.24891	0.39045
SG_8951	GGGCCTTGCCACAGAATCCC	405.15/395.68/312.96	365.39/452/125.63	395.68	365.39	-0.11459	0.51567
SG_8950	AATCACAGAAACTGCTCCAG	310.2/260.94/281.77	362.34/419.51/162.47	281.77	362.34	0.36168	0.040302
SG_895	CTTCAGCTTCAGCAACGTCA	267.99/294.15/243.3	394.91/193.99/427.91	267.99	394.91	0.55759	0.00092411
SG_8949	AAGAATGAGGCACTGGAAGA	269.05/255.24/159.08	126.21/228.39/164.36	255.24	164.36	-0.63188	0.015059
SG_8948	TAATCAGACAACTTTAATAA	351.34/467.79/493.88	250.38/308.66/260.71	467.79	260.71	-0.84095	4.39e-05
SG_8947	GTCATGGAGGGAGCGCGTCG	578.19/485.82/604.09	511.95/356.44/520.48	578.19	511.95	-0.17521	0.24001
SG_8946	CTTGCTGAAGTCACGGCGGC	264.83/204.96/194.43	143.51/172.01/234.27	204.96	172.01	-0.25149	0.32513
SG_8945	CAGCTGACGCCACTCTGCCA	1173.3/1131/1295.5	1022.9/1035.9/1537.8	1173.3	1035.9	-0.17951	0.087626
SG_8944	GCGGACGTCAGAGTGGAGAG	250.06/288.46/421.09	257.5/406.13/346.67	288.46	346.67	0.2644	0.14306
SG_8943	TCCGGTCTCCGGTGACGTGG	261.66/236.27/254.74	436.64/189.21/420.36	254.74	420.36	0.72038	9.23e-06
SG_8942	AGTGCAACAAAATCCGGCTC	170.92/190.72/159.08	192.36/193.03/263.55	170.92	193.03	0.17452	0.4695
SG_8941	GCAGAAAAGACGCTGAAAGT	125.56/66.421/168.44	38.676/35.357/129.41	125.56	38.676	-1.6734	0.00090234
SG_8940	CAGGAAGATGGCCGAGGCGG	267.99/352.98/289.05	406.1/325.86/573.38	289.05	406.1	0.4891	0.0032671
SG_894	CGAGTTCACGCCAGCGACAG	724.85/630.05/734.06	412.21/695.68/703.74	724.85	695.68	-0.059171	0.64418
SG_8939	GTGAGGTGCCCTGGAGAAGC	205.74/108.17/170.52	237.15/50.647/152.08	170.52	152.08	-0.16404	0.54596
SG_8938	TTCCTCACAAACAAACACAT	526.49/497.21/517.79	573.02/434.8/1031.5	517.79	573.02	0.14595	0.30041
SG_8937	ATACGTGAGAGAATTTCACC	178.31/170.8/165.32	188.29/177.74/28.339	170.8	177.74	0.057182	0.82016
SG_8936	ACAGGGACCATCCCAGGCAG	518.05/556.04/574.98	616.79/481.62/349.51	556.04	481.62	-0.20687	0.17825
SG_8935	ATTGAATGAGGACCAGTGAG	130.83/163.2/139.33	158.78/180.61/221.99	139.33	180.61	0.37206	0.13446
SG_8934	ATCCTGGTCCAAAAAACAAA	205.74/205.9/262.01	244.27/250.37/329.67	205.9	250.37	0.28084	0.18522
SG_8933	TACAGTGAGTAATATTCACC	509.61/434.58/490.76	267.68/261.83/271.11	490.76	267.68	-0.87205	1.73e-05
SG_8932	CAGAAAAGGAATGTTGCAAA	135.05/230.57/123.73	91.602/169.14/155.86	135.05	155.86	0.20535	0.44344
SG_8931	TTGAATGACAGCTTCACTGC	319.69/327.36/295.29	189.31/459.64/247.49	319.69	247.49	-0.368	0.084565
SG_8930	GGACTGCAGGGCTTGGGTCG	314.42/281.81/267.21	347.07/194.94/221.04	281.81	221.04	-0.34903	0.12193
SG_893	CGAGGTAGCGATCGTCTCTG	357.67/392.83/351.43	265.65/521.76/365.57	357.67	365.57	0.031401	0.85857
SG_8929	TGAACCGGCTGAGCTTCCCA	532.82/422.25/464.76	353.18/274.26/423.19	464.76	353.18	-0.39513	0.02718
SG_8928	AAACAAAATGGTGTAGAAAG	381.94/280.86/229.78	509.92/195.9/469.48	280.86	469.48	0.73912	1.52e-06
SG_8927	AAAGCACATCAAATGCAGGA	314.42/315.02/346.23	363.35/542.78/509.15	315.02	509.15	0.69089	2.99e-06
SG_8926	AGTCTTCAACGGCCTGAAAA	337.63/301.74/278.65	387.78/321.08/262.6	301.74	321.08	0.089351	0.63431
SG_8925	CGAGACAGGAACTGAGAAGC	274.32/331.15/273.45	607.63/387.97/375.96	274.32	387.97	0.49855	0.0033689
SG_8924	CCGTGTCGGTGTGGAAGCGA	179.36/176.49/123.73	202.54/189.21/149.25	176.49	189.21	0.099855	0.68216
SG_8923	TAGGGTCAGTTCCCAAGACA	196.25/179.34/145.56	109.92/99.383/53.843	179.34	99.383	-0.84518	0.010665
SG_8922	GTATCTAGCGCCCGAAAATG	324.97/408.01/283.85	93.637/223.61/177.59	324.97	177.59	-0.86809	0.00047971
SG_8921	AAGACAGAGAACGCACACAA	166.7/136.64/97.736	19.338/85.048/62.345	136.64	62.345	-1.1196	0.0065286
SG_8920	AGGACACAGGCAGAGATACG	158.26/167.95/166.36	15.267/84.093/62.345	166.36	62.345	-1.4016	0.00056129
SG_892	TCCACCTAAGAGCCAATCAA	206.8/238.17/277.61	105.85/132.83/224.82	238.17	132.83	-0.83762	0.0035301
SG_8919	CAGACTAAAAAATAGCCGGG	537.04/489.61/432.53	224.93/283.81/231.43	489.61	231.43	-1.0778	6.4e-07
SG_8918	ATGGCCGCTGAAAACAATTG	143.49/178.39/142.44	217.81/165.32/443.97	143.49	217.81	0.59868	0.007936
SG_8917	TTCACGTCCGACAACGCACG	617.23/533.26/536.51	144.53/156.72/335.34	536.51	156.72	-1.7689	2.65e-12
SG_8916	ACCTGTCTCCGAATCCGTCG	387.22/297.94/241.22	629/563.8/319.28	297.94	563.8	0.91788	4.71e-11
SG_8915	AGTCCTCGCAGTGAACTCTG	102.34/113.86/91.497	137.4/40.135/164.36	102.34	137.4	0.42143	0.13778
SG_8914	GCTTCTGGTCTCCAGCGGCG	252.17/222.98/195.47	104.83/64.981/135.08	222.98	104.83	-1.0816	0.0007188
SG_8913	TCCTGCTGCTGCGTCACCCC	632/556.04/649.84	326.71/462.51/512.93	632	462.51	-0.4496	0.0040391
SG_8912	AAGATTCCAGATCGCGCCCC	692.14/767.63/899.37	574.04/823.73/664.07	767.63	664.07	-0.2088	0.11107
SG_8911	ACTCGGAATTACTGCCCCGC	409.37/389.04/410.7	373.53/470.16/409.02	409.37	409.02	-0.0012466	0.99403
SG_8910	TTTCCGGATCCTGGAATCCG	151.93/281.81/234.98	570.98/279.99/221.04	234.98	279.99	0.25185	0.20947
SG_891	GAAGGGGCGGGATCGCCACA	293.31/329.26/293.21	187.27/344.97/315.5	293.31	315.5	0.10486	0.57994
SG_8909	ATGAGCCTCAGCCCCTCCCA	623.56/552.24/568.74	471.24/583.87/679.18	568.74	583.87	0.037824	0.78662
SG_8908	GCCAGGGAAACGGAGGCAGG	264.83/190.72/194.43	103.82/311.53/121.86	194.43	121.86	-0.6697	0.026037
SG_8907	AAGGTGGTTCAGATCCCCGT	276.43/305.53/420.05	238.16/121.36/320.23	305.53	238.16	-0.35805	0.099681
SG_8906	GCTTCCACGGCTGGTGAGAG	241.62/284.66/280.73	61.068/86.004/239.93	280.73	86.004	-1.6952	6.85e-07
SG_8905	TGTTGACTGCCAACTTGCGG	366.12/277.07/328.56	340.96/195.9/380.68	328.56	340.96	0.053307	0.77007
SG_8904	GTGTGGTCAGCTTCAGAGTG	431.53/518.08/482.44	542.49/532.27/411.85	482.44	532.27	0.14153	0.333
SG_8903	CAGTATTCTCTACCAACTGA	341.85/358.67/350.39	249.36/280.95/290.94	350.39	280.95	-0.31766	0.11313
SG_8902	GGCATTGTAGGGCTCGACCA	393.55/375.75/315.04	535.36/405.17/481.76	375.75	481.76	0.35768	0.019549
SG_8901	CTTCGATGCCAAGAACATGA	254.28/266.63/289.05	445.8/311.53/323.06	266.63	323.06	0.27601	0.13977
SG_8900	CGCCGGTCCTTGCCATCTGA	334.46/377.65/452.29	360.3/396.57/311.72	377.65	360.3	-0.06766	0.70309
SG_890	TGCAGGGTGAGAGGCACCCC	525.43/445.97/559.38	304.32/435.75/632.89	525.43	435.75	-0.26943	0.095089
SG_89	TCTCAGTGCTGAAGAAAACA	238.45/243.86/243.3	238.16/312.48/303.22	243.3	303.22	0.31648	0.10061
SG_8899	CCCGCGGCGAATCCGAGATG	427.31/547.5/434.61	492.61/234.12/312.67	434.61	312.67	-0.4738	0.012538
SG_8898	GCTAACCAGGCAGCCCGGCT	150.88/190.72/143.48	307.38/184.43/119.02	150.88	184.43	0.28797	0.2425
SG_8897	AAAAGGGGCTCCTGGGCCCA	143.49/161.31/112.29	71.246/76.448/128.47	143.49	76.448	-0.89969	0.016622
SG_8896	ATGCTGGGTTCTGTGACTCC	507.5/398.52/456.45	300.25/399.44/221.99	456.45	300.25	-0.60264	0.0018077
SG_8895	TACCTGGGAAAACCGCAGAC	295.42/324.51/377.43	235.11/624.96/377.85	324.51	377.85	0.2189	0.20603
SG_8894	TGAGGGACTTGACCTCCGCC	493.78/461.15/487.64	256.49/848.57/452.47	487.64	452.47	-0.10775	0.49681
SG_8893	AGTCACCGCCCTTCTTGAGC	424.15/358.67/358.71	513.99/326.82/324.95	358.71	326.82	-0.13395	0.47208
SG_8892	GGTGCTACAGCTTCGGGGTG	187.81/230.57/191.31	126.21/80.27/139.8	191.31	126.21	-0.59627	0.044131
SG_8891	GAAGCTGTCTTGTGAAATGG	328.13/338.75/441.89	235.11/827.55/300.39	338.75	300.39	-0.17283	0.37345
SG_8890	TCTGCGACGGTGGCGATCAG	170.92/173.64/173.64	147.58/89.826/168.14	173.64	147.58	-0.23311	0.39769
SG_889	GTTCTTCCCTGATACCCACC	255.33/353.93/336.88	162.85/301.01/249.38	336.88	249.38	-0.43238	0.04176
SG_8889	TGTAATGTAATGTAATGTCA	582.41/438.38/548.98	724.67/604.9/843.54	548.98	724.67	0.39993	0.0013802
SG_8888	AGGCGATGGGCCGAGAGCTG	282.76/334.95/322.32	64.121/14.334/145.47	322.32	64.121	-2.3118	8.12e-10
SG_8887	TGTGAATCAATTCAAGACTA	240.56/216.34/136.21	299.23/199.72/201.2	216.34	201.2	-0.10415	0.65995
SG_8886	AACGGAAGAAGTGCCAGCAA	163.54/155.61/143.48	183.2/41.091/85.96	155.61	85.96	-0.84879	0.0169
SG_8885	TCCGCTGGAACTGGTTAGTG	1081.5/938.43/1013.7	1240.7/1235.6/1160.9	1013.7	1235.6	0.28525	0.0029958
SG_8884	CGGAACAGTTAATTTCTCAG	187.81/171.74/253.7	331.8/353.57/876.61	187.81	353.57	0.90918	2.31e-07
SG_8883	CAAGTGCTCTAGAACAAAAC	180.42/147.07/212.11	481.42/157.67/112.41	180.42	157.67	-0.19327	0.46892
SG_8882	TCGCAGTTCCCGGCATGCCC	864.12/764.79/808.92	461.06/966.11/756.64	808.92	756.64	-0.096264	0.43338
SG_8881	TCTTCGGGCTGCGTGGGCCT	1152.2/844.49/891.06	1240.7/947.96/724.52	891.06	947.96	0.089206	0.41665
SG_8880	GGATGCGGTTGTCGACCGCG	467.4/457.35/389.9	482.44/1180.2/1431.1	457.35	1180.2	1.3657	3.63e-47
SG_888	TCGGAGGTCAGAGCTCGGCG	484.29/387.14/383.66	362.34/291.46/407.13	387.14	362.34	-0.095262	0.59048
SG_8879	AGAGCTGGAGGGCGCAAGTG	472.68/421.3/471	599.48/542.78/497.81	471	542.78	0.20423	0.15812
SG_8878	GCCGGGAAGAGCAGTCGCGA	471.62/363.42/388.86	563.86/492.13/377.85	388.86	492.13	0.33902	0.025361
SG_8877	ACACACTGCATTCACTGGAA	461.07/434.58/397.18	343/249.41/334.39	434.58	334.39	-0.37708	0.040242
SG_8876	ACCGCTTGCCGAGACACCGC	781.82/778.07/637.36	773.53/547.56/1081.6	778.07	773.53	-0.0084379	0.94465
SG_8875	AGCCTGAAACGCTCCCCAGA	307.03/353.93/349.35	345.03/301.01/352.34	349.35	345.03	-0.017895	0.9214
SG_8874	GAGGGCGGAGAGAGCATAAG	177.25/200.21/219.39	172.01/120.41/44.397	200.21	120.41	-0.72887	0.015882
SG_8873	ATTTCTTACTCTCTCGGGGC	109.73/181.23/114.37	152.67/124.23/208.76	114.37	152.67	0.41355	0.12522
SG_8872	TTACCCAGTAAGGACAAAAA	586.63/616.76/592.65	761.31/614.45/391.07	592.65	614.45	0.052029	0.70251
SG_8871	TGCAGCGCTTTAAGAACTGA	443.14/395.68/373.27	318.57/282.86/342.9	395.68	318.57	-0.31183	0.097953
SG_8870	CTTTCTTTAAAAAAATATGG	188.86/196.42/194.43	365.39/287.64/149.25	194.43	287.64	0.56259	0.0042594
SG_887	ATGGCAGATCTGGGGGTCCG	314.42/397.57/269.29	707.37/155.76/189.87	314.42	189.87	-0.72468	0.0026977
SG_8869	TGGCCTAGAAGATTGAAAGC	99.178/132.84/124.77	155.72/128.05/83.126	124.77	128.05	0.037163	0.89992
SG_8868	CCAGGAGTCACAACTTCAAT	606.68/450.71/563.54	360.3/308.66/409.02	563.54	360.3	-0.64387	0.00026019
SG_8867	TACGCCATAAAGGGTGTTGG	180.42/97.733/134.13	167.94/100.34/102.02	134.13	102.02	-0.3914	0.23542
SG_8866	TTTACTGGGTAAGAGGAGAC	67.526/33.21/57.186	25.445/29.624/26.449	57.186	26.449	-1.0839	0.080209
SG_8865	GATGCAGGTCTGAGCGGGAG	262.72/309.33/291.13	152.67/556.16/227.65	291.13	227.65	-0.35344	0.11199
SG_8864	TGAGGGGCTCAGGCCTAGGA	282.76/266.63/257.86	229/314.39/256.94	266.63	256.94	-0.053233	0.79972
SG_8863	CCTCGGCTCCAGAAAACCCT	330.24/357.72/315.04	519.08/213.1/294.72	330.24	294.72	-0.16365	0.40381
SG_8862	GAAACCAAGGCCGGGGGTGG	197.3/272.32/212.11	195.42/245.59/154.92	212.11	195.42	-0.11766	0.62418
SG_8861	CCCACCCCCAGGAAAGAGGC	187.81/181.23/198.59	245.29/239.86/88.794	187.81	239.86	0.35127	0.10432
SG_8860	CCTGAGCCTGTTTCATCAAG	444.19/339.69/390.94	481.42/568.58/444.92	390.94	481.42	0.29965	0.050749
SG_886	GAGCCTTGGAAAGGAGGACC	302.81/252.4/198.59	376.59/181.56/168.14	252.4	181.56	-0.473	0.056726
SG_8859	CAAGTCCGTGGTAAACTCAA	324.97/286.56/251.62	384.73/165.32/417.52	286.56	384.73	0.42373	0.013225
SG_8858	AAAATAGGTGAAAGTCGCCC	116.06/218.24/233.94	201.52/165.32/324	218.24	201.52	-0.11441	0.6286
SG_8857	GAGACGTCCACACTAACTCG	365.06/342.54/396.14	205.6/237.94/778.37	365.06	237.94	-0.61541	0.0045002
SG_8856	ATGCGCGCCTGATTGTTCTG	254.28/319.77/248.5	551.65/373.64/619.67	254.28	551.65	1.1143	1.59e-15
SG_8855	CAGCGGGGGTGTGTGTGTTG	208.91/204.96/190.27	309.41/133.78/112.41	204.96	133.78	-0.61168	0.033541
SG_8854	GCTGACTCTTGCAGCTCAGA	123.45/102.48/205.87	191.35/172.96/134.14	123.45	172.96	0.48328	0.056416
SG_8853	TTTAGGGTTCGGCAAAAACG	269.05/232.47/307.76	363.35/406.13/323.06	269.05	363.35	0.43213	0.014021
SG_8852	TGAATGAACTGGGGGCACCT	333.41/344.44/390.94	386.76/194.94/460.03	344.44	386.76	0.16675	0.3301
SG_8851	TTTCGGCTACAGACCCAGAG	292.26/314.07/237.06	312.46/209.28/226.71	292.26	226.71	-0.36499	0.1014
SG_8850	AGGAGTCCTACAGGTAAGAA	314.42/350.13/284.89	248.34/429.06/434.52	314.42	429.06	0.4473	0.0057488
[truncated: 9,908 more rows]

## Sheet: 112-common-lncRNA-genes
Gene	U251_down_fc2	U251_down_pvalue2	U87_down_fc2	U87_down_pvalue2
[truncated: 112 more rows]

## Sheet: 57-lncRNA-genes-GBM-high 
Gene	U251_down_fc2	U251_down_pvalue2	U87_down_fc2	U87_down_pvalue2	logFC_GBM vs. Normal	pvalue_GBM vs. Normal	qvalue_GBM vs. Normal
[truncated: 57 more rows]
