# Supplementary material for: Multiomics analyses reveal DARS1-AS1/YBX1–controlled posttranscriptional circuits promoting glioblastoma tumorigenesis/radioresistance
Source: Sci Adv. 2023 Aug 4;9(31):eadf3984. doi: 10.1126/sciadv.adf3984 (PMC10403220; doi:10.1126/sciadv.adf3984)
Supplement: Supplementary file 2 — Tables S1 to S6 [file sciadv.adf3984_tables_s1_to_s6.zip › adf3984_Table_S2.xlsx]

## Sheet: Sheet1
Primer
GAPDH F	CTGGGCTACACTGAGCACC
GAPDH R	AAGTGGTCGTTGAGGGCAATG
DARS1-AS1 F	CCTCGCAGGCTTCCAAAGTAA
DARS1-AS1 R	AGCCTCACCACTCTGTTAGG
LINC00944 F	AGACGCACATCAGGAAGACAG
LINC00944 R	TGAGTTACAGGGACCGAAGC
RPPH1 F	AGCTTGGAACAGACTCACGG
RPPH1 R	AATGGGCGGAGGAGAGTAGT
DARS F	ATCGAGTTTTGGTTCGGGTTAG
DARS R	TCCCTTTAGCTCTGCTTGTATGA
DARS1-AS1 5'RACE Primer 1	gattacgccaagcttGGAAGAGCCAGCCTCACCACTCTGT
DARS1-AS1 5'RACE Primer 2	gattacgccaagcttCGCTTTCAGAAAACCACCCGAACA
DARS1-AS1 3'RACE Primer 1	gattacgccaagcttCCTCCCTCGCAGGCTTCCAAAGTAA
DARS1-AS1 3'RACE Primer 1	gattacgccaagcttACAGAGTGGTGAGGCTGGCTCTTCC
YBX1 F	GGGGACAAGAAGGTCATCGC
YBX1 R	CGAAGGTACTTCCTGGGGTTA
E2F1 F	CATCCCAGGAGGTCACTTCTG
E2F1 R	GACAACAGCGGTTCTTGCTC
CCNE2 F	TCAAGACGAAGTAGCCGTTTAC
CCNE2 R	TGACATCCTGGGTAGTTTTCCTC
CCND1 F	GCTGCGAAGTGGAAACCATC
CCND1 R	CCTCCTTCTGCACACATTTGAA
FOXM1 F	AACAATAGCCTATCCAACA
FOXM1 R	CTCCATCTCTTGCTTGAT
RAD51 F	CCTGCTTGGTCTTTCATTGCTA
RAD51 R	CACACTGGCCTGAAATGCTTT
BRCA1 F	GGCTATCCTCTCAGAGTGACATTT
BRCA1 R	GCTTTATCAGGTTATGTTGCATGG
H2A.X F	GGCCTCCCAGGAGTACTAAGA
H2A.X R	CTCTTTCCATGAGGGCGGTG
MYC F	CCTGGTGCTCCATGAGGAGAC
MYC R	CAGACTCTGACCTTTTGCCAGG
BRD4 F	CGCTATGTCACCTCCTGTTTGC
BRD4 R	ACTCTGAGGACGAGAAGCCCTT
MAFB F	AGACGCCTACAAGGTCAAGTGC
MAFB R	CGACTCACAGAAAGAACTCGGG
ETS1 F	GAGTCAACCCAGCCTATCCAGA
ETS1 R	GAGCGTCTGATAGGACTCTGTG
GABPA F	CTGCTGCACTGGAAGGCTATAG
GABPA R	GGTGAGGTCTATATCGGTCATGC
SETDB1 F	GCCTACAGCAAGGAACGTATCC
SETDB1 R	GTTGATGGCAGGCACACTTGGA
MED1 F	CTACAAAGGGCTGTCGGATGCA
MED1 R	GTGTCGGCTTGAATGGTTTCAGC
siRNA
si-DARS1-AS1 #1	GGCUUAUAAGGGACUAUAU
si-DARS1-AS1 #2	GGACUAUAUCUUAAGACUA
si-YBX1 #1	GAAGUACCUUCGCAGUGUA
si-YBX1 #2	CCUAUGGGCGUCGACCACA
si-RPPH1 #1	CGGCCAGCGAAGUGAGUUC
si-RPPH1 #2	AGACUAGGGCCAGAGGCGG
si-LINC00944 #1	CGGUAUCGCCCAGAUCUGA
si-LINC00944 #2	CACUGAAGCUUCAAUAUUU
shRNA
sh-YBX1 #1	CCGGGTTCCAGTTCAAGGCAGTACTCGAGTACTGCCTTGAACTGGAACTTTTTG
sh-YBX1 #2	CCGGCCTATGGGCGTCGACCACACTCGAGTGTGGTCGACGCCCATAGGTTTTTG
sh-RAD51 #1	CCGGCCTATTGGAGGAAATATCACTCGAGTGATATTTCCTCCAATAGGTTTTTG
sh-RAD51 #2	CCGGCTAATCAGGTGGTAGCTCACTCGAGTGAGCTACCACCTGATTAGTTTTTG
sh-E2F1 #1	CCGGCGTGGACTCTTCGGAGAACTTCTCGAGAAGTTCTCCGAAGAGTCCACGTTTTTG
sh-E2F1 #2	CCGGCGCTATGAGACCTCACTGAATCTCGAGATTCAGTGAGGTCTCATAGCGTTTTTG
sh-DARS1-AS1 #1	CCGGGGCTTATAAGGGACTATATCTCTCGAGAGATATAGTCCCTTATAAGCCTTTTTG
sh-DARS1-AS1 #2	CCGGTTGAAGGACAAGCAACTTCAACTCGAGTTGAAGTTGCTTGTCCTTCAATTTTTG
sgRNA
SG_RPPH1_1	CTTCCCAAGGGACATGGGAG
SG_RPPH1_2	CGGAGGGAAGCTCATCAGTG
SG_DARS1-AS1_1	ACGCCGCGCTCCTACTTCCG
SG_DARS1-AS1_2	GCACGTTCTCCGCAGGCTGC
SG_LINC00944_1	TGATTCTATAGGACAGAAAA
SG_LINC00944_2	GAAGGTTCTTCTCAATCGAA
3'UTR sequences for Luciferase assays
E2F1(WT)	CAGGGCTTGGAGGGACCAGGGTTTCCAGAGATGCTCACCTTGTCTCTGCAGCCCTGGAGCCCCCTGTCCCTGGCCGTCCTCCCAGCCTGTTTGGAAACATTTAATTTATACCCCTCTCCTCTGTCTCCAGAAGCTTCTAGCTCTGGGGTCTGGCTACCGCTAGGAGGCTGAGCAAGCCAGGAAGGGAAGGAGTCTGTGTGGTGTGTATGTGCATGCAGCCTACACCCACACGTGTGTACCGGGGGTGAATGTGTGTGAGCATGTGTGTGTGCATGTACCGGGGAATGAAGGTGAACATACACCTCTGTGTGTGCACTGCAGACACGCCCCAGTGTGTCCACATGTGTGTGCATGAGTCCATGTGTGCGCGTGGGGGGGCTCTAACTGCACTTTCGGCCC…
E2F1(YBX1 binding sites deletion mutant)	CAGGGCTTGGAGGGACCAGGGTTTCCAGAGAGCCCTGGAGCCCCCTGTCCCTGGCCGTCCTCCCAGCCTGTTTGGAAACATTTAATTTATACCCCTCTCCTCTGTCTCCAGAAGCTTCTAGCTCTGGGGTCTGGCTACCGCTAGGAGGCTGAGCAAGCCAGGAAGGGAAGGAGTCTGTGTGGTGTGTATGTGCATGCAGCCTACACCCACACGTGTGTACCGGGGGTGAATGTGTGTGAGCATGTGTGTGTGCATGTACCGGGGAATGAAGGTGAACATACACCTCTGTGTGTGCACTGCAGACACGCCCCAGTGTGTCCACATGTGTGTGCATGAGTCCATGTGTGCGCGTGGGGGGGCTCTAACTGCACTTTCGGCCCTTTTGCTCTGGGGGTCCCA…
FOXM1(WT)	AGCCCTGCCCTTGCCCCTGTGCTCAAGCTGTCCACCATCCCGGGCACTCCAAGGCTCAGTGCACCCCAAGCCTCTGAGTGAGGACAGCAGGCAGGGACTGTTCTGCTCCTCATAGCTCCCTGCTGCCTGATTATGCAAAAGTAGCAGTCACACCCTAGCCACTGCTGGGACCTTGTGTTCCCCAAGAGTATCTGATTCCTCTGCTGTCCCTGCCAGGAGCTGAAGGGTGGGAACAACAAAGGCAATGGTGAAAAGAGATTAGGAACCCCCCAGCCTGTTTCCATTCTCTGCCCAGCAGTCTCTTACCTTCCCTGATCTTTGCAGGGTGGTCCGTGTAAATAGTATAAATTCTCCAAATTATCCTCTAATTATAAATGTAAGCTTATTTCCTTAGATCAT…
FOXM1(YBX1 binding sites deletion mutant)	AGCCCTGCCCTTGCCCCTGTGCTCAAGCTGTCCACCATCCCGGGCACTCCAAGGCTCAGTGCACCCCAAGCCTCTGAGTGAGGACAGCAGGCAGGGACTGTTCTGCTCCTCATAGCTCCCTGCTGCCTGATTATGCAAAAGTAGCAGTCACACCCTAGCCACTGCTGGGACCTTGTGTTCCCCAAGAGTATCTGATTCCTCTGCTGTCCCTGCCAGGAGCTGAAGGGTGGGAACAACAAAGGCAATGGTGAAAAGAGATTAGGAACCCCCCCTCTTACCTTCCCTGATCTTTGCAGGGTGGTCCGTGTAAATAGTATAAATTCTCCAAATTATCCTCTAATTATAAATGTAAGCTTATTTCCTTAGATCATTATCCAGAGACTGCCAGAAGGTGGGTAG…
CCND1(WT)	AGCTTTGTTTAAACCTCGAGCGGCCCCGAGGCCGCGTGCGTGAGAACCGCGCCGGTGTCCCCAGAGACCAGGCTGTGTCCCTCTTCTCTTCCCTGCGCCTGTGATGCTGGGCACTTCATCTGATCGGGGGCGTAGCATCATAGTAGTTTTTACAGCTGTGTTATTCTTTGCGTGTAGCTATGGAAGTTGCATTATTATTATTATTATTATAACAAGTGTGTCTTACGTGCCACCACGGCGTTGTACCTGTAGGACTCTCATTCGGGATGATTGGAATAGCTTCTGGAATTTGTTCAAGTTTTGGGTATGTTTAATCTGTTATGTACTAGTGTTCTGTTTGTTATTGTTTTGTTAATTACACCATAATGCTAATTTAAAGAGACTCCAAATCTCAATGAA…
CCND1(YBX1 binding sites deletion mutant)	AGCTTTGTTTAAACCTCGAGCGGCCCCGAGGCCGCGTGCGTGAGAACCGCGCCGGTGTCCCCAGAGACCAGGCTGTGTCCCTCTTCTCTTCCCTGCGCCTGGGCACTTCATCTGATCGGGGGCGTAGCATCATAGTAGTTTTTACAGCTGTGTTATTCTTTGCGTGTAGCTATGGAAGTTGCATTATTATTATTATTATTATAACAAGTGTGTCTTACGTGCCACCACGGCGTTGTACCTGTAGGACTCTCATTCGGGATGATTGGAATAGCTTCTGGAATTTGTTCAAGTTTTGGGTATGTTTAATCTGTTATGTACTAGTGTTCTGTTTGTTATTGTTTTGTTAATTACACCATAATGCTAATTTAAAGAGACTCCAAATCTCAATGAAGCCAGCTC…
Primers for PCR amplification of DARS1-AS1 cDNA sequence with an addition of T7 promoter sequence
F	TAATACGACTCACTATAGCGCTTCTAGTAGGCCAAACTCCCAG
R	CTGTGTCCATGTGTTCTCATTGTTCAACTCC
Primers for PCR amplification trunction mutants of YBX1
A/P F	GCctcgagGCCACCATGtacccttatgacgtacctgactatgctATGAGCAGCGAGGCCGAGACC
A/P R	gcGGATCCttaCCCGCCGGCAGGCGCCGC
CSD F	GCctcgagGCCACCATGtacccttatgacgtacctgactatgctGACAAGAAGGTCATCGCAACGAAGGTTTTGG
CSD R	gcGGATCCttaACCAGGACCTGTAACATTTGCTGCCT
CTD F	GCctcgagGCCACCATGtacccttatgacgtacctgactatgctGGTGTTCCAGTTCAAGGCAGTAAATATGCAGC
CTD R	gcGGATCCTTACTCAGCCCCGCCCTGCTCAG
Antibodies
Flag	Sigma, # F1804
β-Tubulin	Cell signaling, #2128
YBX1	Cell signaling, #4202
YBX1	Proteintech, #20339-1-AP
YBX1	MBL Life Science, #RN015P
E2F1	Santa Cruz, #sc-193
CCND1	Cell signaling, #55506
CCNE2	Cell signaling, #4132
FOXM1	Cell signaling, #5436
Phospho-Histone H2A.X	Cell signaling, #9718
RAD51	Abcam, #ab6380
BRCA1	Santa Cruz, #sc-514640
