# Supplementary material for: Multiomics analyses reveal DARS1-AS1/YBX1–controlled posttranscriptional circuits promoting glioblastoma tumorigenesis/radioresistance
Source: Sci Adv. 2023 Aug 4;9(31):eadf3984. doi: 10.1126/sciadv.adf3984 (PMC10403220; doi:10.1126/sciadv.adf3984)
Supplement: Supplementary file 2 — Tables S1 to S6 [file sciadv.adf3984_tables_s1_to_s6.zip › adf3984_Table_S4.xlsx]

## Sheet: U251_DARS1-AS1_Knockdown_RNAseq
Gene	symbol	siNC_1	siNC_2	siNC_3	siDARS1-AS1_1	siDARS1-AS1_2	siDARS1-AS1_3	baseMean	log2FoldChange	lfcSE	stat	pvalue	padj
ENSG00000000003.14	TSPAN6	1764	2562	1976	4058	2400	3910	2688.72	0.614034	0.0752972	8.15481	3.5e-16	4.41e-15
ENSG00000000005.5	TNMD	0	0	0	1	0	0	0.130204	0.87806	4.08047	0.215186	0.829622	NA
ENSG00000000419.12	DPM1	1365	2119	1683	1630	976	1496	1514.73	-0.431431	0.0911911	-4.73106	2.23e-06	1.11e-05
ENSG00000000457.13	SCYL3	434	672	456	760	438	746	565.308	0.217782	0.0976116	2.23111	0.0256738	0.0570048
ENSG00000000460.16	C1orf112	555	830	593	310	200	291	458.986	-1.39529	0.103805	-13.4414	3.46e-41	1.51e-39
ENSG00000000938.12	FGR	21	17	20	19	11	14	17.1201	-0.534132	0.439095	-1.21644	0.223819	0.347352
ENSG00000000971.15	CFH	5795	10041	6372	9489	5656	8990	7476.12	0.0393996	0.0856076	0.460235	0.645348	0.7588
ENSG00000001036.13	FUCA2	2741	3965	3271	2775	1630	2648	2792.79	-0.609081	0.0889737	-6.84563	7.61e-12	6.81e-11
ENSG00000001084.10	GCLC	1041	1579	1043	1984	1142	1863	1393.9	0.349087	0.0775384	4.50212	6.73e-06	3.09e-05
ENSG00000001167.14	NFYA	2248	3321	1900	2666	1562	2477	2297.05	-0.244312	0.104937	-2.32817	0.0199032	0.0456299
ENSG00000001460.17	STPG1	290	494	342	548	321	472	398.508	0.163356	0.111338	1.46721	0.142319	0.240686
ENSG00000001461.16	NIPAL3	1684	2471	1487	3923	2281	3565	2474.81	0.700134	0.0911964	7.67721	1.63e-14	1.83e-13
ENSG00000001497.16	LAS1L	2870	3997	3181	3516	2186	3287	3117.78	-0.261671	0.0777563	-3.36527	0.000764689	0.00244013
ENSG00000001561.6	ENPP4	299	461	250	356	183	314	300.04	-0.340477	0.143512	-2.37246	0.0176699	0.0410786
ENSG00000001617.11	SEMA3F	1348	1960	1445	1380	750	1286	1332.12	-0.586301	0.0807975	-7.25643	3.97e-13	3.97e-12
ENSG00000001626.14	CFTR	0	0	0	0	0	0	0	NA	NA	NA	NA	NA
ENSG00000001629.9	ANKIB1	5046	7921	3713	7084	4300	6695	5597.88	0.0461884	0.147529	0.31308	0.75422	0.840787
ENSG00000001630.15	CYP51A1	95	162	101	209	158	218	153.219	0.642743	0.169584	3.79011	0.00015058	0.000553265
ENSG00000001631.15	KRIT1	1536	2398	1176	3371	1970	3179	2180.56	0.659236	0.137993	4.77733	1.78e-06	8.92e-06
ENSG00000002016.17	RAD52	246	359	236	445	240	405	310.698	0.270493	0.116523	2.32136	0.0202674	0.0463314
ENSG00000002330.13	BAD	1361	2019	2148	2014	1182	1838	1733.35	-0.254975	0.159968	-1.59391	0.110956	0.196358
ENSG00000002549.12	LAP3	5312	9594	7079	8901	5232	8843	7262.43	-0.0268259	0.110554	-0.24265	0.808276	0.877931
ENSG00000002586.18	CD99	0	0	0	0	0	0	0	NA	NA	NA	NA	NA
ENSG00000002586.18_PAR_Y	CD99	0	0	0	0	0	0	0	NA	NA	NA	NA	NA
ENSG00000002587.9	HS3ST1	139	203	139	183	118	166	154.755	-0.132508	0.148557	-0.891969	0.372409	0.513167
ENSG00000002726.20	AOC1	0	0	0	0	0	1	0.144145	0.87806	4.08047	0.215186	0.829622	NA
ENSG00000002745.12	WNT16	5	9	4	26	15	27	13.5576	1.82853	0.513706	3.55948	0.000371595	0.00127048
ENSG00000002746.14	HECW1	136	215	108	289	169	243	186.173	0.530583	0.164611	3.22325	0.00126747	0.00385633
ENSG00000002822.15	MAD1L1	1194	1705	1652	1182	756	1122	1258.61	-0.67942	0.134685	-5.04452	4.55e-07	2.47e-06
ENSG00000002834.17	LASP1	18458	26446	17366	23446	14045	21252	19689.1	-0.177293	0.0692341	-2.56077	0.010444	0.0257292
ENSG00000002919.14	SNX11	1078	1650	1331	1957	1130	1793	1448.72	0.16139	0.0920111	1.75403	0.079425	0.148922
ENSG00000002933.7	TMEM176A	0	0	0	0	0	0	0	NA	NA	NA	NA	NA
ENSG00000003056.7	M6PR	4504	6747	4655	7187	4085	6694	5477.08	0.074992	0.0627898	1.19433	0.232347	0.357652
ENSG00000003096.13	KLHL13	1276	1928	1102	1499	926	1479	1331.46	-0.224287	0.108826	-2.06097	0.0393058	0.0820177
ENSG00000003137.8	CYP26B1	27	24	19	11	3	7	15.2194	-1.89476	0.513465	-3.69015	0.000224124	0.000794883
ENSG00000003147.17	ICA1	372	558	439	931	497	787	575.936	0.584648	0.102427	5.70795	1.14e-08	7.51e-08
ENSG00000003249.13	DBNDD1	2601	3712	2628	2322	1325	2092	2403.14	-0.742551	0.0659341	-11.262	2.02e-29	5.54e-28
ENSG00000003393.14	ALS2	1912	2685	1385	3449	2075	3120	2357.42	0.447931	0.137509	3.25746	0.00112412	0.00345766
ENSG00000003400.14	CASP10	17	22	11	35	15	26	20.0078	0.489283	0.396119	1.23519	0.21676	0.339014
ENSG00000003402.19	CFLAR	2373	3549	2220	3462	2077	3162	2729.47	0.00740616	0.0801214	0.0924367	0.926351	0.957076
ENSG00000003436.14	TFPI	575	935	631	1756	996	1627	1042.08	0.936876	0.0853893	10.9718	5.22e-28	1.33e-26
ENSG00000003509.15	NDUFAF7	805	1163	862	1328	619	1078	942.706	-0.0284829	0.107155	-0.26581	0.790385	0.866533
ENSG00000003756.16	RBM5	5856	8669	5896	10379	5983	8975	7401.18	0.215095	0.0612618	3.51108	0.000446292	0.00150219
ENSG00000003987.13	MTMR7	0	0	0	0	0	0	0	NA	NA	NA	NA	NA
ENSG00000003989.16	SLC7A2	0	0	0	0	0	0	0	NA	NA	NA	NA	NA
ENSG00000004059.10	ARF5	1790	2710	2451	3444	1864	3041	2478.77	0.145428	0.119685	1.21509	0.224331	0.347921
ENSG00000004139.13	SARM1	532	728	532	724	442	682	593.405	-0.0558556	0.0926178	-0.603077	0.546458	0.675539
ENSG00000004142.11	POLDIP2	5330	7787	6264	7265	4285	6701	6137.95	-0.191726	0.0784175	-2.44493	0.0144879	0.034555
ENSG00000004399.12	PLXND1	12350	18646	11487	20121	12094	17878	14980.7	0.152891	0.0801749	1.90697	0.0565248	0.11177
ENSG00000004455.16	AK2	6401	9680	7357	9399	5525	8785	7662.41	-0.0842487	0.0694605	-1.2129	0.225167	0.34902
ENSG00000004468.12	CD38	129	189	115	193	123	182	151.108	0.114498	0.154955	0.738911	0.459961	0.597512
ENSG00000004478.7	FKBP4	2530	3494	2896	4105	2437	3675	3118.23	0.0880392	0.0837727	1.05093	0.293291	0.428427
ENSG00000004487.15	KDM1A	4629	6834	4891	7541	4479	6848	5713.77	0.109516	0.0568008	1.92807	0.0538466	0.107339
ENSG00000004534.14	RBM6	4691	6858	5501	7240	4219	6361	5676.98	-0.0407835	0.0782121	-0.521447	0.602055	0.722398
ENSG00000004660.14	CAMKK1	127	189	143	363	208	316	216.353	0.849573	0.131698	6.45092	1.11e-10	8.96e-10
ENSG00000004700.15	RECQL	2040	2850	1873	1916	1119	1787	1892.29	-0.587552	0.0820731	-7.15889	8.13e-13	7.92e-12
ENSG00000004766.15	VPS50	1046	1661	1126	2067	1295	2032	1490.72	0.406363	0.0813427	4.99569	5.86e-07	3.13e-06
ENSG00000004776.11	HSPB6	15	20	13	5	5	7	10.8539	-1.5783	0.555655	-2.84044	0.00450514	0.0121488
ENSG00000004777.18	ARHGAP33	718	970	668	1247	728	967	860.865	0.223088	0.104642	2.13192	0.0330132	0.0706554
ENSG00000004779.9	NDUFAB1	1634	2310	2542	2111	1185	1969	1932.52	-0.432285	0.163924	-2.6371	0.00836179	0.0211285
ENSG00000004799.7	PDK4	55	94	50	450	238	397	201.604	2.34989	0.165198	14.2247	6.44e-46	3.21e-44
ENSG00000004809.13	SLC22A16	0	0	1	1	1	0	0.541225	0.875993	2.46032	0.356048	0.721805	NA
ENSG00000004838.13	ZMYND10	67	77	63	96	54	71	70.1239	-0.0181787	0.221762	-0.081974	0.934667	0.96225
ENSG00000004846.16	ABCB5	2	6	2	6	1	2	2.86603	-0.260766	1.03023	-0.253113	0.800181	0.872713
ENSG00000004848.7	ARX	18	20	20	113	65	113	55.4539	2.2118	0.278534	7.94086	2.01e-15	2.39e-14
ENSG00000004864.13	SLC25A13	3189	4440	2777	3417	1996	3159	3090.1	-0.376985	0.0904769	-4.16665	3.09e-05	0.000128509
ENSG00000004866.19	ST7	625	996	702	1366	821	1277	933.317	0.484493	0.0837543	5.78469	7.26e-09	4.87e-08
ENSG00000004897.11	CDC27	4577	6915	3930	5906	3532	5324	4889.94	-0.14545	0.101889	-1.42754	0.153425	0.256253
ENSG00000004939.13	SLC4A1	0	0	1	0	0	1	0.332699	-0.0837084	3.22508	-0.0259554	0.979293	NA
ENSG00000004948.13	CALCR	0	1	0	0	0	0	0.133868	-1.04549	4.08047	-0.256219	0.797782	NA
ENSG00000004961.14	HCCS	1500	2150	1510	2262	1429	2189	1795.79	0.0957401	0.074697	1.28171	0.199943	0.317948
ENSG00000004975.11	DVL2	3118	4608	2806	5061	2999	4424	3723.62	0.157742	0.0877406	1.79782	0.0722054	0.13756
ENSG00000005001.9	PRSS22	0	0	0	0	0	0	0	NA	NA	NA	NA	NA
ENSG00000005007.12	UPF1	6470	9403	5770	11107	6598	10138	7995.8	0.273055	0.0851484	3.20681	0.00134217	0.00405903
ENSG00000005020.12	SKAP2	2013	3214	1914	4432	2630	4121	2943.61	0.563544	0.088275	6.38395	1.73e-10	1.37e-09
ENSG00000005022.5	SLC25A5	15021	20809	17148	14233	8570	12925	14598.9	-0.674749	0.0797203	-8.46395	2.58e-17	3.54e-16
ENSG00000005059.15	CCDC109B	1105	1738	1334	1637	991	1552	1359.05	-0.0947534	0.0879246	-1.07767	0.281182	0.414704
ENSG00000005073.5	HOXA11	80	128	90	192	126	164	126.524	0.610595	0.168332	3.62733	0.000286367	0.000998572
ENSG00000005075.15	POLR2J	1022	1653	1484	1385	807	1273	1245.66	-0.369716	0.130307	-2.83726	0.00455023	0.01226
ENSG00000005100.12	DHX33	2380	3358	1702	3503	2078	3415	2649.64	0.186963	0.142839	1.3089	0.190567	0.305942
ENSG00000005102.12	MEOX1	3	1	1	0	0	2	1.20131	-1.531	1.78343	-0.858455	0.390641	NA
ENSG00000005108.15	THSD7A	1317	1703	758	1215	741	1027	1101.26	-0.420436	0.191969	-2.19013	0.0285152	0.0622852
ENSG00000005156.11	LIG3	1507	2043	1273	2281	1350	2071	1706.05	0.144889	0.0982152	1.47522	0.140152	0.237794
ENSG00000005175.9	RPAP3	1797	2608	2022	1543	928	1501	1707.87	-0.797086	0.0808021	-9.86467	5.92e-23	1.16e-21
ENSG00000005187.11	ACSM3	2	4	1	4	1	7	2.87006	0.660772	1.04781	0.630623	0.528287	0.659827
ENSG00000005189.19	AC004381.6	272	404	284	156	63	125	213.525	-1.6012	0.15641	-10.2372	1.35e-24	2.94e-23
ENSG00000005194.14	CIAPIN1	3264	4923	4179	5395	3062	4778	4161.94	-0.0115614	0.098645	-0.117202	0.9067	0.944489
ENSG00000005206.16	SPPL2B	2262	3175	2542	3862	2063	3160	2766.94	0.0717569	0.0859138	0.835221	0.403594	0.544176
ENSG00000005238.19	FAM214B	1980	3116	2227	5173	3031	4774	3262.83	0.730371	0.0685779	10.6502	1.74e-26	4.2e-25
ENSG00000005243.9	COPZ2	81	120	95	142	67	138	103.209	0.108761	0.189906	0.572712	0.566839	0.693211
ENSG00000005249.12	PRKAR2B	522	740	425	153	91	116	338.848	-2.31507	0.155379	-14.8995	3.32e-50	1.9e-48
ENSG00000005302.17	MSL3	926	1399	1019	1534	929	1409	1171.22	0.116783	0.0762472	1.53164	0.125611	0.217417
ENSG00000005339.14	CREBBP	2345	3190	1499	3655	2321	3436	2658.86	0.344357	0.166395	2.06952	0.0384971	0.080515
ENSG00000005379.15	TSPOAP1	3	12	5	11	5	8	6.83752	0.203217	0.66942	0.303571	0.761454	0.846282
ENSG00000005381.7	MPO	0	0	0	0	0	0	0	NA	NA	NA	NA	NA
ENSG00000005421.8	PON1	2	2	3	0	1	0	1.4496	-2.80748	1.68938	-1.66184	0.096545	NA
ENSG00000005436.13	GCFC2	666	961	676	1138	618	1019	819.764	0.162414	0.0850656	1.90928	0.0562262	0.111281
ENSG00000005448.16	WDR54	1399	2009	1957	1598	910	1486	1538.07	-0.546913	0.133927	-4.08367	4.43e-05	0.000178506
ENSG00000005469.11	CROT	965	1507	939	2157	1261	1954	1411.81	0.566059	0.083306	6.79494	1.08e-11	9.6e-11
ENSG00000005471.15	ABCB4	2	0	0	0	0	1	0.53788	-1.13515	2.84166	-0.399468	0.689548	NA
ENSG00000005483.20	KMT2E	6550	9881	3956	10785	6419	9753	7596.26	0.335604	0.188342	1.78189	0.0747673	0.141685
ENSG00000005486.16	RHBDD2	2938	4613	3630	7144	4062	6208	4609.07	0.5373	0.0859703	6.24983	4.11e-10	3.13e-09
ENSG00000005513.9	SOX8	0	0	0	0	0	0	0	NA	NA	NA	NA	NA
ENSG00000005700.14	IBTK	2913	4413	2428	5605	3396	5308	3872.46	0.471858	0.110832	4.25743	2.07e-05	8.82e-05
ENSG00000005801.16	ZNF195	488	706	550	1035	585	998	703.048	0.477187	0.0956995	4.9863	6.15e-07	3.28e-06
ENSG00000005810.17	MYCBP2	2062	3006	1099	4732	3128	4424	2965.27	0.940466	0.215697	4.36012	1.3e-05	5.72e-05
ENSG00000005812.10	FBXL3	1051	1688	1031	2508	1502	2363	1628.59	0.672756	0.0872509	7.71059	1.25e-14	1.42e-13
ENSG00000005844.17	ITGAL	2	6	5	1	2	1	2.85899	-1.71431	1.11421	-1.53859	0.123904	0.215062
ENSG00000005882.11	PDK2	728	1169	771	1524	911	1373	1044.2	0.425422	0.0824764	5.1581	2.49e-07	1.4e-06
ENSG00000005884.17	ITGA3	19855	29150	20463	25021	14760	22429	21443.9	-0.255689	0.0526954	-4.85222	1.22e-06	6.26e-06
ENSG00000005889.15	ZFX	1350	2063	1013	2382	1457	2233	1689.1	0.382479	0.140503	2.72221	0.00648469	0.0168195
ENSG00000005893.15	LAMP2	20536	31647	18987	27786	16502	26305	22940.2	-0.0980597	0.0855393	-1.14637	0.251642	0.380873
ENSG00000005961.17	ITGA2B	19	16	8	18	7	16	13.5981	-0.215746	0.507515	-0.425103	0.670762	0.777311
ENSG00000005981.12	ASB4	0	0	0	0	0	1	0.144145	0.87806	4.08047	0.215186	0.829622	NA
ENSG00000006007.11	GDE1	2061	2974	2235	3019	1804	2692	2407.74	-0.0513715	0.0680653	-0.754738	0.450406	0.588995
ENSG00000006015.17	C19orf60	901	1300	1275	1322	685	1133	1079.65	-0.276608	0.141271	-1.95799	0.0502313	0.101103
ENSG00000006016.10	CRLF1	3	6	3	4	1	2	2.99104	-0.888106	0.983774	-0.902754	0.366656	0.507694
ENSG00000006025.11	OSBPL7	923	1292	903	1493	843	1229	1084.02	0.0915429	0.0845244	1.08304	0.278793	0.412039
ENSG00000006042.11	TMEM98	2	1	1	4	0	1	1.38112	0.0418825	1.50815	0.0277707	0.977845	NA
ENSG00000006047.12	YBX2	0	0	0	2	2	3	1.13778	3.58111	1.83296	1.95373	0.0507332	NA
ENSG00000006059.3	KRT33A	0	0	0	0	0	0	0	NA	NA	NA	NA	NA
ENSG00000006062.13	MAP3K14	2376	3714	2649	4375	2684	4067	3217.4	0.258603	0.0689689	3.74955	0.00017715	0.000642485
ENSG00000006071.12	ABCC8	0	0	0	0	0	0	0	NA	NA	NA	NA	NA
ENSG00000006116.3	CACNG3	0	0	0	0	0	0	0	NA	NA	NA	NA	NA
ENSG00000006118.14	TMEM132A	4711	8094	6406	4998	2936	4614	5187.85	-0.709135	0.107682	-6.58544	4.54e-11	3.79e-10
ENSG00000006125.16	AP2B1	14516	20826	11813	28332	17454	24817	19022.2	0.501834	0.110476	4.54247	5.56e-06	2.59e-05
ENSG00000006128.11	TAC1	0	0	0	0	0	0	0	NA	NA	NA	NA	NA
ENSG00000006194.9	ZNF263	1022	1512	1174	2102	1156	1839	1420.91	0.350565	0.0820772	4.27116	1.94e-05	8.32e-05
ENSG00000006210.6	CX3CL1	570	880	672	406	228	345	510.041	-1.21712	0.105251	-11.564	6.27e-31	1.84e-29
ENSG00000006282.20	SPATA20	2709	3983	2882	4974	2946	4602	3576.3	0.288612	0.0609038	4.73882	2.15e-06	1.07e-05
ENSG00000006283.17	CACNA1G	2	14	6	11	3	5	6.21957	-0.278051	0.768097	-0.362	0.717352	0.814278
ENSG00000006327.13	TNFRSF12A	2568	2995	1939	2302	1393	2265	2208.21	-0.44201	0.128806	-3.43161	0.000600013	0.00196354
ENSG00000006377.10	DLX6	356	555	461	586	334	495	453.26	-0.0586066	0.118591	-0.494189	0.621173	0.738562
ENSG00000006432.15	MAP3K9	567	756	423	1121	647	1004	727.203	0.570689	0.130843	4.36162	1.29e-05	5.68e-05
ENSG00000006451.7	RALA	3318	4973	3679	4042	2380	3751	3609.06	-0.334091	0.0652126	-5.12311	3.01e-07	1.66e-06
ENSG00000006453.13	BAIAP2L1	263	378	292	322	181	287	280.998	-0.345583	0.118151	-2.92492	0.00344549	0.00952397
ENSG00000006459.10	KDM7A	377	589	257	1253	725	1095	683.799	1.2559	0.167913	7.4795	7.46e-14	8e-13
ENSG00000006468.13	ETV1	3130	4729	2487	2043	1104	1809	2490.56	-1.15326	0.126627	-9.1075	8.43e-20	1.36e-18
ENSG00000006530.15	AGK	1332	1883	1211	1896	1082	1783	1487.23	0.00437728	0.0875433	0.0500013	0.960121	0.977154
ENSG00000006534.15	ALDH3B1	1494	2150	1565	1486	826	1318	1444.25	-0.626725	0.0730665	-8.57746	9.7e-18	1.36e-16
ENSG00000006555.10	TTC22	0	0	0	0	0	0	0	NA	NA	NA	NA	NA
ENSG00000006576.16	PHTF2	1576	2322	1409	3748	2195	3359	2347.28	0.719105	0.0887977	8.09824	5.58e-16	6.93e-15
ENSG00000006606.8	CCL26	13	18	28	23	15	22	19.7513	-0.0984567	0.435841	-0.225901	0.821279	0.887317
ENSG00000006607.13	FARP2	1674	2331	1028	2758	1707	2414	1922.26	0.378913	0.178785	2.11938	0.0340581	0.0725339
ENSG00000006611.15	USH1C	0	0	0	0	0	0	0	NA	NA	NA	NA	NA
ENSG00000006625.17	GGCT	720	944	923	129	77	104	491.067	-3.17834	0.163167	-19.479	1.65e-84	2.37e-82
ENSG00000006634.7	DBF4	1211	1613	1127	862	559	820	1021.63	-0.912402	0.0935677	-9.75125	1.82e-22	3.46e-21
ENSG00000006638.11	TBXA2R	54	72	65	95	65	89	72.184	0.285119	0.216003	1.31998	0.186842	0.301034
ENSG00000006652.13	IFRD1	1532	2175	1570	3816	2037	3304	2315.07	0.683904	0.0740123	9.24041	2.46e-20	4.12e-19
ENSG00000006659.12	LGALS14	0	0	0	0	0	0	0	NA	NA	NA	NA	NA
ENSG00000006695.10	COX10	721	993	634	905	597	870	770.469	-0.071366	0.105003	-0.679655	0.496723	0.632033
ENSG00000006704.10	GTF2IRD1	1736	2501	1590	2711	1473	2482	2014.81	0.0897222	0.0878784	1.02098	0.307263	0.44398
ENSG00000006712.14	PAF1	3089	4479	3960	3563	2104	3187	3345.77	-0.489932	0.104828	-4.67366	2.96e-06	1.44e-05
ENSG00000006715.15	VPS41	4749	6983	4382	11480	7191	10606	7319.27	0.777694	0.0812092	9.57643	1e-21	1.83e-20
ENSG00000006740.16	ARHGAP44	0	0	0	0	0	0	0	NA	NA	NA	NA	NA
ENSG00000006744.18	ELAC2	4013	5858	4143	6090	3618	5544	4752.37	0.025102	0.0578478	0.433932	0.664338	0.772754
ENSG00000006747.14	SCIN	25	45	44	62	30	70	44.0789	0.382827	0.30143	1.27004	0.204071	0.323139
ENSG00000006756.15	ARSD	1555	2448	1444	3630	2097	3154	2299.9	0.62007	0.0920012	6.73981	1.59e-11	1.38e-10
ENSG00000006757.11	PNPLA4	0	0	0	0	0	0	0	NA	NA	NA	NA	NA
ENSG00000006788.12	MYH13	1	0	0	0	0	0	0.196867	-1.04549	4.08047	-0.256219	0.797782	NA
ENSG00000006831.9	ADIPOR2	3241	4903	3062	4827	2935	4532	3806.45	0.0470522	0.0792543	0.593686	0.552722	0.68127
ENSG00000006837.11	CDKL3	26	46	34	27	21	44	32.217	-0.289516	0.335869	-0.861992	0.388692	0.52973
ENSG00000007001.12	UPP2	0	0	0	2	3	0	0.927811	3.25466	2.32965	1.39706	0.162396	NA
ENSG00000007038.10	PRSS21	0	0	0	0	0	0	0	NA	NA	NA	NA	NA
ENSG00000007047.14	MARK4	1646	2459	1454	3023	1822	2688	2113.79	0.354248	0.0956295	3.70438	0.000211911	0.000754369
ENSG00000007062.11	PROM1	0	1	0	1	0	0	0.264072	-0.0837094	3.47084	-0.024118	0.980759	NA
ENSG00000007080.10	CCDC124	1865	2521	2289	2236	1327	2190	2038.26	-0.332011	0.110592	-3.00212	0.00268104	0.00761029
ENSG00000007129.17	CEACAM21	0	0	0	0	0	0	0	NA	NA	NA	NA	NA
ENSG00000007168.12	PAFAH1B1	7896	12295	8311	10984	6634	10156	9137.38	-0.125984	0.0617756	-2.03938	0.0414125	0.0857298
ENSG00000007171.16	NOS2	1	2	0	0	0	0	0.464602	-2.40869	2.82201	-0.853539	0.393361	NA
ENSG00000007174.17	DNAH9	0	0	0	1	1	0	0.352672	1.86431	3.13897	0.593925	0.552562	NA
ENSG00000007202.14	KIAA0100	12441	17143	9472	21397	12749	19081	14902.7	0.358521	0.121579	2.94888	0.00318931	0.00887882
ENSG00000007216.14	SLC13A2	0	0	0	0	0	0	0	NA	NA	NA	NA	NA
ENSG00000007237.18	GAS7	2	1	0	0	0	0	0.527602	-2.55674	2.74088	-0.932817	0.350915	NA
ENSG00000007255.10	TRAPPC6A	289	419	447	857	558	759	542.397	0.808084	0.167067	4.8369	1.32e-06	6.73e-06
ENSG00000007264.14	MATK	0	1	0	1	0	1	0.408217	0.691894	2.6094	0.265155	0.79089	NA
ENSG00000007306.14	CEACAM7	0	0	0	0	0	0	0	NA	NA	NA	NA	NA
ENSG00000007312.12	CD79B	1	0	2	3	1	5	1.90778	1.34948	1.37235	0.983334	0.325443	NA
ENSG00000007314.11	SCN4A	1	0	0	0	0	2	0.485158	0.72779	2.89384	0.251496	0.801431	NA
ENSG00000007341.18	ST7L	446	657	460	613	351	524	495.922	-0.169338	0.095517	-1.77286	0.0762526	0.144006
ENSG00000007350.16	TKTL1	2	6	5	0	1	3	2.79461	-1.75018	1.17853	-1.48505	0.137532	0.234312
ENSG00000007372.20	PAX6	261	443	319	584	356	539	403.766	0.443239	0.111777	3.9654	7.33e-05	0.000285128
ENSG00000007376.7	RPUSD1	817	1175	987	983	550	857	878.117	-0.429324	0.10087	-4.25622	2.08e-05	8.86e-05
ENSG00000007384.15	RHBDF1	605	813	615	972	578	723	703.261	0.0628096	0.115069	0.545842	0.585175	0.709233
ENSG00000007392.16	LUC7L	1377	1945	1769	2275	1256	2033	1733.69	0.00754168	0.112938	0.0667772	0.946759	0.969245
ENSG00000007402.11	CACNA2D2	0	0	0	0	0	0	0	NA	NA	NA	NA	NA
ENSG00000007516.13	BAIAP3	14	14	9	77	48	74	37.6982	2.3254	0.337814	6.88367	5.83e-12	5.29e-11
ENSG00000007520.3	TSR3	1320	1930	2032	1756	998	1612	1584.39	-0.399344	0.156279	-2.55532	0.0106089	0.0260919
ENSG00000007541.16	PIGQ	1255	1842	1743	2125	1279	1939	1663.02	0.032466	0.12691	0.25582	0.79809	0.871712
ENSG00000007545.15	CRAMP1	529	728	526	1175	745	1037	768.984	0.637219	0.0923924	6.89688	5.32e-12	4.84e-11
ENSG00000007866.18	TEAD3	536	905	575	1349	831	1267	878.237	0.692574	0.0941144	7.35885	1.85e-13	1.92e-12
ENSG00000007908.15	SELE	0	0	0	0	0	0	0	NA	NA	NA	NA	NA
ENSG00000007923.15	DNAJC11	2111	3025	2395	3229	1888	2961	2539.38	-0.00478369	0.0759466	-0.0629875	0.949776	0.971216
ENSG00000007933.12	FMO3	3	6	2	1	1	3	2.55602	-1.19333	1.10595	-1.07901	0.280584	0.414014
ENSG00000007944.14	MYLIP	275	490	275	565	341	516	395.391	0.376283	0.125805	2.991	0.00278061	0.00786488
ENSG00000007952.17	NOX1	0	0	0	0	0	0	0	NA	NA	NA	NA	NA
ENSG00000007968.6	E2F2	653	899	581	191	121	233	443.824	-2.06789	0.143128	-14.4479	2.59e-47	1.36e-45
ENSG00000008018.8	PSMB1	4103	5793	5789	4989	2979	4484	4633.44	-0.449352	0.134568	-3.33921	0.000840163	0.00265655
ENSG00000008056.12	SYN1	3	9	4	12	7	12	7.39909	0.88784	0.640313	1.38657	0.165572	0.272811
ENSG00000008083.13	JARID2	2711	4000	2436	4719	2837	4303	3394.32	0.287107	0.0871247	3.29535	0.000982976	0.00306298
ENSG00000008086.11	CDKL5	531	800	349	343	198	258	403.334	-1.14258	0.1936	-5.90179	3.6e-09	2.5e-08
ENSG00000008118.9	CAMK1G	4	5	5	7	5	4	4.99992	0.102339	0.757113	0.135171	0.892477	0.93586
ENSG00000008128.22	CDK11A	109	112	98	194	97	156	124.256	0.352446	0.18993	1.85567	0.0635012	0.12344
ENSG00000008130.15	NADK	3205	4811	4040	6450	3688	6059	4570.4	0.31537	0.0962595	3.27625	0.00105195	0.00325506
ENSG00000008196.12	TFAP2B	1	2	2	1	0	0	0.971913	-2.28163	1.85329	-1.23112	0.218277	NA
ENSG00000008197.4	TFAP2D	0	0	0	0	0	0	0	NA	NA	NA	NA	NA
ENSG00000008226.19	DLEC1	11	9	8	6	7	11	8.80287	-0.320901	0.604516	-0.530841	0.595529	0.717453
ENSG00000008256.15	CYTH3	4923	7531	3871	7311	4275	6869	5600.33	0.0955775	0.126847	0.753489	0.451156	0.589348
ENSG00000008277.14	ADAM22	124	205	88	68	50	66	97.9379	-1.23268	0.240218	-5.13148	2.87e-07	1.6e-06
ENSG00000008282.8	SYPL1	4028	6281	4399	9270	5406	8557	6106.35	0.56437	0.0624413	9.03841	1.59e-19	2.51e-18
ENSG00000008283.15	CYB561	3033	4722	3571	4652	2671	4207	3708.88	-0.0747007	0.0751501	-0.99402	0.320213	0.457567
ENSG00000008294.20	SPAG9	4825	7006	3709	7885	4634	7323	5700.25	0.266857	0.124895	2.13665	0.0326266	0.0699809
ENSG00000008300.15	CELSR3	648	946	501	1078	633	936	764.776	0.253402	0.13135	1.92922	0.0537038	0.107099
ENSG00000008311.14	AASS	507	694	384	766	446	680	562.096	0.162903	0.132835	1.22635	0.220066	0.34295
ENSG00000008323.15	PLEKHG6	1	0	2	1	0	0	0.704177	-1.68296	2.28422	-0.736777	0.461258	NA
ENSG00000008324.10	SS18L2	591	887	809	769	427	603	669.669	-0.457646	0.134622	-3.39948	0.000675151	0.00218188
ENSG00000008382.15	MPND	556	902	758	755	473	737	682.896	-0.269183	0.122067	-2.2052	0.0274399	0.0602397
ENSG00000008394.12	MGST1	4069	6407	5246	7051	4148	6923	5486.67	0.100594	0.100273	1.0032	0.315765	0.452804
ENSG00000008405.11	CRY1	689	928	532	742	456	741	665.049	-0.241048	0.130422	-1.84822	0.0645704	0.125137
ENSG00000008438.4	PGLYRP1	0	0	0	0	0	0	0	NA	NA	NA	NA	NA
ENSG00000008441.16	NFIX	16303	23237	14120	28485	16941	24154	19942	0.286879	0.094221	3.04475	0.00232873	0.00669866
ENSG00000008513.14	ST3GAL1	3724	5492	2992	4575	2778	4247	3858.37	-0.155061	0.116445	-1.33162	0.182986	0.295886
ENSG00000008516.16	MMP25	2	2	0	3	1	4	1.85113	0.871381	1.30276	0.668876	0.503575	NA
ENSG00000008517.16	IL32	38	53	54	37	26	37	40.6929	-0.638741	0.290313	-2.20018	0.027794	0.0608911
ENSG00000008710.18	PKD1	5486	8025	4661	9106	5197	7707	6485.88	0.186743	0.10127	1.84401	0.0651817	0.126117
ENSG00000008735.13	MAPK8IP2	8	16	13	18	8	15	12.4536	0.0386747	0.482688	0.0801237	0.936139	0.962864
ENSG00000008838.18	MED24	3181	4776	3429	5910	3377	5316	4199.19	0.258521	0.0605626	4.26866	1.97e-05	8.41e-05
ENSG00000008853.16	RHOBTB2	1054	1688	1163	1305	780	1123	1158.07	-0.371708	0.0828881	-4.48446	7.31e-06	3.35e-05
ENSG00000008869.11	HEATR5B	1351	1887	892	2703	1637	2411	1750.42	0.630491	0.160511	3.92803	8.56e-05	0.000328126
ENSG00000008952.16	SEC62	4049	6087	4471	7122	4268	6620	5286.04	0.205493	0.0624956	3.28812	0.00100858	0.00313509
ENSG00000008988.9	RPS20	8709	12031	11226	10892	6231	9778	9655.61	-0.368736	0.112706	-3.27166	0.00106919	0.00330252
ENSG00000009307.15	CSDE1	23285	34583	21490	48747	29753	45875	32844.4	0.561525	0.0794328	7.06917	1.56e-12	1.48e-11
ENSG00000009335.17	UBE3C	4916	7051	3993	7607	4636	7002	5695.72	0.185667	0.109541	1.69495	0.0900842	0.165416
ENSG00000009413.15	REV3L	2137	3247	1371	3775	2251	3575	2621.49	0.436199	0.176603	2.46995	0.0135133	0.0324331
ENSG00000009694.13	TENM1	564	827	273	1032	646	909	682.329	0.580831	0.241589	2.40421	0.0162075	0.038156
ENSG00000009709.11	PAX7	0	0	0	0	0	1	0.144145	0.87806	4.08047	0.215186	0.829622	NA
ENSG00000009724.16	MASP2	1	1	1	0	0	1	0.663433	-1.57009	2.08477	-0.753126	0.451374	NA
ENSG00000009765.14	IYD	0	2	2	1	0	1	0.919191	-1.11937	1.86056	-0.601631	0.54742	NA
ENSG00000009780.15	FAM76A	437	641	471	940	567	860	633.145	0.514689	0.0886757	5.80418	6.47e-09	4.36e-08
ENSG00000009790.14	TRAF3IP3	0	1	1	0	0	0	0.322421	-1.87269	3.20424	-0.584441	0.558924	NA
ENSG00000009830.11	POMT2	762	1123	785	1265	736	1093	934.355	0.115712	0.0796077	1.45353	0.146078	0.245997
ENSG00000009844.15	VTA1	1470	2272	1548	865	450	751	1206.41	-1.46016	0.0857082	-17.0364	4.41e-65	3.47e-63
ENSG00000009950.15	MLXIPL	1	2	0	2	1	0	0.947478	-0.0145225	1.83561	-0.0079115	0.993688	NA
ENSG00000009954.10	BAZ1B	9790	14429	8755	13807	8522	12840	11054.1	0.00883967	0.0876436	0.100859	0.919662	0.952432
ENSG00000010017.12	RANBP9	2289	3399	2118	2751	1694	2581	2412.09	-0.238289	0.0841036	-2.83328	0.00460733	0.0123876
ENSG00000010030.13	ETV7	151	295	229	325	205	315	245.725	0.241564	0.159226	1.51711	0.129238	0.222565
ENSG00000010072.15	SPRTN	766	1073	627	1154	672	1106	871.841	0.15398	0.114224	1.34805	0.177642	0.288864
ENSG00000010165.19	METTL13	2131	3051	2251	2851	1708	2692	2391.61	-0.13633	0.0672376	-2.02759	0.0426021	0.0878307
ENSG00000010219.13	DYRK4	380	575	489	629	374	537	486.493	-0.00856435	0.118374	-0.0723497	0.942324	0.967152
ENSG00000010244.17	ZNF207	7785	11947	8169	9695	5660	8989	8489.44	-0.291679	0.0595762	-4.89589	9.79e-07	5.1e-06
ENSG00000010256.10	UQCRC1	7082	10480	9750	9697	5750	8997	8474.19	-0.272015	0.120084	-2.26521	0.0234997	0.0527542
ENSG00000010270.13	STARD3NL	2095	2961	2175	2893	1608	2564	2322.92	-0.141396	0.0684275	-2.06637	0.0387938	0.0810911
ENSG00000010278.12	CD9	3461	5320	4030	2189	1225	1998	2998.94	-1.34766	0.0778161	-17.3185	3.41e-67	2.91e-65
ENSG00000010282.14	HHATL	0	0	0	2	0	0	0.260408	1.58005	4.04936	0.390197	0.696391	NA
ENSG00000010292.12	NCAPD2	3826	5227	3293	3803	2187	3475	3556.45	-0.48397	0.0922175	-5.24813	1.54e-07	8.81e-07
ENSG00000010295.19	IFFO1	840	1095	939	1078	579	966	897.418	-0.255655	0.104731	-2.44107	0.0146439	0.0348877
ENSG00000010310.8	GIPR	37	61	37	211	125	185	104.375	1.85838	0.195457	9.50784	1.95e-21	3.48e-20
ENSG00000010318.20	PHF7	91	138	93	189	112	175	128.674	0.468726	0.159557	2.93768	0.00330683	0.00917923
ENSG00000010319.6	SEMA3G	20	44	22	47	24	25	29.0381	0.0892135	0.357732	0.249386	0.803062	0.874392
ENSG00000010322.15	NISCH	5507	8421	5234	9447	5473	8105	6814.23	0.176689	0.0789478	2.23804	0.0252181	0.0561432
ENSG00000010327.10	STAB1	2	2	5	5	4	5	3.86585	0.517241	0.893555	0.578858	0.562685	0.689765
ENSG00000010361.13	FUZ	79	103	109	119	76	96	96.1329	-0.108147	0.214993	-0.503025	0.614947	0.733396
ENSG00000010379.15	SLC6A13	2	0	0	4	4	3	2.23686	2.34659	1.44503	1.62391	0.104396	NA
ENSG00000010404.17	IDS	3224	4980	2547	2959	1682	2649	2922.91	-0.64276	0.128472	-5.00312	5.64e-07	3.02e-06
ENSG00000010438.16	PRSS3	0	0	0	0	0	0	0	NA	NA	NA	NA	NA
ENSG00000010539.11	ZNF200	547	748	497	620	328	623	545.029	-0.303629	0.117366	-2.58702	0.00968097	0.0240826
ENSG00000010610.9	CD4	4	8	4	2	4	4	4.33948	-0.688695	0.842593	-0.817352	0.413727	0.553695
ENSG00000010626.14	LRRC23	130	182	164	116	90	118	133.014	-0.64354	0.184937	-3.47978	0.000501816	0.00166975
ENSG00000010671.15	BTK	1	5	2	1	2	1	1.9626	-0.947443	1.26294	-0.750187	0.453142	NA
ENSG00000010704.18	HFE	1978	3060	1645	2092	1169	1829	1905.3	-0.478896	0.117677	-4.06957	4.71e-05	0.000188944
ENSG00000010803.16	SCMH1	1704	2513	1389	3522	2031	3309	2321.16	0.570794	0.113925	5.01026	5.44e-07	2.91e-06
ENSG00000010810.17	FYN	1121	1798	1248	1550	935	1545	1329.22	-0.140193	0.0852793	-1.64393	0.100191	0.180606
ENSG00000010818.8	HIVEP2	934	1343	595	1025	633	942	885.913	-0.215876	0.176563	-1.22265	0.221461	0.344589
ENSG00000010932.15	FMO1	0	0	1	0	0	1	0.332699	-0.0837084	3.22508	-0.0259554	0.979293	NA
ENSG00000011007.12	TCEB3	4920	7160	4725	5985	3409	5416	5136.35	-0.281413	0.068642	-4.09972	4.14e-05	0.000167484
ENSG00000011009.10	LYPLA2	3154	4788	4327	5919	3524	5378	4407.61	0.165405	0.116337	1.42177	0.155094	0.258558
ENSG00000011021.21	CLCN6	659	921	508	1532	935	1331	948.15	0.779381	0.126319	6.16996	6.83e-10	5.09e-09
ENSG00000011028.13	MRC2	8151	12381	8623	5901	3374	5195	7155.75	-1.10789	0.0586098	-18.9029	1.08e-79	1.3e-77
ENSG00000011052.21	NME1-NME2	0	0	0	0	0	0	0	NA	NA	NA	NA	NA
ENSG00000011083.8	SLC6A7	0	0	0	0	0	0	0	NA	NA	NA	NA	NA
ENSG00000011105.11	TSPAN9	1465	2276	1519	2791	1615	2550	1969.76	0.309189	0.0707327	4.37123	1.24e-05	5.46e-05
ENSG00000011114.14	BTBD7	1555	2098	966	2156	1331	1989	1632.65	0.166512	0.17302	0.962386	0.335856	0.474311
ENSG00000011132.11	APBA3	558	789	589	1116	580	933	735.358	0.328306	0.0936529	3.50556	0.000455656	0.00153101
ENSG00000011143.16	MKS1	706	1121	740	1432	809	1203	968.418	0.331344	0.0861088	3.84797	0.0001191	0.000445401
ENSG00000011198.7	ABHD5	625	895	579	383	237	342	503.916	-1.21652	0.10598	-11.4787	1.69e-30	4.87e-29
ENSG00000011201.11	ANOS1	0	0	0	0	0	0	0	NA	NA	NA	NA	NA
ENSG00000011243.17	AKAP8L	3345	4736	4092	7987	4704	6928	5149.14	0.580136	0.0955874	6.06917	1.29e-09	9.33e-09
ENSG00000011258.15	MBTD1	1386	2053	994	2996	1740	2610	1888.51	0.649117	0.146441	4.43263	9.31e-06	4.18e-05
ENSG00000011260.13	UTP18	1717	2480	2108	2453	1456	2343	2048.52	-0.121091	0.0970224	-1.24808	0.212003	0.332965
ENSG00000011275.18	RNF216	3977	5884	3748	6638	3867	6090	4879.74	0.192316	0.0743084	2.58809	0.00965111	0.0240177
ENSG00000011295.15	TTC19	3006	4597	3648	4026	2518	3731	3517.2	-0.224678	0.0861168	-2.60899	0.0090809	0.0227768
ENSG00000011304.18	PTBP1	13687	19225	11430	18148	10534	16105	14451.2	-0.0790061	0.0989574	-0.798385	0.424647	0.563883
ENSG00000011332.19	DPF1	114	173	154	113	64	139	123.626	-0.598143	0.203817	-2.93471	0.00333855	0.00925787
ENSG00000011347.9	SYT7	30	42	29	11	4	14	21.3366	-1.92007	0.420594	-4.56515	4.99e-06	2.35e-05
ENSG00000011376.9	LARS2	2105	3148	1966	2997	1794	2873	2409.97	-0.00423069	0.0834434	-0.0507013	0.959564	0.977011
ENSG00000011405.13	PIK3C2A	1626	2284	911	3412	2071	3081	2146.73	0.757712	0.199084	3.806	0.000141235	0.000521237
ENSG00000011422.11	PLAUR	1088	1574	1213	812	437	766	966.973	-1.05623	0.0923245	-11.4404	2.63e-30	7.54e-29
ENSG00000011426.10	ANLN	10508	14174	8047	3263	1853	3054	6760.71	-2.10174	0.121639	-17.2785	6.83e-67	5.72e-65
ENSG00000011451.17	WIZ	3677	5371	3226	6743	4042	6153	4715.26	0.376836	0.0910792	4.13745	3.51e-05	0.000144314
ENSG00000011454.16	RABGAP1	2859	4393	2608	4533	2748	4194	3448.77	0.136061	0.0902377	1.50781	0.131603	0.225701
ENSG00000011465.16	DCN	24	35	24	31	25	14	25.5515	-0.295786	0.403821	-0.732468	0.463883	0.601265
ENSG00000011478.11	QPCTL	298	458	333	412	206	356	333.554	-0.271024	0.117508	-2.30642	0.0210871	0.0480098
ENSG00000011485.14	PPP5C	2675	3956	2619	2732	1555	2402	2597.91	-0.564745	0.0703173	-8.03139	9.64e-16	1.18e-14
ENSG00000011523.13	CEP68	725	1085	548	1203	691	1114	862.241	0.266157	0.138966	1.91526	0.0554587	0.110093
ENSG00000011566.14	MAP4K3	1406	2113	1219	3446	1953	3301	2148.49	0.78308	0.103975	7.53145	5.02e-14	5.46e-13
ENSG00000011590.13	ZBTB32	0	0	0	0	1	0	0.222468	0.87806	4.08047	0.215186	0.829622	NA
ENSG00000011600.11	TYROBP	0	0	0	0	0	0	0	NA	NA	NA	NA	NA
ENSG00000011638.10	TMEM159	59	93	75	127	91	134	94.3023	0.546935	0.195927	2.79152	0.00524614	0.0139113
ENSG00000011677.12	GABRA3	602	952	584	1189	741	1171	844.526	0.452937	0.0973849	4.651	3.3e-06	1.59e-05
ENSG00000012048.20	BRCA1	1708	2304	1351	648	388	607	1157.6	-1.80092	0.121616	-14.8083	1.29e-49	7.25e-48
ENSG00000012061.15	ERCC1	2405	3604	2806	3435	2019	3019	2816.59	-0.157285	0.0769902	-2.04292	0.0410601	0.0851572
ENSG00000012124.15	CD22	1	5	0	0	2	0	1.31114	-1.21122	1.97369	-0.613682	0.539425	NA
ENSG00000012171.18	SEMA3B	239	345	287	357	166	298	273.718	-0.211125	0.140526	-1.50239	0.132996	0.227599
ENSG00000012174.11	MBTPS2	1792	2875	1582	1463	871	1413	1623.88	-0.818052	0.112437	-7.27567	3.45e-13	3.47e-12
ENSG00000012211.12	PRICKLE3	359	593	389	781	397	710	515.758	0.38954	0.111241	3.50177	0.000462182	0.00155185
ENSG00000012223.12	LTF	27	48	36	162	106	141	83.5281	1.79866	0.219894	8.17967	2.85e-16	3.61e-15
ENSG00000012232.8	EXTL3	7270	11369	6644	13861	8409	12766	9721.56	0.390784	0.0912652	4.28185	1.85e-05	7.96e-05
ENSG00000012504.13	NR1H4	3	5	3	12	11	22	9.00639	1.9578	0.663797	2.94939	0.00318402	0.00886668
ENSG00000012660.13	ELOVL5	8599	12290	7342	6660	3949	6078	7344.25	-0.849108	0.0955291	-8.88847	6.2e-19	9.41e-18
ENSG00000012779.10	ALOX5	0	0	0	0	0	0	0	NA	NA	NA	NA	NA
ENSG00000012817.15	KDM5D	0	0	0	0	0	0	0	NA	NA	NA	NA	NA
ENSG00000012822.15	CALCOCO1	3400	5278	3542	8308	4760	6985	5191.29	0.622519	0.0691637	9.00066	2.24e-19	3.51e-18
ENSG00000012963.14	UBR7	1865	2782	1840	1818	1043	1678	1797.14	-0.612296	0.0739525	-8.27958	1.24e-16	1.61e-15
ENSG00000012983.11	MAP4K5	1348	1931	1205	2016	1138	1848	1533.12	0.0585687	0.0905533	0.646787	0.51777	0.650791
ENSG00000013016.15	EHD3	437	625	389	172	123	188	319.903	-1.66968	0.139264	-11.9893	4.04e-33	1.29e-31
ENSG00000013275.7	PSMC4	3245	4836	3806	4910	2901	4719	3968.75	-0.0279807	0.0798728	-0.350317	0.726101	0.819972
ENSG00000013288.8	MAN2B2	1348	2134	1334	3457	2018	2939	2125.28	0.71917	0.083103	8.65396	4.97e-18	7.12e-17
ENSG00000013293.5	SLC7A14	2	0	3	4	2	1	2.06929	0.275095	1.31535	0.209141	0.834338	NA
ENSG00000013297.10	CLDN11	229	355	298	212	109	181	226.737	-0.925464	0.147132	-6.29001	3.17e-10	2.45e-09
ENSG00000013306.15	SLC25A39	4463	6386	5133	6907	4077	6044	5378.87	-0.0125943	0.0774706	-0.162568	0.870858	0.921225
ENSG00000013364.18	MVP	5725	9392	7437	9566	5492	8781	7519.68	-0.0205051	0.0963522	-0.212814	0.831472	0.894225
ENSG00000013374.15	NUB1	2278	3784	2697	3648	2200	3368	2913.44	-0.0143543	0.0810688	-0.177063	0.859459	0.913234
ENSG00000013375.15	PGM3	1881	2832	1701	2009	1164	1843	1856.34	-0.445302	0.0919248	-4.8442	1.27e-06	6.5e-06
ENSG00000013392.7	RWDD2A	250	360	260	609	336	537	377.882	0.663622	0.105978	6.26187	3.8e-10	2.91e-09
ENSG00000013441.15	CLK1	2880	4342	3137	5545	3256	5026	3910.53	0.319256	0.0611582	5.22016	1.79e-07	1.02e-06
ENSG00000013503.9	POLR3B	821	1126	672	1021	651	974	857.233	-0.0720075	0.114499	-0.628893	0.529419	0.66052
ENSG00000013523.9	ANGEL1	411	545	329	1401	881	1343	787.901	1.40496	0.115299	12.1853	3.72e-34	1.25e-32
ENSG00000013561.17	RNF14	1448	2288	1675	3091	1926	2953	2163.77	0.469037	0.0786429	5.96414	2.46e-09	1.74e-08
ENSG00000013563.13	DNASE1L1	1320	1961	1548	1422	844	1408	1390.13	-0.498815	0.0902655	-5.52609	3.27e-08	2.05e-07
ENSG00000013573.16	DDX11	1558	1931	1489	1144	632	940	1271.02	-0.991029	0.0991035	-9.99994	1.52e-23	3.13e-22
ENSG00000013583.8	HEBP1	508	852	730	1185	657	1029	800.486	0.352351	0.127856	2.75584	0.00585409	0.0153381
ENSG00000013588.6	GPRC5A	308	462	277	871	536	825	526.281	1.00499	0.107976	9.30748	1.31e-20	2.23e-19
ENSG00000013619.13	MAMLD1	677	1025	483	504	278	411	548.277	-0.954373	0.164764	-5.79237	6.94e-09	4.66e-08
ENSG00000013725.14	CD6	2	2	4	2	0	3	2.10853	-0.898071	1.234	-0.727771	0.466754	NA
ENSG00000013810.18	TACC3	3634	5017	4327	1947	1050	1733	2939.8	-1.5783	0.0990732	-15.9306	3.89e-57	2.69e-55
ENSG00000014123.9	UFL1	1739	2742	1339	3336	1949	3118	2279.28	0.45301	0.138103	3.28023	0.00103724	0.00321526
ENSG00000014138.8	POLA2	1327	1966	1533	574	325	537	1037.92	-1.85504	0.0922863	-20.1009	7.24e-90	1.23e-87
ENSG00000014164.6	ZC3H3	983	1562	1023	1849	1085	1687	1320.81	0.282759	0.0782697	3.61262	0.000303118	0.00105371
ENSG00000014216.15	CAPN1	5887	8907	6339	5521	3150	4930	5676.82	-0.735176	0.059286	-12.4005	2.6e-35	9.02e-34
ENSG00000014257.15	ACPP	0	0	0	0	0	0	0	NA	NA	NA	NA	NA
ENSG00000014641.17	MDH1	7455	11457	9456	7962	4575	7443	7911.67	-0.613181	0.0944747	-6.49043	8.56e-11	6.98e-10
ENSG00000014824.13	SLC30A9	2580	3930	2668	1802	1086	1749	2265.41	-1.07798	0.0723355	-14.9025	3.18e-50	1.83e-48
ENSG00000014914.19	MTMR11	1271	1971	1244	2355	1287	2104	1644.86	0.259569	0.0835337	3.10735	0.00188772	0.00553107
ENSG00000014919.12	COX15	2564	3802	2741	3504	1974	3114	2874.81	-0.186584	0.0637708	-2.92586	0.00343507	0.00950067
ENSG00000015133.18	CCDC88C	213	320	220	422	235	387	289.262	0.370296	0.115848	3.1964	0.00139153	0.0041937
ENSG00000015153.14	YAF2	402	616	499	916	522	805	607.123	0.460251	0.103515	4.44621	8.74e-06	3.94e-05
ENSG00000015171.18	ZMYND11	2120	3081	1835	3918	2354	3562	2723.07	0.395457	0.0953778	4.14622	3.38e-05	0.000139404
ENSG00000015285.10	WAS	7	12	10	7	3	5	7.16957	-1.06236	0.645676	-1.64534	0.0998994	0.180164
ENSG00000015413.9	DPEP1	1	1	4	1	2	2	1.94838	-0.357243	1.28648	-0.277691	0.78125	NA
ENSG00000015475.18	BID	718	1059	751	737	430	685	715.081	-0.548069	0.0848955	-6.4558	1.08e-10	8.68e-10
ENSG00000015479.17	MATR3	109	186	84	241	148	187	153.456	0.540898	0.195845	2.76187	0.00574721	0.0150766
ENSG00000015520.14	NPC1L1	10	8	4	3	1	5	5.12763	-1.44196	0.837458	-1.72183	0.0850999	0.157842
ENSG00000015532.9	XYLT2	1819	2756	2297	3223	1882	3032	2435.53	0.137143	0.09664	1.41911	0.155868	0.259689
ENSG00000015568.12	RGPD5	4	6	7	12	3	5	5.86112	0.0706588	0.730933	0.0966694	0.922989	0.954739
ENSG00000015592.16	STMN4	1	0	1	0	1	2	0.896179	0.448078	1.94764	0.230062	0.818044	NA
ENSG00000015676.17	NUDCD3	4739	7183	5458	8625	5155	8035	6351.69	0.229605	0.069765	3.29112	0.000997909	0.00310546
ENSG00000016082.14	ISL1	45	64	41	55	30	47	45.7673	-0.28482	0.254824	-1.11771	0.26369	0.394388
ENSG00000016391.10	CHDH	148	253	129	164	117	167	158.783	-0.303472	0.178301	-1.70202	0.0887519	0.163362
ENSG00000016402.13	IL20RA	2	14	11	23	12	17	12.4567	0.875779	0.557876	1.56985	0.116451	0.204284
ENSG00000016490.15	CLCA1	0	0	0	0	0	0	0	NA	NA	NA	NA	NA
ENSG00000016602.9	CLCA4	0	0	0	0	0	1	0.144145	0.87806	4.08047	0.215186	0.829622	NA
ENSG00000016864.17	GLT8D1	1629	2501	1925	1463	782	1309	1571.61	-0.878462	0.088508	-9.92523	3.23e-23	6.44e-22
ENSG00000017260.19	ATP2C1	4059	5817	3790	4656	2685	4253	4109.01	-0.335515	0.0742989	-4.51574	6.31e-06	2.92e-05
ENSG00000017427.15	IGF1	3	4	2	2	1	0	1.98605	-1.67033	1.31709	-1.26819	0.204728	NA
ENSG00000017483.14	SLC38A5	0	6	2	2	1	1	1.80733	-0.976924	1.38644	-0.70463	0.481041	NA
ENSG00000017797.11	RALBP1	4656	6894	4959	8665	5152	7849	6180.3	0.295594	0.0569395	5.19138	2.09e-07	1.18e-06
ENSG00000018189.12	RUFY3	628	968	588	1627	959	1432	995.69	0.79216	0.0927338	8.5423	1.32e-17	1.83e-16
ENSG00000018236.14	CNTN1	1	0	0	0	0	0	0.196867	-1.04549	4.08047	-0.256219	0.797782	NA
ENSG00000018280.16	SLC11A1	7	5	13	12	7	18	10.2129	0.391088	0.616805	0.634054	0.526046	0.658074
ENSG00000018408.14	WWTR1	10677	15922	8830	11332	6789	10606	10412.9	-0.385836	0.109238	-3.53207	0.000412327	0.00139847
ENSG00000018510.13	AGPS	3479	4948	2952	4293	2556	4000	3608.06	-0.160103	0.0980414	-1.63301	0.102467	0.183943
ENSG00000018610.13	CXorf56	1329	1946	1405	1824	1133	1763	1530.74	-0.0825486	0.0742018	-1.11249	0.265929	0.397084
ENSG00000018625.14	ATP1A2	5	4	1	2	0	0	1.96877	-2.50489	1.54796	-1.61818	0.105623	NA
ENSG00000018699.11	TTC27	1014	1376	1191	1596	990	1489	1251.07	0.0799191	0.100117	0.798257	0.424722	0.563943
ENSG00000018869.16	ZNF582	60	106	77	115	90	131	94.3992	0.396479	0.205323	1.931	0.053483	0.106737
ENSG00000019102.11	VSIG2	0	2	0	0	0	0	0.267735	-1.66321	4.06367	-0.409288	0.682329	NA
ENSG00000019144.17	PHLDB1	2618	3519	2504	5621	3271	4772	3606.05	0.558375	0.0756491	7.38112	1.57e-13	1.64e-12
ENSG00000019169.10	MARCO	0	0	0	0	0	0	0	NA	NA	NA	NA	NA
ENSG00000019186.9	CYP24A1	25	24	17	11	7	10	15.7709	-1.35172	0.464439	-2.91044	0.00360918	0.00993332
ENSG00000019485.12	PRDM11	8	5	5	5	7	6	6.26021	-0.077727	0.723029	-0.107502	0.914391	0.949385
ENSG00000019505.7	SYT13	0	0	0	0	0	0	0	NA	NA	NA	NA	NA
ENSG00000019549.8	SNAI2	43	70	61	57	44	60	55.1967	-0.195112	0.250897	-0.777661	0.436769	0.575577
ENSG00000019582.14	CD74	1	2	0	0	2	1	1.05368	0.16619	1.82309	0.0911582	0.927367	NA
ENSG00000019991.15	HGF	0	0	0	0	0	1	0.144145	0.87806	4.08047	0.215186	0.829622	NA
ENSG00000019995.6	ZRANB1	1648	2370	1661	1894	1066	1655	1677.21	-0.401746	0.0706346	-5.68767	1.29e-08	8.39e-08
ENSG00000020129.15	NCDN	2404	3856	2481	2730	1528	2410	2500.04	-0.48305	0.0768092	-6.28896	3.2e-10	2.46e-09
ENSG00000020181.17	ADGRA2	623	1072	648	730	421	651	670.883	-0.461582	0.105	-4.39602	1.1e-05	4.91e-05
ENSG00000020256.19	ZFP64	702	1005	634	935	484	803	737.444	-0.1821	0.103179	-1.7649	0.077581	0.145995
ENSG00000020426.10	MNAT1	732	1005	854	218	138	215	529.744	-2.28858	0.123003	-18.6059	2.88e-77	3.21e-75
ENSG00000020577.13	SAMD4A	1256	1713	909	1407	849	1333	1212.19	-0.200169	0.138908	-1.44101	0.149581	0.250855
ENSG00000020633.18	RUNX3	5	15	5	10	3	10	7.34601	-0.203389	0.66295	-0.306794	0.759	0.844682
ENSG00000020922.12	MRE11A	978	1393	870	1095	623	991	967.074	-0.35664	0.0954402	-3.73679	0.000186385	0.000672909
ENSG00000021300.13	PLEKHB1	3972	5953	4795	5610	3396	5309	4734.19	-0.141304	0.0842541	-1.67712	0.0935198	0.170511
ENSG00000021355.12	SERPINB1	1	1	1	0	1	2	1.03005	-0.0590484	1.69389	-0.0348596	0.972192	NA
ENSG00000021461.16	CYP3A43	0	0	0	0	0	0	0	NA	NA	NA	NA	NA
ENSG00000021488.12	SLC7A9	3	2	5	4	3	1	3.13347	-0.443982	1.02567	-0.432868	0.665111	0.773229
ENSG00000021574.11	SPAST	795	1221	740	2013	1224	1937	1273.1	0.822315	0.0925152	8.88843	6.2e-19	9.41e-18
ENSG00000021645.18	NRXN3	8	15	11	13	7	12	10.6367	-0.183891	0.513117	-0.358381	0.720058	0.816431
ENSG00000021762.19	OSBPL5	357	529	351	735	438	666	496.421	0.478216	0.0967665	4.94196	7.73e-07	4.08e-06
ENSG00000021776.10	AQR	2369	3401	1881	3337	2073	3134	2623.75	0.0775767	0.117719	0.658998	0.509897	0.643905
ENSG00000021826.14	CPS1	1583	2218	1247	725	402	645	1120.49	-1.60702	0.125048	-12.8512	8.47e-38	3.19e-36
ENSG00000021852.12	C8B	0	0	0	0	0	0	0	NA	NA	NA	NA	NA
ENSG00000022267.16	FHL1	2484	3635	2332	2881	1730	2774	2575.18	-0.287549	0.0799708	-3.59568	0.000323543	0.00111759
ENSG00000022277.12	RTFDC1	3547	5207	4114	5055	2999	4615	4161.64	-0.125002	0.0752179	-1.66187	0.096539	0.175179
ENSG00000022355.16	GABRA1	0	0	0	0	0	0	0	NA	NA	NA	NA	NA
ENSG00000022556.15	NLRP2	0	0	0	0	0	0	0	NA	NA	NA	NA	NA
ENSG00000022567.9	SLC45A4	678	970	648	1144	663	985	823.943	0.185143	0.0868222	2.13244	0.0329707	0.0705863
ENSG00000022840.15	RNF10	7342	10868	7964	14696	8796	13533	10222.9	0.403101	0.0575601	7.00314	2.5e-12	2.34e-11
ENSG00000022976.15	ZNF839	450	704	503	839	496	708	599.315	0.209652	0.0949511	2.208	0.0272442	0.0598996
ENSG00000023041.11	ZDHHC6	1067	1529	1114	1077	667	1007	1058.56	-0.527623	0.0784633	-6.72446	1.76e-11	1.53e-10
ENSG00000023171.15	GRAMD1B	16	29	13	31	16	30	21.4034	0.321335	0.378778	0.848348	0.396244	0.537073
ENSG00000023191.16	RNH1	2978	4336	3506	5035	2939	4616	3802.57	0.112058	0.0804646	1.39263	0.163731	0.270453
ENSG00000023228.13	NDUFS1	6244	9406	6217	8342	4986	8040	7014.95	-0.126247	0.0681897	-1.8514	0.0641115	0.124412
ENSG00000023287.12	RB1CC1	2159	3564	1949	5483	3344	5037	3453.53	0.7814	0.107497	7.26906	3.62e-13	3.64e-12
ENSG00000023318.7	ERP44	2021	3031	2308	2735	1588	2493	2307.54	-0.212608	0.072949	-2.91447	0.00356291	0.00981588
ENSG00000023330.14	ALAS1	2803	4273	2900	4682	2713	4445	3524.54	0.15013	0.0674251	2.22662	0.0259728	0.0575817
ENSG00000023445.13	BIRC3	371	722	418	1118	654	1149	705.19	0.87405	0.131063	6.66895	2.58e-11	2.2e-10
ENSG00000023516.8	AKAP11	1967	2995	1133	3270	2091	3013	2327.06	0.403038	0.203193	1.98353	0.0473087	0.0960305
ENSG00000023572.8	GLRX2	319	406	366	359	181	316	318.721	-0.480077	0.137878	-3.4819	0.000497872	0.00165856
ENSG00000023608.4	SNAPC1	1168	1735	1282	907	524	836	1059.1	-0.985794	0.0794482	-12.408	2.36e-35	8.24e-34
ENSG00000023697.12	DERA	642	942	747	894	540	847	751.967	-0.13269	0.0932505	-1.42295	0.154752	0.25801
ENSG00000023734.10	STRAP	3486	5194	4094	5411	3108	5027	4274.11	-0.0217756	0.078105	-0.278799	0.780399	0.85988
ENSG00000023839.10	ABCC2	157	261	149	758	450	775	404.46	1.71829	0.129219	13.2975	2.39e-40	1.02e-38
ENSG00000023892.10	DEF6	17	24	27	17	6	16	17.5051	-0.947918	0.442883	-2.14033	0.0323277	0.0694217
ENSG00000023902.13	PLEKHO1	752	1211	1213	1023	575	942	935.775	-0.440077	0.16078	-2.73714	0.00619759	0.0161472
ENSG00000023909.9	GCLM	1459	2175	1365	911	473	821	1177.95	-1.28521	0.097461	-13.187	1.04e-39	4.34e-38
ENSG00000024048.10	UBR2	1987	2957	1528	3885	2403	3495	2619.35	0.52157	0.130016	4.01158	6.03e-05	0.00023751
ENSG00000024422.11	EHD2	4270	6127	3958	8885	5276	8055	5898.82	0.536415	0.0742514	7.2243	5.04e-13	4.98e-12
ENSG00000024526.16	DEPDC1	2001	2834	1762	522	276	478	1303.81	-2.47495	0.10649	-23.2411	1.75e-119	5.67e-117
ENSG00000024862.17	CCDC28A	452	685	566	867	556	883	651.264	0.340163	0.112039	3.03611	0.00239652	0.00687109
ENSG00000025039.14	RRAGD	375	681	470	363	205	375	400.533	-0.786728	0.132844	-5.9222	3.18e-09	2.22e-08
ENSG00000025156.12	HSF2	585	940	650	1074	609	1040	788.795	0.226193	0.0926766	2.44067	0.01466	0.0349173
ENSG00000025293.16	PHF20	2459	3767	2036	2639	1548	2374	2402.46	-0.414253	0.115295	-3.593	0.000326894	0.00112815
ENSG00000025423.11	HSD17B6	15	33	25	17	6	9	16.93	-1.29673	0.460318	-2.81702	0.00484717	0.0129577
ENSG00000025434.18	NR1H3	297	399	364	596	358	570	419.924	0.411408	0.125066	3.28954	0.00100352	0.00312037
ENSG00000025708.13	TYMP	47	93	104	185	108	182	115.661	0.850706	0.250247	3.39946	0.000675188	0.00218188
ENSG00000025770.18	NCAPH2	1510	2085	1932	1422	834	1312	1500.47	-0.747772	0.116455	-6.42111	1.35e-10	1.08e-09
ENSG00000025772.7	TOMM34	2661	3929	3372	1016	641	921	2093.28	-2.04926	0.10691	-19.1682	6.83e-82	8.87e-80
ENSG00000025796.13	SEC63	3257	4926	3320	5560	3341	5149	4136.03	0.196977	0.0631863	3.11739	0.00182457	0.00536086
ENSG00000025800.13	KPNA6	3711	5223	3399	6187	3678	5718	4518.69	0.241441	0.0770207	3.13476	0.00171995	0.00508083
ENSG00000026025.14	VIM	153370	222247	164043	179341	108291	157594	161035	-0.373292	0.0593939	-6.28503	3.28e-10	2.52e-09
ENSG00000026036.21	RTEL1-TNFRSF6B	161	205	103	370	207	315	218.192	0.8296	0.178405	4.65009	3.32e-06	1.6e-05
ENSG00000026103.20	FAS	762	1142	699	1373	862	1406	1007.89	0.397424	0.101266	3.92454	8.69e-05	0.000332851
ENSG00000026297.15	RNASET2	197	325	328	418	228	360	301.175	0.126518	0.178208	0.709945	0.477738	0.614304
ENSG00000026508.16	CD44	34076	48811	31674	59340	34597	53963	42416.4	0.271988	0.0713574	3.81163	0.000138055	0.000510687
ENSG00000026559.13	KCNG1	7	7	3	29	15	16	12.3001	1.71569	0.558637	3.07122	0.00213189	0.00618263
ENSG00000026652.13	AGPAT4	478	670	464	761	469	757	583.823	0.204252	0.0969258	2.1073	0.0350916	0.0744776
ENSG00000026751.16	SLAMF7	0	1	0	1	1	0	0.486539	0.879436	2.52382	0.348455	0.727499	NA
ENSG00000026950.16	BTN3A1	2356	4278	2823	7710	4488	7240	4614.71	0.956467	0.0960891	9.95396	2.42e-23	4.87e-22
ENSG00000027001.9	MIPEP	533	674	516	692	411	646	567.104	-0.0874978	0.10183	-0.859256	0.390199	0.531183
ENSG00000027075.13	PRKCH	1077	1734	1125	2149	1228	1884	1480.84	0.327897	0.0795623	4.12126	3.77e-05	0.000153842
ENSG00000027644.4	INSRR	0	1	1	0	0	0	0.322421	-1.87269	3.20424	-0.584441	0.558924	NA
ENSG00000027697.13	IFNGR1	815	1311	890	2046	1185	1861	1302.04	0.662673	0.0783099	8.46218	2.62e-17	3.59e-16
ENSG00000027847.13	B4GALT7	755	1116	899	1025	566	888	854.917	-0.2691	0.0953801	-2.82134	0.00478232	0.0128076
ENSG00000027869.11	SH2D2A	0	1	0	0	0	1	0.278013	-0.0837092	3.41376	-0.0245211	0.980437	NA
ENSG00000028116.16	VRK2	1	0	0	0	1	1	0.56348	0.919257	2.442	0.376435	0.706593	NA
ENSG00000028137.17	TNFRSF1B	4	5	6	17	5	8	7.06709	0.838248	0.679227	1.23412	0.217158	0.339442
ENSG00000028203.17	VEZT	3698	5689	3330	6053	3557	5709	4519.84	0.181744	0.0935851	1.94202	0.0521349	0.104483
ENSG00000028277.21	POU2F2	10	13	15	17	17	12	14.2624	0.21327	0.49725	0.428898	0.667997	0.775546
ENSG00000028310.17	BRD9	2093	2710	2142	2716	1630	2436	2246.1	-0.142365	0.081931	-1.73762	0.0822777	0.153337
ENSG00000028528.14	SNX1	4884	7255	5096	7251	4283	6814	5772.72	-0.00722911	0.0591019	-0.122316	0.902649	0.942326
ENSG00000028839.9	TBPL1	648	985	802	1116	635	1002	841.657	0.0712446	0.0988269	0.720903	0.470969	0.607687
ENSG00000029153.14	ARNTL2	421	589	353	760	407	674	514.942	0.32996	0.116989	2.82044	0.00479575	0.0128385
ENSG00000029363.15	BCLAF1	5042	7448	4619	6968	4169	6185	5586.85	-0.0697829	0.0818432	-0.852641	0.393859	0.534852
ENSG00000029364.11	SLC39A9	2923	4368	2648	5409	3256	5135	3828.28	0.385688	0.0876932	4.39816	1.09e-05	4.86e-05
ENSG00000029534.19	ANK1	486	656	396	797	450	738	568.424	0.266249	0.117323	2.26936	0.0232465	0.052241
ENSG00000029559.6	IBSP	1	1	0	1	0	0	0.460939	-0.94043	2.5421	-0.369942	0.711426	NA
ENSG00000029639.10	TFB1M	491	660	510	502	307	417	474.945	-0.538367	0.107214	-5.02143	5.13e-07	2.76e-06
ENSG00000029725.16	RABEP1	4231	6153	3678	7373	4347	6766	5252.48	0.304246	0.0926229	3.28478	0.00102061	0.00317092
ENSG00000029993.14	HMGB3	2286	3066	2533	1359	829	1277	1883.53	-1.29443	0.0889755	-14.5481	6e-48	3.25e-46
ENSG00000030066.13	NUP160	3297	4626	2315	4796	2921	4247	3591.31	0.145709	0.145467	1.00166	0.316507	0.453457
ENSG00000030110.12	BAK1	1426	2081	1606	1766	981	1659	1549.45	-0.324852	0.0823891	-3.9429	8.05e-05	0.000310039
ENSG00000030304.13	MUSK	1	0	0	1	2	1	0.916152	1.89947	1.94032	0.978948	0.327606	NA
ENSG00000030419.16	IKZF2	283	490	174	399	218	357	306.026	-0.0236724	0.222522	-0.106382	0.915279	0.949747
ENSG00000030582.16	GRN	10020	16003	11824	23449	14166	22017	15722.6	0.563742	0.0740623	7.61173	2.7e-14	2.99e-13
ENSG00000031003.10	FAM13B	2673	3873	2049	2453	1467	2240	2399.68	-0.563502	0.127479	-4.42034	9.85e-06	4.42e-05
ENSG00000031081.10	ARHGAP31	1082	1534	776	2193	1413	2049	1459.92	0.663658	0.144286	4.59961	4.23e-06	2.01e-05
ENSG00000031691.6	CENPQ	265	370	290	116	84	131	209.055	-1.57755	0.151577	-10.4076	2.29e-25	5.19e-24
ENSG00000031698.12	SARS	5134	7395	6206	8868	5150	8119	6641.5	0.130665	0.0879787	1.48519	0.137494	0.234268
ENSG00000031823.14	RANBP3	2850	4241	3304	4502	2585	4036	3494.81	-0.00678728	0.0743077	-0.0913403	0.927222	0.9576
ENSG00000032219.18	ARID4A	1025	1595	937	1232	707	1172	1078.62	-0.283314	0.101494	-2.79144	0.00524746	0.0139128
ENSG00000032389.12	TSSC1	1046	1552	1310	1257	780	1134	1161.34	-0.400641	0.103122	-3.88511	0.000102285	0.000387219
ENSG00000032444.15	PNPLA6	4247	6231	4710	7651	4439	6510	5480.42	0.191884	0.0684022	2.80524	0.00502795	0.0133791
ENSG00000032742.17	IFT88	530	722	529	579	370	557	538.727	-0.338934	0.0983318	-3.44685	0.000567173	0.0018663
ENSG00000033011.11	ALG1	716	1087	844	1212	727	1118	926.306	0.109262	0.0881305	1.23977	0.215059	0.336796
ENSG00000033030.13	ZCCHC8	1277	1939	1226	1831	1036	1624	1445.11	-0.0786264	0.0821306	-0.957334	0.338399	0.477091
ENSG00000033050.7	ABCF2	3250	4690	2701	4230	2506	3896	3446.8	-0.0899697	0.10471	-0.859229	0.390214	0.531183
ENSG00000033100.15	CHPF2	2626	3836	2554	2996	1832	2764	2708.12	-0.339099	0.0706726	-4.79817	1.6e-06	8.08e-06
ENSG00000033122.18	LRRC7	11	32	16	53	23	36	26.673	0.842319	0.373738	2.25377	0.0242108	0.054223
ENSG00000033170.16	FUT8	781	1145	797	1264	742	1182	957.337	0.12902	0.0787259	1.63886	0.101243	0.182175
ENSG00000033178.12	UBA6	3968	6143	3327	5533	3197	5158	4405.98	-0.0367467	0.112864	-0.325584	0.744739	0.834555
ENSG00000033327.12	GAB2	443	713	420	1170	717	1034	722.746	0.810872	0.103968	7.79924	6.23e-15	7.2e-14
ENSG00000033627.15	ATP6V0A1	1755	2578	1792	5221	3048	4595	3048.72	0.973729	0.0633965	15.3593	3.07e-53	1.95e-51
ENSG00000033800.13	PIAS1	2148	3468	1957	4155	2330	3760	2857.46	0.349689	0.101584	3.44236	0.000576668	0.00189298
ENSG00000033867.16	SLC4A7	3653	5499	2309	4910	2839	4326	3785.12	0.00263321	0.178293	0.014769	0.988216	0.994119
ENSG00000034053.14	APBA2	781	1227	878	1149	631	992	916.532	-0.158597	0.0851436	-1.8627	0.062504	0.121961
ENSG00000034152.18	MAP2K3	1316	1991	1413	2091	1241	1925	1617.85	0.0597157	0.0694707	0.859581	0.39002	0.531125
ENSG00000034239.10	EFCAB1	0	0	0	0	0	0	0	NA	NA	NA	NA	NA
ENSG00000034510.5	TMSB10	28045	41333	43767	39180	22742	36253	34693.1	-0.327406	0.154338	-2.12136	0.0338913	0.0722271
ENSG00000034533.11	ASTE1	386	570	385	769	475	815	548.166	0.52312	0.107079	4.88536	1.03e-06	5.37e-06
ENSG00000034677.12	RNF19A	2578	4033	2351	4010	2458	3726	3096.73	0.106541	0.0945873	1.12638	0.260006	0.390562
ENSG00000034693.14	PEX3	475	708	461	662	378	637	537.322	-0.0696758	0.0993878	-0.70105	0.483272	0.619284
ENSG00000034713.7	GABARAPL2	2622	4065	3316	4243	2367	3758	3306.33	-0.0561528	0.0941279	-0.596558	0.550802	0.679386
ENSG00000034971.15	MYOC	0	0	0	0	0	0	0	NA	NA	NA	NA	NA
ENSG00000035115.21	SH3YL1	540	794	474	1137	683	944	738.034	0.527384	0.108998	4.83848	1.31e-06	6.68e-06
ENSG00000035141.7	FAM136A	2178	3228	2518	3512	2019	3207	2704.39	0.0359067	0.0757716	0.473881	0.635585	0.750696
ENSG00000035403.16	VCL	16068	22557	11579	23514	14612	21270	17744.5	0.164677	0.138179	1.19176	0.233355	0.35877
ENSG00000035499.12	DEPDC1B	902	1334	895	597	319	569	755.626	-1.18139	0.0960793	-12.296	9.52e-35	3.28e-33
ENSG00000035664.11	DAPK2	492	663	482	783	502	722	594.197	0.199126	0.0972368	2.04785	0.0405749	0.0842699
ENSG00000035681.7	NSMAF	1190	1763	1133	2772	1693	2572	1792.22	0.695127	0.0787812	8.82352	1.11e-18	1.66e-17
ENSG00000035687.9	ADSS	2300	3264	2222	4126	2396	3854	2934.49	0.313361	0.0698915	4.48354	7.34e-06	3.36e-05
ENSG00000035720.7	STAP1	0	0	0	0	0	0	0	NA	NA	NA	NA	NA
ENSG00000035862.12	TIMP2	47140	73358	49074	85210	51688	77411	62105.7	0.251367	0.0610959	4.11431	3.88e-05	0.000158177
ENSG00000035928.14	RFC1	2761	4048	2577	3786	2224	3567	3073.23	-0.0654075	0.0788179	-0.829856	0.40662	0.547013
ENSG00000036054.12	TBC1D23	1901	2938	1858	4566	2662	4317	2926.88	0.693764	0.0776763	8.93148	4.2e-19	6.47e-18
ENSG00000036257.12	CUL3	4258	6307	4215	4936	2867	4527	4410.36	-0.357934	0.0644584	-5.55295	2.81e-08	1.77e-07
ENSG00000036448.9	MYOM2	2	3	2	1	5	0	2.41499	-0.0595184	1.32175	-0.04503	0.964083	0.979628
ENSG00000036473.6	OTC	0	0	0	0	0	0	0	NA	NA	NA	NA	NA
ENSG00000036530.8	CYP46A1	38	42	20	172	115	137	84.6012	2.00233	0.254808	7.85819	3.9e-15	4.57e-14
ENSG00000036549.12	ZZZ3	3599	5466	3361	7848	4641	7150	5158.93	0.572363	0.0801954	7.13711	9.53e-13	9.23e-12
ENSG00000036565.14	SLC18A1	0	0	0	0	0	0	0	NA	NA	NA	NA	NA
ENSG00000036672.15	USP2	37	73	62	211	117	185	108.915	1.47729	0.201168	7.34352	2.08e-13	2.15e-12
ENSG00000036828.14	CASR	1	0	0	0	0	0	0.196867	-1.04549	4.08047	-0.256219	0.797782	NA
ENSG00000037042.8	TUBG2	740	1151	775	1700	932	1497	1090.36	0.531481	0.0812041	6.54501	5.95e-11	4.92e-10
ENSG00000037241.7	RPL26L1	203	317	241	327	182	290	252.709	-0.0317833	0.124676	-0.254927	0.798779	0.872081
ENSG00000037280.15	FLT4	0	3	1	2	1	0	1.07303	-0.382847	1.76627	-0.216754	0.8284	NA
ENSG00000037474.14	NSUN2	4047	5590	3965	5285	3062	4717	4341.91	-0.161535	0.0651796	-2.47831	0.0132006	0.0317302
ENSG00000037637.10	FBXO42	1082	1577	1001	2111	1279	1926	1449.88	0.448416	0.0840451	5.33542	9.53e-08	5.62e-07
ENSG00000037749.11	MFAP3	1621	2420	828	937	552	903	1174.17	-1.09218	0.231483	-4.71818	2.38e-06	1.17e-05
ENSG00000037757.13	MRI1	1670	2347	1528	1859	1019	1547	1622.8	-0.427977	0.0880628	-4.85991	1.17e-06	6.04e-06
ENSG00000037897.16	METTL1	363	525	366	464	284	432	396.62	-0.183034	0.102578	-1.78433	0.0743696	0.14105
ENSG00000037965.5	HOXC8	64	69	47	61	38	42	53.1487	-0.454273	0.267863	-1.69592	0.0899018	0.165113
ENSG00000038002.8	AGA	814	1258	937	1019	564	964	902.435	-0.345518	0.0905551	-3.81555	0.000135878	0.000503219
ENSG00000038210.12	PI4K2B	827	1363	959	908	530	844	883.885	-0.55709	0.0902896	-6.17003	6.83e-10	5.09e-09
ENSG00000038219.12	BOD1L1	1974	2763	1453	3075	1930	2820	2268.69	0.259211	0.134868	1.92196	0.0546111	0.108659
ENSG00000038274.16	MAT2B	1929	3037	2243	4323	2414	3996	2885.15	0.471215	0.0777391	6.0615	1.35e-09	9.75e-09
ENSG00000038295.7	TLL1	591	896	402	447	236	387	478.58	-0.906337	0.177495	-5.10628	3.29e-07	1.81e-06
ENSG00000038358.14	EDC4	3570	5060	3070	4803	2958	4506	3891.99	-0.0197449	0.0950385	-0.207757	0.835419	0.896903
ENSG00000038382.17	TRIO	5354	7653	2729	11170	6807	9897	6988.4	0.761148	0.221106	3.44246	0.000576441	0.00189289
ENSG00000038427.15	VCAN	10374	14858	6264	8717	5512	7819	8700.7	-0.579574	0.184024	-3.14945	0.00163581	0.00485404
ENSG00000038532.14	CLEC16A	951	1286	766	1796	1078	1696	1221.94	0.511136	0.111265	4.59388	4.35e-06	2.06e-05
ENSG00000038945.14	MSR1	42	45	43	64	31	60	46.2785	0.118734	0.269631	0.440356	0.659679	0.76935
ENSG00000039068.18	CDH1	0	0	0	0	0	1	0.144145	0.87806	4.08047	0.215186	0.829622	NA
ENSG00000039123.15	SKIV2L2	3568	5129	3439	5073	3060	4773	4066.75	-0.00604516	0.0687619	-0.0879144	0.929945	0.959408
ENSG00000039139.9	DNAH5	125	177	106	256	189	256	180.569	0.707532	0.16203	4.36668	1.26e-05	5.57e-05
ENSG00000039319.16	ZFYVE16	2510	3787	1806	2217	1228	2094	2205.31	-0.635405	0.151327	-4.19889	2.68e-05	0.000112763
ENSG00000039523.18	FAM65A	174	232	256	272	163	254	221.872	-0.0641972	0.182191	-0.352361	0.724567	0.819373
ENSG00000039537.13	C6	3	8	7	58	35	43	24.5179	2.8321	0.455266	6.22075	4.95e-10	3.74e-09
ENSG00000039560.13	RAI14	6427	8849	5616	7214	4533	6881	6448.38	-0.255586	0.0901868	-2.83396	0.00459744	0.012368
ENSG00000039600.10	SOX30	6	12	11	12	7	17	10.4319	0.205502	0.542133	0.379062	0.704642	0.804593
ENSG00000039650.10	PNKP	1571	2114	1639	2524	1451	2283	1881.83	0.123201	0.0761561	1.61774	0.105719	0.188735
ENSG00000039987.6	BEST2	3	4	0	5	0	0	1.77709	-0.710361	1.72019	-0.412956	0.679639	NA
ENSG00000040199.18	PHLPP2	2652	3866	2011	3592	2125	3535	2868.79	0.0311205	0.132571	0.234746	0.814406	0.882131
ENSG00000040275.16	SPDL1	3162	4522	3293	1611	926	1515	2482.89	-1.54231	0.0692328	-22.2772	6.15e-110	1.65e-107
ENSG00000040341.17	STAU2	1936	3020	1752	2383	1358	2090	2029.41	-0.288982	0.0973949	-2.96711	0.00300609	0.00842774
ENSG00000040487.12	PQLC2	595	965	791	1303	723	1203	899.371	0.350799	0.111636	3.14234	0.00167601	0.00496023
ENSG00000040531.14	CTNS	791	1249	738	1630	973	1423	1095.89	0.453233	0.0975195	4.64761	3.36e-06	1.62e-05
ENSG00000040608.13	RTN4R	17	31	16	20	14	17	18.6826	-0.393467	0.399755	-0.984269	0.324983	0.46248
ENSG00000040633.12	PHF23	2790	3960	3391	4687	2658	4188	3524.02	0.071541	0.0936371	0.764025	0.444853	0.583477
ENSG00000040731.10	CDH10	974	1502	867	2252	1346	2038	1442.72	0.670336	0.099644	6.7273	1.73e-11	1.5e-10
ENSG00000040933.15	INPP4A	1359	1971	1001	2766	1646	2547	1813.6	0.601848	0.137005	4.39288	1.12e-05	4.97e-05
ENSG00000041353.9	RAB27B	359	586	259	212	128	212	284.595	-1.19491	0.187195	-6.38325	1.73e-10	1.37e-09
ENSG00000041357.15	PSMA4	5820	8762	8589	5382	3021	4917	6019.79	-0.919588	0.138246	-6.65184	2.89e-11	2.46e-10
ENSG00000041515.15	MYO16	119	175	107	304	172	265	183.074	0.789743	0.144124	5.47959	4.26e-08	2.62e-07
ENSG00000041802.10	LSG1	2062	2909	1961	3128	1930	2919	2422.51	0.109382	0.0744423	1.46936	0.141736	0.239869
ENSG00000041880.14	PARP3	550	829	544	1209	695	1138	797.895	0.564483	0.0877432	6.43335	1.25e-10	1e-09
ENSG00000041982.15	TNC	20380	27704	15215	11618	7753	10395	15325.5	-1.16115	0.133461	-8.70029	3.31e-18	4.81e-17
ENSG00000041988.15	THAP3	523	738	734	972	564	793	706.491	0.108362	0.144441	0.750213	0.453127	0.591004
ENSG00000042062.11	FAM65C	14	24	22	31	17	22	21.1066	0.120322	0.379973	0.316659	0.751503	0.839031
ENSG00000042088.13	TDP1	627	945	598	866	524	806	708.206	-0.0724109	0.092883	-0.779593	0.43563	0.574354
ENSG00000042286.14	AIFM2	1672	2424	2004	2362	1276	2179	1937.02	-0.186207	0.0952657	-1.95461	0.0506288	0.101805
ENSG00000042304.10	C2orf83	0	0	0	0	0	0	0	NA	NA	NA	NA	NA
ENSG00000042317.16	SPATA7	133	248	163	350	206	331	229.229	0.619505	0.139742	4.4332	9.28e-06	4.17e-05
ENSG00000042429.10	MED17	1717	2543	1485	2179	1283	1926	1805.21	-0.179577	0.100368	-1.78919	0.0735847	0.139741
ENSG00000042445.13	RETSAT	1803	2724	1998	4583	2700	4188	2897.4	0.716085	0.0656884	10.9012	1.14e-27	2.88e-26
ENSG00000042493.15	CAPG	313	509	472	450	247	423	393.27	-0.322989	0.154191	-2.09474	0.0361944	0.0764697
ENSG00000042753.11	AP2S1	3999	5769	6113	5652	3310	4767	4871.6	-0.32865	0.154247	-2.13067	0.033116	0.0708497
ENSG00000042781.12	USH2A	21	43	17	26	13	22	22.5445	-0.481664	0.385385	-1.24983	0.211363	0.332262
ENSG00000042813.7	ZPBP	0	0	0	0	0	0	0	NA	NA	NA	NA	NA
ENSG00000042832.11	TG	1	1	0	1	1	0	0.683406	-0.00357241	2.10461	-0.00169742	0.998646	NA
ENSG00000042980.12	ADAM28	38	67	36	53	47	51	47.9462	0.0545825	0.278663	0.195873	0.844709	0.90307
ENSG00000043039.6	BARX2	2	1	3	1	2	1	1.81255	-0.667611	1.31475	-0.507785	0.611604	NA
ENSG00000043093.13	DCUN1D1	1275	1940	1261	2543	1572	2673	1814.6	0.509721	0.0917967	5.55272	2.81e-08	1.77e-07
ENSG00000043143.20	JADE2	7587	12139	6759	12361	7330	11475	9287.29	0.155582	0.102274	1.52124	0.1282	0.221136
ENSG00000043355.11	ZIC2	387	578	441	555	285	442	436.094	-0.243307	0.111163	-2.18874	0.0286159	0.0624266
ENSG00000043462.11	LCP2	1	5	1	4	3	2	2.53127	0.378843	1.09676	0.345421	0.729778	0.822543
ENSG00000043514.15	TRIT1	793	1265	969	1154	641	1059	953.673	-0.188561	0.0952323	-1.98001	0.0477026	0.0967375
ENSG00000043591.5	ADRB1	14	23	18	26	15	27	19.8433	0.205069	0.380734	0.538616	0.590152	0.713405
ENSG00000044012.3	GUCA2B	0	0	0	0	0	0	0	NA	NA	NA	NA	NA
ENSG00000044090.8	CUL7	2552	3821	2397	5605	3267	5049	3650.26	0.574962	0.0773096	7.43714	1.03e-13	1.09e-12
ENSG00000044115.20	CTNNA1	14169	20879	13612	20620	12275	19060	16314	0.00202122	0.0668911	0.0302166	0.975894	0.986433
ENSG00000044446.11	PHKA2	1112	1516	909	1692	976	1376	1229.03	0.0993974	0.113727	0.873999	0.382119	0.523126
ENSG00000044459.14	CNTLN	1436	2098	1360	1957	1157	1818	1594.25	-0.0832687	0.0789076	-1.05527	0.291302	0.425978
ENSG00000044524.10	EPHA3	15122	23541	10068	16236	9701	15213	14491.8	-0.312238	0.169661	-1.84037	0.0657142	0.127031
ENSG00000044574.7	HSPA5	23674	34063	26977	18670	11130	17629	21755.3	-0.941736	0.0725187	-12.9861	1.47e-38	5.73e-37
ENSG00000046604.12	DSG2	2914	4199	1914	5743	3299	5462	3765.68	0.600092	0.164433	3.64947	0.000262781	0.000922899
ENSG00000046647.13	GEMIN8	378	546	444	486	295	446	424.421	-0.258684	0.108845	-2.37664	0.0174713	0.0406874
ENSG00000046651.14	OFD1	1163	1681	1189	2044	1127	1762	1449.02	0.186102	0.0738456	2.52014	0.0117307	0.0285347
ENSG00000046653.14	GPM6B	5019	7520	4864	3078	1831	2835	4128.64	-1.25933	0.0714608	-17.6227	1.65e-69	1.5e-67
ENSG00000046774.9	MAGEC2	0	0	0	0	0	0	0	NA	NA	NA	NA	NA
ENSG00000046889.18	PREX2	0	0	0	0	0	0	0	NA	NA	NA	NA	NA
ENSG00000047056.14	WDR37	1162	1676	1000	2191	1269	1981	1494.82	0.410406	0.098247	4.17728	2.95e-05	0.000122916
ENSG00000047188.15	YTHDC2	1962	2877	1506	4061	2439	3708	2661.2	0.605004	0.127186	4.75684	1.97e-06	9.83e-06
ENSG00000047230.14	CTPS2	602	986	670	1231	736	1149	866.478	0.375269	0.0873222	4.29752	1.73e-05	7.45e-05
ENSG00000047249.16	ATP6V1H	1790	2821	2286	2670	1544	2525	2216.17	-0.137633	0.0977928	-1.40739	0.15931	0.264364
ENSG00000047315.14	POLR2B	12026	17173	10991	18008	10523	16416	13790.9	0.0655145	0.0762504	0.859201	0.39023	0.531183
ENSG00000047346.12	FAM214A	1234	1997	1117	3344	1955	2894	2008.36	0.835067	0.104328	8.00424	1.2e-15	1.45e-14
ENSG00000047365.11	ARAP2	4	4	0	3	3	5	3.10168	0.402811	1.05159	0.383048	0.701684	0.802075
ENSG00000047410.13	TPR	7488	10696	6106	10466	6537	9471	8239.48	0.0434909	0.109455	0.397339	0.691117	0.793805
ENSG00000047457.13	CP	1251	1806	1072	704	369	641	956.326	-1.3719	0.113674	-12.0687	1.54e-33	5.1e-32
ENSG00000047578.12	KIAA0556	1050	1498	794	2254	1392	2007	1449.41	0.679043	0.130696	5.1956	2.04e-07	1.15e-06
ENSG00000047579.19	DTNBP1	777	1141	1029	1068	571	955	903.476	-0.305059	0.122014	-2.5002	0.0124122	0.0300203
ENSG00000047597.5	XK	334	479	226	286	172	304	291.812	-0.532552	0.183029	-2.90966	0.00361819	0.00995525
ENSG00000047617.14	ANO2	0	0	0	0	0	0	0	NA	NA	NA	NA	NA
ENSG00000047621.11	C12orf4	585	906	669	532	316	477	570.919	-0.800801	0.0955034	-8.38505	5.07e-17	6.82e-16
ENSG00000047634.14	SCML1	606	859	531	765	440	724	636.269	-0.147335	0.1053	-1.39919	0.161757	0.267702
ENSG00000047644.18	WWC3	2485	3192	1881	3442	2096	3053	2625.72	0.0914388	0.12273	0.745039	0.456248	0.59392
ENSG00000047648.21	ARHGAP6	40	59	33	66	51	73	52.4571	0.452808	0.25549	1.77231	0.0763429	0.144134
ENSG00000047662.4	FAM184B	2	11	6	2	3	8	5.07857	-0.565403	0.856796	-0.659904	0.509316	0.643341
ENSG00000047849.21	MAP4	13895	19734	12869	15827	9781	14672	14155.3	-0.297201	0.0750501	-3.96003	7.49e-05	0.000290558
ENSG00000047932.13	GOPC	967	1368	875	1006	558	894	922.474	-0.486616	0.0936131	-5.19816	2.01e-07	1.14e-06
ENSG00000047936.10	ROS1	10	15	7	13	9	12	10.7212	0.0125525	0.517557	0.0242534	0.98065	0.989388
ENSG00000048028.11	USP28	1305	2121	1026	2690	1525	2497	1783.74	0.51425	0.139557	3.68488	0.000228808	0.000810591
ENSG00000048052.21	HDAC9	6449	9665	5125	7944	4854	7842	6774.35	-0.121736	0.122993	-0.989775	0.322284	0.459598
ENSG00000048140.17	TSPAN17	2640	4017	3194	4545	2603	4150	3428.78	0.0924689	0.083322	1.10978	0.267095	0.398296
ENSG00000048162.20	NOP16	1065	1393	1155	706	413	647	890.985	-1.14574	0.0981288	-11.6759	1.69e-31	5.1e-30
ENSG00000048342.15	CC2D2A	603	883	533	923	567	845	705.535	0.123072	0.103119	1.1935	0.232675	0.358065
ENSG00000048392.11	RRM2B	1726	2803	1402	3563	2040	3215	2360.55	0.495125	0.129905	3.81142	0.000138168	0.000511006
ENSG00000048405.9	ZNF800	635	971	452	622	371	556	583.889	-0.483608	0.161825	-2.98847	0.00280376	0.00792097
ENSG00000048462.10	TNFRSF17	0	0	0	0	0	0	0	NA	NA	NA	NA	NA
ENSG00000048471.13	SNX29	451	684	285	1224	732	1134	719.767	1.05072	0.182013	5.77276	7.8e-09	5.21e-08
ENSG00000048540.14	LMO3	3198	5163	3508	3339	1952	3097	3297.61	-0.591967	0.0714923	-8.28016	1.23e-16	1.6e-15
ENSG00000048544.5	MRPS10	1700	2552	2088	3853	2336	3665	2619.66	0.534604	0.0902348	5.92458	3.13e-09	2.19e-08
ENSG00000048545.13	GUCA1A	0	0	0	0	0	0	0	NA	NA	NA	NA	NA
ENSG00000048649.13	RSF1	3859	5974	3100	6473	4102	5918	4752.38	0.282341	0.125263	2.25398	0.0241975	0.0542059
ENSG00000048707.13	VPS13D	1745	2594	1334	3717	2376	3379	2441.93	0.669341	0.133058	5.03044	4.89e-07	2.64e-06
ENSG00000048740.18	CELF2	0	0	0	1	0	0	0.130204	0.87806	4.08047	0.215186	0.829622	NA
ENSG00000048828.16	FAM120A	8748	12411	7249	7896	4649	7183	7848.19	-0.616938	0.102457	-6.02145	1.73e-09	1.24e-08
ENSG00000048991.16	R3HDM1	3198	4496	2385	4605	2891	4381	3555.39	0.156474	0.13121	1.19254	0.233048	0.358442
ENSG00000049089.13	COL9A2	296	373	321	576	345	493	391.543	0.404881	0.119832	3.37874	0.000728197	0.00233343
ENSG00000049130.13	KITLG	776	1103	564	754	374	684	686.741	-0.537082	0.155104	-3.46271	0.000534758	0.00177124
ENSG00000049167.13	ERCC8	470	706	495	249	161	244	383.781	-1.4445	0.110993	-13.0143	1.01e-38	4.01e-37
ENSG00000049192.14	ADAMTS6	221	320	149	388	221	316	259.674	0.340453	0.17812	1.91137	0.0559567	0.110863
ENSG00000049239.12	H6PD	1942	2894	1496	4945	3042	4550	3028.27	0.909334	0.128541	7.07425	1.5e-12	1.43e-11
ENSG00000049245.12	VAMP3	3310	4852	3548	3336	1911	3047	3268.85	-0.600545	0.0630688	-9.52205	1.7e-21	3.04e-20
ENSG00000049246.14	PER3	1089	1641	873	2073	1229	1891	1414.58	0.445443	0.121782	3.65772	0.000254467	0.000895677
ENSG00000049247.13	UTS2	0	2	0	0	0	0	0.267735	-1.66321	4.06367	-0.409288	0.682329	NA
ENSG00000049249.8	TNFRSF9	7	14	11	16	5	11	10.1075	-0.126557	0.54366	-0.232786	0.815928	0.883428
ENSG00000049283.17	EPN3	2	2	3	1	2	2	2.09056	-0.558539	1.18326	-0.472035	0.636902	NA
ENSG00000049323.15	LTBP1	4856	6923	4148	2890	1761	2382	3776.28	-1.26247	0.105525	-11.9637	5.5e-33	1.75e-31
ENSG00000049449.8	RCN1	5127	7455	6343	4059	2407	3929	4833.64	-0.974097	0.0968263	-10.0602	8.28e-24	1.73e-22
ENSG00000049540.16	ELN	54	70	69	39	13	31	45.4503	-1.36519	0.299835	-4.55314	5.29e-06	2.47e-05
ENSG00000049541.10	RFC2	2048	2986	2423	1610	933	1518	1895.78	-0.98501	0.0882164	-11.1658	5.99e-29	1.6e-27
ENSG00000049618.22	ARID1B	1935	2897	1429	2902	1888	2611	2212.43	0.176608	0.144742	1.22016	0.222404	0.345662
ENSG00000049656.13	CLPTM1L	4558	6503	5339	6112	3518	5573	5156.32	-0.219754	0.0819565	-2.68135	0.0073325	0.0187964
ENSG00000049759.17	NEDD4L	552	808	480	956	569	905	688.852	0.310409	0.106319	2.91959	0.00350488	0.00967134
ENSG00000049768.14	FOXP3	13	9	7	9	2	2	6.98901	-1.34774	0.757233	-1.77982	0.075105	0.14219
ENSG00000049769.12	PPP1R3F	314	471	375	424	246	393	362.158	-0.229403	0.112998	-2.03015	0.0423411	0.0873962
ENSG00000049860.13	HEXB	4725	7556	6011	7861	4570	7446	6188.61	0.0180154	0.0933152	0.193059	0.846912	0.904817
ENSG00000049883.14	PTCD2	1069	1682	992	2088	1237	2026	1461.76	0.429072	0.0973181	4.40897	1.04e-05	4.64e-05
ENSG00000050030.13	KIAA2022	0	0	0	0	0	0	0	NA	NA	NA	NA	NA
ENSG00000050130.17	JKAMP	1910	2969	1918	1876	1064	1815	1877.71	-0.611738	0.0829892	-7.37129	1.69e-13	1.76e-12
ENSG00000050165.17	DKK3	3091	4688	3335	2413	1386	2208	2805.71	-0.986715	0.0650634	-15.1654	5.99e-52	3.67e-50
ENSG00000050327.14	ARHGEF5	2	2	1	2	1	6	2.19777	0.70802	1.18945	0.595251	0.551676	NA
ENSG00000050344.8	NFE2L3	629	977	650	738	437	678	668.217	-0.375935	0.0888648	-4.23041	2.33e-05	9.88e-05
ENSG00000050393.11	MCUR1	1958	2780	1676	3162	1846	2854	2307.4	0.200282	0.0961656	2.08267	0.0372809	0.0784007
ENSG00000050405.13	LIMA1	5710	8487	5543	5382	3281	5094	5470.35	-0.610922	0.0701958	-8.7031	3.23e-18	4.71e-17
ENSG00000050426.15	LETMD1	1283	2021	1473	2371	1354	2135	1718.55	0.19643	0.0760379	2.58332	0.00978542	0.0243171
ENSG00000050438.16	SLC4A8	170	220	100	135	79	118	133.935	-0.650503	0.222695	-2.92105	0.00348849	0.00963306
ENSG00000050555.17	LAMC3	5	2	6	7	2	5	4.46048	-0.112154	0.85779	-0.130747	0.895975	0.93827
ENSG00000050628.20	PTGER3	1	1	4	2	2	3	2.22273	0.0904298	1.18333	0.0764198	0.939085	NA
ENSG00000050730.15	TNIP3	5	6	4	3	1	2	3.44312	-1.44827	0.949835	-1.52476	0.12732	0.219836
ENSG00000050748.17	MAPK9	1521	2300	1570	2510	1517	2348	1906.11	0.149547	0.0691958	2.16121	0.0306788	0.0663508
ENSG00000050767.15	COL23A1	0	0	0	0	0	0	0	NA	NA	NA	NA	NA
ENSG00000050820.16	BCAR1	2672	3902	2765	4369	2568	4035	3291.51	0.133506	0.0609759	2.18949	0.0285611	0.0623569
ENSG00000051009.10	FAM160A2	1052	1474	981	1729	967	1587	1258.4	0.184083	0.0840982	2.18891	0.0286036	0.0624111
ENSG00000051108.14	HERPUD1	2321	3377	2523	4228	2391	3779	3011.87	0.233589	0.065834	3.54816	0.000387938	0.00132256
ENSG00000051128.18	HOMER3	3257	5142	4461	2875	1674	2591	3290.91	-0.954195	0.113405	-8.41406	3.96e-17	5.38e-16
ENSG00000051180.16	RAD51	655	952	777	249	134	223	497.272	-2.08747	0.118024	-17.6869	5.3e-70	4.88e-68
ENSG00000051341.13	POLQ	1081	1596	862	357	208	323	728.314	-2.08058	0.135007	-15.4109	1.38e-53	8.88e-52
ENSG00000051382.8	PIK3CB	1693	2510	1499	3127	1831	2839	2175.66	0.361644	0.0926344	3.90399	9.46e-05	0.000360636
ENSG00000051523.10	CYBA	3	0	2	1	1	0	1.32038	-1.50256	1.77359	-0.847186	0.396891	NA
ENSG00000051596.9	THOC3	362	559	460	339	197	296	363.465	-0.83319	0.123195	-6.76316	1.35e-11	1.19e-10
ENSG00000051620.10	HEBP2	1877	2431	2084	2632	1541	2286	2102.93	-0.0989926	0.0945113	-1.04742	0.294908	0.430229
ENSG00000051825.14	MPHOSPH9	1702	2512	1184	2477	1456	2232	1862.75	0.113429	0.153878	0.737134	0.461041	0.598557
ENSG00000052126.14	PLEKHA5	15	28	20	92	52	89	46.8484	1.78957	0.28148	6.35771	2.05e-10	1.6e-09
ENSG00000052344.15	PRSS8	1	1	0	2	7	3	2.58085	2.68048	1.44875	1.85021	0.0642836	0.124682
ENSG00000052723.11	SIKE1	2801	4280	2317	3174	1878	3007	2825.76	-0.304571	0.115458	-2.63793	0.00834144	0.0210828
ENSG00000052749.13	RRP12	2472	3198	2667	2906	1703	2701	2564.21	-0.305049	0.0882348	-3.45725	0.000545727	0.00180351
ENSG00000052795.12	FNIP2	522	871	383	802	476	745	609.286	0.121169	0.166682	0.726947	0.467258	0.604697
ENSG00000052802.12	MSMO1	1148	1652	1193	1549	882	1453	1279.44	-0.144446	0.0756038	-1.91056	0.0560613	0.111024
ENSG00000052841.14	TTC17	3348	4931	2812	4724	2785	4350	3711.11	0.00920601	0.104219	0.088333	0.929612	0.959147
ENSG00000052850.5	ALX4	267	459	265	405	234	406	327.288	-0.00899937	0.131122	-0.0686334	0.945281	0.96846
ENSG00000053108.16	FSTL4	1	1	0	11	12	10	5.87405	4.01772	1.1963	3.35844	0.000783832	0.00249496
ENSG00000053254.15	FOXN3	2811	4070	1935	2741	1639	2512	2546.69	-0.433549	0.153992	-2.81541	0.0048715	0.0130082
ENSG00000053328.8	METTL24	0	0	0	0	0	0	0	NA	NA	NA	NA	NA
ENSG00000053371.12	AKR7A2	1527	2288	1962	2249	1325	2111	1868.74	-0.130667	0.103483	-1.26269	0.206702	0.326573
ENSG00000053372.4	MRTO4	2245	2958	2437	2131	1326	1949	2150.85	-0.604363	0.0881511	-6.85599	7.08e-12	6.35e-11
ENSG00000053438.8	NNAT	0	0	0	0	0	0	0	NA	NA	NA	NA	NA
ENSG00000053501.12	USE1	613	877	793	775	456	639	682.066	-0.395876	0.124003	-3.19248	0.00141058	0.00424841
ENSG00000053524.11	MCF2L2	68	128	65	70	48	73	73.0933	-0.51482	0.228419	-2.25384	0.0242064	0.0542195
ENSG00000053702.14	NRIP2	0	1	2	0	0	2	0.799265	-0.734636	2.17821	-0.337266	0.735916	NA
ENSG00000053747.15	LAMA3	250	402	203	462	292	422	327.252	0.389109	0.147265	2.64224	0.00823608	0.0208523
ENSG00000053770.11	AP5M1	1224	1824	1145	1404	828	1372	1265.81	-0.312076	0.0903895	-3.45257	0.000555268	0.00183155
ENSG00000053900.10	ANAPC4	687	1038	764	1322	739	1177	924.449	0.276605	0.0819605	3.37486	0.000738529	0.00236376
ENSG00000053918.15	KCNQ1	0	1	0	0	1	0	0.356335	-0.0837082	3.17162	-0.0263929	0.978944	NA
ENSG00000054116.11	TRAPPC3	2777	4037	3796	3762	2074	3362	3238.71	-0.327762	0.123288	-2.6585	0.00784891	0.0199807
ENSG00000054118.13	THRAP3	7442	10468	7275	9517	5710	8503	7973.25	-0.182409	0.0632739	-2.88285	0.00394094	0.0107642
ENSG00000054148.17	PHPT1	1749	2423	2484	2046	1153	1875	1930.22	-0.518656	0.142421	-3.6417	0.000270843	0.000948771
ENSG00000054179.11	ENTPD2	7	4	9	14	7	12	8.72039	0.555615	0.618157	0.898826	0.368745	0.509825
ENSG00000054219.10	LY75	2	2	0	4	2	3	2.05966	1.0742	1.23361	0.870774	0.383877	NA
ENSG00000054267.20	ARID4B	4075	6344	3350	6153	3829	5850	4779.37	0.128231	0.119461	1.07341	0.283087	0.416902
ENSG00000054277.13	OPN3	607	985	694	829	524	763	716.709	-0.196489	0.0936874	-2.09728	0.0359685	0.0760513
ENSG00000054282.15	SDCCAG8	624	1019	721	1469	871	1382	979.451	0.562411	0.0867775	6.48108	9.11e-11	7.41e-10
ENSG00000054356.13	PTPRN	1	1	0	1	0	0	0.460939	-0.94043	2.5421	-0.369942	0.711426	NA
ENSG00000054392.12	HHAT	292	451	295	798	520	722	497.142	0.893642	0.105818	8.44508	3.04e-17	4.14e-16
ENSG00000054523.17	KIF1B	3323	4792	2192	5255	3202	4678	3779.87	0.276752	0.163231	1.69547	0.0899871	0.165253
ENSG00000054598.6	FOXC1	735	960	609	535	353	534	613.203	-0.787413	0.120586	-6.52989	6.58e-11	5.42e-10
ENSG00000054611.13	TBC1D22A	740	1131	909	1545	922	1394	1075.7	0.374359	0.0932471	4.0147	5.95e-05	0.000234632
ENSG00000054654.15	SYNE2	1291	1726	855	2263	1431	2087	1560.26	0.498791	0.157677	3.16337	0.00155956	0.00464222
ENSG00000054690.13	PLEKHH1	243	366	180	521	303	482	335.496	0.643101	0.153294	4.19521	2.73e-05	0.000114459
ENSG00000054793.13	ATP9A	1838	2520	1149	6770	4079	5987	3567.76	1.53351	0.169958	9.02284	1.83e-19	2.88e-18
ENSG00000054796.12	SPO11	0	0	0	0	0	0	0	NA	NA	NA	NA	NA
ENSG00000054803.3	CBLN4	0	0	0	0	0	0	0	NA	NA	NA	NA	NA
ENSG00000054938.15	CHRDL2	0	0	0	0	0	0	0	NA	NA	NA	NA	NA
ENSG00000054965.10	FAM168A	9519	14461	7112	15807	9456	14090	11343.6	0.265634	0.137853	1.92694	0.0539866	0.107562
ENSG00000054967.12	RELT	750	1022	716	605	318	576	652.013	-0.845172	0.103283	-8.18307	2.77e-16	3.51e-15
ENSG00000054983.16	GALC	0	0	0	0	1	0	0.222468	0.87806	4.08047	0.215186	0.829622	NA
ENSG00000055044.10	NOP58	3166	4424	3669	3519	2009	3330	3292.44	-0.460583	0.0876928	-5.25223	1.5e-07	8.63e-07
ENSG00000055070.16	SZRD1	8204	11936	7810	10219	6000	9335	8696.5	-0.224353	0.0682133	-3.28899	0.00100547	0.00312594
ENSG00000055118.14	KCNH2	0	2	3	4	1	5	2.29741	0.847139	1.20923	0.700563	0.483576	NA
ENSG00000055130.15	CUL1	2119	3145	2250	4158	2394	3944	2904.9	0.380184	0.0672391	5.65421	1.57e-08	1.01e-07
ENSG00000055147.18	FAM114A2	1030	1458	1103	1835	1058	1760	1333.92	0.266663	0.0796797	3.34669	0.000817829	0.00259323
ENSG00000055163.19	CYFIP2	292	483	234	956	540	889	539.018	1.1605	0.143886	8.06541	7.3e-16	8.99e-15
ENSG00000055208.18	TAB2	6211	9352	5680	11718	6995	11128	8231.6	0.402055	0.0850949	4.72479	2.3e-06	1.14e-05
ENSG00000055211.12	GINM1	1581	2456	1670	1000	577	913	1345.08	-1.29125	0.0766573	-16.8444	1.15e-63	8.91e-62
ENSG00000055332.16	EIF2AK2	15552	24832	12595	23235	13706	22333	18054.3	0.0851061	0.126792	0.671227	0.502076	0.636427
ENSG00000055483.19	USP36	3139	4253	2829	5858	3547	5219	4024.84	0.421093	0.081918	5.14041	2.74e-07	1.53e-06
ENSG00000055609.17	KMT2C	2604	3649	1439	5330	3541	4892	3459.36	0.780877	0.204104	3.82587	0.000130308	0.000484187
ENSG00000055732.12	MCOLN3	2	2	0	0	0	2	0.94976	-1.11337	2.03836	-0.54621	0.584921	NA
ENSG00000055813.5	CCDC85A	11	11	6	5	2	5	6.58608	-1.35098	0.704256	-1.91831	0.0550722	0.109451
ENSG00000055917.15	PUM2	6711	9985	5666	10143	5966	9441	7734.96	0.105297	0.103447	1.01789	0.308732	0.44536
ENSG00000055950.16	MRPL43	2026	2948	2450	3065	1800	2650	2436.95	-0.0872743	0.0908973	-0.960142	0.336984	0.475588
ENSG00000055955.15	ITIH4	6	9	10	4	4	6	6.5471	-0.928345	0.687147	-1.35101	0.176691	0.287655
ENSG00000055957.10	ITIH1	0	0	0	0	0	1	0.144145	0.87806	4.08047	0.215186	0.829622	NA
ENSG00000056050.6	HPF1	746	1099	1124	1020	608	987	916.257	-0.300977	0.153325	-1.963	0.0496465	0.100127
ENSG00000056097.15	ZFR	6177	9151	4936	10127	5995	9499	7393.28	0.254054	0.117435	2.16337	0.0305129	0.0660162
ENSG00000056277.15	ZNF280C	707	1102	382	1106	711	1066	814.574	0.343999	0.224465	1.53253	0.125392	0.217156
ENSG00000056291.17	NPFFR2	0	1	0	1	0	0	0.264072	-0.0837094	3.47084	-0.024118	0.980759	NA
ENSG00000056487.15	PHF21B	0	0	0	0	0	0	0	NA	NA	NA	NA	NA
ENSG00000056558.10	TRAF1	104	144	107	159	88	142	120.675	0.0257598	0.163478	0.157574	0.874792	0.923596
ENSG00000056586.15	RC3H2	4037	6084	2848	4139	2553	3836	3806.02	-0.371155	0.152651	-2.43139	0.015041	0.0357357
ENSG00000056736.9	IL17RB	48	81	42	31	16	21	38.835	-1.41403	0.306613	-4.61178	3.99e-06	1.9e-05
ENSG00000056972.18	TRAF3IP2	447	716	491	676	412	667	552.248	-0.00544783	0.0983787	-0.0553761	0.955839	0.974698
ENSG00000056998.18	GYG2	255	414	291	569	306	487	372.851	0.404424	0.110861	3.64804	0.000264252	0.000927383
ENSG00000057019.15	DCBLD2	47915	70391	39625	106152	63421	97189	68267.3	0.671732	0.106052	6.33397	2.39e-10	1.86e-09
ENSG00000057149.15	SERPINB3	0	1	0	0	0	0	0.133868	-1.04549	4.08047	-0.256219	0.797782	NA
ENSG00000057252.12	SOAT1	2204	3330	2164	3024	1646	2817	2453.68	-0.142534	0.0806758	-1.76675	0.0772703	0.145554
ENSG00000057294.14	PKP2	278	324	160	624	334	584	368.003	0.904132	0.19287	4.68779	2.76e-06	1.35e-05
ENSG00000057468.6	MSH4	0	1	4	5	1	4	2.33815	0.781168	1.26155	0.619212	0.535776	0.666058
ENSG00000057593.13	F7	0	0	0	0	0	0	0	NA	NA	NA	NA	NA
ENSG00000057608.16	GDI2	7161	10855	8190	8964	5398	8361	7980.38	-0.302702	0.0680331	-4.44934	8.61e-06	3.89e-05
ENSG00000057657.15	PRDM1	609	1033	536	774	509	732	678.77	-0.173671	0.133385	-1.30203	0.192907	0.308765
ENSG00000057663.13	ATG5	606	924	803	1394	839	1382	961.767	0.525657	0.115939	4.5339	5.79e-06	2.69e-05
ENSG00000057704.11	TMCC3	293	497	238	746	492	750	483.785	0.89006	0.152036	5.85428	4.79e-09	3.27e-08
ENSG00000057757.9	PITHD1	1281	1737	1551	836	477	734	1097.93	-1.27505	0.110424	-11.5469	7.65e-31	2.23e-29
ENSG00000057935.13	MTA3	1445	2190	1573	3170	1901	3075	2153.14	0.548633	0.0721637	7.60262	2.9e-14	3.2e-13
ENSG00000058056.8	USP13	1161	1722	913	1425	843	1270	1187.38	-0.183812	0.126563	-1.45234	0.146408	0.246483
ENSG00000058063.15	ATP11B	3203	4807	2325	3798	2284	3489	3218.01	-0.186186	0.144717	-1.28655	0.198253	0.315706
ENSG00000058085.14	LAMC2	22	24	38	51	25	52	34.4066	0.450256	0.357345	1.26	0.207668	0.327829
ENSG00000058091.16	CDK14	966	1501	863	1863	1100	1833	1305.33	0.439168	0.105451	4.16469	3.12e-05	0.000129451
ENSG00000058262.9	SEC61A1	16573	23934	16619	25654	14994	22854	19570.5	0.0545506	0.0555129	0.982665	0.325772	0.463325
ENSG00000058272.16	PPP1R12A	6071	8562	4804	6893	4159	6141	5955.1	-0.26221	0.114936	-2.28137	0.0225269	0.0508813
ENSG00000058335.15	RASGRF1	17	26	10	15	12	25	16.9391	-0.0971464	0.457355	-0.212409	0.831788	0.894413
ENSG00000058404.19	CAMK2B	16	14	19	22	14	25	18.1892	0.181607	0.425609	0.426699	0.669599	0.776603
ENSG00000058453.16	CROCC	970	1410	1128	1728	944	1483	1241.17	0.133179	0.0884354	1.50595	0.13208	0.226337
ENSG00000058600.15	POLR3E	1115	1601	1025	2020	1173	1816	1412.83	0.325029	0.0835562	3.88994	0.000100267	0.000380333
ENSG00000058668.14	ATP2B4	5556	7696	3589	7082	4417	6295	5612.9	0.00563567	0.164757	0.034206	0.972713	0.984363
ENSG00000058673.15	ZC3H11A	6819	10013	6193	10344	6054	9348	7891.68	0.0695265	0.0814728	0.853371	0.393453	0.534466
ENSG00000058729.10	RIOK2	1013	1565	1099	1604	917	1463	1239.88	0.0177215	0.0753153	0.235297	0.813978	0.881817
ENSG00000058799.13	YIPF1	879	1359	1228	1906	1103	1703	1325.55	0.334193	0.12245	2.72923	0.00634825	0.0165105
ENSG00000058804.11	NDC1	1950	2578	1649	1054	608	992	1455.41	-1.32268	0.103329	-12.8008	1.62e-37	6.02e-36
ENSG00000058866.14	DGKG	130	198	153	118	66	120	128.292	-0.767114	0.167876	-4.56952	4.89e-06	2.3e-05
ENSG00000059122.16	FLYWCH1	1073	1583	1315	2079	1194	1865	1476.25	0.263836	0.0934589	2.82302	0.00475735	0.0127461
ENSG00000059145.18	UNKL	342	544	417	973	524	782	574.762	0.703137	0.108	6.51056	7.49e-11	6.15e-10
ENSG00000059377.15	TBXAS1	16	16	15	4	6	5	10.6964	-1.72731	0.591614	-2.91965	0.00350421	0.00967088
ENSG00000059378.12	PARP12	4063	6708	4767	7689	4542	7139	5637.33	0.227361	0.0767848	2.96101	0.00306629	0.00857385
ENSG00000059573.8	ALDH18A1	4645	6663	4933	7970	4754	7344	5890.48	0.204941	0.0595967	3.4388	0.000584294	0.00191538
ENSG00000059588.9	TARBP1	1832	2770	1563	3215	1898	2801	2270.78	0.277493	0.105975	2.61849	0.00883193	0.0222078
ENSG00000059691.11	GATB	536	807	585	866	515	818	669.094	0.0920869	0.0876949	1.05008	0.29368	0.428831
ENSG00000059728.10	MXD1	412	497	310	759	426	679	497.564	0.502589	0.133637	3.76084	0.000169344	0.000616749
ENSG00000059758.7	CDK17	1663	2617	1441	1390	873	1249	1504.66	-0.775993	0.114294	-6.78942	1.13e-11	9.95e-11
ENSG00000059769.19	DNAJC25	279	408	266	356	201	336	299.201	-0.193429	0.117409	-1.64748	0.0994599	0.179626
ENSG00000059804.15	SLC2A3	898	1556	1011	3508	2057	3125	1940.54	1.24287	0.0872081	14.2518	4.37e-46	2.2e-44
ENSG00000059915.16	PSD	42	50	41	111	55	99	63.6512	0.871705	0.230754	3.77763	0.000158328	0.000579283
ENSG00000060069.16	CTDP1	1191	1814	1423	2076	1246	1967	1576.65	0.156638	0.0854692	1.83268	0.0668503	0.128849
ENSG00000060138.12	YBX3	4606	6591	4891	10244	5906	9178	6681.98	0.550775	0.0590161	9.33262	1.03e-20	1.77e-19
ENSG00000060140.8	STYK1	51	93	48	26	16	37	43.8186	-1.36067	0.30518	-4.45858	8.25e-06	3.74e-05
ENSG00000060237.16	WNK1	4408	6288	2677	7306	4615	6536	5134.4	0.398896	0.182429	2.18658	0.028773	0.0627192
ENSG00000060339.13	CCAR1	4185	5586	3725	6634	3894	5821	4843.17	0.176124	0.0837086	2.10401	0.0353775	0.0749677
ENSG00000060491.16	OGFR	7703	12584	10823	12169	7221	10978	10015.1	-0.135061	0.115628	-1.16807	0.24278	0.3701
ENSG00000060558.3	GNA15	0	0	2	0	1	0	0.599574	-1.08617	2.76073	-0.393437	0.693997	NA
ENSG00000060566.13	CREB3L3	0	1	0	0	0	2	0.422158	0.726042	3.01728	0.240628	0.809843	NA
ENSG00000060642.10	PIGV	505	728	570	778	426	672	597.284	-0.0516535	0.0962969	-0.536398	0.591683	0.714533
ENSG00000060656.19	PTPRU	53	70	37	104	50	72	61.8242	0.391868	0.249195	1.57254	0.115826	0.203384
ENSG00000060688.12	SNRNP40	2227	3085	2557	1955	1163	1794	2105.41	-0.788234	0.0868037	-9.08065	1.08e-19	1.73e-18
ENSG00000060709.14	RIMBP2	1	0	0	0	0	0	0.196867	-1.04549	4.08047	-0.256219	0.797782	NA
ENSG00000060718.19	COL11A1	1358	1828	1126	2051	1328	2027	1579.03	0.237921	0.10841	2.19465	0.0281887	0.0616496
ENSG00000060749.14	QSER1	2669	3775	1523	1464	876	1460	1913.91	-1.14521	0.199415	-5.74285	9.31e-09	6.17e-08
ENSG00000060762.18	MPC1	325	536	469	498	328	490	432.609	-0.106719	0.142126	-0.750876	0.452727	0.590817
ENSG00000060971.17	ACAA1	2545	3890	3228	3983	2224	3557	3156.52	-0.0948398	0.0962665	-0.985179	0.324536	0.462085
ENSG00000060982.14	BCAT1	3409	4729	2514	5366	3349	4904	3928.81	0.273974	0.132396	2.06935	0.0385135	0.0805404
ENSG00000061273.17	HDAC7	5930	8767	6294	12475	6918	10761	8242.27	0.418582	0.0604761	6.92145	4.47e-12	4.1e-11
ENSG00000061337.15	LZTS1	2094	3138	1715	1058	610	1017	1575.74	-1.45996	0.120991	-12.0667	1.58e-33	5.22e-32
ENSG00000061455.10	PRDM6	119	194	122	271	168	261	182.683	0.599611	0.142884	4.19649	2.71e-05	0.000113886
ENSG00000061492.11	WNT8A	0	0	1	0	0	0	0.188553	-1.04549	4.08047	-0.256219	0.797782	NA
ENSG00000061656.9	SPAG4	97	142	134	108	73	121	111.115	-0.407772	0.198363	-2.05568	0.0398129	0.0828948
ENSG00000061676.14	NCKAP1	8862	13399	7257	11471	6783	10967	9490.07	-0.0984442	0.114833	-0.857278	0.391291	0.532249
ENSG00000061794.12	MRPS35	1064	1544	1215	1894	1119	1758	1394.21	0.215959	0.0809016	2.6694	0.00759866	0.0194109
ENSG00000061918.12	GUCY1B3	137	240	115	310	154	240	190.001	0.43058	0.178083	2.41786	0.0156121	0.0369227
ENSG00000061936.9	SFSWAP	2142	3109	2137	3065	1831	2749	2443.49	-0.0456156	0.0662539	-0.688498	0.491139	0.626624
ENSG00000061938.16	TNK2	1965	2736	2139	3119	1860	2772	2375.89	0.077046	0.0739919	1.04128	0.297747	0.43341
ENSG00000061987.14	MON2	2522	3666	1756	3814	2300	3468	2826.53	0.193613	0.15098	1.28238	0.199711	0.317631
ENSG00000062038.13	CDH3	123	188	127	80	36	73	102.276	-1.32208	0.191243	-6.91312	4.74e-12	4.33e-11
ENSG00000062096.14	ARSF	165	284	164	150	97	153	164.588	-0.69269	0.160095	-4.32675	1.51e-05	6.58e-05
ENSG00000062194.15	GPBP1	4122	6561	4954	6564	3800	6050	5196	-0.0287189	0.0788886	-0.364043	0.715826	0.813322
ENSG00000062282.14	DGAT2	17	25	25	30	24	34	25.5535	0.303814	0.35395	0.858352	0.390698	0.531599
ENSG00000062370.16	ZNF112	466	717	436	781	462	708	576.457	0.18052	0.101394	1.78038	0.0750135	0.142059
ENSG00000062485.18	CS	7761	10850	6737	8729	5234	8050	7711.95	-0.296466	0.0893147	-3.31934	0.000902296	0.00283284
ENSG00000062524.15	LTK	6	6	6	11	4	8	6.591	0.20526	0.658818	0.311558	0.755377	0.841605
ENSG00000062582.13	MRPS24	25	26	21	34	11	23	22.5513	-0.236235	0.385409	-0.612946	0.539912	0.669891
ENSG00000062598.17	ELMO2	1482	2293	1597	1387	812	1298	1448.17	-0.714797	0.0741533	-9.63945	5.45e-22	1.01e-20
ENSG00000062650.17	WAPL	3811	5569	3025	6602	4043	6073	4700.58	0.350174	0.118017	2.96714	0.00300584	0.00842774
ENSG00000062716.11	VMP1	13542	18493	14228	18647	10316	15903	14839.6	-0.1572	0.069579	-2.2593	0.0238644	0.0534974
ENSG00000062725.9	APPBP2	4046	6311	3425	6931	4184	6471	5053.17	0.273798	0.111089	2.46468	0.0137134	0.032873
ENSG00000062822.12	POLD1	1706	2244	1755	1179	756	1074	1443.67	-1.02264	0.0892032	-11.4642	2e-30	5.75e-29
ENSG00000063015.19	SEZ6	0	1	0	0	0	0	0.133868	-1.04549	4.08047	-0.256219	0.797782	NA
ENSG00000063046.17	EIF4B	11649	16800	11067	18563	11054	16566	13893	0.131865	0.0678907	1.94231	0.0520991	0.104422
ENSG00000063127.15	SLC6A16	40	79	36	67	51	51	52.6591	0.0880128	0.283679	0.310255	0.756367	0.842393
ENSG00000063169.10	GLTSCR1	778	1059	670	1552	872	1257	998.518	0.454628	0.104283	4.35956	1.3e-05	5.73e-05
ENSG00000063176.15	SPHK2	906	1370	1050	1207	683	1070	1023.08	-0.271519	0.08478	-3.20263	0.00136181	0.00411386
ENSG00000063177.12	RPL18	12711	18507	18371	17158	10151	15527	15174.2	-0.32712	0.135157	-2.42029	0.0155082	0.0367041
ENSG00000063180.8	CA11	621	971	897	1494	844	1281	988.31	0.429105	0.132451	3.23973	0.00119643	0.00366414
ENSG00000063241.7	ISOC2	726	1096	1072	1148	640	1010	929.214	-0.167488	0.143703	-1.16551	0.243812	0.371348
ENSG00000063244.12	U2AF2	11250	16540	11864	14901	8485	13260	12405.1	-0.2158	0.0547079	-3.94459	7.99e-05	0.000307992
ENSG00000063245.14	EPN1	5635	7990	6576	8690	5036	7865	6804.4	-0.0138064	0.0810028	-0.170443	0.864662	0.916803
ENSG00000063322.13	MED29	2508	3930	2667	4379	2626	4057	3261.88	0.190867	0.0664559	2.87208	0.0040778	0.011103
ENSG00000063438.16	AHRR	49	75	37	50	26	35	44.0025	-0.624971	0.282858	-2.20949	0.0271405	0.0597129
ENSG00000063515.2	GSC2	1	0	0	0	0	0	0.196867	-1.04549	4.08047	-0.256219	0.797782	NA
ENSG00000063587.13	ZNF275	831	1328	580	1503	965	1390	1061.47	0.436271	0.168284	2.59247	0.00952901	0.0237572
ENSG00000063601.16	MTMR1	2637	3891	2286	4750	2877	4575	3389.02	0.382265	0.0981915	3.89305	9.9e-05	0.000376091
ENSG00000063660.8	GPC1	1831	2625	1860	2171	1258	1889	1897.4	-0.347876	0.0685366	-5.07577	3.86e-07	2.11e-06
ENSG00000063761.15	ADCK1	204	317	268	419	246	369	295.601	0.288373	0.130083	2.21684	0.0266337	0.058774
ENSG00000063854.12	HAGH	1136	1746	1447	1904	1135	1691	1474.37	0.0273478	0.0995098	0.274825	0.78345	0.861713
ENSG00000063978.15	RNF4	3072	4695	2928	3468	1911	3201	3123.46	-0.415718	0.0837068	-4.96636	6.82e-07	3.62e-06
ENSG00000064012.21	CASP8	1453	2332	1348	1934	1140	1778	1614.12	-0.163595	0.0981885	-1.66613	0.0956869	0.173848
ENSG00000064042.17	LIMCH1	3113	4374	2473	4140	2617	3976	3359.04	0.0250431	0.116136	0.215635	0.829272	0.892563
ENSG00000064102.14	ASUN	757	1113	865	1166	692	1066	920.546	-0.00475046	0.0852189	-0.0557442	0.955546	0.974698
ENSG00000064115.10	TM7SF3	2302	3691	2172	2153	1202	1998	2192.57	-0.699133	0.0959097	-7.28949	3.11e-13	3.15e-12
ENSG00000064195.7	DLX3	3	2	0	1	2	1	1.57762	-0.335532	1.45576	-0.230485	0.817715	NA
ENSG00000064199.6	SPA17	312	406	320	373	219	338	322.117	-0.266562	0.115863	-2.30066	0.0214106	0.0485841
ENSG00000064201.15	TSPAN32	3	5	4	10	4	0	4.20606	0.117814	1.01736	0.115804	0.907808	0.945203
ENSG00000064205.10	WISP2	1	2	0	28	21	36	13.9714	4.75044	0.928281	5.11746	3.1e-07	1.71e-06
ENSG00000064218.4	DMRT3	0	0	0	0	0	0	0	NA	NA	NA	NA	NA
ENSG00000064225.12	ST3GAL6	44	48	52	107	47	95	62.9742	0.641533	0.254248	2.52326	0.0116273	0.02833
ENSG00000064270.12	ATP2C2	2	1	1	1	2	3	1.72373	0.496072	1.31482	0.377292	0.705957	NA
ENSG00000064300.8	NGFR	12	14	7	11	6	8	9.47664	-0.501408	0.559333	-0.896439	0.370018	0.511067
ENSG00000064309.14	CDON	1123	1650	666	2094	1182	1797	1362.17	0.484895	0.192394	2.52032	0.0117248	0.0285239
ENSG00000064313.11	TAF2	2196	3192	1671	4110	2366	3867	2793.61	0.462443	0.129309	3.57627	0.000348535	0.00119678
ENSG00000064393.15	HIPK2	1319	1777	718	2752	1813	2434	1745.44	0.812999	0.205658	3.95315	7.71e-05	0.000298128
ENSG00000064419.13	TNPO3	2555	3855	2529	4818	2997	4464	3433.43	0.372114	0.0713494	5.21537	1.83e-07	1.04e-06
ENSG00000064489.22	BORCS8-MEF2B	2	1	0	2	2	0	1.23295	0.378616	1.71605	0.220632	0.825379	NA
ENSG00000064490.13	RFXANK	1523	2249	2162	2623	1550	2390	2039.41	0.0320847	0.131005	0.244912	0.806524	0.876747
ENSG00000064545.14	TMEM161A	1071	1634	1311	1978	1069	1627	1406.66	0.11012	0.0963473	1.14295	0.253061	0.382483
ENSG00000064547.13	LPAR2	317	392	342	810	436	682	480.136	0.752819	0.118555	6.34997	2.15e-10	1.68e-09
ENSG00000064601.16	CTSA	7517	11836	9198	15313	8884	13813	10759.9	0.313025	0.0812073	3.85464	0.0001159	0.000434283
ENSG00000064607.16	SUGP2	5925	8001	5282	10115	5686	8529	7044.83	0.23739	0.0849161	2.79558	0.00518068	0.013753
ENSG00000064651.13	SLC12A2	2833	4396	2216	3238	1934	2945	2840.4	-0.293815	0.131308	-2.2376	0.025247	0.0561878
ENSG00000064652.10	SNX24	766	1089	802	1178	761	1064	923.851	0.0859747	0.0873256	0.984531	0.324855	0.462385
ENSG00000064655.18	EYA2	320	496	323	593	318	506	411.192	0.215617	0.10661	2.02248	0.0431266	0.0887491
ENSG00000064666.14	CNN2	7391	10825	8660	7940	4555	7217	7624.49	-0.555046	0.0772112	-7.18867	6.54e-13	6.41e-12
ENSG00000064687.12	ABCA7	2182	3181	2375	1783	1033	1561	1990.18	-0.923451	0.0702687	-13.1417	1.9e-39	7.83e-38
ENSG00000064692.18	SNCAIP	370	509	300	708	414	628	472.355	0.47532	0.120236	3.95323	7.71e-05	0.00029809
ENSG00000064703.11	DDX20	1204	1693	1175	1515	896	1435	1288.65	-0.182776	0.0774807	-2.35899	0.0183247	0.0424133
ENSG00000064726.9	BTBD1	3357	5221	3495	3491	2107	3248	3410.26	-0.537749	0.0670437	-8.02087	1.05e-15	1.28e-14
ENSG00000064763.10	FAR2	598	893	562	960	596	879	727.528	0.159749	0.0946128	1.68845	0.0913247	0.16734
ENSG00000064787.13	BCAS1	1	2	1	0	0	3	1.08559	-0.538967	1.7685	-0.30476	0.760549	NA
ENSG00000064835.10	POU1F1	0	0	0	0	0	0	0	NA	NA	NA	NA	NA
ENSG00000064886.13	CHI3L2	81	139	98	195	135	173	133.392	0.586055	0.17065	3.43426	0.000594171	0.00194509
ENSG00000064932.15	SBNO2	4500	6476	4727	7488	4353	6760	5561.91	0.14238	0.0578061	2.46306	0.0137758	0.0330071
ENSG00000064933.16	PMS1	1265	1779	1102	1575	916	1449	1312.69	-0.170051	0.0953625	-1.7832	0.0745535	0.14137
ENSG00000064961.18	HMG20B	3467	4929	4291	4943	2839	4437	4066.21	-0.167658	0.097655	-1.71684	0.0860092	0.159327
ENSG00000064989.12	CALCRL	1792	3036	1454	6692	3943	6369	3699.94	1.3667	0.138061	9.89923	4.2e-23	8.26e-22
ENSG00000064995.16	TAF11	1932	2748	2206	2631	1467	2367	2174.28	-0.20329	0.0815658	-2.49235	0.0126903	0.0306308
ENSG00000064999.13	ANKS1A	1797	2621	1468	3610	2168	3187	2393.17	0.523746	0.111574	4.69414	2.68e-06	1.31e-05
ENSG00000065000.15	AP3D1	9983	14626	10185	17785	10597	16387	12879	0.26765	0.0549924	4.86704	1.13e-06	5.84e-06
ENSG00000065029.14	ZNF76	2261	3289	2305	3761	2126	3277	2755.05	0.120944	0.0645033	1.87501	0.0607919	0.11901
ENSG00000065054.13	SLC9A3R2	3377	4772	4372	4143	2429	3685	3738.98	-0.401215	0.111288	-3.60519	0.000311925	0.00108216
ENSG00000065057.7	NTHL1	356	585	620	502	303	460	464.377	-0.41368	0.184913	-2.23716	0.0252761	0.0562395
ENSG00000065060.16	UHRF1BP1	1749	2713	1198	3614	2167	3310	2363.16	0.614509	0.163509	3.75825	0.000171107	0.000622576
ENSG00000065135.9	GNAI3	5362	8139	6155	5537	3301	5343	5531.17	-0.570747	0.0732344	-7.79343	6.52e-15	7.52e-14
ENSG00000065150.18	IPO5	10213	13690	8016	11553	6995	10489	9927.04	-0.227943	0.112722	-2.02217	0.0431583	0.0887952
ENSG00000065154.11	OAT	1703	2609	2035	4137	2485	3963	2730.97	0.638456	0.0823895	7.74924	9.24e-15	1.05e-13
ENSG00000065183.15	WDR3	4303	5817	3589	5085	3033	4764	4326.08	-0.186371	0.0990495	-1.88159	0.0598912	0.11756
ENSG00000065243.19	PKN2	3214	4764	2406	6427	3756	5740	4223.94	0.535603	0.13421	3.99078	6.59e-05	0.000257748
ENSG00000065268.10	WDR18	1365	2005	1895	1872	1072	1687	1619.84	-0.301351	0.127217	-2.36879	0.0178463	0.0414265
ENSG00000065308.4	TRAM2	3525	4942	2530	5308	3210	4943	3950.32	0.208416	0.139124	1.49806	0.134119	0.229254
ENSG00000065320.8	NTN1	4063	5997	3761	3444	2135	3087	3680.19	-0.757539	0.0833046	-9.09361	9.58e-20	1.54e-18
ENSG00000065325.12	GLP2R	0	0	0	0	0	0	0	NA	NA	NA	NA	NA
ENSG00000065328.16	MCM10	1028	1424	902	330	173	272	683.744	-2.21801	0.11556	-19.1936	4.18e-82	5.63e-80
ENSG00000065357.19	DGKA	471	731	529	944	581	811	659.394	0.343092	0.0942803	3.63906	0.000273637	0.000957505
ENSG00000065361.14	ERBB3	13	24	20	49	24	48	28.1814	0.974154	0.340466	2.86124	0.0042199	0.0114638
ENSG00000065371.17	ROPN1	2	0	6	2	1	0	2.00793	-1.64699	1.59463	-1.03283	0.301682	NA
ENSG00000065413.17	ANKRD44	29	40	20	30	25	31	28.7712	-0.115431	0.338578	-0.340928	0.733157	0.825334
ENSG00000065427.14	KARS	6224	9012	7127	7524	4510	7030	6771.86	-0.33336	0.0735283	-4.53377	5.79e-06	2.69e-05
ENSG00000065457.10	ADAT1	995	1559	768	1365	862	1348	1113.19	0.0356595	0.141969	0.251177	0.801677	0.873607
ENSG00000065485.18	PDIA5	1883	2923	2150	2263	1351	2029	2055.06	-0.395911	0.0736787	-5.37348	7.72e-08	4.6e-07
ENSG00000065491.8	TBC1D22B	969	1404	922	1553	914	1476	1170.86	0.16208	0.0827108	1.9596	0.0500423	0.100776
ENSG00000065518.7	NDUFB4	3587	5265	3632	2160	1194	1966	2926.06	-1.33437	0.0686561	-19.4355	3.87e-84	5.51e-82
ENSG00000065526.10	SPEN	3314	4565	2136	4693	3150	4300	3597.92	0.212758	0.168672	1.26137	0.207176	0.327107
ENSG00000065534.18	MYLK	1788	2579	1341	5115	3067	4627	2965.36	1.08425	0.130431	8.31283	9.34e-17	1.23e-15
ENSG00000065548.17	ZC3H15	3712	5328	4193	6421	3825	6150	4808.09	0.204073	0.0746864	2.7324	0.00628751	0.0163592
ENSG00000065559.14	MAP2K4	1926	2942	1933	3172	1901	3028	2409.87	0.160946	0.0726765	2.21455	0.0267909	0.0590919
ENSG00000065600.12	TMEM206	592	919	628	757	448	653	650.338	-0.294751	0.0900144	-3.27449	0.00105854	0.0032728
ENSG00000065609.14	SNAP91	0	0	0	0	0	0	0	NA	NA	NA	NA	NA
ENSG00000065613.13	SLK	5725	8763	5128	8957	5354	8215	6808.53	0.116026	0.0922921	1.25716	0.208696	0.329103
ENSG00000065615.13	CYB5R4	876	1412	898	2140	1302	2006	1388.24	0.689286	0.0831845	8.28624	1.17e-16	1.53e-15
ENSG00000065618.17	COL17A1	119	173	101	589	354	492	291.993	1.78051	0.136622	13.0324	8e-39	3.18e-37
ENSG00000065621.14	GSTO2	53	120	104	99	68	88	86.8104	-0.19067	0.249969	-0.762774	0.445598	0.584067
ENSG00000065665.20	SEC61A2	288	427	294	641	406	567	424.807	0.589509	0.105053	5.61156	2.01e-08	1.28e-07
ENSG00000065675.14	PRKCQ	0	0	0	0	0	0	0	NA	NA	NA	NA	NA
ENSG00000065717.14	TLE2	106	151	148	104	57	115	111.786	-0.677054	0.20792	-3.25632	0.00112866	0.00346994
ENSG00000065802.11	ASB1	3098	4165	2571	6570	4030	5493	4196	0.622282	0.106645	5.83509	5.38e-09	3.65e-08
ENSG00000065809.13	FAM107B	605	791	565	329	200	335	467.146	-1.28766	0.113263	-11.3687	5.99e-30	1.69e-28
ENSG00000065833.8	ME1	2	3	2	0	0	1	1.31659	-2.76151	1.69873	-1.62564	0.104027	NA
ENSG00000065882.15	TBC1D1	2229	3382	2279	3577	2049	3312	2720.26	0.0824707	0.0674997	1.22179	0.221786	0.345038
ENSG00000065883.14	CDK13	3348	4873	2768	4936	2935	4344	3755.16	0.0675435	0.107391	0.628948	0.529383	0.66052
ENSG00000065911.11	MTHFD2	2991	4134	2969	1859	1058	1815	2441.1	-1.20191	0.0788563	-15.2417	1.87e-52	1.15e-50
ENSG00000065923.9	SLC9A7	897	1250	741	1736	1056	1558	1169.18	0.50223	0.107493	4.67222	2.98e-06	1.45e-05
ENSG00000065970.8	FOXJ2	902	1407	738	1953	1139	1720	1260.69	0.579494	0.122807	4.71873	2.37e-06	1.17e-05
ENSG00000065978.18	YBX1	29114	40713	30640	37737	22719	33739	31790.1	-0.193429	0.0608256	-3.18006	0.00147246	0.00441529
ENSG00000065989.15	PDE4A	367	562	389	1523	899	1420	823.817	1.44777	0.0860492	16.8249	1.6e-63	1.23e-61
ENSG00000066027.11	PPP2R5A	895	1365	968	1342	763	1265	1068.27	-0.0385718	0.0799352	-0.482539	0.629423	0.745451
ENSG00000066032.18	CTNNA2	0	0	0	0	0	0	0	NA	NA	NA	NA	NA
ENSG00000066044.14	ELAVL1	5669	8165	6210	6422	3696	5739	5865.64	-0.443015	0.0637697	-6.94711	3.73e-12	3.44e-11
ENSG00000066056.13	TIE1	4	5	1	9	4	5	4.42779	0.751566	0.839538	0.895214	0.370673	0.511675
ENSG00000066084.12	DIP2B	3426	4704	1885	6025	3612	5227	4001.08	0.496364	0.200856	2.47125	0.0134643	0.0323235
ENSG00000066117.14	SMARCD1	5195	7597	4717	9080	5302	8469	6511.67	0.290393	0.0823394	3.52678	0.000420641	0.00142338
ENSG00000066135.12	KDM4A	2704	4170	2567	4011	2364	3593	3140.65	-0.00857219	0.0810248	-0.105797	0.915743	0.950074
ENSG00000066136.20	NFYC	2292	3461	2367	3608	2159	3300	2786.6	0.0664607	0.0640443	1.03773	0.299396	0.435263
ENSG00000066185.12	ZMYND12	14	26	13	42	30	52	28.326	1.15359	0.350031	3.29568	0.00098183	0.00306041
ENSG00000066230.10	SLC9A3	0	0	1	0	0	0	0.188553	-1.04549	4.08047	-0.256219	0.797782	NA
ENSG00000066248.14	NGEF	26	34	28	29	11	29	25.3528	-0.486193	0.35346	-1.37552	0.168969	0.277354
ENSG00000066279.16	ASPM	4725	6405	2924	2068	1260	1994	3175.95	-1.48274	0.174406	-8.50169	1.87e-17	2.59e-16
ENSG00000066294.14	CD84	0	0	0	3	0	1	0.534757	2.55626	2.69662	0.947951	0.343154	NA
ENSG00000066322.13	ELOVL1	2753	3962	2755	4562	2712	4372	3419.35	0.199363	0.0667183	2.98813	0.00280693	0.00792774
ENSG00000066336.11	SPI1	1	3	0	0	0	0	0.59847	-2.78228	2.61464	-1.06412	0.287275	NA
ENSG00000066379.14	ZNRD1	473	681	637	876	507	769	642.088	0.151806	0.128257	1.18361	0.236566	0.362772
ENSG00000066382.16	MPPED2	1	0	0	4	1	0	0.940151	2.03677	2.12268	0.959529	0.337292	NA
ENSG00000066405.12	CLDN18	0	0	0	0	0	0	0	NA	NA	NA	NA	NA
ENSG00000066422.4	ZBTB11	1862	2690	1537	3628	2200	3323	2457.28	0.502616	0.10729	4.68466	2.8e-06	1.37e-05
ENSG00000066427.21	ATXN3	484	721	458	1062	620	964	693.322	0.576217	0.0923068	6.24241	4.31e-10	3.27e-09
ENSG00000066455.12	GOLGA5	1097	1735	1110	1849	1103	1773	1399.22	0.172361	0.0826386	2.08572	0.0370042	0.0778961
ENSG00000066468.21	FGFR2	0	0	0	1	0	0	0.130204	0.87806	4.08047	0.215186	0.829622	NA
ENSG00000066557.5	LRRC40	905	1406	848	889	493	758	860.966	-0.653493	0.0993257	-6.5793	4.73e-11	3.94e-10
ENSG00000066583.11	ISOC1	739	1117	919	649	350	573	713.257	-0.931527	0.107964	-8.62811	6.24e-18	8.87e-17
ENSG00000066629.16	EML1	1410	1980	1131	3769	2241	3390	2233.84	0.966794	0.111051	8.70589	3.15e-18	4.6e-17
ENSG00000066651.17	TRMT11	532	706	564	750	440	712	603.758	-0.031952	0.0984735	-0.324473	0.74558	0.835055
ENSG00000066654.13	THUMPD1	1542	2176	1449	2603	1520	2431	1895.57	0.243506	0.0772275	3.1531	0.00161549	0.00479672
ENSG00000066697.14	MSANTD3	827	1184	976	1059	624	904	912.35	-0.311652	0.097082	-3.21019	0.00132648	0.00401666
ENSG00000066735.14	KIF26A	0	0	0	0	0	0	0	NA	NA	NA	NA	NA
ENSG00000066739.11	ATG2B	1337	1924	828	3259	1928	2888	1946.44	0.906665	0.178053	5.09212	3.54e-07	1.95e-06
ENSG00000066777.8	ARFGEF1	2059	3144	1588	3634	2217	3513	2598.41	0.38709	0.133239	2.90524	0.00366972	0.0100866
ENSG00000066813.14	ACSM2B	0	0	0	0	0	0	0	NA	NA	NA	NA	NA
ENSG00000066827.15	ZFAT	697	979	624	790	438	685	684.972	-0.366856	0.0997787	-3.67669	0.000236278	0.000835659
ENSG00000066855.15	MTFR1	703	1035	654	850	478	794	731.729	-0.271303	0.0960126	-2.8257	0.0047177	0.0126541
ENSG00000066923.17	STAG3	54	63	33	134	61	101	70.8633	0.860125	0.248847	3.45644	0.00054737	0.00180831
ENSG00000066926.10	FECH	549	896	576	710	342	643	597.846	-0.362028	0.116095	-3.11837	0.00181856	0.00534483
ENSG00000066933.15	MYO9A	1214	1779	727	1985	1166	1712	1378.85	0.315226	0.190118	1.65805	0.0973066	0.176321
ENSG00000067048.16	DDX3Y	0	0	0	1	0	0	0.130204	0.87806	4.08047	0.215186	0.829622	NA
ENSG00000067057.16	PFKP	8094	12654	7207	8744	4960	7441	7960.83	-0.487461	0.0994796	-4.90011	9.58e-07	5e-06
ENSG00000067064.10	IDI1	1240	1732	1351	1505	809	1421	1311.47	-0.328087	0.0896688	-3.65887	0.000253327	0.000892158
ENSG00000067066.16	SP100	7751	13363	8664	12200	7085	11587	9783.3	-0.0336946	0.0844128	-0.399165	0.689772	0.792681
ENSG00000067082.14	KLF6	2759	3741	2203	3572	2123	3165	2852.95	-0.0667133	0.110647	-0.602936	0.546551	0.675539
ENSG00000067113.16	PLPP1	924	1229	1045	952	547	781	901.688	-0.59999	0.104392	-5.74747	9.06e-09	6.01e-08
ENSG00000067141.16	NEO1	36	46	23	84	75	82	57.024	1.14745	0.285729	4.01588	5.92e-05	0.000233605
ENSG00000067167.7	TRAM1	4867	7577	4439	1592	898	1451	3425.67	-2.18839	0.096301	-22.7245	2.57e-114	7.78e-112
ENSG00000067177.14	PHKA1	456	659	371	1421	874	1258	808.735	1.17483	0.11691	10.049	9.28e-24	1.93e-22
ENSG00000067182.7	TNFRSF1A	2714	4041	3307	4658	2606	4209	3491.75	0.0784812	0.0883477	0.888321	0.374368	0.515323
ENSG00000067191.15	CACNB1	276	410	300	697	417	587	433.922	0.691976	0.104401	6.62808	3.4e-11	2.87e-10
ENSG00000067208.14	EVI5	497	744	393	1008	615	948	676.255	0.573162	0.129441	4.42799	9.51e-06	4.27e-05
ENSG00000067221.13	STOML1	430	651	559	684	451	707	568.505	0.0710758	0.124669	0.570117	0.568598	0.694653
ENSG00000067225.17	PKM	195749	300616	245457	215197	125772	190733	208554	-0.582903	0.088658	-6.57473	4.87e-11	4.05e-10
ENSG00000067248.9	DHX29	1902	2785	1816	3253	1832	3165	2377.01	0.240997	0.0838389	2.87453	0.00404633	0.0110268
ENSG00000067334.13	DNTTIP2	2605	3728	2801	3704	2343	3443	3039.84	-0.0387874	0.0711808	-0.544914	0.585813	0.709778
ENSG00000067365.14	METTL22	319	518	395	672	370	580	460.037	0.295325	0.109193	2.70462	0.00683825	0.0176646
ENSG00000067369.13	TP53BP1	4652	6567	3937	5674	3365	5136	4764.98	-0.187904	0.0970601	-1.93596	0.052873	0.105718
ENSG00000067445.20	TRO	379	518	404	618	359	519	455.275	0.0970877	0.103867	0.934735	0.349925	0.489798
ENSG00000067533.5	RRP15	1104	1483	1132	1230	748	1177	1125.52	-0.341807	0.0837446	-4.08154	4.47e-05	0.000180115
ENSG00000067560.10	RHOA	15405	22586	17924	18909	11118	17372	16875.4	-0.342874	0.0736352	-4.65639	3.22e-06	1.56e-05
ENSG00000067596.10	DHX8	3755	5699	3398	7136	4238	6657	4974.38	0.401632	0.0888934	4.51813	6.24e-06	2.89e-05
ENSG00000067606.16	PRKCZ	51	70	54	93	56	78	65.4033	0.275681	0.216623	1.27263	0.203149	0.321973
ENSG00000067646.11	ZFY	0	0	0	0	0	0	0	NA	NA	NA	NA	NA
ENSG00000067704.9	IARS2	5910	8810	6008	8830	5265	8135	6969.3	0.0071595	0.0586896	0.121989	0.902908	0.942493
ENSG00000067715.13	SYT1	1119	1582	930	1545	878	1463	1214.8	9.67e-05	0.109455	0.000883796	0.999295	0.999452
ENSG00000067798.14	NAV3	109	129	58	182	111	166	121.983	0.540958	0.230242	2.34952	0.0187976	0.0433847
ENSG00000067829.18	IDH3G	3304	4985	4210	5725	3148	5018	4280.66	0.0392361	0.0987492	0.39733	0.691124	0.793805
ENSG00000067836.12	ROGDI	608	892	813	1051	680	989	823.081	0.134211	0.124678	1.07646	0.281722	0.415179
ENSG00000067840.12	PDZD4	21	24	30	23	11	17	20.8959	-0.694922	0.402614	-1.72603	0.0843429	0.156649
ENSG00000067842.17	ATP2B3	0	1	2	0	1	2	1.02173	-0.0416829	1.82474	-0.0228432	0.981775	NA
ENSG00000067900.7	ROCK1	3664	5318	2775	2631	1562	2366	2987.57	-0.924405	0.130452	-7.08617	1.38e-12	1.32e-11
ENSG00000067955.13	CBFB	4744	6699	4271	3198	1794	3036	3889.15	-1.07221	0.0879893	-12.1857	3.71e-34	1.25e-32
ENSG00000067992.12	PDK3	353	480	359	373	195	350	343.839	-0.491872	0.116703	-4.21473	2.5e-05	0.000105552
ENSG00000068001.13	HYAL2	1017	1536	1051	1615	910	1490	1231.51	0.0557361	0.076388	0.729644	0.465608	0.602928
ENSG00000068024.16	HDAC4	779	1184	540	1560	888	1318	1004.33	0.512484	0.161338	3.17647	0.00149078	0.00446393
ENSG00000068028.17	RASSF1	654	913	810	621	373	574	650.277	-0.709969	0.115435	-6.15038	7.73e-10	5.73e-09
ENSG00000068078.17	FGFR3	111	139	73	100	65	95	95.3988	-0.401929	0.216612	-1.85552	0.0635217	0.123467
ENSG00000068079.7	IFI35	6018	11530	10764	12411	7138	11917	9679.54	0.0488826	0.170401	0.286868	0.774213	0.855398
ENSG00000068097.14	HEATR6	1437	2087	1114	2168	1281	1955	1621.4	0.13594	0.12523	1.08553	0.277689	0.410807
ENSG00000068120.14	COASY	2023	3173	2496	4279	2495	3900	2968.02	0.372273	0.0859453	4.33151	1.48e-05	6.45e-05
ENSG00000068137.14	PLEKHH3	1915	2989	2089	3286	1916	2853	2436.36	0.110976	0.0691882	1.60397	0.108721	0.193136
ENSG00000068305.17	MEF2A	2247	3226	1770	1961	1196	1866	1998.33	-0.612523	0.121179	-5.0547	4.31e-07	2.35e-06
ENSG00000068308.13	OTUD5	1968	3008	2330	3021	1726	2621	2384.57	-0.089669	0.0801517	-1.11874	0.263251	0.393886
ENSG00000068323.16	TFE3	2623	3918	2774	4407	2560	4121	3301.27	0.151919	0.0630868	2.40809	0.0160361	0.0377897
ENSG00000068354.15	TBC1D25	634	881	605	1093	686	1093	809.302	0.342256	0.0926261	3.69503	0.000219863	0.000780639
ENSG00000068366.19	ACSL4	7639	10842	6250	11745	7222	10887	8838.94	0.186645	0.106525	1.75213	0.0797512	0.149444
ENSG00000068383.18	INPP5A	591	890	672	1740	960	1616	1035.26	0.895869	0.0869227	10.3065	6.59e-25	1.46e-23
ENSG00000068394.10	GPKOW	969	1440	1240	1853	1071	1780	1353.45	0.255153	0.106918	2.38643	0.017013	0.0397678
ENSG00000068400.13	GRIPAP1	2419	3367	2448	4678	2700	4180	3200.82	0.384977	0.0644339	5.97476	2.3e-09	1.64e-08
ENSG00000068438.14	FTSJ1	1247	1783	1292	1564	923	1442	1344.62	-0.238131	0.0721434	-3.3008	0.000964084	0.0030105
ENSG00000068489.12	PRR11	2747	3564	2165	821	516	802	1763.41	-2.08081	0.120598	-17.2541	1.04e-66	8.66e-65
ENSG00000068615.17	REEP1	32	52	30	62	44	49	43.8418	0.374623	0.274233	1.36607	0.171915	0.281272
ENSG00000068650.18	ATP11A	530	645	228	658	411	635	502.315	0.200505	0.255181	0.785736	0.432022	0.571292
ENSG00000068654.15	POLR1A	3007	3991	2267	4627	2882	3976	3370.42	0.225277	0.127103	1.77239	0.0763294	0.144122
ENSG00000068697.6	LAPTM4A	10299	16198	12651	13349	7585	12246	11772	-0.342331	0.083737	-4.08817	4.35e-05	0.000175267
ENSG00000068724.15	TTC7A	869	1139	881	2389	1407	2142	1422.5	0.932016	0.0816709	11.4118	3.65e-30	1.04e-28
ENSG00000068745.14	IP6K2	2908	4289	3801	5015	2990	4476	3826.68	0.0756365	0.107228	0.705381	0.480573	0.616911
ENSG00000068781.21	STON1-GTF2A1L	35	37	34	18	14	28	27.7485	-0.936298	0.360651	-2.59613	0.00942797	0.0235315
ENSG00000068784.12	SRBD1	906	1376	891	1067	676	1054	971.809	-0.268443	0.0892277	-3.00852	0.00262523	0.0074652
ENSG00000068796.16	KIF2A	2271	3438	1918	1960	1096	1864	2036.68	-0.72484	0.113223	-6.40189	1.53e-10	1.22e-09
ENSG00000068831.18	RASGRP2	2	0	0	0	0	0	0.393734	-2.11947	3.71614	-0.570342	0.568446	NA
ENSG00000068878.14	PSME4	3851	5640	3295	6552	3891	6082	4729.84	0.281819	0.0981587	2.87105	0.00409108	0.0111329
ENSG00000068885.14	IFT80	803	1224	748	1068	605	874	862.61	-0.213749	0.0997375	-2.14311	0.0321041	0.0690114
ENSG00000068903.19	SIRT2	2306	3492	2822	5151	3041	4533	3454.15	0.460995	0.0865507	5.3263	1e-07	5.88e-07
ENSG00000068912.13	ERLEC1	2743	4381	3112	3721	2182	3636	3207.28	-0.197567	0.0778248	-2.53861	0.0111293	0.0272175
ENSG00000068971.13	PPP2R5B	954	1433	893	1961	1117	1870	1321.4	0.496669	0.0897995	5.53086	3.19e-08	1.99e-07
ENSG00000068976.13	PYGM	5	10	6	6	1	8	5.61119	-0.620829	0.749637	-0.828173	0.407573	0.547801
ENSG00000068985.4	PAGE1	0	0	0	0	0	0	0	NA	NA	NA	NA	NA
ENSG00000069011.15	PITX1	1937	2676	2260	2466	1480	2175	2129.54	-0.273916	0.0914415	-2.99553	0.00273965	0.00776281
ENSG00000069018.17	TRPC7	0	0	0	0	0	0	0	NA	NA	NA	NA	NA
ENSG00000069020.18	MAST4	389	540	299	451	247	418	379.171	-0.237655	0.140902	-1.68667	0.0916675	0.167823
ENSG00000069122.18	ADGRF5	0	5	2	3	0	1	1.5812	-0.906549	1.54319	-0.587452	0.5569	NA
ENSG00000069188.16	SDK2	12	11	12	7	3	9	8.97373	-1.03268	0.598298	-1.72603	0.0843421	0.156649
ENSG00000069206.15	ADAM7	0	0	0	0	0	0	0	NA	NA	NA	NA	NA
ENSG00000069248.11	NUP133	1952	2854	1911	3241	1812	2921	2372.82	0.145944	0.0711442	2.05138	0.04023	0.083599
ENSG00000069275.12	NUCKS1	26580	37839	20553	28294	17058	25721	25359.9	-0.341495	0.120491	-2.83421	0.00459398	0.0123604
ENSG00000069329.15	VPS35	6871	10586	7655	13426	7765	12554	9498.35	0.327085	0.063999	5.11078	3.21e-07	1.77e-06
ENSG00000069345.11	DNAJA2	4916	7233	5573	7168	4236	6717	5830.77	-0.0705506	0.0695024	-1.01508	0.310067	0.446611
ENSG00000069399.13	BCL3	1375	2101	1370	1973	1157	1696	1569.02	-0.096171	0.0778548	-1.23526	0.216733	0.339001
ENSG00000069424.14	KCNAB2	550	828	613	681	400	583	596.395	-0.355962	0.0929485	-3.82967	0.000128316	0.000477249
ENSG00000069431.11	ABCC9	8	11	9	12	6	9	8.93902	-0.164618	0.557432	-0.295315	0.767753	0.850757
ENSG00000069482.6	GAL	0	0	0	0	0	0	0	NA	NA	NA	NA	NA
ENSG00000069493.14	CLEC2D	73	108	86	171	99	117	106.199	0.438994	0.194526	2.25673	0.0240247	0.0538441
ENSG00000069509.5	FUNDC1	906	1380	1104	1270	736	1152	1066.41	-0.205513	0.0925887	-2.21963	0.026444	0.0584228
ENSG00000069535.13	MAOB	128	202	166	271	169	232	189.864	0.344827	0.148224	2.32638	0.0199981	0.0458003
ENSG00000069667.15	RORA	1	1	0	1	2	4	1.48246	1.76416	1.57247	1.12191	0.261903	NA
ENSG00000069696.6	DRD4	26	23	37	59	27	44	35.205	0.431997	0.352443	1.22572	0.220303	0.343196
ENSG00000069702.10	TGFBR3	1777	2834	1521	1403	821	1306	1569.58	-0.876811	0.117443	-7.46587	8.28e-14	8.83e-13
ENSG00000069712.11	KIAA1107	0	0	0	0	0	0	0	NA	NA	NA	NA	NA
ENSG00000069764.9	PLA2G10	0	0	1	0	0	0	0.188553	-1.04549	4.08047	-0.256219	0.797782	NA
ENSG00000069812.11	HES2	9	21	18	12	9	15	13.7038	-0.493864	0.481282	-1.02614	0.304825	0.441593
ENSG00000069849.10	ATP1B3	6811	9890	8510	5171	2975	4713	6283.88	-1.08333	0.0966795	-11.2054	3.84e-29	1.03e-27
ENSG00000069869.15	NEDD4	3534	5080	2655	6948	4291	6654	4694.79	0.586612	0.130693	4.48848	7.17e-06	3.29e-05
ENSG00000069943.9	PIGB	914	1326	937	1429	848	1344	1102.56	0.0900569	0.0760903	1.18355	0.23659	0.362779
ENSG00000069956.11	MAPK6	4086	6175	3223	9560	5597	8895	6010.81	0.752387	0.123478	6.09331	1.11e-09	8.07e-09
ENSG00000069966.18	GNB5	1153	1741	1067	2394	1401	2258	1610.1	0.520166	0.0882299	5.89558	3.73e-09	2.59e-08
ENSG00000069974.15	RAB27A	720	1109	720	591	342	565	660.438	-0.861209	0.0944727	-9.11596	7.8e-20	1.26e-18
ENSG00000069998.12	CECR5	1434	2164	1730	2140	1223	1905	1723.51	-0.121361	0.0867301	-1.39929	0.161725	0.267673
ENSG00000070010.18	UFD1L	1340	1983	1647	1884	985	1743	1555.49	-0.228519	0.104361	-2.1897	0.0285462	0.0623386
ENSG00000070018.8	LRP6	2679	4072	1763	3419	1927	3053	2718.87	-0.0968946	0.170848	-0.567139	0.57062	0.696363
ENSG00000070019.4	GUCY2C	0	0	0	0	0	3	0.432436	2.22194	3.58321	0.620098	0.535194	NA
ENSG00000070031.3	SCT	0	1	0	1	0	0	0.264072	-0.0837094	3.47084	-0.024118	0.980759	NA
ENSG00000070047.11	PHRF1	1950	2820	1872	2749	1670	2591	2217.3	-0.0154871	0.0738472	-0.209718	0.833888	0.895814
ENSG00000070061.14	IKBKAP	2402	3565	2176	4688	2703	4126	3166.87	0.408683	0.0860061	4.75179	2.02e-06	1.01e-05
ENSG00000070081.15	NUCB2	1352	2077	1506	2255	1388	2252	1755.18	0.162175	0.0798748	2.03036	0.0423198	0.0873712
ENSG00000070087.13	PFN2	20104	33441	23401	18777	11374	17657	20367.2	-0.772669	0.0763675	-10.1178	4.61e-24	9.8e-23
ENSG00000070159.13	PTPN3	1	0	0	2	0	0	0.457275	0.638654	2.93292	0.217753	0.827621	NA
ENSG00000070182.18	SPTB	9	11	5	11	8	9	8.69641	0.0864163	0.580911	0.14876	0.881743	0.928983
ENSG00000070190.12	DAPP1	3	4	5	8	3	4	4.35445	0.180533	0.814546	0.221637	0.824597	0.889636
ENSG00000070193.4	FGF10	9	19	15	31	19	34	20.3077	0.874409	0.394235	2.21799	0.0265556	0.0586355
ENSG00000070214.15	SLC44A1	2983	4572	2425	5680	3409	5263	3913.13	0.445451	0.118479	3.75975	0.000170086	0.000619098
ENSG00000070269.13	TMEM260	287	439	242	686	416	608	430.406	0.739226	0.124919	5.91764	3.27e-09	2.28e-08
ENSG00000070366.13	SMG6	1859	2620	1877	2309	1438	2071	1989.7	-0.221269	0.0727431	-3.04179	0.00235178	0.00675633
ENSG00000070367.15	EXOC5	2219	3417	1737	3720	2254	3522	2715.27	0.289013	0.130105	2.22139	0.0263246	0.0581927
ENSG00000070371.15	CLTCL1	361	491	311	638	378	584	446.782	0.362838	0.110995	3.26896	0.00107945	0.00333261
ENSG00000070388.11	FGF22	1	2	3	5	2	1	2.27036	0.285589	1.16052	0.246087	0.805615	NA
ENSG00000070404.9	FSTL3	529	763	620	751	470	678	623.26	-0.107856	0.101172	-1.06607	0.286393	0.420571
ENSG00000070413.19	DGCR2	4439	6382	4401	7201	4317	6612	5409.14	0.156291	0.0612791	2.55048	0.0107576	0.0264167
ENSG00000070423.17	RNF126	1774	2365	1992	2432	1394	2091	1969.62	-0.164902	0.0908673	-1.81476	0.0695611	0.13332
ENSG00000070444.14	MNT	1206	1775	1025	2525	1549	2180	1655.91	0.561965	0.10703	5.25053	1.52e-07	8.71e-07
ENSG00000070476.14	ZXDC	987	1446	963	2031	1253	1915	1388.69	0.523321	0.0778728	6.72021	1.81e-11	1.57e-10
ENSG00000070495.14	JMJD6	1461	2030	1808	2522	1361	2314	1864.98	0.101478	0.108799	0.932711	0.350969	0.491043
ENSG00000070501.11	POLB	486	651	591	875	551	811	647.67	0.265695	0.117572	2.25985	0.0238303	0.0534273
ENSG00000070526.14	ST6GALNAC1	0	2	0	1	1	1	0.764552	0.686522	2.0031	0.34273	0.731802	NA
ENSG00000070540.12	WIPI1	543	841	574	781	461	746	639.49	-0.0728137	0.0903338	-0.806052	0.420213	0.559629
ENSG00000070601.9	FRMPD1	2	6	5	10	1	3	4.09665	-0.0697706	0.919611	-0.0758696	0.939523	0.965221
ENSG00000070610.14	GBA2	5656	8241	5670	9634	5545	8868	7052.03	0.197047	0.0599403	3.28739	0.00101119	0.00314269
ENSG00000070614.14	NDST1	5615	8444	4972	11418	6779	10639	7701.61	0.512753	0.0922931	5.5557	2.76e-08	1.74e-07
ENSG00000070669.16	ASNS	1127	1548	1340	1621	889	1483	1304.36	-0.128443	0.10217	-1.25715	0.208699	0.329103
ENSG00000070718.11	AP3M2	803	1206	841	1403	799	1323	1029.23	0.20593	0.0798701	2.57831	0.00992862	0.0246249
ENSG00000070729.13	CNGB1	0	1	1	0	0	0	0.322421	-1.87269	3.20424	-0.584441	0.558924	NA
ENSG00000070731.10	ST6GALNAC2	1243	1710	1274	3127	1873	2797	1940.84	0.782208	0.0718405	10.8881	1.31e-27	3.31e-26
ENSG00000070748.17	CHAT	0	0	0	0	0	0	0	NA	NA	NA	NA	NA
ENSG00000070756.14	PABPC1	32550	44753	30860	40953	24613	37002	34359.3	-0.174581	0.0672473	-2.59611	0.00942861	0.0235315
ENSG00000070759.16	TESK2	113	148	83	260	141	235	156.803	0.78262	0.169216	4.62498	3.75e-06	1.79e-05
ENSG00000070761.7	CFAP20	2299	3197	2424	2371	1383	2275	2281.94	-0.501137	0.0742143	-6.75257	1.45e-11	1.27e-10
ENSG00000070770.8	CSNK2A2	4223	5962	4107	5071	2868	4510	4352.27	-0.3026	0.0660168	-4.58369	4.57e-06	2.16e-05
ENSG00000070778.12	PTPN21	560	852	454	910	603	874	688.521	0.285199	0.131204	2.1737	0.0297273	0.0645342
ENSG00000070785.16	EIF2B3	977	1414	1259	1346	777	1312	1156.25	-0.202789	0.115087	-1.76205	0.0780603	0.146723
ENSG00000070808.15	CAMK2A	3	0	1	0	0	0	0.779154	-3.09896	2.48834	-1.24539	0.212987	NA
ENSG00000070814.17	TCOF1	3054	4152	3219	2868	1710	2771	2917.27	-0.61237	0.0762401	-8.03213	9.58e-16	1.17e-14
ENSG00000070831.15	CDC42	10967	16474	12986	16887	10166	15736	13541.6	-0.0179492	0.0763532	-0.235081	0.814146	0.881899
ENSG00000070882.12	OSBPL3	2426	3435	1879	2355	1393	2126	2214.71	-0.48531	0.12243	-3.96399	7.37e-05	0.000286418
ENSG00000070886.11	EPHA8	0	0	0	0	0	0	0	NA	NA	NA	NA	NA
ENSG00000070915.9	SLC12A3	1	5	1	4	0	3	2.00801	-0.112354	1.27941	-0.0878169	0.930022	NA
ENSG00000070950.9	RAD18	1063	1567	948	721	433	664	883.707	-1.06557	0.10132	-10.5169	7.22e-26	1.69e-24
ENSG00000070961.15	ATP2B1	5872	8560	4804	7098	4286	6352	6001.02	-0.199866	0.109726	-1.8215	0.0685307	0.131649
ENSG00000070985.13	TRPM5	0	0	0	0	0	0	0	NA	NA	NA	NA	NA
ENSG00000071051.13	NCK2	725	1112	664	1347	790	1248	947.816	0.347746	0.0968153	3.59185	0.000328344	0.00113295
ENSG00000071054.16	MAP4K4	9394	13832	8833	16545	10014	14983	11908.3	0.28547	0.0733408	3.89238	9.93e-05	0.000376975
ENSG00000071073.12	MGAT4A	383	660	359	437	265	406	405.819	-0.413686	0.130366	-3.17327	0.00150734	0.00450785
ENSG00000071082.10	RPL31	13815	19954	18822	18574	10785	16181	16090	-0.32221	0.120495	-2.67406	0.00749391	0.0191664
ENSG00000071127.16	WDR1	9533	13386	9454	9125	5249	8356	9011.59	-0.614291	0.0608598	-10.0935	5.9e-24	1.24e-22
ENSG00000071189.21	SNX13	4057	6013	3276	5324	3039	4862	4291.46	-0.101873	0.115552	-0.881619	0.377983	0.518914
ENSG00000071203.9	MS4A12	0	0	0	0	0	0	0	NA	NA	NA	NA	NA
ENSG00000071205.11	ARHGAP10	454	731	498	804	548	784	620.741	0.266852	0.103511	2.57801	0.00993723	0.0246398
ENSG00000071242.11	RPS6KA2	686	999	581	929	541	840	740.731	-0.0631772	0.110136	-0.57363	0.566218	0.692762
ENSG00000071243.15	ING3	309	453	312	439	286	442	364.8	0.0295842	0.11102	0.266476	0.789872	0.866159
ENSG00000071246.10	VASH1	28	30	28	27	23	21	26.4671	-0.363529	0.359576	-1.01099	0.31202	0.448721
ENSG00000071282.11	LMCD1	908	1101	873	398	241	413	655.718	-1.57003	0.118347	-13.2662	3.63e-40	1.55e-38
ENSG00000071462.11	WBSCR22	2681	3696	3259	3382	1889	2991	2928.8	-0.340886	0.100502	-3.39184	0.000694238	0.00223549
ENSG00000071537.13	SEL1L	2937	4303	2384	2550	1550	2231	2602.18	-0.68446	0.115755	-5.91299	3.36e-09	2.35e-08
ENSG00000071539.13	TRIP13	1333	1885	1310	414	264	412	933.793	-2.14962	0.0926826	-23.1933	5.32e-119	1.69e-116
ENSG00000071553.16	ATP6AP1	11542	17661	12986	15443	8844	14180	13107.3	-0.234374	0.0637372	-3.67719	0.000235816	0.00083449
ENSG00000071564.14	TCF3	5964	8526	6006	5799	3283	5047	5660.84	-0.639427	0.0610928	-10.4665	1.23e-25	2.85e-24
ENSG00000071575.11	TRIB2	18861	29136	18303	26145	15459	23408	21282	-0.115045	0.0723873	-1.58929	0.111994	0.197866
ENSG00000071626.16	DAZAP1	4652	6228	4800	3372	1917	3075	3963.37	-1.01929	0.0731493	-13.9343	3.92e-44	1.89e-42
ENSG00000071655.17	MBD3	3017	4250	3973	3122	1750	2872	3121.81	-0.65959	0.118479	-5.56714	2.59e-08	1.64e-07
ENSG00000071677.1	PRLH	0	0	0	0	0	0	0	NA	NA	NA	NA	NA
ENSG00000071794.15	HLTF	2032	2989	1757	1589	904	1477	1752.36	-0.865568	0.101962	-8.48912	2.08e-17	2.87e-16
ENSG00000071859.14	FAM50A	3442	5069	5116	4649	2833	4283	4173.77	-0.324678	0.14289	-2.27223	0.0230727	0.0519604
ENSG00000071889.16	FAM3A	1439	2039	1882	2952	1604	2521	2015.7	0.279026	0.117084	2.38312	0.0171665	0.0400629
ENSG00000071894.15	CPSF1	6292	8643	6364	10305	6058	8989	7580.84	0.148564	0.0642762	2.31134	0.0208143	0.0474566
ENSG00000071909.18	MYO3B	2	2	6	13	7	20	7.92562	1.8379	0.734974	2.50063	0.0123974	0.0299884
ENSG00000071967.11	CYBRD1	3154	5003	2772	13901	8478	12499	7311.05	1.59954	0.104472	15.3107	6.49e-53	4.1e-51
ENSG00000071991.8	CDH19	0	0	0	0	0	0	0	NA	NA	NA	NA	NA
ENSG00000071994.10	PDCD2	1363	2002	1552	1550	904	1405	1434.42	-0.452594	0.0788746	-5.73814	9.57e-09	6.34e-08
ENSG00000072041.16	SLC6A15	7	32	15	70	34	65	34.5378	1.57934	0.375523	4.2057	2.6e-05	0.000109616
ENSG00000072042.12	RDH11	1722	2691	2235	1365	830	1290	1668.98	-1.03143	0.104554	-9.86502	5.9e-23	1.15e-21
ENSG00000072062.13	PRKACA	5359	7749	5004	7366	4316	6681	5918.16	-0.0750194	0.0731198	-1.02598	0.304902	0.441637
ENSG00000072071.16	ADGRL1	2983	4685	3390	5418	3122	5087	3986.88	0.202765	0.0712192	2.84706	0.00441256	0.0119261
ENSG00000072080.10	SPP2	5	5	0	7	1	2	3.07586	-0.170818	1.15152	-0.148341	0.882074	0.929023
ENSG00000072110.13	ACTN1	12600	17460	9786	10328	6059	9411	10712.3	-0.718571	0.117037	-6.13971	8.27e-10	6.1e-09
ENSG00000072121.15	ZFYVE26	2007	3066	1724	5835	3473	5180	3409.66	1.01048	0.103759	9.73875	2.06e-22	3.89e-21
ENSG00000072133.10	RPS6KA6	0	0	0	0	0	2	0.288291	1.67889	4.04364	0.415193	0.678	NA
ENSG00000072134.15	EPN2	2202	3456	2123	3805	2310	3610	2826.14	0.23763	0.0832284	2.85515	0.00430166	0.011656
ENSG00000072135.12	PTPN18	950	1477	1128	1585	913	1469	1218.67	0.0569422	0.0855518	0.665587	0.505675	0.640013
ENSG00000072163.19	LIMS2	10	12	14	5	13	10	11.1994	-0.376867	0.612263	-0.615531	0.538204	0.66851
ENSG00000072182.12	ASIC4	0	4	1	4	1	3	1.89974	0.634527	1.29954	0.488272	0.625357	NA
ENSG00000072195.14	SPEG	7373	10275	7422	9977	5764	8744	8068.19	-0.137461	0.0607696	-2.262	0.0236974	0.053173
ENSG00000072201.13	LNX1	378	586	408	864	500	803	569.271	0.562332	0.0927182	6.06496	1.32e-09	9.57e-09
ENSG00000072210.18	ALDH3A2	3609	5511	3669	4154	2359	3810	3754.9	-0.406086	0.0669718	-6.06353	1.33e-09	9.64e-09
ENSG00000072274.12	TFRC	8696	12092	6563	12137	6901	10823	9243.78	0.0335153	0.124827	0.268493	0.78832	0.865213
ENSG00000072310.16	SREBF1	9615	14813	10435	10939	6032	9505	9979.74	-0.498259	0.0631379	-7.89159	2.98e-15	3.53e-14
ENSG00000072315.3	TRPC5	0	0	0	1	0	0	0.130204	0.87806	4.08047	0.215186	0.829622	NA
ENSG00000072364.12	AFF4	8003	12048	4868	12245	7892	11430	9103.89	0.283259	0.187971	1.50692	0.13183	0.226016
ENSG00000072401.14	UBE2D1	626	966	616	1176	659	1083	824.539	0.30568	0.0899195	3.39949	0.000675125	0.00218188
ENSG00000072415.8	MPP5	1047	1563	951	3126	1890	2989	1853	1.08012	0.0900318	11.9971	3.68e-33	1.18e-31
ENSG00000072422.16	RHOBTB1	2564	3620	2022	4794	3039	4527	3323.45	0.510207	0.11797	4.32488	1.53e-05	6.63e-05
ENSG00000072501.17	SMC1A	5501	7724	4322	3977	2373	3610	4497.99	-0.904859	0.116576	-7.76194	8.36e-15	9.56e-14
ENSG00000072506.12	HSD17B10	2092	3030	3142	2806	1651	2555	2510.84	-0.356451	0.148777	-2.39587	0.0165808	0.0388813
ENSG00000072518.20	MARK2	2517	3751	2170	4626	2599	4254	3200.52	0.350336	0.100784	3.47609	0.000508785	0.00169108
ENSG00000072571.19	HMMR	1457	1958	1324	517	323	503	1010.27	-1.91695	0.098361	-19.4889	1.36e-84	1.97e-82
ENSG00000072609.17	CHFR	1969	2825	1797	3921	2278	3390	2610.6	0.446735	0.08232	5.42681	5.74e-08	3.48e-07
ENSG00000072657.8	TRHDE	11	21	10	22	19	22	17.1249	0.537905	0.428938	1.25404	0.209827	0.330527
ENSG00000072682.18	P4HA2	1474	2415	1868	2632	1505	2482	2000.97	0.100619	0.0957894	1.05042	0.293523	0.4287
ENSG00000072694.20	FCGR2B	0	0	0	0	0	0	0	NA	NA	NA	NA	NA
ENSG00000072736.18	NFATC3	1900	3026	1807	2927	1645	2743	2262.3	0.028481	0.0922759	0.30865	0.757588	0.843408
ENSG00000072756.16	TRNT1	818	1247	827	1294	760	1198	994.149	0.0754027	0.0802927	0.939098	0.34768	0.487414
ENSG00000072778.19	ACADVL	12838	18605	15588	15402	9034	13677	13943.8	-0.410427	0.0875238	-4.68932	2.74e-06	1.34e-05
ENSG00000072786.12	STK10	2751	4121	2628	4561	2585	4028	3338.32	0.138882	0.0749489	1.85302	0.0638789	0.124048
ENSG00000072803.17	FBXW11	3443	5088	2977	2138	1207	1982	2752.85	-1.20535	0.101024	-11.9313	8.13e-33	2.56e-31
ENSG00000072818.11	ACAP1	1	7	5	15	0	8	5.18293	0.614336	1.01083	0.607751	0.543353	0.67294
ENSG00000072832.14	CRMP1	0	0	0	0	0	1	0.144145	0.87806	4.08047	0.215186	0.829622	NA
ENSG00000072840.12	EVC	1007	1576	768	2341	1504	2249	1517.61	0.796751	0.141979	5.61175	2e-08	1.28e-07
ENSG00000072849.10	DERL2	1543	2265	1603	2139	1292	1905	1749.76	-0.114357	0.0690718	-1.65563	0.0977967	0.177058
ENSG00000072858.10	SIDT1	5	11	2	8	7	7	6.44191	0.280336	0.713099	0.393123	0.694228	0.796269
ENSG00000072864.13	NDE1	1618	2393	1515	1727	1023	1544	1599.54	-0.454819	0.0826276	-5.50444	3.7e-08	2.3e-07
ENSG00000072952.18	MRVI1	1	6	3	10	4	13	5.63153	1.34322	0.788627	1.70324	0.0885229	0.163066
ENSG00000072954.6	TMEM38A	146	238	173	316	190	259	213.97	0.367944	0.136988	2.68596	0.00723208	0.0185589
ENSG00000072958.8	AP1M1	3494	5074	3674	5552	3212	5042	4224.08	0.071697	0.0591345	1.21244	0.225345	0.349238
ENSG00000073008.14	PVR	1628	2348	1443	1895	1075	1819	1654.99	-0.277291	0.0963241	-2.87873	0.00399286	0.0108997
ENSG00000073050.11	XRCC1	1286	1882	1447	993	547	830	1148.57	-1.06795	0.085847	-12.4402	1.58e-35	5.58e-34
ENSG00000073060.15	SCARB1	2592	3784	2723	3951	2252	3508	3051.36	-0.00815313	0.0619174	-0.131678	0.895239	0.937973
ENSG00000073067.13	CYP2W1	3	2	2	4	1	4	2.55531	0.180562	1.05302	0.171471	0.863854	0.916099
ENSG00000073111.13	MCM2	6396	8955	6016	2358	1402	2212	4530.05	-1.93759	0.0741675	-26.1245	1.92e-150	1.15e-147
ENSG00000073146.15	MOV10L1	18	19	18	45	27	34	26.2478	0.836176	0.349234	2.39431	0.0166515	0.0390232
ENSG00000073150.13	PANX2	640	1015	781	1449	824	1210	955.525	0.417187	0.0954308	4.37162	1.23e-05	5.45e-05
ENSG00000073169.13	SELO	721	1121	944	1425	762	1229	1002.22	0.18114	0.111045	1.63124	0.10284	0.184493
ENSG00000073282.12	TP63	74	142	71	50	40	42	68.4277	-1.16322	0.256059	-4.54278	5.55e-06	2.59e-05
ENSG00000073331.17	ALPK1	685	1098	608	1096	680	975	831.004	0.12862	0.115035	1.11809	0.263526	0.394237
ENSG00000073350.13	LLGL2	398	589	434	1154	704	1018	692.646	0.923027	0.0899457	10.2621	1.04e-24	2.3e-23
ENSG00000073417.14	PDE8A	1935	2949	1717	2998	1750	2745	2274.81	0.0956103	0.096615	0.989601	0.322369	0.459679
ENSG00000073464.11	CLCN4	416	579	350	1150	694	1010	675.114	0.994834	0.108684	9.15348	5.51e-20	9.04e-19
ENSG00000073536.17	NLE1	918	1250	864	1192	595	1056	950.757	-0.212204	0.100677	-2.10777	0.0350511	0.0744164
ENSG00000073578.16	SDHA	4836	7395	5848	6449	3807	5836	5572.51	-0.268337	0.0809214	-3.31602	0.000913081	0.00286435
ENSG00000073584.18	SMARCE1	2275	3386	2596	4571	2713	4229	3198.94	0.379105	0.0712433	5.32126	1.03e-07	6.04e-07
ENSG00000073598.5	FNDC8	1	0	0	1	1	2	0.83783	1.79548	1.95224	0.919701	0.357729	NA
ENSG00000073605.18	GSDMB	388	568	454	813	468	670	544.573	0.366007	0.10424	3.5112	0.000446095	0.0015018
ENSG00000073614.12	KDM5A	2284	3334	1820	4623	2848	4355	3102.4	0.587933	0.117661	4.99683	5.83e-07	3.11e-06
ENSG00000073670.13	ADAM11	30	77	36	38	16	34	36.4099	-0.776948	0.334512	-2.32263	0.0201991	0.0461808
ENSG00000073711.10	PPP2R3A	1159	1759	866	2551	1672	2471	1687.23	0.75668	0.143159	5.28559	1.25e-07	7.26e-07
ENSG00000073712.14	FERMT2	2281	3327	1908	2580	1477	2329	2254.42	-0.326641	0.105936	-3.08336	0.00204675	0.00595772
ENSG00000073734.8	ABCB11	138	185	84	196	141	161	147.867	0.231688	0.223062	1.03867	0.298957	0.434807
ENSG00000073737.16	DHRS9	1	5	4	4	4	6	3.89598	0.441535	0.881738	0.500755	0.616543	0.734842
ENSG00000073754.5	CD5L	0	0	0	0	0	0	0	NA	NA	NA	NA	NA
ENSG00000073756.11	PTGS2	91	143	59	103	54	100	88.0214	-0.275502	0.241765	-1.13954	0.254477	0.384342
ENSG00000073792.15	IGF2BP2	5896	8997	5684	9581	5688	8549	7182.05	0.123538	0.0731477	1.68888	0.091242	0.167218
ENSG00000073803.13	MAP3K13	514	799	534	1123	625	1084	750.352	0.516148	0.0938667	5.49874	3.83e-08	2.37e-07
ENSG00000073849.14	ST6GAL1	336	538	337	613	332	552	434.953	0.209192	0.108179	1.93377	0.0531419	0.106189
ENSG00000073861.2	TBX21	0	0	0	0	0	0	0	NA	NA	NA	NA	NA
ENSG00000073910.19	FRY	58	96	58	254	130	231	130.496	1.43398	0.176154	8.14048	3.94e-16	4.94e-15
ENSG00000073921.17	PICALM	8134	12292	7693	14325	8354	13287	10336.3	0.263426	0.0757674	3.47678	0.000507475	0.00168702
ENSG00000073969.18	NSF	2667	4085	2752	4963	2932	4585	3550.18	0.300094	0.0641299	4.67947	2.88e-06	1.4e-05
ENSG00000074047.21	GLI2	0	0	0	0	0	0	0	NA	NA	NA	NA	NA
ENSG00000074054.17	CLASP1	3091	4320	2293	5226	3158	4576	3661.79	0.334806	0.131408	2.54784	0.0108393	0.0265899
ENSG00000074071.14	MRPS34	2431	3348	3010	3366	1813	2843	2745.72	-0.254892	0.108108	-2.35775	0.018386	0.0425346
ENSG00000074181.8	NOTCH3	14	19	9	17	14	9	13.6219	-0.118782	0.503915	-0.235718	0.813652	0.881688
ENSG00000074201.8	CLNS1A	2794	4082	3327	793	488	730	2040.85	-2.44408	0.0929549	-26.2932	2.29e-152	1.46e-149
ENSG00000074211.13	PPP2R2C	0	0	1	0	0	0	0.188553	-1.04549	4.08047	-0.256219	0.797782	NA
ENSG00000074219.13	TEAD2	1179	1766	1313	2746	1626	2489	1794.14	0.590168	0.0710583	8.3054	9.95e-17	1.31e-15
ENSG00000074266.18	EED	1337	1966	1633	1718	844	1535	1467.02	-0.396167	0.111266	-3.56054	0.000370093	0.00126579
ENSG00000074276.10	CDHR2	1	0	0	1	0	1	0.471216	0.694961	2.51848	0.275944	0.782591	NA
ENSG00000074317.10	SNCB	0	0	0	0	0	0	0	NA	NA	NA	NA	NA
ENSG00000074319.12	TSG101	2012	3091	2403	2609	1493	2239	2257.56	-0.344485	0.0830927	-4.14579	3.39e-05	0.00013956
ENSG00000074356.16	NCBP3	2212	3104	1958	3391	2000	3148	2560.41	0.135277	0.0871957	1.55142	0.120802	0.210683
ENSG00000074370.17	ATP2A3	189	287	207	1176	709	1068	579.455	2.01769	0.100081	20.1605	2.18e-90	3.74e-88
ENSG00000074410.13	CA12	3972	6361	3940	2217	1304	2121	3260.88	-1.42608	0.0838426	-17.0091	7.04e-65	5.51e-63
ENSG00000074416.13	MGLL	130	154	94	76	42	75	93.9824	-1.08067	0.214263	-5.04365	4.57e-07	2.48e-06
ENSG00000074527.11	NTN4	1667	2381	1491	7135	4332	6618	3774.74	1.61651	0.0843361	19.1675	6.92e-82	8.93e-80
ENSG00000074582.12	BCS1L	960	1344	1173	1085	632	996	1015.52	-0.470333	0.105133	-4.47368	7.69e-06	3.5e-05
ENSG00000074590.13	NUAK1	1576	2384	1403	3452	2065	3192	2262.92	0.613827	0.0943235	6.50768	7.63e-11	6.25e-10
ENSG00000074603.18	DPP8	2195	3194	1589	3194	1819	2886	2395.85	0.0927582	0.141875	0.653804	0.513238	0.646868
ENSG00000074621.13	SLC24A1	557	884	529	838	462	720	643.414	-0.0553797	0.103746	-0.533802	0.593478	0.715931
ENSG00000074657.13	ZNF532	2775	4189	1982	4412	2513	4073	3201.42	0.216274	0.149694	1.44478	0.14852	0.249453
ENSG00000074660.15	SCARF1	9	33	24	35	22	30	24.4905	0.338703	0.398731	0.849451	0.39563	0.536494
ENSG00000074695.5	LMAN1	1356	1863	1020	2952	1695	2675	1855.71	0.694495	0.12627	5.50007	3.8e-08	2.35e-07
ENSG00000074696.12	HACD3	5867	8733	5866	8619	5058	8120	6848.07	-0.0052019	0.0634754	-0.0819514	0.934685	0.96225
ENSG00000074706.13	IPCEF1	13	30	12	22	25	37	22.5975	0.595485	0.428174	1.39075	0.1643	0.271229
ENSG00000074755.14	ZZEF1	3070	4236	2077	8009	4893	6883	4686.56	0.99849	0.153407	6.50875	7.58e-11	6.21e-10
ENSG00000074771.3	NOX3	0	0	0	0	0	0	0	NA	NA	NA	NA	NA
ENSG00000074800.13	ENO1	85734	136348	117144	112901	66333	103835	101643	-0.365127	0.109357	-3.33885	0.000841246	0.00265954
ENSG00000074803.17	SLC12A1	0	0	0	0	0	0	0	NA	NA	NA	NA	NA
ENSG00000074842.7	MYDGF	2675	3868	4068	3437	1943	3071	3133.89	-0.453514	0.152205	-2.97963	0.00288594	0.00812789
ENSG00000074855.10	ANO8	1595	2309	1356	2427	1351	2085	1795.88	0.061418	0.102814	0.597369	0.550261	0.679011
ENSG00000074935.13	TUBE1	219	279	175	409	232	399	275.84	0.520916	0.138833	3.7521	0.000175357	0.000636587
ENSG00000074964.16	ARHGEF10L	1321	1955	1424	2381	1406	2185	1728.04	0.246934	0.0685889	3.60021	0.000317964	0.00110031
ENSG00000074966.10	TXK	10	17	11	61	47	67	34.3747	2.13039	0.346822	6.14262	8.12e-10	5.99e-09
ENSG00000075035.9	WSCD2	0	0	0	0	0	0	0	NA	NA	NA	NA	NA
ENSG00000075043.18	KCNQ2	0	0	0	0	0	0	0	NA	NA	NA	NA	NA
ENSG00000075073.14	TACR2	1	1	0	0	0	1	0.47488	-0.94054	2.52371	-0.372681	0.709386	NA
ENSG00000075089.9	ACTR6	999	1561	1267	1712	963	1526	1301.65	0.0287589	0.0983231	0.292494	0.769909	0.852552
ENSG00000075131.9	TIPIN	620	903	682	570	309	518	589.159	-0.766945	0.0956754	-8.01612	1.09e-15	1.33e-14
ENSG00000075142.13	SRI	1578	2145	1963	2015	1078	1809	1730.87	-0.341421	0.113428	-3.01002	0.00261226	0.00743053
ENSG00000075151.20	EIF4G3	5709	8149	4490	7639	4622	7102	6108	-0.00719647	0.117264	-0.0613697	0.951065	0.97209
ENSG00000075188.8	NUP37	1189	1795	1519	1850	1081	1629	1476.96	-0.0867008	0.10197	-0.850257	0.395182	0.536056
ENSG00000075213.10	SEMA3A	8448	11759	7302	4915	2879	4497	6542.76	-1.25845	0.0907167	-13.8724	9.32e-44	4.44e-42
ENSG00000075218.18	GTSE1	1652	2126	1538	711	420	632	1176.93	-1.6988	0.093271	-18.2136	4.03e-74	4.03e-72
ENSG00000075223.13	SEMA3C	17585	25665	12684	18067	10630	17157	16479.6	-0.369543	0.141782	-2.60642	0.00914931	0.0229273
ENSG00000075234.16	TTC38	1008	1580	947	1649	967	1592	1247.82	0.16275	0.0955701	1.70293	0.0885804	0.163125
ENSG00000075239.13	ACAT1	1579	2461	2219	4211	2636	4173	2794.93	0.713858	0.123711	5.77039	7.91e-09	5.28e-08
ENSG00000075240.16	GRAMD4	787	1141	708	1682	973	1557	1101.07	0.580424	0.0918835	6.31696	2.67e-10	2.07e-09
ENSG00000075275.16	CELSR1	519	790	394	906	523	799	631.707	0.306364	0.142284	2.15318	0.0313044	0.0675433
ENSG00000075290.7	WNT8B	1	0	0	0	0	0	0.196867	-1.04549	4.08047	-0.256219	0.797782	NA
ENSG00000075292.18	ZNF638	5507	8175	5126	7907	4798	7318	6296.82	0.00270743	0.0780631	0.0346825	0.972333	0.98424
ENSG00000075303.12	SLC25A40	558	813	505	607	348	546	549.062	-0.417055	0.103476	-4.03045	5.57e-05	0.000220819
ENSG00000075336.11	TIMM21	807	1195	940	841	536	854	847.928	-0.496293	0.0978055	-5.07429	3.89e-07	2.13e-06
ENSG00000075340.22	ADD2	1974	2675	1773	2532	1512	2296	2078.02	-0.116753	0.0843578	-1.38402	0.166351	0.273876
ENSG00000075388.3	FGF4	0	0	0	0	0	0	0	NA	NA	NA	NA	NA
ENSG00000075391.16	RASAL2	1631	2284	935	2576	1600	2392	1839.29	0.366961	0.194611	1.88562	0.0593464	0.116598
ENSG00000075399.13	VPS9D1	1246	1801	1541	2247	1335	1974	1651.06	0.170536	0.0987587	1.72679	0.0842047	0.15647
ENSG00000075407.18	ZNF37A	980	1514	667	1843	1074	1622	1234.07	0.449824	0.166469	2.70215	0.00688933	0.0177725
ENSG00000075413.17	MARK3	2462	3560	2538	4035	2337	3698	3018.13	0.132988	0.0620597	2.1429	0.0321213	0.069033
ENSG00000075415.12	SLC25A3	14896	20763	18260	18344	10741	16451	16304.3	-0.356652	0.0966994	-3.68826	0.000225794	0.00080036
ENSG00000075420.12	FNDC3B	5236	7539	3378	2271	1408	2106	3589.45	-1.55306	0.169794	-9.14672	5.87e-20	9.59e-19
ENSG00000075426.11	FOSL2	8442	11660	6237	8458	5114	7867	7771.81	-0.383222	0.130067	-2.94635	0.00321549	0.0089465
ENSG00000075429.8	CACNG5	0	0	0	0	0	0	0	NA	NA	NA	NA	NA
ENSG00000075461.5	CACNG4	2493	3624	2475	3851	2203	3404	2924.78	0.0392155	0.065229	0.601198	0.547708	0.67664
ENSG00000075539.13	FRYL	1696	2400	1144	3831	2558	3537	2448.6	0.856544	0.160003	5.35331	8.64e-08	5.11e-07
ENSG00000075568.16	TMEM131	2816	3968	1913	5194	3134	4701	3497.39	0.503753	0.153134	3.28961	0.00100325	0.00312004
ENSG00000075618.17	FSCN1	5293	7962	5793	3491	1979	3036	4532.59	-1.26375	0.063814	-19.8036	2.77e-87	4.37e-85
ENSG00000075624.13	ACTB	172474	233745	182039	133335	78199	123437	152120	-0.921982	0.0670064	-13.7596	4.46e-43	2.05e-41
ENSG00000075643.5	MOCOS	707	1139	680	986	574	990	818.658	-0.0753897	0.106155	-0.710186	0.477589	0.614239
ENSG00000075651.15	PLD1	485	728	422	851	473	723	592.754	0.231631	0.112511	2.05874	0.039519	0.0823726
ENSG00000075673.11	ATP12A	0	0	0	1	0	1	0.274349	1.63748	3.36834	0.486138	0.626869	NA
ENSG00000075702.16	WDR62	874	1219	845	594	350	497	721.419	-1.1257	0.0934673	-12.0438	2.09e-33	6.87e-32
ENSG00000075711.20	DLG1	4277	6010	3342	7180	4311	6634	5126.87	0.323915	0.117235	2.76296	0.00572793	0.0150343
ENSG00000075785.12	RAB7A	11590	17514	11633	20353	11827	18921	14828.2	0.231772	0.062131	3.73038	0.000191189	0.000688043
ENSG00000075790.10	BCAP29	2766	4039	2824	3171	1839	2950	2864.92	-0.374815	0.0640192	-5.85473	4.78e-09	3.27e-08
ENSG00000075826.16	SEC31B	778	1164	747	1398	808	1134	975.074	0.221924	0.0932103	2.38089	0.0172707	0.0402777
ENSG00000075856.11	SART3	3468	5115	3729	4128	2259	3717	3646.41	-0.392839	0.0672682	-5.8399	5.22e-09	3.55e-08
ENSG00000075884.12	ARHGAP15	22	25	25	12	9	13	17.8301	-1.19203	0.42733	-2.78949	0.00527908	0.0139849
ENSG00000075886.10	TUBA3D	0	0	0	0	0	0	0	NA	NA	NA	NA	NA
ENSG00000075891.21	PAX2	0	0	0	0	0	0	0	NA	NA	NA	NA	NA
ENSG00000075914.12	EXOSC7	1183	1726	1454	1565	867	1397	1336.13	-0.301856	0.0987159	-3.05782	0.00222952	0.00643482
ENSG00000075945.12	KIFAP3	2862	4782	3394	11181	6692	10352	6280.3	1.26647	0.0791255	16.0058	1.16e-57	8.17e-56
ENSG00000075975.15	MKRN2	1544	2405	1628	2530	1433	2373	1923.15	0.0862516	0.0741697	1.16289	0.244872	0.37276
ENSG00000076003.4	MCM6	3763	5309	3905	1714	976	1619	2861.48	-1.69775	0.0708417	-23.9654	6.38e-127	2.54e-124
ENSG00000076043.9	REXO2	640	880	760	978	530	817	750.113	-0.0893369	0.108236	-0.825387	0.409152	0.549266
ENSG00000076053.10	RBM7	874	1404	926	1265	810	1207	1053.5	-0.0466546	0.087315	-0.534325	0.593117	0.715724
ENSG00000076067.11	RBMS2	1510	2136	1311	2773	1736	2599	1952.3	0.433132	0.0954739	4.53665	5.72e-06	2.66e-05
ENSG00000076108.11	BAZ2A	7227	10661	5419	15510	9561	13820	10010.3	0.664737	0.133915	4.96386	6.91e-07	3.66e-06
ENSG00000076201.14	PTPN23	3573	4812	2572	7054	4107	6070	4539.63	0.562772	0.135224	4.16179	3.16e-05	0.000130961
ENSG00000076242.14	MLH1	1805	2621	1832	1105	577	945	1460.1	-1.36083	0.0809494	-16.8109	2.03e-63	1.54e-61
ENSG00000076248.10	UNG	2302	3392	2484	3853	2281	3566	2898.78	0.147076	0.0636607	2.31031	0.0208709	0.0475572
ENSG00000076258.9	FMO4	292	411	273	435	250	395	333.173	0.0461982	0.111854	0.413021	0.679591	0.783717
ENSG00000076321.10	KLHL20	1165	1821	1004	2169	1295	2076	1532.18	0.391548	0.111155	3.52253	0.000427454	0.00144362
ENSG00000076344.15	RGS11	7	9	5	13	9	9	8.51781	0.483027	0.586766	0.823203	0.410393	0.550588
ENSG00000076351.12	SLC46A1	606	870	473	977	619	921	722.627	0.289044	0.129036	2.24002	0.0250897	0.055916
ENSG00000076356.6	PLXNA2	545	844	448	1179	735	999	765.774	0.593703	0.129445	4.58653	4.51e-06	2.13e-05
ENSG00000076382.16	SPAG5	3625	4790	3478	1696	908	1537	2655.03	-1.63922	0.0844379	-19.4133	5.96e-84	8.43e-82
ENSG00000076513.16	ANKRD13A	1986	3156	1895	3661	2146	3271	2596.36	0.283016	0.0866976	3.2644	0.00109695	0.00338169
ENSG00000076554.15	TPD52	1963	3030	2253	1414	837	1358	1782.94	-1.10392	0.0796389	-13.8616	1.08e-43	5.13e-42
ENSG00000076555.15	ACACB	829	1296	714	1900	1134	1771	1226.27	0.677726	0.111002	6.10555	1.02e-09	7.51e-09
ENSG00000076604.14	TRAF4	4524	6638	5415	5599	3103	4991	4939.01	-0.388204	0.0852202	-4.55531	5.23e-06	2.45e-05
ENSG00000076641.4	PAG1	227	341	163	207	111	179	198.52	-0.645049	0.181527	-3.55346	0.000380197	0.00129826
ENSG00000076650.6	GPATCH1	584	777	546	999	605	897	715.901	0.291693	0.0926565	3.14811	0.0016433	0.00487399
ENSG00000076662.9	ICAM3	131	192	135	184	96	141	142.586	-0.225544	0.157439	-1.43258	0.151978	0.25425
ENSG00000076685.18	NT5C2	3637	5344	3440	5895	3476	5447	4406.03	0.161005	0.0729947	2.20571	0.0274044	0.0601895
ENSG00000076706.15	MCAM	3848	5795	3686	3645	2134	3511	3683.75	-0.614544	0.078808	-7.79798	6.29e-15	7.27e-14
ENSG00000076716.8	GPC4	10175	14482	9455	8700	5127	7913	9138.55	-0.745765	0.0725109	-10.2849	8.25e-25	1.82e-23
ENSG00000076770.14	MBNL3	35	50	13	35	20	31	29.5099	-0.259444	0.403446	-0.64307	0.520179	0.652573
ENSG00000076826.9	CAMSAP3	9	16	14	21	13	23	15.4951	0.448949	0.436606	1.02827	0.303822	0.440441
ENSG00000076864.19	RAP1GAP	12	16	6	15	17	15	13.5328	0.440919	0.513995	0.857828	0.390988	0.531949
ENSG00000076924.11	XAB2	2564	3914	2971	4197	2412	3774	3215.98	0.0344931	0.0727248	0.474297	0.635288	0.750518
ENSG00000076928.17	ARHGEF1	3353	4948	3312	5876	3522	5089	4229.13	0.228549	0.0688794	3.3181	0.000906308	0.0028445
ENSG00000076944.15	STXBP2	8	13	9	10	10	10	9.98037	-0.0559498	0.541918	-0.103244	0.917769	0.951375
ENSG00000076984.17	MAP2K7	1976	2932	2224	4543	2644	4031	2961.62	0.552429	0.0689685	8.00988	1.15e-15	1.39e-14
ENSG00000077009.13	NMRK2	0	0	0	0	0	0	0	NA	NA	NA	NA	NA
ENSG00000077044.10	DGKD	2316	3613	2233	6559	3788	5802	3893.69	0.895781	0.078835	11.3627	6.41e-30	1.81e-28
ENSG00000077063.10	CTTNBP2	0	0	0	0	0	0	0	NA	NA	NA	NA	NA
ENSG00000077080.9	ACTL6B	1	0	1	0	0	0	0.38542	-2.08024	3.05658	-0.680576	0.49614	NA
ENSG00000077092.18	RARB	3506	5151	3292	4101	2464	3992	3658.04	-0.271518	0.0799788	-3.39487	0.000686611	0.00221467
ENSG00000077097.14	TOP2B	5669	8405	5478	10344	6316	9560	7404.06	0.334645	0.0689029	4.85676	1.19e-06	6.12e-06
ENSG00000077147.14	TM9SF3	9614	14758	9163	16912	9930	15348	12219.5	0.242987	0.0756857	3.21048	0.00132516	0.0040133
ENSG00000077150.18	NFKB2	1009	1526	1136	1632	937	1457	1248.08	0.0325217	0.0769119	0.422843	0.67241	0.778633
ENSG00000077152.9	UBE2T	1692	2464	1931	646	370	619	1282.7	-2.00379	0.0901897	-22.2175	2.33e-109	5.92e-107
ENSG00000077157.21	PPP1R12B	763	1081	495	1593	1014	1510	1038.91	0.743555	0.168545	4.41162	1.03e-05	4.58e-05
ENSG00000077232.16	DNAJC10	4942	7135	4345	3978	2349	3789	4334.02	-0.792071	0.0917467	-8.63324	5.96e-18	8.5e-17
ENSG00000077235.17	GTF3C1	3979	5560	3406	6774	4150	5944	4831.89	0.294584	0.0961083	3.06512	0.0021758	0.00629595
ENSG00000077238.13	IL4R	36	75	54	125	82	111	77.8271	0.871115	0.220223	3.9556	7.63e-05	0.000295633
ENSG00000077254.14	USP33	4687	7312	4137	10094	5926	9289	6653.19	0.566263	0.0995159	5.69017	1.27e-08	8.28e-08
ENSG00000077264.14	PAK3	102	123	56	65	24	41	66.8176	-1.23926	0.303053	-4.08924	4.33e-05	0.000174633
ENSG00000077274.8	CAPN6	64	120	66	157	99	149	105.052	0.621376	0.188769	3.29174	0.000995711	0.00310004
ENSG00000077279.17	DCX	4	3	1	4	6	3	3.66568	0.683291	0.967277	0.706407	0.479935	0.616382
ENSG00000077312.8	SNRPA	2984	4227	3556	2906	1759	2628	2972.31	-0.667105	0.0903129	-7.3866	1.51e-13	1.57e-12
ENSG00000077327.15	SPAG6	0	0	0	2	1	2	0.771167	3.04168	2.05805	1.47794	0.139424	NA
ENSG00000077348.8	EXOSC5	260	397	404	380	211	338	325.646	-0.311301	0.16925	-1.8393	0.0658708	0.127295
ENSG00000077380.15	DYNC1I2	4092	6190	4562	3868	2302	3701	4043.63	-0.687075	0.0683823	-10.0476	9.42e-24	1.96e-22
ENSG00000077420.15	APBB1IP	0	3	1	4	3	2	2.06667	1.18887	1.26797	0.937621	0.348439	NA
ENSG00000077454.15	LRCH4	379	616	331	562	321	509	437.443	-0.0131344	0.128569	-0.102158	0.918631	0.951675
ENSG00000077458.12	FAM76B	883	1380	772	1254	772	1189	1010.54	0.00423878	0.111059	0.0381669	0.969555	0.98226
ENSG00000077463.14	SIRT6	771	993	979	1428	766	1181	995.886	0.16874	0.13236	1.27485	0.202361	0.321041
ENSG00000077498.8	TYR	0	0	0	0	0	0	0	NA	NA	NA	NA	NA
ENSG00000077514.8	POLD3	1712	2414	1473	1393	842	1247	1486.37	-0.775138	0.0992444	-7.8104	5.7e-15	6.61e-14
ENSG00000077522.12	ACTN2	0	7	5	1	0	3	2.44248	-1.67391	1.40279	-1.19327	0.232763	0.358119
ENSG00000077549.17	CAPZB	7822	11698	10129	11234	6627	10485	9464.1	-0.173064	0.101785	-1.70028	0.0890782	0.163854
ENSG00000077585.13	GPR137B	709	993	649	1466	941	1494	1010.45	0.639566	0.0972222	6.57839	4.76e-11	3.97e-10
ENSG00000077616.10	NAALAD2	0	1	1	3	2	1	1.30211	1.53826	1.60221	0.960086	0.337012	NA
ENSG00000077684.15	JADE1	1545	2317	1559	1853	1186	1749	1665.51	-0.264713	0.0772161	-3.42821	0.000607584	0.00198559
ENSG00000077713.18	SLC25A43	1025	1632	936	330	192	276	722.212	-2.25236	0.120214	-18.7363	2.51e-78	2.86e-76
ENSG00000077721.15	UBE2A	3830	5494	4069	6659	3857	6077	4857.75	0.205359	0.0604735	3.39586	0.00068414	0.00220782
ENSG00000077782.19	FGFR1	5299	7814	4813	5991	3434	5382	5316.54	-0.369482	0.0832973	-4.43571	9.18e-06	4.13e-05
ENSG00000077800.11	FKBP6	0	0	0	2	0	0	0.260408	1.58005	4.04936	0.390197	0.696391	NA
ENSG00000077935.16	SMC1B	0	0	0	0	0	0	0	NA	NA	NA	NA	NA
ENSG00000077942.18	FBLN1	3667	5629	4441	2768	1543	2505	3377.57	-1.11835	0.0855301	-13.0755	4.54e-39	1.83e-37
ENSG00000077943.7	ITGA8	0	0	0	0	0	0	0	NA	NA	NA	NA	NA
ENSG00000077984.5	CST7	0	0	0	0	0	0	0	NA	NA	NA	NA	NA
ENSG00000078018.19	MAP2	5615	8004	3333	3825	2567	3552	4386.44	-0.827616	0.190488	-4.34471	1.39e-05	6.11e-05
ENSG00000078043.15	PIAS2	1594	2347	1466	2873	1592	2623	2010.75	0.290949	0.0864157	3.36685	0.000760314	0.00242698
ENSG00000078053.16	AMPH	1354	2079	1294	1359	800	1252	1324.25	-0.560233	0.0859125	-6.52098	6.98e-11	5.74e-10
ENSG00000078061.12	ARAF	2077	3199	2412	4108	2400	3713	2895.94	0.31216	0.0729951	4.27646	1.9e-05	8.15e-05
ENSG00000078070.12	MCCC1	1163	1794	1273	2477	1363	2286	1664.4	0.430663	0.0769604	5.5959	2.19e-08	1.4e-07
ENSG00000078081.7	LAMP3	201	423	275	497	271	486	343.103	0.394791	0.153963	2.56419	0.0103417	0.0255366
ENSG00000078098.13	FAP	34	40	30	87	52	79	51.9883	0.96232	0.249321	3.85976	0.000113496	0.000425695
ENSG00000078114.18	NEBL	630	1020	617	1749	1093	1681	1090.1	0.916543	0.095216	9.62594	6.21e-22	1.14e-20
ENSG00000078124.11	ACER3	1841	2639	1684	1166	736	1154	1515.13	-1.10168	0.0917597	-12.0061	3.3e-33	1.07e-31
ENSG00000078140.13	UBE2K	2820	4362	2946	2915	1776	2860	2881.48	-0.514328	0.0726671	-7.07786	1.46e-12	1.4e-11
ENSG00000078142.11	PIK3C3	1437	2245	1362	2642	1556	2341	1867.84	0.288973	0.0867846	3.32977	0.000869167	0.00273738
ENSG00000078177.13	N4BP2	314	442	175	281	210	259	274.622	-0.35803	0.229784	-1.55812	0.119206	0.208313
ENSG00000078237.6	TIGAR	365	531	415	508	276	516	423.113	-0.125865	0.117912	-1.06745	0.285767	0.419941
ENSG00000078246.16	TULP3	435	620	435	2026	1191	1857	1047.09	1.66847	0.0811884	20.5505	7.61e-94	1.38e-91
ENSG00000078269.13	SYNJ2	1032	1439	767	1358	827	1209	1075.49	-0.0154563	0.134722	-0.114727	0.908661	0.945656
ENSG00000078295.16	ADCY2	1	2	1	5	0	0	1.30418	0.0820871	1.69942	0.048303	0.961475	NA
ENSG00000078304.19	PPP2R5C	2393	3730	2572	4622	2749	4305	3289.3	0.332868	0.0655235	5.08014	3.77e-07	2.07e-06
ENSG00000078328.19	RBFOX1	0	0	0	0	0	0	0	NA	NA	NA	NA	NA
ENSG00000078369.17	GNB1	15660	22814	15407	14424	8570	13200	14729.4	-0.668985	0.0600116	-11.1476	7.36e-29	1.95e-27
ENSG00000078399.16	HOXA9	29	45	45	65	29	52	42.6285	0.167586	0.286146	0.585666	0.5581	0.685994
ENSG00000078401.6	EDN1	21	40	22	28	23	22	25.5708	-0.233507	0.358108	-0.652059	0.514363	0.647703
ENSG00000078403.16	MLLT10	1536	2262	1122	3079	1838	2819	2032.89	0.573622	0.140754	4.07535	4.59e-05	0.00018458
ENSG00000078487.17	ZCWPW1	114	182	138	110	61	77	111.819	-0.903957	0.186055	-4.85854	1.18e-06	6.08e-06
ENSG00000078549.14	ADCYAP1R1	0	1	0	0	0	0	0.133868	-1.04549	4.08047	-0.256219	0.797782	NA
ENSG00000078579.8	FGF20	6	10	1	5	2	5	4.52511	-0.575628	0.875581	-0.657424	0.510908	0.644853
ENSG00000078589.12	P2RY10	0	1	0	0	0	0	0.133868	-1.04549	4.08047	-0.256219	0.797782	NA
ENSG00000078596.10	ITM2A	0	0	0	0	0	0	0	NA	NA	NA	NA	NA
ENSG00000078618.20	NRDC	6960	10088	7068	12357	7233	11186	8883.8	0.253073	0.0555201	4.55822	5.16e-06	2.42e-05
ENSG00000078668.13	VDAC3	2604	3897	3252	3303	2001	3048	2962.08	-0.32563	0.0941544	-3.45847	0.000543262	0.0017966
ENSG00000078674.17	PCM1	3840	5942	3446	6340	3784	5906	4719.8	0.193892	0.0946839	2.04779	0.0405808	0.084273
ENSG00000078687.17	TNRC6C	746	1113	612	2184	1351	1923	1273.36	1.06574	0.116899	9.11678	7.74e-20	1.25e-18
ENSG00000078699.21	CBFA2T2	1362	1969	1107	2991	1766	2759	1920.46	0.671678	0.111454	6.02649	1.68e-09	1.21e-08
ENSG00000078725.12	BRINP1	0	0	0	0	0	0	0	NA	NA	NA	NA	NA
ENSG00000078747.13	ITCH	1535	2285	1322	1926	1088	1792	1608.47	-0.190927	0.104364	-1.82943	0.0673353	0.129653
ENSG00000078795.16	PKD2L2	2	4	2	4	2	3	2.7045	0.0848032	0.996219	0.085125	0.932162	0.96074
ENSG00000078804.12	TP53INP2	1577	2353	1419	2988	1751	2648	2053.29	0.376856	0.0901414	4.18072	2.91e-05	0.000121256
ENSG00000078808.16	SDF4	4697	6822	5315	6248	3670	5770	5301.78	-0.205992	0.0701989	-2.9344	0.00334191	0.00926582
ENSG00000078814.15	MYH7B	15	28	17	17	17	12	17.6319	-0.415199	0.441059	-0.94137	0.346516	0.486309
ENSG00000078898.6	BPIFB2	0	0	0	0	0	0	0	NA	NA	NA	NA	NA
ENSG00000078900.14	TP73	650	916	642	582	305	548	594.261	-0.733337	0.101018	-7.25949	3.89e-13	3.89e-12
ENSG00000078902.15	TOLLIP	1907	2979	2277	4580	2656	4000	2967.34	0.551296	0.0792945	6.95251	3.59e-12	3.32e-11
ENSG00000078967.12	UBE2D4	811	1136	813	1456	856	1374	1043.09	0.315148	0.0793403	3.97211	7.12e-05	0.000277771
ENSG00000079101.16	CLUL1	33	50	32	34	23	33	33.5242	-0.439438	0.296209	-1.48354	0.13793	0.234781
ENSG00000079102.16	RUNX1T1	0	0	0	0	0	0	0	NA	NA	NA	NA	NA
ENSG00000079112.9	CDH17	2	0	0	3	1	1	1.15096	1.07285	1.78122	0.602309	0.546969	NA
ENSG00000079134.11	THOC1	1547	2083	1651	2155	1301	1986	1750.99	-0.0624528	0.0798503	-0.782124	0.434142	0.573315
ENSG00000079150.17	FKBP7	145	222	166	259	144	203	184.584	0.085426	0.143025	0.59728	0.550321	0.679011
ENSG00000079156.16	OSBPL6	732	1046	713	1139	723	1102	886.565	0.159289	0.08687	1.83364	0.0667069	0.128653
ENSG00000079215.13	SLC1A3	5413	7968	3901	7318	4489	6859	5808.03	0.0356951	0.143481	0.248779	0.803532	0.874643
ENSG00000079246.15	XRCC5	17544	25844	19021	20160	11914	18908	18500.9	-0.392105	0.058107	-6.74797	1.5e-11	1.31e-10
ENSG00000079257.7	LXN	0	0	0	0	0	0	0	NA	NA	NA	NA	NA
ENSG00000079263.18	SP140	2	10	7	5	6	4	5.61469	-0.335241	0.776309	-0.43184	0.665857	0.773713
ENSG00000079277.19	MKNK1	1264	1817	1252	1917	1123	1735	1477.67	0.0417847	0.0718181	0.581813	0.560693	0.688074
ENSG00000079308.16	TNS1	1	0	1	1	0	0	0.515624	-1.0967	2.49151	-0.440173	0.659812	NA
ENSG00000079313.12	REXO1	1829	2789	1895	3859	2149	3536	2580.97	0.450518	0.0698907	6.44603	1.15e-10	9.24e-10
ENSG00000079332.14	SAR1A	4228	6886	5382	7690	4549	7146	5812.3	0.136247	0.0915949	1.4875	0.136883	0.233395
ENSG00000079335.18	CDC14A	168	269	145	135	62	114	144.227	-1.00409	0.181846	-5.52162	3.36e-08	2.1e-07
ENSG00000079337.15	RAPGEF3	43	68	83	49	26	48	52.3013	-0.787062	0.305375	-2.57736	0.00995573	0.0246793
ENSG00000079385.21	CEACAM1	153	286	153	293	156	304	213.93	0.259828	0.167161	1.55436	0.120099	0.209624
ENSG00000079387.13	SENP1	1419	2110	1151	1963	1133	1795	1545.23	-0.0238431	0.11749	-0.202938	0.839184	0.898873
ENSG00000079393.20	DUSP13	3	5	3	2	3	2	3.0417	-0.678903	0.979857	-0.69286	0.488398	0.624102
ENSG00000079432.7	CIC	5209	7369	4420	9981	5804	9005	6734.15	0.450617	0.0956421	4.7115	2.46e-06	1.21e-05
ENSG00000079435.9	LIPE	41	53	34	48	27	32	38.4464	-0.357263	0.289166	-1.2355	0.216646	0.33892
ENSG00000079459.12	FDFT1	2986	4424	3335	3807	2240	3419	3295.75	-0.282786	0.0669251	-4.22541	2.39e-05	0.000100892
ENSG00000079462.7	PAFAH1B3	893	1345	1253	1132	695	1068	1048.06	-0.37664	0.130265	-2.89134	0.00383604	0.0105017
ENSG00000079482.12	OPHN1	1050	1415	728	1663	1028	1518	1197.44	0.315261	0.147717	2.13423	0.0328243	0.0703379
ENSG00000079557.4	AFM	0	1	4	1	0	0	1.01828	-2.34421	2.11439	-1.10869	0.267564	NA
ENSG00000079616.12	KIF22	1968	2743	2284	1551	923	1432	1798.99	-0.949006	0.089687	-10.5813	3.64e-26	8.6e-25
ENSG00000079689.13	SCGN	0	0	0	0	0	0	0	NA	NA	NA	NA	NA
ENSG00000079691.17	LRRC16A	900	1315	705	1259	734	1230	990.663	0.0529718	0.129106	0.410296	0.681589	0.785325
ENSG00000079739.15	PGM1	5056	7928	5681	8074	4655	7231	6257	0.000511406	0.0648368	0.00788758	0.993707	0.996465
ENSG00000079785.14	DDX1	4939	7315	5645	2254	1390	2121	3924.39	-1.73177	0.07516	-23.0412	1.8e-117	5.65e-115
ENSG00000079805.16	DNM2	6384	9316	6379	8329	4930	7721	7000.87	-0.170283	0.0596998	-2.85232	0.00434017	0.0117437
ENSG00000079819.17	EPB41L2	4319	6251	3541	5127	3027	4659	4367.28	-0.226798	0.108065	-2.09871	0.0358424	0.0758181
ENSG00000079841.18	RIMS1	73	84	50	92	47	55	65.4066	-0.203106	0.26078	-0.778842	0.436073	0.574739
ENSG00000079931.14	MOXD1	1814	2759	1918	1691	1066	1640	1781.83	-0.651098	0.0745789	-8.73033	2.54e-18	3.72e-17
ENSG00000079950.13	STX7	1544	2399	1386	2325	1381	2264	1822.74	0.0780993	0.101479	0.769613	0.44153	0.580288
ENSG00000079974.17	RABL2B	482	718	441	912	585	812	640.095	0.412134	0.1053	3.91389	9.08e-05	0.000346982
ENSG00000079999.13	KEAP1	2439	3845	2831	3258	1825	2825	2766.09	-0.304733	0.0758784	-4.01607	5.92e-05	0.000233518
ENSG00000080007.7	DDX43	0	0	0	0	0	0	0	NA	NA	NA	NA	NA
ENSG00000080031.9	PTPRH	5	8	4	6	3	9	5.55542	-0.0207079	0.719453	-0.0287828	0.977038	0.987171
ENSG00000080166.15	DCT	5	6	5	15	5	10	7.23716	0.762986	0.642751	1.18706	0.235203	0.361261
ENSG00000080189.14	SLC35C2	1643	2440	2051	3345	1943	3040	2342.8	0.33362	0.0946523	3.52469	0.000423976	0.00143289
ENSG00000080200.9	CRYBG3	1418	2049	939	2459	1483	2215	1699.88	0.407439	0.163555	2.49115	0.0127331	0.0307264
ENSG00000080224.17	EPHA6	3	5	0	5	2	4	2.93248	0.38782	1.05758	0.366707	0.713838	0.811472
ENSG00000080293.9	SCTR	0	0	0	0	0	0	0	NA	NA	NA	NA	NA
ENSG00000080298.15	RFX3	1312	1832	903	3201	1946	2962	1950.46	0.921371	0.149505	6.16283	7.15e-10	5.31e-09
ENSG00000080345.17	RIF1	3900	5662	3017	3984	2418	3688	3682.87	-0.399588	0.124427	-3.21143	0.00132075	0.00400123
ENSG00000080371.5	RAB21	2720	4059	2870	2831	1584	2606	2716.63	-0.561876	0.0669083	-8.39769	4.55e-17	6.14e-16
ENSG00000080493.14	SLC4A4	0	0	0	1	1	0	0.352672	1.86431	3.13897	0.593925	0.552562	NA
ENSG00000080503.21	SMARCA2	4410	6727	4414	5562	3371	4940	4787.2	-0.251424	0.0686768	-3.66097	0.000251262	0.000885211
ENSG00000080511.3	RDH8	0	0	0	0	0	0	0	NA	NA	NA	NA	NA
ENSG00000080546.13	SESN1	263	401	259	245	145	257	255.495	-0.607872	0.130935	-4.64257	3.44e-06	1.66e-05
ENSG00000080561.13	MID2	151	234	83	401	227	383	234.622	1.0372	0.226817	4.57284	4.81e-06	2.27e-05
ENSG00000080572.12	PIH1D3	0	0	0	0	0	0	0	NA	NA	NA	NA	NA
ENSG00000080573.6	COL5A3	1	2	1	2	0	0	0.913563	-1.16095	1.86359	-0.622967	0.533306	NA
ENSG00000080603.16	SRCAP	246	311	135	509	245	396	293.377	0.62372	0.21459	2.90657	0.0036542	0.0100471
ENSG00000080608.9	PUM3	3171	4206	3536	3811	2133	3427	3318.75	-0.338931	0.0881563	-3.84466	0.00012072	0.000450842
ENSG00000080618.13	CPB2	0	0	0	0	0	0	0	NA	NA	NA	NA	NA
ENSG00000080644.15	CHRNA3	4	5	4	0	3	1	3.02257	-1.65855	1.15477	-1.43626	0.150928	0.252751
ENSG00000080709.14	KCNN2	0	2	0	3	1	3	1.31325	1.78296	1.66541	1.07058	0.284358	NA
ENSG00000080802.18	CNOT4	852	1230	708	1227	741	1160	957.701	0.0769642	0.111496	0.690288	0.490013	0.625477
ENSG00000080815.18	PSEN1	2346	3493	2246	1732	1051	1577	2039.58	-0.979774	0.0782461	-12.5217	5.68e-36	2.02e-34
ENSG00000080819.6	CPOX	513	758	503	1555	911	1390	902.804	1.02495	0.083328	12.3002	9.04e-35	3.11e-33
ENSG00000080822.16	CLDND1	2122	3326	2259	1038	551	969	1686.35	-1.69426	0.085397	-19.8398	1.35e-87	2.18e-85
ENSG00000080823.21	MOK	378	530	425	790	455	698	530.198	0.437243	0.099271	4.40454	1.06e-05	4.73e-05
ENSG00000080824.18	HSP90AA1	60902	82249	66800	67948	39973	64424	62621.7	-0.397284	0.0770771	-5.15437	2.54e-07	1.43e-06
ENSG00000080839.11	RBL1	906	1324	700	580	330	511	710.18	-1.13175	0.136573	-8.28674	1.16e-16	1.52e-15
ENSG00000080845.17	DLGAP4	2604	3791	2381	4220	2471	3688	3099.87	0.150199	0.0821156	1.82911	0.0673825	0.129718
ENSG00000080854.14	IGSF9B	3	2	1	6	2	1	2.41719	0.429331	1.15203	0.372672	0.709392	0.808273
ENSG00000080910.11	CFHR2	0	0	0	0	0	0	0	NA	NA	NA	NA	NA
ENSG00000080986.12	NDC80	2140	3039	2361	1126	633	1059	1713.37	-1.53027	0.0818187	-18.7032	4.66e-78	5.27e-76
ENSG00000081014.10	AP4E1	1130	1648	836	2153	1355	2014	1472.79	0.536598	0.138765	3.86697	0.000110197	0.000414788
ENSG00000081019.13	RSBN1	807	1320	762	1642	919	1529	1117.9	0.41286	0.10331	3.99632	6.43e-05	0.000252249
ENSG00000081026.18	MAGI3	1935	2751	1322	3188	1971	2830	2259.98	0.336726	0.154625	2.1777	0.0294283	0.0639433
ENSG00000081041.8	CXCL2	62	71	77	82	36	76	65.8696	-0.263269	0.251971	-1.04484	0.296098	0.431536
ENSG00000081051.7	AFP	25	46	32	38	13	26	28.7009	-0.538569	0.340634	-1.58108	0.11386	0.200623
ENSG00000081052.11	COL4A4	152	239	100	380	245	333	232.756	0.90362	0.193578	4.66799	3.04e-06	1.48e-05
ENSG00000081059.19	TCF7	71	107	65	73	38	54	66.2999	-0.655247	0.22335	-2.93372	0.00334921	0.00928473
ENSG00000081087.14	OSTM1	1876	2851	1924	3619	2126	3450	2555.23	0.3718	0.0696757	5.33615	9.49e-08	5.6e-07
ENSG00000081138.13	CDH7	0	0	0	1	0	0	0.130204	0.87806	4.08047	0.215186	0.829622	NA
ENSG00000081148.11	IMPG2	52	82	45	96	36	87	62.7482	0.16877	0.255199	0.661327	0.508403	0.642572
ENSG00000081154.11	PCNP	4580	6798	4914	6829	4075	6391	5455.19	-0.0113128	0.0595888	-0.189847	0.849429	0.906827
ENSG00000081177.18	EXD2	818	1199	789	1373	815	1275	1014.18	0.208811	0.0819365	2.54845	0.0108203	0.026557
ENSG00000081181.7	ARG2	152	206	186	73	40	47	117.75	-1.87774	0.208012	-9.02704	1.76e-19	2.77e-18
ENSG00000081189.14	MEF2C	710	1175	620	1713	1024	1556	1089.11	0.702886	0.119459	5.88388	4.01e-09	2.77e-08
ENSG00000081237.18	PTPRC	1	1	0	4	4	1	1.88557	2.16986	1.50612	1.4407	0.14967	NA
ENSG00000081248.10	CACNA1S	1	0	0	1	0	0	0.327071	-0.0837085	3.24232	-0.0258174	0.979403	NA
ENSG00000081277.12	PKP1	0	1	0	0	0	0	0.133868	-1.04549	4.08047	-0.256219	0.797782	NA
ENSG00000081307.12	UBA5	1524	2171	1643	2581	1470	2329	1899.24	0.150928	0.070903	2.12866	0.0332827	0.0711523
ENSG00000081320.10	STK17B	838	1181	739	1363	788	1228	992.196	0.196071	0.0946658	2.07119	0.0383408	0.0802584
ENSG00000081377.16	CDC14B	970	1503	767	2979	1775	2717	1711.19	1.12802	0.127891	8.82015	1.14e-18	1.71e-17
ENSG00000081386.12	ZNF510	978	1600	696	2063	1221	1903	1352.51	0.597124	0.164402	3.63209	0.000281132	0.000981572
ENSG00000081479.12	LRP2	22	34	13	27	15	19	20.9251	-0.254674	0.400307	-0.636196	0.524649	0.656757
ENSG00000081665.13	ZNF506	537	872	525	1067	621	928	732.288	0.350673	0.0992868	3.53192	0.000412556	0.001399
ENSG00000081692.12	JMJD4	823	1148	1051	930	520	799	865.816	-0.54399	0.119359	-4.55759	5.17e-06	2.42e-05
ENSG00000081721.11	DUSP12	696	1069	879	1109	648	1014	880.581	-0.0357376	0.101735	-0.35128	0.725378	0.819711
ENSG00000081760.16	AACS	1826	2648	1872	2501	1406	2180	2019.6	-0.162624	0.0676223	-2.40489	0.0161773	0.0380943
ENSG00000081791.8	KIAA0141	1839	2741	1834	3361	2011	3029	2396.39	0.297341	0.0681343	4.36404	1.28e-05	5.63e-05
ENSG00000081800.8	SLC13A1	0	0	0	0	0	0	0	NA	NA	NA	NA	NA
ENSG00000081803.15	CADPS2	688	989	640	1594	911	1468	1010.33	0.678708	0.0867458	7.8241	5.11e-15	5.94e-14
ENSG00000081818.3	PCDHB4	302	445	265	231	137	245	264.862	-0.817192	0.140924	-5.79882	6.68e-09	4.49e-08
ENSG00000081842.17	PCDHA6	0	1	0	3	2	1	1.11356	2.39529	1.80523	1.32686	0.184555	NA
ENSG00000081853.14	PCDHGA2	101	150	71	99	53	77	89.1312	-0.579211	0.223711	-2.58911	0.00962251	0.0239622
ENSG00000081870.11	HSPB11	1389	2059	2035	1492	800	1417	1509.28	-0.692774	0.146396	-4.73219	2.22e-06	1.1e-05
ENSG00000081913.13	PHLPP1	953	1482	783	1930	1145	1710	1286.15	0.494131	0.121438	4.06901	4.72e-05	0.000189283
ENSG00000081923.11	ATP8B1	43	75	37	128	71	114	74.3757	0.927948	0.220854	4.20164	2.65e-05	0.000111477
ENSG00000081985.10	IL12RB2	0	0	0	0	0	0	0	NA	NA	NA	NA	NA
ENSG00000082014.16	SMARCD3	158	231	203	210	92	175	173.34	-0.44308	0.171454	-2.58425	0.00975902	0.0242547
ENSG00000082068.8	WDR70	1008	1466	1220	1759	1031	1696	1327.59	0.171384	0.0963117	1.77947	0.0751625	0.142271
ENSG00000082074.15	FYB	9	10	8	27	12	20	13.6869	1.00052	0.475157	2.10566	0.0352336	0.0747179
ENSG00000082126.17	MPP4	16	18	9	16	7	6	11.7619	-0.680087	0.546178	-1.24517	0.213067	0.33428
ENSG00000082146.12	STRADB	1218	1796	1339	2049	1149	1943	1535.16	0.132943	0.0787049	1.68913	0.0911936	0.167147
ENSG00000082153.17	BZW1	10301	15131	10451	13133	7532	12126	11157.6	-0.230644	0.0582097	-3.9623	7.42e-05	0.000288154
ENSG00000082175.14	PGR	0	0	0	1	0	0	0.130204	0.87806	4.08047	0.215186	0.829622	NA
ENSG00000082196.20	C1QTNF3	21	26	16	32	20	43	25.4458	0.486897	0.359984	1.35255	0.176199	0.287051
ENSG00000082212.11	ME2	817	1172	770	842	455	715	776.838	-0.558449	0.0929334	-6.00913	1.87e-09	1.33e-08
ENSG00000082213.17	C5orf22	1762	2579	1550	2365	1498	2233	1947.45	-0.0328826	0.0970403	-0.338855	0.734719	0.826692
ENSG00000082258.12	CCNT2	1424	2172	1136	2215	1360	2060	1673.19	0.175966	0.125363	1.40365	0.160425	0.265912
ENSG00000082269.16	FAM135A	766	1093	560	724	462	723	703.972	-0.420423	0.147617	-2.84807	0.00439853	0.0118949
ENSG00000082293.12	COL19A1	0	0	0	0	0	1	0.144145	0.87806	4.08047	0.215186	0.829622	NA
ENSG00000082397.17	EPB41L3	0	0	0	0	0	0	0	NA	NA	NA	NA	NA
ENSG00000082438.15	COBLL1	341	551	282	780	443	728	499.115	0.649295	0.135431	4.7943	1.63e-06	8.23e-06
ENSG00000082458.11	DLG3	444	696	504	586	351	558	510.43	-0.232184	0.0978469	-2.37293	0.0176476	0.041041
ENSG00000082482.13	KCNK2	195	284	160	315	227	339	246.956	0.390053	0.154254	2.52863	0.0114507	0.0279213
ENSG00000082497.11	SERTAD4	199	264	172	108	71	102	151.509	-1.26972	0.164348	-7.7258	1.11e-14	1.26e-13
ENSG00000082512.14	TRAF5	451	779	474	1147	650	1025	724.141	0.641586	0.10204	6.28759	3.22e-10	2.48e-09
ENSG00000082515.17	MRPL22	1007	1465	1242	1568	834	1364	1214.86	-0.097972	0.103296	-0.94846	0.342895	0.482398
ENSG00000082516.8	GEMIN5	1766	2294	1325	2025	1194	1936	1712.95	-0.162123	0.126722	-1.27936	0.200771	0.319024
ENSG00000082556.10	OPRK1	0	2	0	0	1	1	0.634348	0.233469	2.36619	0.0986687	0.921401	NA
ENSG00000082641.15	NFE2L1	13767	20752	14222	21548	12767	19856	16677.9	0.0583975	0.0555601	1.05107	0.293226	0.428365
ENSG00000082684.14	SEMA5B	54	58	24	41	32	49	42.4409	-0.238429	0.341745	-0.69768	0.485377	0.62136
ENSG00000082701.14	GSK3B	3351	4951	2573	5027	3036	4692	3813.91	0.150042	0.1281	1.17129	0.241483	0.368564
ENSG00000082781.11	ITGB5	2760	4243	2908	2551	1531	2367	2673.61	-0.711748	0.066171	-10.7562	5.54e-27	1.37e-25
ENSG00000082805.19	ERC1	2354	3126	1464	3905	2529	3476	2730.05	0.440718	0.172889	2.54913	0.0107991	0.0265083
ENSG00000082898.16	XPO1	14275	21373	12036	16172	9596	15235	14377.4	-0.303101	0.104738	-2.89389	0.00380499	0.0104271
ENSG00000082996.19	RNF13	697	1198	808	1341	684	1180	946.804	0.143887	0.103615	1.38867	0.164934	0.272041
ENSG00000083067.22	TRPM3	117	158	104	110	80	107	111.337	-0.436014	0.180732	-2.41249	0.015844	0.0374062
ENSG00000083093.9	PALB2	636	898	550	979	587	939	742.536	0.171602	0.104299	1.64529	0.099911	0.180168
ENSG00000083097.14	DOPEY1	1135	1709	837	2618	1576	2394	1646.61	0.763721	0.141711	5.38928	7.07e-08	4.24e-07
ENSG00000083099.10	LYRM2	2028	3103	2148	3681	2238	3508	2702.48	0.281102	0.0675036	4.16425	3.12e-05	0.000129645
ENSG00000083123.14	BCKDHB	927	1404	745	1624	933	1447	1138.51	0.295584	0.123363	2.39605	0.0165728	0.0388672
ENSG00000083168.9	KAT6A	2603	3895	1659	4851	2927	4484	3275.8	0.518144	0.175499	2.95241	0.00315308	0.00878694
ENSG00000083223.17	ZCCHC6	1067	1653	835	2926	1839	2753	1775.71	1.00988	0.132186	7.63986	2.17e-14	2.42e-13
ENSG00000083290.19	ULK2	1343	2072	1129	2726	1632	2657	1855.64	0.543958	0.115014	4.72951	2.25e-06	1.11e-05
ENSG00000083307.10	GRHL2	1	1	1	2	0	1	0.923841	-0.218105	1.71216	-0.127386	0.898635	NA
ENSG00000083312.17	TNPO1	15723	24277	13042	18746	11193	17126	16203.9	-0.2509	0.113326	-2.21397	0.0268312	0.0591481
ENSG00000083444.16	PLOD1	9198	14973	10941	10430	5949	9669	9953.37	-0.528424	0.0782019	-6.75718	1.41e-11	1.23e-10
ENSG00000083454.21	P2RX5	2	1	1	4	0	1	1.38112	0.0418825	1.50815	0.0277707	0.977845	NA
ENSG00000083457.11	ITGAE	598	801	804	795	425	690	674.072	-0.336475	0.142534	-2.36067	0.0182421	0.0422375
ENSG00000083520.14	DIS3	1877	2747	1616	2903	1735	2671	2190.93	0.140376	0.0984919	1.42526	0.154083	0.25712
ENSG00000083535.15	PIBF1	477	708	482	710	420	637	557.268	-0.0110422	0.0914645	-0.120726	0.903908	0.942918
ENSG00000083544.13	TDRD3	590	976	676	1499	894	1400	970.134	0.668612	0.0873692	7.65272	1.97e-14	2.19e-13
ENSG00000083635.7	NUFIP1	439	572	444	484	275	440	434.336	-0.390253	0.106187	-3.67516	0.000237696	0.000840209
ENSG00000083642.18	PDS5B	1624	2342	1360	1866	1107	1695	1623.22	-0.279013	0.105587	-2.64248	0.00823014	0.0208428
ENSG00000083720.12	OXCT1	1616	2397	1360	1379	793	1279	1435.78	-0.728991	0.110172	-6.61683	3.67e-11	3.09e-10
ENSG00000083750.12	RRAGB	578	870	660	1537	921	1423	964.834	0.782554	0.0835284	9.36872	7.34e-21	1.27e-19
ENSG00000083782.7	EPYC	0	0	0	0	0	0	0	NA	NA	NA	NA	NA
ENSG00000083799.17	CYLD	2034	3230	1948	6418	3872	5934	3752.52	1.08752	0.0846241	12.8512	8.47e-38	3.19e-36
ENSG00000083807.9	SLC27A5	65	107	90	84	41	73	74.6709	-0.516256	0.217575	-2.37277	0.0176554	0.0410533
ENSG00000083812.11	ZNF324	729	1096	747	1371	822	1245	971.923	0.325604	0.0786744	4.13863	3.49e-05	0.000143689
ENSG00000083814.13	ZNF671	610	900	645	1235	740	1107	847.184	0.420352	0.0809236	5.19443	2.05e-07	1.16e-06
ENSG00000083817.8	ZNF416	373	590	447	724	415	715	526.352	0.292686	0.106712	2.74277	0.00609225	0.0158988
ENSG00000083828.15	ZNF586	444	590	423	661	388	621	508.045	0.0920712	0.0996489	0.923957	0.355509	0.495796
ENSG00000083838.15	ZNF446	746	1132	910	1457	861	1286	1036.61	0.269999	0.0932167	2.89647	0.00377384	0.0103492
ENSG00000083844.10	ZNF264	777	1133	570	1318	831	1246	948.198	0.377693	0.143154	2.63837	0.00833051	0.0210607
ENSG00000083845.8	RPS5	16813	23601	22134	18854	11052	16604	17949.7	-0.542465	0.115396	-4.70091	2.59e-06	1.27e-05
ENSG00000083857.13	FAT1	4521	5874	2133	5069	3195	4222	4057.93	-0.0706341	0.342634	-0.20615	0.836673	0.897544
ENSG00000083896.12	YTHDC1	3160	4855	3314	5320	3208	5071	4034.22	0.17164	0.0654178	2.62376	0.00869656	0.021902
ENSG00000083937.8	CHMP2B	1421	2018	1508	3083	1745	2971	2052.11	0.547392	0.0774108	7.07126	1.54e-12	1.46e-11
ENSG00000084070.11	SMAP2	1629	2490	1565	2764	1737	2663	2079.28	0.250358	0.0834773	2.99911	0.00270768	0.00767791
ENSG00000084072.16	PPIE	1414	2229	1939	2249	1337	2075	1831.74	-0.0832829	0.115039	-0.723955	0.469093	0.606274
ENSG00000084073.8	ZMPSTE24	3505	5188	3337	6069	3548	5452	4379.13	0.231889	0.0718818	3.22598	0.00125544	0.00382644
ENSG00000084090.13	STARD7	7806	11782	8311	13885	8311	12893	10196.3	0.236432	0.056502	4.18449	2.86e-05	0.000119553
ENSG00000084092.6	NOA1	2321	3537	2457	3987	2222	3457	2905.45	0.117499	0.0661559	1.77609	0.0757174	0.143137
ENSG00000084093.15	REST	3146	4976	2318	5332	3193	5092	3861.11	0.311689	0.14901	2.09173	0.0364623	0.0769079
ENSG00000084110.10	HAL	2	11	6	3	4	5	4.99881	-0.659716	0.817853	-0.806645	0.419871	0.559252
ENSG00000084112.14	SSH1	2771	4009	1867	5607	3335	5185	3653.6	0.629561	0.157706	3.992	6.55e-05	0.000256489
ENSG00000084207.15	GSTP1	4836	6985	6696	4708	2740	4283	4989.6	-0.7753	0.125827	-6.16165	7.2e-10	5.35e-09
ENSG00000084234.16	APLP2	32971	49934	35466	14228	8287	13180	25458.6	-1.82753	0.056178	-32.5311	3.87e-232	8.22e-229
ENSG00000084444.13	FAM234B	687	966	602	730	441	705	672.852	-0.359687	0.104588	-3.43907	0.000583707	0.00191378
ENSG00000084453.16	SLCO1A2	2	1	1	2	0	2	1.26485	-0.237718	1.50992	-0.157438	0.8749	NA
ENSG00000084463.7	WBP11	2871	3988	2527	4139	2507	3934	3239.25	0.0783778	0.0884741	0.885884	0.37568	0.516496
ENSG00000084623.11	EIF3I	8451	12096	10312	11236	6671	10332	9663.71	-0.236563	0.0911941	-2.59406	0.00948509	0.0236539
ENSG00000084628.9	NKAIN1	40	58	45	129	57	98	67.7271	0.868189	0.229111	3.78938	0.000151025	0.000554687
ENSG00000084636.17	COL16A1	95	134	135	77	35	55	87.8354	-1.25425	0.232887	-5.38567	7.22e-08	4.33e-07
ENSG00000084652.15	TXLNA	6923	9825	7166	11140	6441	10010	8355.61	0.102862	0.0570095	1.8043	0.0711845	0.135981
ENSG00000084674.14	APOB	0	0	0	0	0	0	0	NA	NA	NA	NA	NA
ENSG00000084676.15	NCOA1	2491	3737	1904	5375	3164	4949	3466.77	0.649035	0.1308	4.96202	6.98e-07	3.7e-06
ENSG00000084693.15	AGBL5	2012	2904	2016	3088	1863	2784	2382.8	0.0634049	0.0664811	0.953727	0.340222	0.479166
ENSG00000084710.13	EFR3B	251	323	206	166	84	118	188.805	-1.19298	0.166911	-7.14742	8.84e-13	8.59e-12
ENSG00000084731.14	KIF3C	1404	2085	1361	1913	1082	1660	1541.21	-0.15581	0.0776725	-2.00598	0.0448582	0.0917566
ENSG00000084733.10	RAB10	7278	11465	7521	15268	9313	14261	10501.2	0.47924	0.0669384	7.15942	8.1e-13	7.9e-12
ENSG00000084734.8	GCKR	4	2	4	11	8	11	6.607	1.45928	0.722463	2.01987	0.0433972	0.0891522
ENSG00000084754.10	HADHA	6276	9282	7484	7510	4493	7041	6881.54	-0.378122	0.0812173	-4.65569	3.23e-06	1.56e-05
ENSG00000084764.10	MAPRE3	735	1033	784	1459	856	1253	991.822	0.381794	0.082519	4.62675	3.71e-06	1.78e-05
ENSG00000084774.13	CAD	3225	4039	2206	3726	2243	3156	3030.59	-0.145453	0.146987	-0.98956	0.322389	0.459679
ENSG00000085063.14	CD59	4964	7689	6049	7525	4556	7190	6176.87	-0.0548525	0.0840177	-0.652868	0.513841	0.647173
ENSG00000085117.11	CD82	304	521	471	529	324	540	437.197	0.00297747	0.155618	0.0191332	0.984735	0.992322
ENSG00000085185.15	BCORL1	1027	1568	853	2377	1379	2065	1486.86	0.672406	0.115046	5.84467	5.08e-09	3.46e-08
ENSG00000085224.21	ATRX	6233	8830	4432	9253	5483	8282	6863.17	0.157072	0.141714	1.10837	0.267701	0.39898
ENSG00000085231.13	AK6	394	627	597	800	466	804	597.793	0.241972	0.151269	1.59961	0.109685	0.194559
ENSG00000085265.10	FCN1	0	0	0	1	0	0	0.130204	0.87806	4.08047	0.215186	0.829622	NA
ENSG00000085274.15	MYNN	844	1300	838	1474	777	1328	1054.39	0.160116	0.0906486	1.76634	0.0773389	0.145654
ENSG00000085276.17	MECOM	1353	2172	1143	2257	1332	2073	1661.65	0.201159	0.119493	1.68343	0.0922917	0.16869
ENSG00000085365.17	SCAMP1	3000	4574	2667	4953	2950	4660	3678.68	0.209367	0.0953386	2.19603	0.0280897	0.0614684
ENSG00000085377.13	PREP	5338	8030	5180	4496	2540	3970	4825.26	-0.848683	0.0713587	-11.8932	1.28e-32	4.02e-31
ENSG00000085382.11	HACE1	382	551	312	479	315	493	411.302	-0.0336809	0.133623	-0.252058	0.800996	0.873303
ENSG00000085415.15	SEH1L	1389	1862	1280	1852	1148	1747	1512.41	-0.0301723	0.0849353	-0.355239	0.722411	0.817981
ENSG00000085433.15	WDR47	1116	1741	1040	1543	844	1417	1241.78	-0.129997	0.0975747	-1.33228	0.182769	0.295635
ENSG00000085449.14	WDFY1	3450	5784	3264	4115	2440	3966	3719.21	-0.326713	0.10269	-3.18155	0.0014649	0.00439608
ENSG00000085465.12	OVGP1	47	72	68	71	54	75	63.7815	0.00843208	0.241036	0.0349827	0.972094	0.98405
ENSG00000085491.15	SLC25A24	1241	1763	1078	3853	2286	3586	2210.72	1.15916	0.0923737	12.5487	4.04e-36	1.44e-34
ENSG00000085511.19	MAP3K4	2259	3437	2148	5241	3153	4871	3395.81	0.670488	0.078208	8.57313	1.01e-17	1.41e-16
ENSG00000085514.15	PILRA	80	108	84	211	105	189	124.121	0.77467	0.171448	4.51839	6.23e-06	2.89e-05
ENSG00000085552.16	IGSF9	1	1	2	0	0	0	0.707841	-2.97636	2.16818	-1.37275	0.169831	NA
ENSG00000085563.14	ABCB1	0	0	0	1	0	0	0.130204	0.87806	4.08047	0.215186	0.829622	NA
ENSG00000085644.13	ZNF213	621	832	516	1187	640	941	763.498	0.387267	0.116925	3.3121	0.00092597	0.00289907
ENSG00000085662.13	AKR1B1	2222	3408	3011	4039	2420	3796	3072.83	0.141245	0.113048	1.24942	0.21151	0.33241
ENSG00000085719.12	CPNE3	5232	7797	3938	9496	5878	8864	6638.08	0.440166	0.134115	3.28199	0.00103076	0.00319829
ENSG00000085721.12	RRN3	1447	2048	1329	2158	1245	2030	1660.18	0.0715876	0.0839492	0.852749	0.393798	0.534832
ENSG00000085733.15	CTTN	10649	15284	12008	13792	8070	11805	11699.3	-0.275505	0.0726458	-3.79244	0.000149175	0.000548737
ENSG00000085741.12	WNT11	3	5	3	1	1	0	2.17827	-2.51301	1.3828	-1.81733	0.0691659	NA
ENSG00000085760.14	MTIF2	1420	2159	1608	2502	1465	2395	1868.68	0.19394	0.0763148	2.54132	0.0110436	0.027046
ENSG00000085788.13	DDHD2	1648	2559	1432	3304	1953	3018	2236.72	0.471031	0.104748	4.49679	6.9e-06	3.17e-05
ENSG00000085831.15	TTC39A	22	40	25	157	80	140	72.8194	2.013	0.237801	8.46505	2.56e-17	3.51e-16
ENSG00000085832.16	EPS15	2245	3411	1946	4786	2843	4461	3164.18	0.584607	0.100921	5.79273	6.93e-09	4.66e-08
ENSG00000085840.12	ORC1	1132	1530	927	363	211	346	746.539	-2.06288	0.122617	-16.8239	1.63e-63	1.25e-61
ENSG00000085871.8	MGST2	428	601	590	651	358	611	528.439	-0.124478	0.143816	-0.865534	0.386746	0.527891
ENSG00000085872.14	CHERP	2625	3816	2600	4901	2913	4260	3418.09	0.323648	0.0671856	4.81723	1.46e-06	7.39e-06
ENSG00000085978.21	ATG16L1	1727	2727	1702	2912	1750	2730	2187.95	0.178309	0.080768	2.20767	0.0272676	0.0599442
ENSG00000085982.13	USP40	1139	1751	1192	1776	1062	1726	1399.69	0.0671616	0.0774651	0.866991	0.385947	0.527157
ENSG00000085998.13	POMGNT1	3769	5422	3844	5943	3429	5414	4509.67	0.0800008	0.059433	1.34607	0.178281	0.28975
ENSG00000085999.11	RAD54L	1039	1440	1114	455	238	418	779.805	-1.809	0.0990855	-18.257	1.82e-74	1.84e-72
ENSG00000086015.20	MAST2	1826	2652	1687	3060	1890	2613	2228.13	0.210144	0.0884051	2.37706	0.0174512	0.0406478
ENSG00000086061.15	DNAJA1	27138	39668	31659	23744	14165	22647	26129.5	-0.805967	0.0769156	-10.4786	1.08e-25	2.51e-24
ENSG00000086062.12	B4GALT1	19939	28018	17774	20869	12413	18930	19234.8	-0.426139	0.081639	-5.2198	1.79e-07	1.02e-06
ENSG00000086065.13	CHMP5	5159	8264	6413	10724	6362	10097	7598.19	0.357215	0.0862971	4.13936	3.48e-05	0.000143294
ENSG00000086102.18	NFX1	3895	5801	3524	7443	4471	6753	5145	0.411344	0.0856404	4.80315	1.56e-06	7.9e-06
ENSG00000086159.12	AQP6	20	45	35	61	27	49	37.5729	0.347634	0.306297	1.13496	0.256392	0.386379
ENSG00000086189.9	DIMT1	836	1245	801	998	624	917	883.222	-0.26951	0.0890075	-3.02794	0.00246223	0.00704259
ENSG00000086200.16	IPO11	981	1352	866	1362	797	1259	1073.53	-0.00320931	0.0933191	-0.0343907	0.972566	0.984266
ENSG00000086205.16	FOLH1	0	0	0	0	0	0	0	NA	NA	NA	NA	NA
ENSG00000086232.12	EIF2AK1	10655	15938	11181	17706	10444	16379	13329.2	0.140846	0.0545577	2.5816	0.00983434	0.0244253
ENSG00000086288.11	NME8	0	0	1	0	0	0	0.188553	-1.04549	4.08047	-0.256219	0.797782	NA
ENSG00000086289.11	EPDR1	3126	4450	3418	2761	1671	2720	2978.9	-0.723747	0.0758951	-9.53615	1.48e-21	2.67e-20
ENSG00000086300.15	SNX10	698	1087	706	1284	783	1286	942.791	0.338691	0.0905748	3.73935	0.000184497	0.000666725
ENSG00000086475.14	SEPHS1	2169	3026	2212	942	592	896	1632.67	-1.70538	0.0777068	-21.9463	9.39e-107	2.27e-104
ENSG00000086504.15	MRPL28	2068	3103	2912	2429	1451	2216	2330.07	-0.516745	0.126984	-4.06936	4.71e-05	0.000189072
ENSG00000086506.2	HBQ1	0	0	0	0	0	0	0	NA	NA	NA	NA	NA
ENSG00000086544.2	ITPKC	458	684	533	1213	712	1156	765.196	0.776468	0.0924102	8.4024	4.37e-17	5.91e-16
ENSG00000086548.8	CEACAM6	0	0	0	0	0	0	0	NA	NA	NA	NA	NA
ENSG00000086570.12	FAT2	41	63	34	26	17	23	33.3986	-1.14451	0.314067	-3.64417	0.000268255	0.000940567
ENSG00000086589.11	RBM22	2440	3447	2579	2480	1370	2219	2375.62	-0.590058	0.0705856	-8.35947	6.3e-17	8.43e-16
ENSG00000086598.10	TMED2	8258	12150	8120	9965	5850	9397	8736.72	-0.274889	0.0646788	-4.25006	2.14e-05	9.1e-05
ENSG00000086619.13	ERO1B	299	487	264	302	193	320	302.219	-0.442193	0.144854	-3.05267	0.00226816	0.00653841
ENSG00000086666.18	ZFAND6	2879	4613	3467	5145	2927	4622	3825.33	0.11271	0.080125	1.40668	0.159524	0.264695
ENSG00000086696.10	HSD17B2	0	0	0	0	0	0	0	NA	NA	NA	NA	NA
ENSG00000086712.12	TXLNG	1240	1841	1037	1692	992	1563	1352.39	-0.0430566	0.110368	-0.390117	0.69645	0.79805
ENSG00000086717.18	PPEF1	8	8	7	8	4	6	6.76212	-0.479765	0.6482	-0.74015	0.459209	0.596828
ENSG00000086730.16	LAT2	52	51	53	22	11	14	34.3873	-1.86726	0.351662	-5.30981	1.1e-07	6.41e-07
ENSG00000086758.15	HUWE1	6992	9075	4560	14484	9633	12001	9209.94	0.738544	0.166151	4.44501	8.79e-06	3.96e-05
ENSG00000086827.8	ZW10	673	1059	755	1087	603	1014	838.458	0.0192143	0.0882643	0.21769	0.82767	0.891514
ENSG00000086848.14	ALG9	271	379	212	548	300	525	357.829	0.570217	0.138627	4.11333	3.9e-05	0.000158783
ENSG00000086967.9	MYBPC2	0	0	0	0	0	0	0	NA	NA	NA	NA	NA
ENSG00000086991.12	NOX4	0	0	0	0	0	0	0	NA	NA	NA	NA	NA
ENSG00000087008.15	ACOX3	537	748	550	957	560	807	675.067	0.240245	0.0907134	2.64839	0.00808751	0.0205142
ENSG00000087053.18	MTMR2	3028	4134	2629	3669	2142	3373	3085.68	-0.191652	0.0900876	-2.1274	0.0333869	0.0713193
ENSG00000087074.7	PPP1R15A	1368	1955	1556	3102	1887	3014	2082.56	0.610585	0.0821326	7.43413	1.05e-13	1.11e-12
ENSG00000087076.8	HSD17B14	529	842	727	1275	736	1162	851.181	0.491349	0.118281	4.15409	3.27e-05	0.000134983
ENSG00000087077.12	TRIP6	7446	10781	9537	11475	6740	10422	9203.14	-0.0661772	0.102688	-0.644449	0.519285	0.651922
ENSG00000087085.13	ACHE	32	64	41	117	61	100	65.8169	0.927361	0.229245	4.04528	5.23e-05	0.000208248
ENSG00000087086.14	FTL	93730	134110	122606	178756	101033	156539	127839	0.198784	0.110243	1.80315	0.0713642	0.13627
ENSG00000087087.18	SRRT	5443	7411	5755	6829	3947	5802	5752.34	-0.273988	0.0726654	-3.77055	0.00016289	0.000594832
ENSG00000087088.19	BAX	1894	2646	2583	2867	1633	2492	2309.91	-0.147226	0.12881	-1.14297	0.25305	0.382483
ENSG00000087095.12	NLK	1086	1753	1080	1218	712	1051	1120.59	-0.479252	0.0912894	-5.24981	1.52e-07	8.74e-07
ENSG00000087111.20	PIGS	3776	5865	4253	7273	4405	6638	5214.2	0.306915	0.0662879	4.63003	3.66e-06	1.75e-05
ENSG00000087116.14	ADAMTS2	0	0	0	0	0	0	0	NA	NA	NA	NA	NA
ENSG00000087128.9	TMPRSS11E	0	0	0	0	0	0	0	NA	NA	NA	NA	NA
ENSG00000087152.15	ATXN7L3	3296	4920	3527	5688	3332	5416	4235.08	0.198088	0.0639641	3.09685	0.00195586	0.00570685
ENSG00000087157.18	PGS1	1612	2484	1641	2826	1598	2548	2050.03	0.185027	0.0718681	2.57453	0.0100375	0.0248627
ENSG00000087191.12	PSMC5	7054	10343	9545	8296	4794	7540	7806.57	-0.49986	0.116589	-4.28738	1.81e-05	7.78e-05
ENSG00000087206.16	UIMC1	1438	2097	1590	2080	1267	1972	1700.56	-0.0452542	0.0746133	-0.606517	0.544172	0.673513
ENSG00000087237.10	CETP	1	2	4	0	0	0	1.21881	-3.76737	1.87295	-2.01146	0.0442771	NA
ENSG00000087245.12	MMP2	10519	15430	10785	12941	8181	12049	11411.8	-0.235577	0.0631544	-3.73017	0.00019135	0.000688363
ENSG00000087250.8	MT3	4	6	10	1	1	2	4.11717	-2.44578	1.0335	-2.3665	0.0179572	0.0416587
ENSG00000087253.12	LPCAT2	656	939	533	666	434	650	632.307	-0.362504	0.125078	-2.89822	0.0037529	0.0102992
ENSG00000087258.13	GNAO1	10	14	14	21	11	12	13.3937	0.0999469	0.476292	0.209844	0.83379	0.895759
ENSG00000087263.16	OGFOD1	3004	4262	2857	3455	1930	3124	3030.16	-0.354433	0.073401	-4.82873	1.37e-06	6.99e-06
ENSG00000087266.15	SH3BP2	2252	3531	1889	5561	3151	4661	3369.13	0.720276	0.116425	6.18664	6.15e-10	4.6e-09
ENSG00000087269.15	NOP14	1874	2456	1990	1715	1069	1506	1751.13	-0.662136	0.0901908	-7.34151	2.11e-13	2.18e-12
ENSG00000087274.16	ADD1	7219	10980	7711	12965	7589	12075	9461.94	0.235879	0.0580683	4.06209	4.86e-05	0.000194569
ENSG00000087299.11	L2HGDH	588	849	500	530	291	474	525.759	-0.678625	0.117573	-5.77195	7.84e-09	5.24e-08
ENSG00000087301.8	TXNDC16	288	495	261	598	378	545	412.689	0.474818	0.134211	3.53785	0.000403406	0.00137113
ENSG00000087302.8	C14orf166	3343	4965	4009	4809	2863	4389	3974.42	-0.132776	0.0825924	-1.60761	0.107921	0.191913
ENSG00000087303.17	NID2	17	69	30	24	13	29	28.4374	-0.85043	0.425961	-1.9965	0.0458799	0.093608
ENSG00000087338.4	GMCL1	1158	1768	919	2154	1328	2017	1504.57	0.44063	0.12701	3.46924	0.000521937	0.00173088
ENSG00000087365.15	SF3B2	10440	14828	12567	15547	9237	14446	12571.4	-0.056863	0.0887653	-0.640599	0.521783	0.654242
ENSG00000087448.9	KLHL42	1643	2358	1290	1315	745	1125	1381.47	-0.822256	0.124229	-6.61886	3.62e-11	3.06e-10
ENSG00000087460.23	GNAS	39620	59019	42762	55895	32585	51167	45665.9	-0.117646	0.0538443	-2.18493	0.0288941	0.0629473
ENSG00000087470.17	DNM1L	2214	3285	1940	1578	870	1458	1850.58	-1.02638	0.101577	-10.1045	5.28e-24	1.12e-22
ENSG00000087494.15	PTHLH	273	333	229	675	432	671	422.217	0.990375	0.124019	7.98569	1.4e-15	1.68e-14
ENSG00000087495.16	PHACTR3	0	0	0	0	0	0	0	NA	NA	NA	NA	NA
ENSG00000087502.17	ERGIC2	1596	2375	1720	926	552	901	1329.69	-1.35716	0.0785389	-17.2801	6.65e-67	5.59e-65
ENSG00000087510.6	TFAP2C	2948	4254	3117	3108	1917	2837	2977.64	-0.487364	0.0658611	-7.39987	1.36e-13	1.43e-12
ENSG00000087586.17	AURKA	2851	4006	3060	1483	899	1507	2284.83	-1.45546	0.0827209	-17.5948	2.7e-69	2.44e-67
ENSG00000087589.16	CASS4	1	2	1	8	1	2	2.20555	1.2831	1.24237	1.03278	0.301706	NA
ENSG00000087842.10	PIR	584	942	867	842	516	765	739.246	-0.273601	0.140457	-1.94793	0.0514229	0.103208
ENSG00000087884.14	AAMDC	319	521	484	369	187	366	366.209	-0.646903	0.167942	-3.85195	0.000117181	0.000438825
ENSG00000087903.12	RFX2	128	138	119	147	91	160	128.558	-0.0723756	0.185627	-0.389897	0.696612	0.798105
ENSG00000087995.15	METTL2A	617	897	675	1107	610	991	791.509	0.199569	0.0861476	2.3166	0.0205257	0.046849
ENSG00000088002.11	SULT2B1	16	26	28	38	17	23	23.955	0.0317063	0.380248	0.0833831	0.933547	0.961597
ENSG00000088035.15	ALG6	646	960	705	946	505	836	744.644	-0.122988	0.0889596	-1.38252	0.166812	0.274498
ENSG00000088038.17	CNOT3	2536	3841	2547	4021	2411	3688	3085.21	0.0907119	0.0669704	1.35451	0.175575	0.286204
ENSG00000088053.11	GP6	0	0	1	0	0	0	0.188553	-1.04549	4.08047	-0.256219	0.797782	NA
ENSG00000088179.8	PTPN4	1804	2864	1350	2388	1428	2271	1949.06	-0.0557276	0.147499	-0.377816	0.705567	0.805212
ENSG00000088205.12	DDX18	3673	5350	3871	5851	3481	5743	4533.23	0.124383	0.0681717	1.82455	0.0680684	0.13088
ENSG00000088247.16	KHSRP	11791	16853	11512	16624	9451	14930	13167.1	-0.071937	0.0616505	-1.16685	0.24327	0.370641
ENSG00000088256.8	GNA11	3892	5705	4001	6555	3914	5947	4865.78	0.176153	0.0582526	3.02395	0.00249498	0.00712345
ENSG00000088280.18	ASAP3	1472	2366	1406	2340	1330	2076	1771.43	0.0448784	0.0917001	0.489404	0.624556	0.741337
ENSG00000088298.12	EDEM2	772	1197	935	664	423	643	761.763	-0.840295	0.100611	-8.3519	6.72e-17	8.96e-16
ENSG00000088305.18	DNMT3B	434	569	291	346	214	340	358.148	-0.612865	0.169597	-3.61366	0.000301909	0.00104989
ENSG00000088320.3	REM1	0	0	0	0	0	0	0	NA	NA	NA	NA	NA
ENSG00000088325.15	TPX2	6878	9374	6849	2469	1432	2270	4867.58	-2.011	0.068236	-29.4712	6.74e-191	7.57e-188
ENSG00000088356.5	PDRG1	829	1097	1045	1205	712	1151	988.298	-0.0736159	0.123519	-0.595987	0.551184	0.679696
ENSG00000088367.21	EPB41L1	413	679	389	1115	658	1068	691.058	0.855696	0.109184	7.83722	4.61e-15	5.36e-14
ENSG00000088386.16	SLC15A1	1	2	1	1	0	0	0.783359	-1.92991	1.96847	-0.980413	0.326882	NA
ENSG00000088387.18	DOCK9	2258	3407	1673	3609	2230	3280	2654.87	0.241948	0.141175	1.71381	0.0865639	0.160153
ENSG00000088448.14	ANKRD10	1060	1563	1024	2513	1474	2188	1581.5	0.666567	0.0772097	8.6332	5.97e-18	8.5e-17
ENSG00000088451.10	TGDS	550	833	609	1037	607	967	744.066	0.29143	0.0856295	3.40338	0.000665579	0.0021552
ENSG00000088538.12	DOCK3	40	34	22	39	29	49	35.167	0.173811	0.342607	0.507319	0.611931	0.730928
ENSG00000088543.14	C3orf18	151	212	170	221	138	184	176.159	-0.0704656	0.146586	-0.480712	0.630721	0.746567
ENSG00000088682.13	COQ9	2915	4322	3148	4213	2441	3950	3406.98	-0.0715914	0.0645041	-1.10987	0.267053	0.398279
ENSG00000088726.15	TMEM40	28	48	37	62	35	67	44.4311	0.435332	0.267827	1.62542	0.104072	0.186352
ENSG00000088727.12	KIF9	179	261	229	109	72	115	160.144	-1.27842	0.170177	-7.51226	5.81e-14	6.29e-13
ENSG00000088756.12	ARHGAP28	0	0	0	0	0	2	0.288291	1.67889	4.04364	0.415193	0.678	NA
ENSG00000088766.11	CRLS1	929	1416	1179	1768	1028	1650	1291.49	0.229233	0.100256	2.28648	0.022226	0.0502671
ENSG00000088782.4	DEFB127	0	0	0	0	0	0	0	NA	NA	NA	NA	NA
ENSG00000088808.16	PPP1R13B	531	793	572	1031	557	876	702.972	0.273258	0.0891624	3.06472	0.00217873	0.00630154
ENSG00000088812.17	ATRN	5375	7617	3978	6835	4236	6278	5565.16	-0.0472537	0.132858	-0.355671	0.722087	0.817831
ENSG00000088826.17	SMOX	972	1399	1290	1639	947	1520	1265.05	0.0499597	0.119239	0.418989	0.675224	0.780614
ENSG00000088827.12	SIGLEC1	20	45	22	47	25	38	31.2684	0.263754	0.322933	0.816746	0.414074	0.553987
ENSG00000088832.15	FKBP1A	6274	9254	7111	3584	2214	3342	5255.68	-1.40509	0.0718192	-19.5642	3.12e-85	4.66e-83
ENSG00000088833.17	NSFL1C	2486	3677	2993	3829	2273	3645	3075.61	-0.0149308	0.0867693	-0.172075	0.863379	0.915799
ENSG00000088836.12	SLC4A11	157	225	168	354	201	337	232.09	0.592641	0.127788	4.63768	3.52e-06	1.69e-05
ENSG00000088854.12	C20orf194	1414	2245	1113	4240	2590	3857	2472.99	1.09322	0.133157	8.21005	2.21e-16	2.83e-15
ENSG00000088876.11	ZNF343	562	891	581	1161	675	1107	800.366	0.439733	0.0895354	4.91128	9.05e-07	4.74e-06
ENSG00000088881.20	EBF4	105	168	119	148	84	163	127.052	-0.0904447	0.172618	-0.523957	0.600308	0.721002
ENSG00000088882.7	CPXM1	2	1	0	2	1	2	1.29877	0.595223	1.51537	0.392792	0.694473	NA
ENSG00000088888.17	MAVS	6464	9390	5601	12181	7479	10899	8406.54	0.426785	0.0947508	4.50429	6.66e-06	3.07e-05
ENSG00000088899.14	RP5-1187M17.10	809	1099	873	1131	656	1034	913.239	-0.0883861	0.0874015	-1.01127	0.31189	0.448628
ENSG00000088926.13	F11	0	0	0	0	0	0	0	NA	NA	NA	NA	NA
ENSG00000088930.7	XRN2	5949	8759	4700	10179	5914	9368	7221.28	0.305241	0.119266	2.55934	0.0104872	0.0258258
ENSG00000088970.15	KIZ	277	444	345	978	539	844	547.929	1.04402	0.106154	9.83496	7.96e-23	1.54e-21
ENSG00000088986.10	DYNLL1	7498	10324	9023	7760	4505	7110	7596.95	-0.58571	0.0951913	-6.15298	7.6e-10	5.64e-09
ENSG00000088992.17	TESC	0	0	0	0	0	0	0	NA	NA	NA	NA	NA
ENSG00000089006.16	SNX5	4614	6387	4694	3436	1981	3143	3989.56	-0.980939	0.0650507	-15.0796	2.21e-51	1.31e-49
ENSG00000089009.15	RPL6	17076	23767	21719	20925	12346	18626	18794.5	-0.383303	0.107244	-3.57412	0.000351401	0.00120597
ENSG00000089012.14	SIRPG	0	0	0	0	0	0	0	NA	NA	NA	NA	NA
ENSG00000089022.13	MAPKAPK5	1525	2255	1720	1939	1196	1768	1699.79	-0.261266	0.0767859	-3.40253	0.000667648	0.0021608
ENSG00000089041.16	P2RX7	116	182	85	230	140	185	150.987	0.463162	0.18963	2.44246	0.0145877	0.0347674
ENSG00000089048.14	ESF1	1619	2368	1487	2813	1666	2553	2021	0.269621	0.08266	3.26181	0.00110703	0.00340893
ENSG00000089050.15	RBBP9	985	1517	845	1394	860	1364	1125.76	0.0319326	0.113488	0.281375	0.778423	0.858694
ENSG00000089053.12	ANAPC5	5285	7568	5590	6663	3929	5995	5713.34	-0.25395	0.0590067	-4.30374	1.68e-05	7.25e-05
ENSG00000089057.14	SLC23A2	2221	2987	1298	1654	1007	1473	1733.55	-0.731638	0.18803	-3.89108	9.98e-05	0.00037878
ENSG00000089060.11	SLC8B1	498	798	548	910	533	824	664.03	0.205327	0.0896532	2.29024	0.0220076	0.0498205
ENSG00000089063.14	TMEM230	3478	5400	4069	6417	3682	6072	4704.71	0.218425	0.0765312	2.85407	0.00431636	0.0116906
ENSG00000089091.16	DZANK1	173	272	191	357	225	310	247.707	0.40081	0.126375	3.17159	0.00151605	0.00452751
ENSG00000089094.17	KDM2B	2157	3378	2101	2925	1737	2748	2436.38	-0.130769	0.0809482	-1.61547	0.10621	0.189434
ENSG00000089101.17	CFAP61	2	0	3	1	1	4	1.88865	0.0340758	1.38931	0.0245271	0.980432	NA
ENSG00000089116.3	LHX5	0	0	0	0	0	0	0	NA	NA	NA	NA	NA
ENSG00000089123.15	TASP1	419	582	449	325	195	357	382.216	-0.83341	0.122984	-6.77657	1.23e-11	1.09e-10
ENSG00000089127.12	OAS1	18664	33848	23595	42922	25117	41582	29824.6	0.440206	0.100868	4.36419	1.28e-05	5.62e-05
ENSG00000089154.10	GCN1	5602	7795	4465	9489	5485	8275	6636.78	0.287932	0.111229	2.58864	0.00963558	0.0239916
ENSG00000089157.15	RPLP0	28257	37313	31760	30958	18730	27338	28684.6	-0.44691	0.088158	-5.06943	3.99e-07	2.18e-06
ENSG00000089159.16	PXN	9707	13518	7832	12754	7382	11123	10103.6	-0.0832266	0.107954	-0.770944	0.44074	0.579561
ENSG00000089163.4	SIRT4	55	68	66	123	74	106	80.1323	0.570176	0.210152	2.71316	0.00666454	0.0172579
ENSG00000089169.14	RPH3A	0	0	1	0	0	1	0.332699	-0.0837084	3.22508	-0.0259554	0.979293	NA
ENSG00000089177.18	KIF16B	318	488	252	606	347	525	407.223	0.39845	0.139376	2.85881	0.0042524	0.0115373
ENSG00000089195.14	TRMT6	1704	2338	1760	2427	1409	2296	1940.72	-0.0280804	0.0743747	-0.377553	0.705763	0.805243
ENSG00000089199.9	CHGB	270	501	357	1466	902	1314	768.487	1.62648	0.114421	14.2149	7.41e-46	3.68e-44
ENSG00000089220.4	PEBP1	10987	16163	13132	15300	9017	13693	12774.7	-0.187866	0.0807884	-2.3254	0.0200505	0.0459014
ENSG00000089225.19	TBX5	0	0	0	0	0	0	0	NA	NA	NA	NA	NA
ENSG00000089234.15	BRAP	1176	1836	1239	2185	1256	2038	1568.6	0.270351	0.0747245	3.61797	0.00029692	0.00103329
ENSG00000089248.6	ERP29	4824	7112	6037	5940	3510	5291	5357	-0.391744	0.0947221	-4.13572	3.54e-05	0.000145274
ENSG00000089250.18	NOS1	0	0	0	0	0	0	0	NA	NA	NA	NA	NA
ENSG00000089280.18	FUS	14971	20471	17076	12234	7001	10937	13634.4	-0.913902	0.0822327	-11.1136	1.08e-28	2.83e-27
ENSG00000089289.15	IGBP1	1953	2981	2564	3886	2341	3518	2800.86	0.275912	0.104794	2.63291	0.00846568	0.0213689
ENSG00000089327.14	FXYD5	1771	2565	2293	1677	892	1517	1759.84	-0.821461	0.115359	-7.12089	1.07e-12	1.04e-11
ENSG00000089335.20	ZNF302	1649	2678	1941	2409	1413	2121	1982.85	-0.168874	0.0804783	-2.09838	0.0358717	0.0758718
ENSG00000089351.14	GRAMD1A	2549	3772	2760	4554	2622	4117	3296.88	0.213033	0.06249	3.40907	0.000651848	0.0021154
ENSG00000089356.17	FXYD3	72	149	124	96	55	81	93.9124	-0.662492	0.225457	-2.93845	0.00329863	0.00915913
ENSG00000089472.16	HEPH	60	91	47	65	48	77	63.0969	-0.133254	0.243299	-0.547694	0.583902	0.708157
ENSG00000089486.16	CDIP1	18	48	21	45	19	43	30.2132	0.217101	0.356965	0.608187	0.543063	0.672818
ENSG00000089505.17	CMTM1	57	87	44	51	34	45	51.8551	-0.607488	0.258553	-2.34957	0.0187951	0.0433847
ENSG00000089558.8	KCNH4	0	0	0	0	0	0	0	NA	NA	NA	NA	NA
ENSG00000089597.16	GANAB	27823	40810	29237	32958	19774	29673	29420.9	-0.34354	0.053431	-6.42961	1.28e-10	1.03e-09
ENSG00000089639.10	GMIP	594	872	552	1422	829	1270	890.393	0.709111	0.0891615	7.95311	1.82e-15	2.17e-14
ENSG00000089682.16	RBM41	519	803	444	532	324	462	501.331	-0.500705	0.125468	-3.99069	6.59e-05	0.000257785
ENSG00000089685.14	BIRC5	4092	5430	5081	2083	1217	1988	3319.04	-1.58721	0.115135	-13.7857	3.11e-43	1.45e-41
ENSG00000089692.8	LAG3	22	35	16	31	21	25	24.3451	0.00856889	0.359524	0.023834	0.980985	0.989536
ENSG00000089693.10	MLF2	5333	7802	6837	5753	3182	5190	5588.54	-0.617225	0.104209	-5.92295	3.16e-09	2.22e-08
ENSG00000089723.9	OTUB2	112	194	118	338	195	327	204.794	0.930408	0.143104	6.50161	7.95e-11	6.51e-10
ENSG00000089737.15	DDX24	9713	14624	10393	13675	7967	12356	11163.5	-0.128179	0.0548235	-2.33803	0.0193858	0.0446044
ENSG00000089775.11	ZBTB25	259	311	203	507	306	437	327.978	0.591873	0.136461	4.3373	1.44e-05	6.3e-05
ENSG00000089818.16	NECAP1	1608	2424	1597	2837	1680	2608	2061.24	0.247379	0.0710398	3.48226	0.000497195	0.00165688
ENSG00000089820.15	ARHGAP4	89	154	114	134	108	110	116.962	-0.0760568	0.206298	-0.368675	0.71237	0.810505
ENSG00000089847.12	ANKRD24	27	56	44	31	37	34	38.2769	-0.338218	0.346634	-0.975719	0.329204	0.466851
ENSG00000089876.11	DHX32	1712	2627	1985	4250	2546	4089	2772.17	0.685199	0.0767953	8.9224	4.56e-19	6.98e-18
ENSG00000089902.9	RCOR1	2374	3501	2107	4207	2561	3889	3011.4	0.331088	0.091068	3.63561	0.000277326	0.00096988
ENSG00000089916.17	GPATCH2L	933	1362	647	1979	1271	1810	1289.33	0.714069	0.156041	4.57617	4.74e-06	2.23e-05
ENSG00000090006.17	LTBP4	433	646	451	451	278	363	429.652	-0.575603	0.109768	-5.2438	1.57e-07	9e-07
ENSG00000090013.9	BLVRB	895	1351	1279	2093	1303	1997	1448.46	0.507713	0.132071	3.84425	0.000120921	0.000451502
ENSG00000090020.10	SLC9A1	1331	1963	1112	2381	1428	2232	1683.92	0.369429	0.108315	3.4107	0.000647971	0.00210425
ENSG00000090054.13	SPTLC1	1829	2792	1744	4012	2303	3650	2623.52	0.554042	0.0791278	7.00186	2.53e-12	2.36e-11
ENSG00000090060.17	PAPOLA	6658	10274	6207	10239	6005	9565	7904.27	0.0696485	0.0839932	0.829216	0.406982	0.547199
ENSG00000090061.17	CCNK	1873	2633	1711	2931	1669	2627	2175.42	0.116789	0.0809937	1.44196	0.149315	0.250586
ENSG00000090097.20	PCBP4	1251	1814	1560	2072	1313	1952	1626.51	0.106487	0.102754	1.03633	0.300048	0.436029
ENSG00000090104.11	RGS1	0	1	0	0	0	0	0.133868	-1.04549	4.08047	-0.256219	0.797782	NA
ENSG00000090238.11	YPEL3	276	483	371	1003	582	931	583.217	1.05973	0.11527	9.19344	3.8e-20	6.3e-19
ENSG00000090263.15	MRPS33	803	1127	975	1207	732	1077	968.04	-0.0515796	0.103731	-0.497245	0.619016	0.736845
ENSG00000090266.12	NDUFB2	1545	2263	2421	2184	1226	1993	1907.98	-0.332218	0.160192	-2.07388	0.0380904	0.0798218
ENSG00000090273.13	NUDC	4931	7096	7073	5590	3192	5213	5443.7	-0.571528	0.136682	-4.18146	2.9e-05	0.000120917
ENSG00000090316.15	MAEA	1933	2867	2047	2987	1735	2709	2315.7	0.018954	0.0639188	0.296533	0.766823	0.850318
ENSG00000090339.8	ICAM1	3958	6759	4775	4941	2829	4558	4514.07	-0.421555	0.0862923	-4.8852	1.03e-06	5.37e-06
ENSG00000090372.14	STRN4	4749	7200	5412	7566	4627	7150	5964.34	0.0607395	0.0694253	0.87489	0.381634	0.522649
ENSG00000090376.9	IRAK3	0	2	1	1	1	1	0.953105	0.0114702	1.70594	0.00672366	0.994635	NA
ENSG00000090382.6	LYZ	5	6	4	2	2	6	4.11197	-0.686588	0.86244	-0.7961	0.425974	0.565323
ENSG00000090402.7	SI	0	0	0	0	0	0	0	NA	NA	NA	NA	NA
ENSG00000090432.6	MUL1	1544	2452	1632	2777	1638	2538	2031.74	0.21488	0.0721439	2.97849	0.00289672	0.00815462
ENSG00000090447.11	TFAP4	272	386	306	431	252	348	325.26	-0.00463157	0.119144	-0.0388736	0.968991	0.981846
ENSG00000090470.14	PDCD7	1223	1940	1346	2661	1606	2359	1798.06	0.466933	0.0745145	6.26634	3.7e-10	2.83e-09
ENSG00000090487.10	SPG21	2855	4113	3231	4947	2848	4466	3643.33	0.158868	0.0725411	2.19004	0.0285216	0.0622921
ENSG00000090512.11	FETUB	0	0	0	0	0	0	0	NA	NA	NA	NA	NA
ENSG00000090520.11	DNAJB11	1927	2768	2182	2080	1182	1861	1963.37	-0.532825	0.0780448	-6.82718	8.66e-12	7.71e-11
ENSG00000090530.9	P3H2	2913	4119	2988	1647	1002	1572	2352.23	-1.34664	0.0698854	-19.2693	9.72e-83	1.33e-80
ENSG00000090534.17	THPO	0	0	0	0	0	0	0	NA	NA	NA	NA	NA
ENSG00000090539.15	CHRD	0	1	0	2	1	2	0.905034	2.08196	1.8726	1.1118	0.266225	NA
ENSG00000090554.12	FLT3LG	3	8	15	12	11	16	10.8058	0.491129	0.62422	0.786788	0.431406	0.570715
ENSG00000090565.15	RAB11FIP3	1405	2072	1530	2292	1432	2173	1772.69	0.142162	0.073297	1.93954	0.0524357	0.105009
ENSG00000090581.9	GNPTG	947	1404	1121	1342	818	1236	1120.63	-0.131211	0.0889698	-1.47478	0.140272	0.237915
ENSG00000090612.20	ZNF268	1288	2133	1323	3242	1998	3115	2104.19	0.736463	0.0868353	8.48115	2.23e-17	3.06e-16
ENSG00000090615.13	GOLGA3	1744	2263	1783	3595	2108	3196	2380.2	0.509929	0.0800802	6.36773	1.92e-10	1.51e-09
ENSG00000090621.13	PABPC4	3560	4803	3305	5772	3381	5030	4195.73	0.180414	0.0760776	2.37145	0.0177183	0.0411646
ENSG00000090659.17	CD209	1	0	0	0	0	0	0.196867	-1.04549	4.08047	-0.256219	0.797782	NA
ENSG00000090661.11	CERS4	888	1438	1148	2151	1253	1999	1430.75	0.537018	0.099616	5.39089	7.01e-08	4.21e-07
ENSG00000090674.15	MCOLN1	812	1166	855	1324	756	1174	986.961	0.0968591	0.0778917	1.24351	0.21368	0.335021
ENSG00000090686.15	USP48	2818	4110	2843	4129	2556	3937	3314.76	0.0278814	0.0665659	0.418854	0.675323	0.78068
ENSG00000090776.5	EFNB1	465	626	402	550	375	566	487.767	-0.0888763	0.120142	-0.739763	0.459444	0.596971
ENSG00000090857.13	PDPR	6513	9014	4661	8616	5168	7432	6710.56	-0.010863	0.139306	-0.0779796	0.937844	0.964047
ENSG00000090861.15	AARS	13420	20007	16138	16241	9059	14990	14653.8	-0.410616	0.0841359	-4.88039	1.06e-06	5.49e-06
ENSG00000090863.11	GLG1	7995	11864	7936	9860	5810	8484	8457.79	-0.294432	0.0654688	-4.49728	6.88e-06	3.16e-05
ENSG00000090889.11	KIF4A	3028	4213	2970	1206	751	1138	2208.24	-1.81854	0.0753532	-24.1335	1.11e-128	4.72e-126
ENSG00000090905.18	TNRC6A	4571	6632	3383	7092	4394	6630	5282.18	0.23569	0.135295	1.74205	0.0814996	0.15211
ENSG00000090924.14	PLEKHG2	1459	2039	1099	1784	1037	1571	1456.84	-0.155016	0.12957	-1.19639	0.231546	0.356731
ENSG00000090932.10	DLL3	16	11	11	19	15	11	14.093	0.141516	0.510136	0.277408	0.781467	0.860611
ENSG00000090971.4	NAT14	994	1525	1603	1442	843	1284	1262.46	-0.324668	0.163085	-1.99079	0.0465039	0.0946656
ENSG00000090975.12	PITPNM2	542	810	444	1657	912	1507	934.718	1.08814	0.118609	9.1741	4.55e-20	7.52e-19
ENSG00000090989.17	EXOC1	3050	4673	3252	4641	2578	4274	3633.06	-0.0354912	0.0678024	-0.523451	0.60066	0.721223
ENSG00000091009.7	RBM27	617	978	715	1170	665	1066	841.144	0.229601	0.087497	2.6241	0.0086877	0.0218826
ENSG00000091010.4	POU4F3	23	29	19	57	22	47	31.0834	0.695242	0.327123	2.12532	0.0335597	0.0716244
ENSG00000091039.16	OSBPL8	3426	5095	2289	4076	2605	3892	3459.37	-0.0979593	0.165227	-0.592877	0.553263	0.681805
ENSG00000091073.19	DTX2	1206	1716	1457	1493	841	1345	1317.23	-0.364891	0.0977021	-3.73473	0.000187915	0.000677523
ENSG00000091106.18	NLRC4	0	0	1	0	0	0	0.188553	-1.04549	4.08047	-0.256219	0.797782	NA
ENSG00000091127.13	PUS7	961	1359	808	1047	595	947	928.664	-0.369341	0.107715	-3.42888	0.000606084	0.00198171
ENSG00000091128.12	LAMB4	6	15	6	11	7	16	9.61638	0.268503	0.570312	0.4708	0.637783	0.752594
ENSG00000091129.19	NRCAM	1475	2342	1187	1817	1127	1765	1569.43	-0.159501	0.131863	-1.2096	0.226434	0.350471
ENSG00000091136.13	LAMB1	11056	16380	10049	11648	7144	10325	10858.3	-0.44757	0.0854741	-5.23632	1.64e-07	9.35e-07
ENSG00000091137.11	SLC26A4	33	53	32	58	37	60	44.0572	0.306714	0.262289	1.16937	0.242253	0.369386
ENSG00000091138.12	SLC26A3	0	0	0	0	0	0	0	NA	NA	NA	NA	NA
ENSG00000091140.12	DLD	3665	5564	4213	8025	4883	7475	5469.42	0.505047	0.0703432	7.17975	6.98e-13	6.83e-12
ENSG00000091157.13	WDR7	385	545	282	714	432	619	480.221	0.460197	0.145627	3.1601	0.00157713	0.00469086
ENSG00000091164.12	TXNL1	941	1327	1088	1318	814	1202	1094	-0.110927	0.091701	-1.20966	0.226409	0.35046
ENSG00000091181.19	IL5RA	0	0	0	0	0	0	0	NA	NA	NA	NA	NA
ENSG00000091262.14	ABCC6	4	5	2	0	2	4	2.85543	-0.90223	1.12804	-0.79982	0.423815	0.563215
ENSG00000091317.7	CMTM6	5395	8028	5075	3222	1972	3070	4394.44	-1.25053	0.0792651	-15.7766	4.51e-56	3.04e-54
ENSG00000091409.14	ITGA6	9188	13225	7935	4276	2507	3798	6737.33	-1.6108	0.0940738	-17.1227	1.01e-65	8.07e-64
ENSG00000091428.17	RAPGEF4	121	248	150	550	350	562	315.789	1.4228	0.147441	9.64996	4.92e-22	9.14e-21
ENSG00000091436.16	AC013461.1	2861	4092	2007	3103	1924	2953	2747.16	-0.244409	0.148524	-1.64559	0.0998491	0.18009
ENSG00000091482.5	SMPX	18	45	30	66	38	41	38.1814	0.572049	0.320575	1.78445	0.0743513	0.141029
ENSG00000091483.6	FH	5617	7869	6318	6576	3943	6289	5990.43	-0.343575	0.0771723	-4.45205	8.51e-06	3.84e-05
ENSG00000091490.10	SEL1L3	655	1044	637	2042	1175	1889	1188.38	1.03796	0.0900948	11.5207	1.04e-30	3.01e-29
ENSG00000091513.14	TF	2	2	2	3	0	2	1.71748	-0.477914	1.29865	-0.368008	0.712867	NA
ENSG00000091527.15	CDV3	7093	9990	6628	10180	5957	9386	7987.11	0.00735197	0.0711317	0.103357	0.91768	0.951375
ENSG00000091536.16	MYO15A	0	5	4	2	2	0	2.12889	-1.11982	1.42473	-0.785988	0.431875	NA
ENSG00000091542.8	ALKBH5	5389	8157	5169	8004	4687	7429	6283.22	0.0127271	0.0734603	0.173252	0.862454	0.915117
ENSG00000091583.10	APOH	1	3	3	6	5	6	3.92256	1.21424	0.89409	1.35808	0.174439	0.284767
ENSG00000091592.15	NLRP1	835	1241	867	1696	1015	1566	1166.35	0.44396	0.0744989	5.95928	2.53e-09	1.79e-08
ENSG00000091622.15	PITPNM3	950	1288	785	1876	1090	1519	1213.17	0.475293	0.111769	4.25247	2.11e-05	9e-05
ENSG00000091640.7	SPAG7	1476	2097	1845	2248	1332	2123	1814.22	-0.0374815	0.104035	-0.360278	0.718639	0.81516
ENSG00000091651.8	ORC6	1354	1852	1406	757	461	768	1091.41	-1.32088	0.0903078	-14.6264	1.91e-48	1.05e-46
ENSG00000091656.15	ZFHX4	3747	5376	2132	5584	3652	5198	4148.11	0.299473	0.198996	1.50492	0.132344	0.226729
ENSG00000091664.7	SLC17A6	0	0	0	0	0	0	0	NA	NA	NA	NA	NA
ENSG00000091704.9	CPA1	1	1	0	1	1	0	0.683406	-0.00357241	2.10461	-0.00169742	0.998646	NA
ENSG00000091732.15	ZC3HC1	734	1054	810	1040	600	926	840.696	-0.121936	0.0844513	-1.44386	0.148778	0.24986
ENSG00000091831.21	ESR1	6	18	7	24	8	13	11.6892	0.45113	0.545175	0.827496	0.407956	0.548162
ENSG00000091844.7	RGS17	18	35	22	29	24	24	24.9518	-0.0151407	0.358136	-0.0422763	0.966278	0.980398
ENSG00000091879.13	ANGPT2	49	68	38	107	70	122	73.0048	0.857564	0.226802	3.7811	0.000156134	0.000572132
ENSG00000091947.9	TMEM101	1338	2016	1834	2393	1391	2308	1832.81	0.118345	0.121544	0.973677	0.330217	0.467871
ENSG00000091972.18	CD200	0	0	0	0	0	0	0	NA	NA	NA	NA	NA
ENSG00000091986.15	CCDC80	2422	3684	2628	3997	2294	3585	3013.03	0.0786347	0.0634833	1.23867	0.215468	0.337354
ENSG00000092009.10	CMA1	0	0	0	0	0	0	0	NA	NA	NA	NA	NA
ENSG00000092010.14	PSME1	7260	11681	11010	11065	6247	10129	9359.44	-0.240417	0.137691	-1.74607	0.0807994	0.151024
ENSG00000092020.10	PPP2R3C	411	557	481	233	152	222	342.324	-1.35877	0.130552	-10.4079	2.28e-25	5.18e-24
ENSG00000092036.17	HAUS4	428	592	437	593	330	553	476.244	-0.0897688	0.0997278	-0.900138	0.368047	0.509154
ENSG00000092051.16	JPH4	0	2	1	3	2	2	1.58013	1.19815	1.39942	0.856178	0.391899	NA
ENSG00000092054.12	MYH7	0	1	0	1	1	0	0.486539	0.879436	2.52382	0.348455	0.727499	NA
ENSG00000092067.5	CEBPE	0	0	0	0	0	0	0	NA	NA	NA	NA	NA
ENSG00000092068.19	SLC7A8	111	158	100	415	250	352	222.249	1.37084	0.139404	9.83355	8.07e-23	1.56e-21
ENSG00000092094.10	OSGEP	700	981	725	762	414	669	693.582	-0.492026	0.0893288	-5.50803	3.63e-08	2.25e-07
ENSG00000092096.15	SLC22A17	6	5	3	6	1	3	3.85233	-0.665191	0.895894	-0.742489	0.457791	0.59537
ENSG00000092098.16	RNF31	1100	1706	1064	1711	986	1520	1306.79	0.0333938	0.0845435	0.39499	0.69285	0.795119
ENSG00000092108.20	SCFD1	1513	2240	1722	1679	942	1527	1570.7	-0.507194	0.0790388	-6.41702	1.39e-10	1.11e-09
ENSG00000092140.14	G2E3	784	1106	649	489	305	502	628.656	-1.06003	0.123956	-8.55169	1.21e-17	1.69e-16
ENSG00000092148.12	HECTD1	3738	5603	2700	9162	5617	8294	5633.12	0.866395	0.144993	5.97543	2.29e-09	1.63e-08
ENSG00000092199.17	HNRNPC	23667	34182	29434	26314	15486	24405	25174.2	-0.508992	0.0946565	-5.37725	7.56e-08	4.51e-07
ENSG00000092200.12	RPGRIP1	0	0	0	1	0	0	0.130204	0.87806	4.08047	0.215186	0.829622	NA
ENSG00000092201.9	SUPT16H	6822	10099	6986	7701	4655	7339	7108.36	-0.374097	0.0608079	-6.1521	7.65e-10	5.67e-09
ENSG00000092203.13	TOX4	2173	3450	2460	4158	2439	3773	2981.32	0.265771	0.0699499	3.79944	0.000145023	0.000534392
ENSG00000092208.16	GEMIN2	249	309	273	461	245	421	317.074	0.314161	0.131645	2.38643	0.0170128	0.0397678
ENSG00000092295.11	TGM1	33	61	41	65	34	55	46.3484	0.0949483	0.25695	0.369521	0.711739	0.810155
ENSG00000092330.15	TINF2	1420	2157	1630	2143	1240	2003	1719.26	-0.0531429	0.0773201	-0.68731	0.491887	0.627301
ENSG00000092345.13	DAZL	0	0	0	0	0	0	0	NA	NA	NA	NA	NA
ENSG00000092377.13	TBL1Y	0	0	0	0	0	0	0	NA	NA	NA	NA	NA
ENSG00000092421.16	SEMA6A	453	760	386	507	272	417	450.335	-0.500437	0.143863	-3.47857	0.000504088	0.00167634
ENSG00000092439.13	TRPM7	3802	5593	2546	8272	4966	7666	5264.11	0.732926	0.160789	4.55831	5.16e-06	2.42e-05
ENSG00000092445.11	TYRO3	698	997	678	1034	537	886	780.527	-0.0591886	0.0927396	-0.638224	0.523328	0.655733
ENSG00000092470.11	WDR76	1304	1782	1302	260	167	244	846.94	-2.80792	0.100403	-27.9664	4.17e-172	3.79e-169
ENSG00000092529.23	CAPN3	16	33	9	28	22	30	22.1288	0.433913	0.419468	1.03444	0.300932	0.437014
ENSG00000092531.9	SNAP23	2120	3262	2143	4152	2411	3830	2887.16	0.37225	0.0692403	5.3762	7.61e-08	4.54e-07
ENSG00000092607.13	TBX15	20	33	17	48	27	60	32.4655	0.851472	0.328971	2.58829	0.00964542	0.0240067
ENSG00000092621.11	PHGDH	4909	6572	5906	1844	1001	1685	3665.46	-2.06704	0.107731	-19.187	4.75e-82	6.3e-80
ENSG00000092758.15	COL9A3	1665	2293	1848	583	294	506	1197.44	-2.1915	0.100603	-21.7837	3.31e-105	7.35e-103
ENSG00000092820.17	EZR	9881	13073	9915	10491	6247	9555	9697.83	-0.428947	0.0696521	-6.15841	7.35e-10	5.46e-09
ENSG00000092841.18	MYL6	31214	44382	47703	32493	19421	29827	33931.6	-0.714064	0.153642	-4.64758	3.36e-06	1.62e-05
ENSG00000092847.11	AGO1	2563	3791	2091	4045	2468	3674	3011.64	0.190274	0.113361	1.67848	0.093253	0.170089
ENSG00000092850.11	TEKT2	52	80	65	136	65	91	78.4878	0.45492	0.219158	2.07576	0.0379157	0.0794993
ENSG00000092853.13	CLSPN	1143	1459	783	369	227	399	724.028	-1.86326	0.165007	-11.292	1.44e-29	3.97e-28
ENSG00000092871.16	RFFL	966	1591	1054	1225	702	1149	1083.19	-0.32327	0.0868218	-3.72338	0.000196573	0.000704762
ENSG00000092929.11	UNC13D	33	45	42	58	28	51	41.5722	0.0679655	0.275304	0.246874	0.805005	0.875474
ENSG00000092931.11	MFSD11	861	1538	1030	1277	800	1232	1091.43	-0.129115	0.102275	-1.26243	0.206794	0.326666
ENSG00000092964.17	DPYSL2	2956	4219	2831	2557	1459	2261	2663.95	-0.772678	0.0716805	-10.7795	4.3e-27	1.07e-25
ENSG00000092969.11	TGFB2	5809	9062	5288	7283	4381	6583	6225.59	-0.224264	0.0923354	-2.4288	0.0151489	0.0359564
ENSG00000092978.10	GPATCH2	975	1521	944	1050	625	1075	1004.27	-0.413707	0.0993874	-4.16257	3.15e-05	0.000130543
ENSG00000093000.18	NUP50	1823	2572	1720	2790	1653	2496	2118.3	0.0859713	0.0746962	1.15095	0.249754	0.378647
ENSG00000093009.9	CDC45	926	1275	981	283	140	251	642.124	-2.35661	0.109607	-21.5006	1.54e-102	3.19e-100
ENSG00000093010.12	COMT	2052	3042	2346	2506	1487	2183	2225.31	-0.367537	0.0764882	-4.80514	1.55e-06	7.83e-06
ENSG00000093072.15	CECR1	4	5	4	12	4	1	4.80748	0.248593	0.894177	0.278014	0.781002	0.860246
ENSG00000093134.14	VNN3	0	0	0	0	0	0	0	NA	NA	NA	NA	NA
ENSG00000093144.18	ECHDC1	1373	2051	1644	2074	1205	1968	1676.64	-0.0559485	0.0881932	-0.634386	0.525829	0.657889
ENSG00000093167.17	LRRFIP2	2241	3105	2382	3939	2480	3840	2924.08	0.30934	0.0758393	4.07889	4.53e-05	0.000182103
ENSG00000093183.13	SEC22C	2821	4121	2628	4963	2902	4517	3545.46	0.277572	0.0762922	3.63828	0.000274469	0.000960241
ENSG00000093217.9	XYLB	99	140	67	117	84	124	102.66	0.0155601	0.216212	0.071967	0.942628	0.967189
ENSG00000094631.18	HDAC6	1411	2110	1450	2467	1415	2128	1776.39	0.177081	0.0701309	2.52501	0.0115695	0.0282
ENSG00000094661.2	OR1I1	0	0	0	0	0	0	0	NA	NA	NA	NA	NA
ENSG00000094755.16	GABRP	3	9	1	5	2	2	3.36821	-0.556501	0.998517	-0.557328	0.577303	0.702735
ENSG00000094796.4	KRT31	0	0	0	0	1	0	0.222468	0.87806	4.08047	0.215186	0.829622	NA
ENSG00000094804.9	CDC6	2115	2925	2134	500	269	443	1399.11	-2.67514	0.0864557	-30.9423	3.22e-210	4.39e-207
ENSG00000094841.13	UPRT	749	1258	811	1503	885	1316	1051.05	0.309868	0.0893103	3.46956	0.000521305	0.00172908
ENSG00000094880.10	CDC23	1884	2898	1704	1329	731	1314	1605.21	-1.03962	0.107751	-9.64831	5e-22	9.27e-21
ENSG00000094914.12	AAAS	1559	2233	1815	1877	1115	1717	1688.01	-0.356967	0.085066	-4.19636	2.71e-05	0.000113908
[truncated: 17,980 more rows]

## Sheet: U251_YBX1_Knockdown_RNAseq
Gene	symbol	siNC_1	siNC_2	siNC_3	siYBX1_1	siYBX1_2	siYBX1_3	baseMean	log2FoldChange	lfcSE	stat	pvalue	padj
ENSG00000000003.14	TSPAN6	2299	2206	2051	3844	3800	4591	3120.95	0.932005	0.0503403	18.5141	1.59e-76	4.18e-75
ENSG00000000005.5	TNMD	0	0	0	0	0	0	0	NA	NA	NA	NA	NA
ENSG00000000419.12	DPM1	2563	2445	2389	1084	988	1254	1767.59	-1.12171	0.0566229	-19.8103	2.43e-87	7.51e-86
ENSG00000000457.13	SCYL3	875	858	941	1237	1243	1413	1090.79	0.574343	0.0668712	8.58878	8.79e-18	5.14e-17
ENSG00000000460.16	C1orf112	889	709	752	546	552	601	669.586	-0.432628	0.0855911	-5.0546	4.31e-07	1.43e-06
ENSG00000000938.12	FGR	67	68	64	99	97	109	83.7371	0.649674	0.199729	3.25277	0.00114286	0.00278393
ENSG00000000971.15	CFH	5151	5504	5533	8317	7785	9515	6941.15	0.692456	0.0474346	14.5981	2.89e-48	4.3e-47
ENSG00000001036.13	FUCA2	6080	5338	5471	11403	11607	13204	8833.83	1.13411	0.0448475	25.2882	4.31e-141	2.74e-139
ENSG00000001084.10	GCLC	1722	1657	1632	2879	2932	3295	2347.2	0.89522	0.0495377	18.0715	5.35e-73	1.34e-71
ENSG00000001167.14	NFYA	3730	3660	3520	2948	2745	3190	3275.54	-0.263289	0.043617	-6.03637	1.58e-09	6.17e-09
ENSG00000001460.17	STPG1	595	554	593	203	210	256	397.296	-1.34909	0.10227	-13.1914	9.84e-40	1.17e-38
ENSG00000001461.16	NIPAL3	2471	2475	2345	2116	2222	2376	2320.9	-0.0842881	0.0513182	-1.64246	0.100495	0.173063
ENSG00000001497.16	LAS1L	4772	4209	4179	4103	4029	4430	4261.57	-0.03186	0.0477062	-0.667838	0.504237	0.635584
ENSG00000001561.6	ENPP4	702	651	681	655	647	739	675.242	0.0381359	0.0759557	0.50208	0.615611	0.733069
ENSG00000001617.11	SEMA3F	2972	2597	2965	2876	2657	2989	2827.52	0.0319144	0.056152	0.568358	0.569792	0.69362
ENSG00000001626.14	CFTR	0	0	1	0	0	0	0.167028	-0.926385	4.08047	-0.227029	0.820401	NA
ENSG00000001629.9	ANKIB1	11129	11190	11734	13090	12267	14223	12214.6	0.249216	0.0407738	6.11216	9.83e-10	3.89e-09
ENSG00000001630.15	CYP51A1	155	124	151	212	211	257	184.202	0.69279	0.142252	4.87017	1.12e-06	3.6e-06
ENSG00000001631.15	KRIT1	3842	3822	3559	2965	2783	3200	3337.83	-0.293218	0.0445832	-6.57688	4.8e-11	2.06e-10
ENSG00000002016.17	RAD52	331	364	351	261	260	300	309.012	-0.31716	0.108801	-2.91503	0.00355654	0.00816158
ENSG00000002330.13	BAD	2291	2094	2114	1854	1961	2256	2081.05	-0.0654764	0.055746	-1.17455	0.240175	0.360807
ENSG00000002549.12	LAP3	11277	11202	12222	16011	15436	18371	14030.5	0.552469	0.0460241	12.0039	3.39e-33	3.33e-32
ENSG00000002586.18	CD99	0	0	0	0	0	0	0	NA	NA	NA	NA	NA
ENSG00000002586.18_PAR_Y	CD99	0	0	0	0	0	0	0	NA	NA	NA	NA	NA
ENSG00000002587.9	HS3ST1	118	91	97	87	84	106	96.3726	-0.111387	0.189785	-0.586913	0.557262	0.682695
ENSG00000002726.20	AOC1	0	0	0	0	0	0	0	NA	NA	NA	NA	NA
ENSG00000002745.12	WNT16	11	16	11	50	52	52	32.1162	2.05479	0.360005	5.70766	1.15e-08	4.25e-08
ENSG00000002746.14	HECW1	336	339	337	694	649	732	513.815	1.06955	0.0872091	12.2642	1.41e-34	1.45e-33
ENSG00000002822.15	MAD1L1	1962	1780	1746	1111	1064	1232	1469.35	-0.654104	0.0585067	-11.18	5.11e-29	4.41e-28
ENSG00000002834.17	LASP1	28426	26432	25482	6243	5909	6846	16336.9	-2.04656	0.0378144	-54.1211	0	0
ENSG00000002919.14	SNX11	1888	1808	1773	1609	1623	1819	1742.5	-0.0810033	0.0529381	-1.53015	0.125979	0.21017
ENSG00000002933.7	TMEM176A	0	0	0	0	0	0	0	NA	NA	NA	NA	NA
ENSG00000003056.7	M6PR	7921	7229	7292	9428	9322	10621	8597.55	0.421811	0.0390173	10.8109	3.06e-27	2.5e-26
ENSG00000003096.13	KLHL13	1188	1033	1035	703	696	758	894.872	-0.558966	0.071927	-7.77129	7.77e-15	3.99e-14
ENSG00000003137.8	CYP26B1	19	27	19	35	35	27	27.0611	0.619002	0.361061	1.7144	0.0864558	0.151849
ENSG00000003147.17	ICA1	616	651	677	544	490	565	586.808	-0.249217	0.0843189	-2.95564	0.00312017	0.00720142
ENSG00000003249.13	DBNDD1	3850	3767	3522	1958	1869	2265	2843.68	-0.838442	0.0485584	-17.2667	8.39e-67	1.87e-65
ENSG00000003393.14	ALS2	3651	3552	3542	3587	3394	3970	3594.9	0.0601232	0.04218	1.4254	0.154043	0.248851
ENSG00000003400.14	CASP10	30	22	24	32	33	34	29.0611	0.417876	0.337197	1.23926	0.215248	0.329688
ENSG00000003402.19	CFLAR	4592	4615	4489	4352	3941	4561	4398.51	-0.0582586	0.0425821	-1.36815	0.171266	0.271908
ENSG00000003436.14	TFPI	1168	1145	1122	3023	3033	3576	2175.48	1.51958	0.0531631	28.5833	1.08e-179	1.06e-177
ENSG00000003509.15	NDUFAF7	1544	1695	1598	1350	1320	1523	1495.35	-0.173775	0.0599551	-2.89842	0.00375054	0.00858178
ENSG00000003756.16	RBM5	12045	13028	12145	9824	8756	10352	10946.7	-0.330996	0.0448341	-7.38269	1.55e-13	7.53e-13
ENSG00000003987.13	MTMR7	0	1	0	1	0	1	0.49099	0.904661	2.58617	0.349808	0.726483	NA
ENSG00000003989.16	SLC7A2	0	0	1	1	1	1	0.671456	1.51704	2.20941	0.686624	0.49232	NA
ENSG00000004059.10	ARF5	3086	2877	2733	1998	2078	2270	2488.03	-0.419787	0.0518857	-8.0906	5.94e-16	3.19e-15
ENSG00000004139.13	SARM1	820	799	766	800	667	800	770.504	-0.0398793	0.0757289	-0.526606	0.598467	0.718387
ENSG00000004142.11	POLDIP2	8968	8200	7978	4475	4518	5094	6478	-0.80187	0.043083	-18.6122	2.56e-77	6.79e-76
ENSG00000004399.12	PLXND1	22325	22412	21285	14576	13989	15729	18241.9	-0.541912	0.0333717	-16.2387	2.69e-59	5.1e-58
ENSG00000004455.16	AK2	11229	10661	10537	9769	9895	11321	10502.5	-0.0325444	0.0375268	-0.867231	0.385815	0.520539
ENSG00000004468.12	CD38	229	177	199	164	162	163	181.226	-0.270269	0.1438	-1.87948	0.0601788	0.110176
ENSG00000004478.7	FKBP4	3523	2939	2921	3717	3898	4526	3568.4	0.405234	0.0601498	6.73707	1.62e-11	7.1e-11
ENSG00000004487.15	KDM1A	7654	7208	6998	7015	6966	7903	7247.61	0.0353267	0.0385169	0.917174	0.359052	0.493283
ENSG00000004534.14	RBM6	8497	8770	8815	7408	6785	8089	8006.73	-0.195508	0.0418394	-4.67281	2.97e-06	9.28e-06
ENSG00000004660.14	CAMKK1	221	233	239	614	647	659	436.199	1.50541	0.100076	15.0427	3.85e-51	6.18e-50
ENSG00000004700.15	RECQL	3685	3368	3239	2249	2232	2396	2839.09	-0.546031	0.0505045	-10.8115	3.04e-27	2.48e-26
ENSG00000004766.15	VPS50	2647	2620	2502	2734	2701	3080	2699.59	0.165584	0.0459934	3.60017	0.000318014	0.000821324
ENSG00000004776.11	HSPB6	18	14	16	13	18	13	15.3025	-0.0837033	0.465095	-0.17997	0.857176	0.909041
ENSG00000004777.18	ARHGAP33	1205	1179	1132	604	589	635	882.673	-0.909014	0.06919	-13.1379	2e-39	2.36e-38
ENSG00000004779.9	NDUFAB1	2610	2532	2424	2641	2662	3032	2635.88	0.172985	0.0473648	3.65218	0.000260023	0.000678299
ENSG00000004799.7	PDK4	259	258	253	175	144	151	205.168	-0.676392	0.135168	-5.00409	5.61e-07	1.85e-06
ENSG00000004809.13	SLC22A16	1	1	0	1	0	0	0.495459	-0.851211	2.57863	-0.330101	0.741323	NA
ENSG00000004838.13	ZMYND10	120	103	89	120	106	133	111.085	0.235702	0.177921	1.32476	0.185252	0.290619
ENSG00000004846.16	ABCB5	7	2	1	3	2	2	2.79734	-0.465061	1.11854	-0.415776	0.677574	0.782601
ENSG00000004848.7	ARX	55	48	55	29	26	35	40.9152	-0.781425	0.28791	-2.71413	0.00664503	0.0145968
ENSG00000004864.13	SLC25A13	6716	6104	5822	7052	7090	7828	6736.21	0.272008	0.0445724	6.10261	1.04e-09	4.13e-09
ENSG00000004866.19	ST7	1330	1381	1339	1938	1924	2290	1693.56	0.634719	0.0563871	11.2565	2.15e-29	1.88e-28
ENSG00000004897.11	CDC27	9169	8744	8680	7456	7270	8500	8246.04	-0.162669	0.0366421	-4.4394	9.02e-06	2.71e-05
ENSG00000004939.13	SLC4A1	0	1	0	0	0	0	0.164204	-0.926385	4.08047	-0.227029	0.820401	NA
ENSG00000004948.13	CALCR	0	1	0	0	2	0	0.519488	0.988813	2.69175	0.36735	0.713358	NA
ENSG00000004961.14	HCCS	3557	3177	3115	3904	3962	4436	3674.64	0.3552	0.0486052	7.30787	2.71e-13	1.3e-12
ENSG00000004975.11	DVL2	5689	5469	5198	4969	5088	5789	5333.61	-0.0123173	0.0427138	-0.288368	0.773065	0.853056
ENSG00000005001.9	PRSS22	0	0	0	0	0	1	0.15583	0.997168	4.08047	0.244376	0.80694	NA
ENSG00000005007.12	UPF1	11621	11118	11251	9020	8579	10070	10202.9	-0.264322	0.0353674	-7.4736	7.8e-14	3.83e-13
ENSG00000005020.12	SKAP2	4363	4187	3917	6082	6321	6781	5260.47	0.657095	0.0451554	14.5519	5.68e-48	8.41e-47
ENSG00000005022.5	SLC25A5	22543	19481	19135	24326	25945	28167	23165.4	0.394526	0.0502196	7.85603	3.97e-15	2.06e-14
ENSG00000005059.15	CCDC109B	1887	1705	1769	1510	1445	1678	1654.24	-0.177351	0.0553537	-3.20396	0.00135553	0.00327476
ENSG00000005073.5	HOXA11	170	130	136	151	132	178	148.314	0.111821	0.1582	0.706838	0.479667	0.612968
ENSG00000005075.15	POLR2J	1863	1734	1720	630	582	684	1188.33	-1.4543	0.0638469	-22.7779	7.59e-115	3.5e-113
ENSG00000005100.12	DHX33	4413	3970	3896	2558	2498	2882	3340.19	-0.595635	0.0481351	-12.3742	3.6e-35	3.76e-34
ENSG00000005102.12	MEOX1	2	1	1	15	9	17	7.46406	3.38322	0.91678	3.69033	0.000223964	0.000588196
ENSG00000005108.15	THSD7A	905	924	851	632	547	609	739.051	-0.549167	0.0774378	-7.09172	1.32e-12	6.16e-12
ENSG00000005156.11	LIG3	2851	2650	2661	2139	2132	2433	2460.16	-0.250514	0.0483483	-5.18145	2.2e-07	7.49e-07
ENSG00000005175.9	RPAP3	3277	3064	3181	3249	3103	3643	3234.08	0.102513	0.0450925	2.27339	0.0230028	0.0460701
ENSG00000005187.11	ACSM3	4	4	5	9	10	12	7.31814	1.28388	0.69093	1.85819	0.0631418	0.114956
ENSG00000005189.19	AC004381.6	448	384	380	209	244	227	312.787	-0.796022	0.116261	-6.84684	7.55e-12	3.38e-11
ENSG00000005194.14	CIAPIN1	5635	5160	5078	4764	4890	5425	5127.23	-0.0396972	0.0441874	-0.898383	0.368981	0.503928
ENSG00000005206.16	SPPL2B	4073	4029	3842	3484	3271	3645	3700.88	-0.165332	0.0431852	-3.82844	0.000128956	0.000347542
ENSG00000005238.19	FAM214B	4066	3976	3720	3969	3811	4475	3978.85	0.0921363	0.0430778	2.13884	0.0324489	0.063087
ENSG00000005243.9	COPZ2	185	185	141	51	53	54	110.133	-1.65705	0.19455	-8.51737	1.63e-17	9.42e-17
ENSG00000005249.12	PRKAR2B	612	565	546	1166	1245	1450	928.528	1.19654	0.0740315	16.1625	9.27e-59	1.74e-57
ENSG00000005302.17	MSL3	2176	2187	2127	1718	1590	1856	1928.57	-0.296807	0.0511744	-5.7999	6.64e-09	2.5e-08
ENSG00000005339.14	CREBBP	4699	4723	4827	4935	4510	4970	4754.33	0.0510293	0.0460283	1.10865	0.267581	0.393443
ENSG00000005379.15	TSPOAP1	4	6	6	16	13	14	9.85485	1.46029	0.607276	2.40466	0.0161875	0.0333648
ENSG00000005381.7	MPO	0	0	0	0	0	0	0	NA	NA	NA	NA	NA
ENSG00000005421.8	PON1	5	1	0	2	1	3	1.95274	0.032218	1.36157	0.0236624	0.981122	0.990133
ENSG00000005436.13	GCFC2	1148	1064	1015	1391	1459	1564	1268.97	0.486977	0.062907	7.74122	9.85e-15	5.04e-14
ENSG00000005448.16	WDR54	1797	1668	1728	1288	1368	1559	1556.72	-0.268262	0.0594068	-4.51568	6.31e-06	1.92e-05
ENSG00000005469.11	CROT	2228	2207	2209	1619	1461	1712	1891.6	-0.438511	0.052579	-8.34004	7.43e-17	4.14e-16
ENSG00000005471.15	ABCB4	1	1	2	0	2	3	1.48133	0.334273	1.51216	0.221057	0.825048	0.889327
ENSG00000005483.20	KMT2E	13741	14164	13988	9189	8889	10242	11610.8	-0.532431	0.0372998	-14.2744	3.16e-46	4.46e-45
ENSG00000005486.16	RHBDD2	4825	4423	4475	6866	7114	8274	5974.03	0.729922	0.0458118	15.933	3.74e-57	6.78e-56
ENSG00000005513.9	SOX8	0	0	0	0	0	0	0	NA	NA	NA	NA	NA
ENSG00000005700.14	IBTK	5525	5427	5407	7247	7315	8015	6467.25	0.498907	0.0388428	12.8443	9.26e-38	1.04e-36
ENSG00000005801.16	ZNF195	1111	1016	1071	970	923	1100	1025.01	-0.0631738	0.065365	-0.966476	0.333806	0.467574
ENSG00000005810.17	MYCBP2	5338	5842	6478	7859	6625	7241	6545.75	0.332879	0.124166	2.68092	0.00734195	0.0160184
ENSG00000005812.10	FBXL3	1685	1582	1736	2070	2029	2381	1905.18	0.405167	0.0558859	7.2499	4.17e-13	1.99e-12
ENSG00000005844.17	ITGAL	7	5	9	3	1	6	5.07186	-1.06058	0.84536	-1.25458	0.20963	0.32264
ENSG00000005882.11	PDK2	1346	1383	1327	1016	1103	1161	1215.05	-0.271893	0.0641826	-4.23623	2.27e-05	6.58e-05
ENSG00000005884.17	ITGA3	32717	28884	30209	30483	29467	33726	30734.5	0.0627354	0.0394346	1.59087	0.111639	0.189539
ENSG00000005889.15	ZFX	3303	3109	3279	2832	2709	3107	3037.21	-0.131212	0.046222	-2.83873	0.00452938	0.0102327
ENSG00000005893.15	LAMP2	35557	33199	33130	56120	55368	63589	46023.6	0.814274	0.0333477	24.4177	1.11e-131	6.32e-130
ENSG00000005961.17	ITGA2B	23	24	22	18	18	25	21.4729	-0.148829	0.388594	-0.382994	0.701724	0.798705
ENSG00000005981.12	ASB4	4	2	0	2	1	2	1.80082	-0.224433	1.38485	-0.162064	0.871256	0.917895
ENSG00000006007.11	GDE1	3595	3255	3079	3761	3841	4450	3643.77	0.312937	0.0513082	6.09916	1.07e-09	4.21e-09
ENSG00000006015.17	C19orf60	1552	1478	1437	862	816	964	1174.04	-0.724704	0.0613895	-11.805	3.68e-32	3.5e-31
ENSG00000006016.10	CRLF1	2	5	3	36	28	31	17.6018	3.2827	0.587366	5.58884	2.29e-08	8.32e-08
ENSG00000006025.11	OSBPL7	1786	1848	1646	1712	1538	1751	1703.42	-0.0441381	0.0581811	-0.758633	0.448072	0.581925
ENSG00000006042.11	TMEM98	2	0	1	1	2	0	1.01387	0.0804511	1.86059	0.0432394	0.965511	NA
ENSG00000006047.12	YBX2	1	1	2	1	1	5	1.78631	0.800007	1.38582	0.577279	0.563751	0.688173
ENSG00000006059.3	KRT33A	0	0	0	0	0	0	0	NA	NA	NA	NA	NA
ENSG00000006062.13	MAP3K14	4977	4951	4727	4000	3933	4504	4484.67	-0.203577	0.0405175	-5.02444	5.05e-07	1.67e-06
ENSG00000006071.12	ABCC8	0	0	0	1	0	0	0.170956	0.997168	4.08047	0.244376	0.80694	NA
ENSG00000006116.3	CACNG3	0	0	0	0	0	0	0	NA	NA	NA	NA	NA
ENSG00000006118.14	TMEM132A	4985	5001	5313	9643	9354	11057	7540.9	1.00535	0.0446035	22.5397	1.7e-112	7.65e-111
ENSG00000006125.16	AP2B1	26887	26057	24472	27312	27631	29166	26798.6	0.155789	0.0389693	3.99773	6.4e-05	0.000177266
ENSG00000006128.11	TAC1	0	0	0	0	0	0	0	NA	NA	NA	NA	NA
ENSG00000006194.9	ZNF263	1890	1853	1782	1583	1525	1726	1715.37	-0.159051	0.0524407	-3.03298	0.00242155	0.00567903
ENSG00000006210.6	CX3CL1	613	544	677	1049	1026	1196	848.634	0.86653	0.0805113	10.7628	5.16e-27	4.18e-26
ENSG00000006282.20	SPATA20	4949	4762	4448	5998	6009	6709	5456.51	0.436826	0.0418932	10.4271	1.86e-25	1.43e-24
ENSG00000006283.17	CACNA1G	8	15	3	9	7	11	8.74276	0.0843534	0.649606	0.129853	0.896683	0.933363
ENSG00000006327.13	TNFRSF12A	4580	3284	3398	3757	3768	4291	3821.28	0.105196	0.13311	0.790296	0.429355	0.564166
ENSG00000006377.10	DLX6	779	783	707	493	481	601	634.914	-0.495182	0.0813947	-6.08371	1.17e-09	4.63e-09
ENSG00000006432.15	MAP3K9	1108	1118	1075	1502	1401	1480	1277.03	0.444611	0.0626088	7.10141	1.23e-12	5.76e-12
ENSG00000006451.7	RALA	5743	5523	5355	4814	4931	5696	5308.47	-0.0734994	0.0426403	-1.72371	0.0847606	0.149158
ENSG00000006453.13	BAIAP2L1	417	387	366	635	523	622	489.914	0.639365	0.0930767	6.86923	6.45e-12	2.9e-11
ENSG00000006459.10	KDM7A	1144	1395	1245	1636	1349	1566	1383.75	0.299294	0.0780746	3.83344	0.000126365	0.00034076
ENSG00000006468.13	ETV1	4361	4499	4426	3937	3829	4397	4215.51	-0.0947745	0.0427346	-2.21774	0.0265724	0.0526198
ENSG00000006530.15	AGK	2544	2299	2213	1234	1209	1440	1805.06	-0.828702	0.0577422	-14.3518	1.04e-46	1.49e-45
ENSG00000006534.15	ALDH3B1	1896	1797	1558	1109	1169	1121	1431.17	-0.588608	0.0725884	-8.10885	5.11e-16	2.76e-15
ENSG00000006555.10	TTC22	0	0	0	0	1	0	0.177642	0.997168	4.08047	0.244376	0.80694	NA
ENSG00000006576.16	PHTF2	2818	2620	2599	4938	4781	5449	3858.65	0.949994	0.0428492	22.1706	6.6e-109	2.87e-107
ENSG00000006606.8	CCL26	56	51	54	144	144	144	99.0083	1.46038	0.194709	7.50032	6.37e-14	3.13e-13
ENSG00000006607.13	FARP2	3074	2826	2791	2405	2420	2653	2677.43	-0.182204	0.0485361	-3.75399	0.000174039	0.000462928
ENSG00000006611.15	USH1C	0	0	0	0	0	0	0	NA	NA	NA	NA	NA
ENSG00000006625.17	GGCT	1026	916	988	1572	1632	1794	1318.11	0.804403	0.0628713	12.7944	1.76e-37	1.97e-36
ENSG00000006634.7	DBF4	2035	1739	1739	1619	1744	1893	1783.79	-0.0338094	0.0633276	-0.533881	0.593424	0.713946
ENSG00000006638.11	TBXA2R	113	85	91	117	122	140	110.761	0.425061	0.178797	2.37734	0.0174382	0.0357076
ENSG00000006652.13	IFRD1	3159	3050	2970	5199	5010	5814	4188.06	0.836745	0.0410378	20.3896	2.07e-92	6.92e-91
ENSG00000006659.12	LGALS14	0	0	0	0	0	0	0	NA	NA	NA	NA	NA
ENSG00000006695.10	COX10	1204	1144	1080	1558	1620	1749	1387.92	0.558171	0.0601225	9.28389	1.63e-20	1.06e-19
ENSG00000006704.10	GTF2IRD1	3372	3243	3194	3488	3405	3905	3416.21	0.171828	0.0426355	4.03016	5.57e-05	0.000155519
ENSG00000006712.14	PAF1	5800	5493	5551	5166	5223	6063	5514.66	-0.0014758	0.0416311	-0.0354495	0.971721	0.986634
ENSG00000006715.15	VPS41	10513	10291	9609	10934	10890	12158	10678.4	0.194305	0.0374016	5.19509	2.05e-07	6.98e-07
ENSG00000006740.16	ARHGAP44	0	0	0	0	0	0	0	NA	NA	NA	NA	NA
ENSG00000006744.18	ELAC2	6527	5911	5990	4905	4830	5535	5576.45	-0.237685	0.042068	-5.65002	1.6e-08	5.9e-08
ENSG00000006747.14	SCIN	56	52	56	62	55	63	57.0558	0.167907	0.239257	0.701784	0.482814	0.615812
ENSG00000006756.15	ARSD	3240	3245	2967	3165	3281	3671	3243.75	0.131822	0.048512	2.71731	0.00658149	0.0144656
ENSG00000006757.11	PNPLA4	0	0	1	0	0	0	0.167028	-0.926385	4.08047	-0.227029	0.820401	NA
ENSG00000006788.12	MYH13	0	0	0	0	0	0	0	NA	NA	NA	NA	NA
ENSG00000006831.9	ADIPOR2	5928	5475	5560	4063	4055	4493	4893.02	-0.393481	0.04171	-9.43373	3.96e-21	2.64e-20
ENSG00000006837.11	CDKL3	54	57	51	46	55	48	51.6483	-0.0826815	0.254973	-0.324275	0.74573	0.831929
ENSG00000007001.12	UPP2	0	0	0	2	1	2	0.831214	3.20385	2.08419	1.53722	0.12424	NA
ENSG00000007038.10	PRSS21	0	0	0	0	0	0	0	NA	NA	NA	NA	NA
ENSG00000007047.14	MARK4	3214	3205	3153	2928	2714	3161	3043.37	-0.0879089	0.044636	-1.96946	0.0489002	0.0914387
ENSG00000007062.11	PROM1	1	0	3	3	0	2	1.48591	0.332122	1.58022	0.210175	0.833531	0.894932
ENSG00000007080.10	CCDC124	2729	2432	2527	2425	2455	2801	2546.04	0.0320516	0.0512408	0.62551	0.531637	0.659396
ENSG00000007129.17	CEACAM21	0	0	0	0	0	0	0	NA	NA	NA	NA	NA
ENSG00000007168.12	PAFAH1B1	15326	14808	14409	10287	9947	11471	12608.1	-0.457301	0.0335795	-13.6185	3.11e-42	3.93e-41
ENSG00000007171.16	NOS2	2	0	1	3	4	4	2.33438	1.91349	1.30832	1.46256	0.143589	0.234751
ENSG00000007174.17	DNAH9	1	1	3	1	3	2	1.84113	0.298213	1.33441	0.223479	0.823162	0.888187
ENSG00000007202.14	KIAA0100	20889	19549	19260	17059	16409	18142	18433.8	-0.175171	0.035042	-4.9989	5.77e-07	1.9e-06
ENSG00000007216.14	SLC13A2	0	0	0	0	0	0	0	NA	NA	NA	NA	NA
ENSG00000007237.18	GAS7	1	0	0	1	1	0	0.508896	0.967493	2.55757	0.378286	0.705218	NA
ENSG00000007255.10	TRAPPC6A	454	462	374	379	364	426	406.944	-0.108422	0.100129	-1.08282	0.278888	0.406253
ENSG00000007264.14	MATK	1	0	0	14	8	11	5.68895	4.97298	1.34681	3.69242	0.000222127	0.000583907
ENSG00000007306.14	CEACAM7	0	0	0	0	0	0	0	NA	NA	NA	NA	NA
ENSG00000007312.12	CD79B	1	0	0	11	9	8	4.88623	4.74385	1.36976	3.46326	0.00053368	0.00134696
ENSG00000007314.11	SCN4A	0	0	1	1	0	2	0.649645	1.47257	2.33291	0.631216	0.527899	NA
ENSG00000007341.18	ST7L	650	619	634	688	705	863	689.069	0.276547	0.0787669	3.51095	0.000446512	0.00113523
ENSG00000007350.16	TKTL1	7	1	7	3	2	5	4.1028	-0.56513	0.940102	-0.601137	0.547749	0.674075
ENSG00000007372.20	PAX6	742	751	748	730	688	839	744.953	0.0418459	0.0734819	0.569472	0.569036	0.693032
ENSG00000007376.7	RPUSD1	1422	1235	1228	978	959	1070	1140.14	-0.334898	0.0660587	-5.06971	3.98e-07	1.33e-06
ENSG00000007384.15	RHBDF1	1128	1123	1082	1324	1194	1488	1216.27	0.296846	0.0619687	4.79025	1.67e-06	5.3e-06
ENSG00000007392.16	LUC7L	2144	2082	1946	2208	1993	2381	2113.13	0.125769	0.0520045	2.41842	0.015588	0.0322104
ENSG00000007402.11	CACNA2D2	0	0	0	2	0	0	0.341912	1.91435	3.30325	0.579537	0.562227	NA
ENSG00000007516.13	BAIAP3	17	20	24	34	41	41	29.5027	0.960645	0.344696	2.78693	0.00532096	0.0118883
ENSG00000007520.3	TSR3	2181	1872	1828	1449	1560	1767	1762.52	-0.266297	0.0651983	-4.08441	4.42e-05	0.000124461
ENSG00000007541.16	PIGQ	2005	1928	1949	1299	1243	1435	1630.02	-0.531556	0.0538032	-9.87962	5.1e-23	3.63e-22
ENSG00000007545.15	CRAMP1	971	1015	1003	777	693	775	866.553	-0.37913	0.0717894	-5.28114	1.28e-07	4.44e-07
ENSG00000007866.18	TEAD3	1298	1249	1215	1213	1241	1494	1276.73	0.101301	0.0624332	1.62255	0.104685	0.179346
ENSG00000007908.15	SELE	1	1	1	3	1	4	1.80536	1.42882	1.40448	1.01733	0.308996	0.440525
ENSG00000007923.15	DNAJC11	3879	3612	3586	3119	3129	3668	3474.51	-0.127138	0.0460069	-2.76346	0.00571913	0.0127145
ENSG00000007933.12	FMO3	7	11	11	17	14	19	13.1197	0.813878	0.508284	1.60123	0.109327	0.186139
ENSG00000007944.14	MYLIP	826	825	850	1370	1261	1477	1098.23	0.748518	0.063991	11.6972	1.32e-31	1.23e-30
ENSG00000007952.17	NOX1	0	0	0	0	0	0	0	NA	NA	NA	NA	NA
ENSG00000007968.6	E2F2	674	577	584	225	264	233	422.003	-1.3071	0.107484	-12.1609	5.02e-34	5.07e-33
ENSG00000008018.8	PSMB1	6905	6176	6106	7108	6922	8145	6854.89	0.241848	0.0438109	5.52027	3.38e-08	1.22e-07
ENSG00000008056.12	SYN1	7	13	8	3	5	10	7.55235	-0.620878	0.685542	-0.905674	0.365108	0.499891
ENSG00000008083.13	JARID2	4698	4512	4492	1788	1706	1965	3159.2	-1.29441	0.0446671	-28.9791	1.21e-184	1.24e-182
ENSG00000008086.11	CDKL5	1252	1332	1401	1892	1731	2015	1598.36	0.532677	0.0619869	8.59339	8.44e-18	4.94e-17
ENSG00000008118.9	CAMK1G	13	11	16	26	25	38	21.37	1.17884	0.41004	2.87494	0.0040411	0.00919415
ENSG00000008128.22	CDK11A	251	247	231	187	165	189	210.108	-0.396246	0.128563	-3.08211	0.00205541	0.00486377
ENSG00000008130.15	NADK	5200	5150	5266	4236	3990	4641	4714.94	-0.246802	0.0414196	-5.95859	2.54e-09	9.83e-09
ENSG00000008196.12	TFAP2B	0	1	0	0	0	0	0.164204	-0.926385	4.08047	-0.227029	0.820401	NA
ENSG00000008197.4	TFAP2D	0	0	0	0	0	0	0	NA	NA	NA	NA	NA
ENSG00000008226.19	DLEC1	11	14	11	16	9	18	13.0385	0.280934	0.506784	0.554347	0.579341	0.702141
ENSG00000008256.15	CYTH3	6842	6584	6331	5647	5643	6329	6189.41	-0.131305	0.0388032	-3.38388	0.00071469	0.00177944
ENSG00000008277.14	ADAM22	81	82	63	64	67	73	71.1905	-0.112739	0.218437	-0.516118	0.605772	0.725136
ENSG00000008282.8	SYPL1	6871	6315	6365	8214	7958	8996	7421.25	0.398328	0.0384172	10.3685	3.45e-25	2.63e-24
ENSG00000008283.15	CYB561	5708	5371	5539	3936	3927	4680	4821.86	-0.374164	0.0442604	-8.4537	2.82e-17	1.61e-16
ENSG00000008294.20	SPAG9	10032	9935	9659	13347	12985	14213	11656.1	0.487294	0.0351147	13.8772	8.71e-44	1.15e-42
ENSG00000008300.15	CELSR3	1166	1158	1229	1133	1062	1134	1141.39	-0.0593133	0.0660153	-0.898478	0.368931	0.503917
ENSG00000008311.14	AASS	968	987	949	1614	1522	1759	1296.15	0.786304	0.0590847	13.3081	2.08e-40	2.51e-39
ENSG00000008323.15	PLEKHG6	1	1	1	0	1	2	0.980833	0.0101834	1.80895	0.00562947	0.995508	NA
ENSG00000008324.10	SS18L2	923	872	885	749	716	838	824.785	-0.185846	0.0694431	-2.67623	0.00744545	0.0162318
ENSG00000008382.15	MPND	1051	969	891	494	481	596	739.183	-0.857491	0.0792397	-10.8215	2.72e-27	2.23e-26
ENSG00000008394.12	MGST1	5902	5764	5735	9511	10086	11393	8043.49	0.865428	0.0435434	19.8751	6.69e-88	2.09e-86
ENSG00000008405.11	CRY1	1173	1057	1073	1698	1729	1975	1446.01	0.74303	0.0594759	12.493	8.15e-36	8.67e-35
ENSG00000008438.4	PGLYRP1	0	0	0	0	0	0	0	NA	NA	NA	NA	NA
ENSG00000008441.16	NFIX	25561	24835	23456	15216	15193	16583	19977.5	-0.617245	0.0358232	-17.2303	1.57e-66	3.48e-65
ENSG00000008513.14	ST3GAL1	3845	3750	3691	2784	2791	3211	3320.73	-0.3284	0.044081	-7.44991	9.34e-14	4.57e-13
ENSG00000008516.16	MMP25	3	6	2	4	5	0	3.37221	-0.218424	1.05974	-0.206112	0.836703	0.896779
ENSG00000008517.16	IL32	121	97	99	316	332	285	209.271	1.59874	0.149666	10.6821	1.23e-26	9.87e-26
ENSG00000008710.18	PKD1	10094	10236	9847	8697	8069	8676	9215.75	-0.210782	0.0419904	-5.01977	5.17e-07	1.71e-06
ENSG00000008735.13	MAPK8IP2	10	26	13	19	15	19	16.9172	0.143538	0.466851	0.30746	0.758493	0.841935
ENSG00000008838.18	MED24	6014	5563	5451	4708	4511	5029	5177.85	-0.222507	0.0415313	-5.35757	8.43e-08	2.96e-07
ENSG00000008853.16	RHOBTB2	1706	1525	1515	667	627	739	1117.5	-1.18963	0.066452	-17.902	1.14e-71	2.78e-70
ENSG00000008869.11	HEATR5B	3058	3008	3082	2792	2510	3056	2898.31	-0.0986278	0.0483824	-2.0385	0.0414995	0.0787405
ENSG00000008952.16	SEC62	7032	6395	6500	7926	7769	8747	7361.13	0.328687	0.039579	8.30458	1e-16	5.55e-16
ENSG00000008988.9	RPS20	12821	11906	11904	9421	9411	10675	10944.4	-0.278403	0.0371268	-7.4987	6.45e-14	3.17e-13
ENSG00000009307.15	CSDE1	43873	42258	40679	42133	42163	47399	42845.3	0.0884173	0.0329587	2.68267	0.00730371	0.0159441
ENSG00000009335.17	UBE3C	9889	9384	9321	8163	8111	9049	8929.43	-0.14124	0.0360777	-3.91488	9.04e-05	0.000247647
ENSG00000009413.15	REV3L	4087	4228	4307	3801	3467	3955	3950.78	-0.136453	0.0476105	-2.86602	0.00415662	0.00943914
ENSG00000009694.13	TENM1	536	700	699	794	673	839	703.649	0.282479	0.0989333	2.85525	0.00430034	0.00974517
ENSG00000009709.11	PAX7	0	0	1	0	0	0	0.167028	-0.926385	4.08047	-0.227029	0.820401	NA
ENSG00000009724.16	MASP2	3	2	0	6	3	2	2.67963	1.19351	1.1848	1.00735	0.313765	0.446096
ENSG00000009765.14	IYD	4	2	3	4	1	1	2.48798	-0.540145	1.16684	-0.462913	0.643426	0.756852
ENSG00000009780.15	FAM76A	1011	986	1010	832	797	925	920.625	-0.202801	0.0666084	-3.04468	0.00232928	0.00548177
ENSG00000009790.14	TRAF3IP3	1	2	1	4	1	3	1.98469	1.02457	1.31308	0.780281	0.435226	0.568998
ENSG00000009830.11	POMT2	1545	1370	1361	2383	2342	2739	1950.19	0.836832	0.055292	15.1348	9.55e-52	1.55e-50
ENSG00000009844.15	VTA1	2254	2237	2199	3828	3955	4348	3130.48	0.89247	0.0467654	19.084	3.43e-81	9.73e-80
ENSG00000009950.15	MLXIPL	2	6	4	5	4	2	3.85094	-0.0806777	0.935956	-0.0861981	0.931309	0.960438
ENSG00000009954.10	BAZ1B	18735	17777	18336	13471	12763	14440	15805.3	-0.397671	0.0348865	-11.399	4.23e-30	3.77e-29
ENSG00000010017.12	RANBP9	3905	3709	3656	3061	2901	3358	3407.57	-0.240774	0.0429978	-5.59968	2.15e-08	7.84e-08
ENSG00000010030.13	ETV7	493	520	589	826	771	928	685.575	0.687124	0.0848453	8.09854	5.56e-16	3e-15
ENSG00000010072.15	SPRTN	1281	1094	1138	1280	1249	1351	1226.28	0.178751	0.0651177	2.74504	0.00605037	0.0133884
ENSG00000010165.19	METTL13	3647	3161	3293	3108	3240	3572	3317.2	0.00836164	0.0523907	0.159602	0.873195	0.919165
ENSG00000010219.13	DYRK4	646	597	591	655	645	778	648.087	0.212394	0.0784076	2.70885	0.0067517	0.0148113
ENSG00000010244.17	ZNF207	14493	13783	13507	13529	13425	15101	13893.4	0.0432418	0.0343851	1.25757	0.208546	0.321166
ENSG00000010256.10	UQCRC1	12050	10874	10759	14741	15221	17162	13412.5	0.518345	0.0426354	12.1576	5.23e-34	5.28e-33
ENSG00000010270.13	STARD3NL	3974	3611	3749	3091	3107	3564	3491.89	-0.182306	0.0465685	-3.9148	9.05e-05	0.000247701
ENSG00000010278.12	CD9	4707	4307	4405	4306	4167	4932	4442.44	0.0309732	0.0434539	0.712784	0.475979	0.609175
ENSG00000010282.14	HHATL	0	0	0	0	0	1	0.15583	0.997168	4.08047	0.244376	0.80694	NA
ENSG00000010292.12	NCAPD2	5685	5045	5058	5259	5370	5698	5325.45	0.0844195	0.0473566	1.78264	0.0746457	0.133215
ENSG00000010295.19	IFFO1	1562	1520	1501	807	841	907	1179.38	-0.808764	0.0622282	-12.9967	1.28e-38	1.48e-37
ENSG00000010310.8	GIPR	66	93	86	180	150	196	128.176	1.13161	0.176819	6.39986	1.56e-10	6.47e-10
ENSG00000010318.20	PHF7	165	187	164	135	158	157	160.16	-0.162345	0.15038	-1.07956	0.280337	0.408016
ENSG00000010319.6	SEMA3G	40	29	31	29	25	25	29.6463	-0.301964	0.336261	-0.898005	0.369183	0.504141
ENSG00000010322.15	NISCH	10466	10610	10270	9977	9141	10473	10096.7	-0.0496753	0.0375025	-1.32459	0.185308	0.290688
ENSG00000010327.10	STAB1	5	4	8	9	8	11	7.46841	0.746803	0.670975	1.11301	0.265703	0.391489
ENSG00000010361.13	FUZ	108	136	124	87	110	106	111.287	-0.245855	0.183226	-1.34181	0.179658	0.283166
ENSG00000010379.15	SLC6A13	2	0	2	2	1	1	1.33004	0.0404754	1.57927	0.0256291	0.979553	0.989198
ENSG00000010404.17	IDS	5415	5425	5117	5646	5392	6112	5489	0.137761	0.0390417	3.52857	0.000417812	0.00106606
ENSG00000010438.16	PRSS3	0	0	0	0	0	0	0	NA	NA	NA	NA	NA
ENSG00000010539.11	ZNF200	822	844	832	693	669	761	765.223	-0.201592	0.0719595	-2.80147	0.00508705	0.0114002
ENSG00000010610.9	CD4	4	2	2	1	2	5	2.60905	0.0147547	1.12751	0.013086	0.989559	0.993523
ENSG00000010626.14	LRRC23	216	214	186	124	102	136	161.342	-0.735091	0.150074	-4.8982	9.67e-07	3.14e-06
ENSG00000010671.15	BTK	1	2	2	6	7	8	4.33863	2.10023	0.970685	2.16366	0.0304905	0.0596346
ENSG00000010704.18	HFE	3090	3115	2982	2201	2149	2335	2626.79	-0.424139	0.0473151	-8.96413	3.13e-19	1.94e-18
ENSG00000010803.16	SCMH1	3137	3096	2994	1307	1258	1463	2186.21	-1.16282	0.0497757	-23.3611	1.06e-120	5.32e-119
ENSG00000010810.17	FYN	1475	1384	1469	1254	1238	1466	1371.81	-0.0969113	0.0597517	-1.6219	0.104825	0.179544
ENSG00000010818.8	HIVEP2	2383	2458	2350	2225	2022	2335	2281.55	-0.0944268	0.0503804	-1.87428	0.0608923	0.111304
ENSG00000010932.15	FMO1	1	0	0	0	0	0	0.160299	-0.926385	4.08047	-0.227029	0.820401	NA
ENSG00000011007.12	TCEB3	8280	7776	7764	4782	4604	5336	6367.82	-0.66105	0.0382504	-17.2822	6.41e-67	1.43e-65
ENSG00000011009.10	LYPLA2	5095	4789	4721	7017	7378	8350	6203.06	0.672322	0.0444133	15.1379	9.11e-52	1.48e-50
ENSG00000011021.21	CLCN6	1547	1591	1481	2421	2419	2777	2032.94	0.754543	0.0521593	14.4661	1.98e-47	2.89e-46
ENSG00000011028.13	MRC2	11919	11833	11558	22652	21246	24923	17314.6	0.995329	0.0332528	29.9322	7.51e-197	8.71e-195
ENSG00000011052.21	NME1-NME2	0	0	0	0	0	0	0	NA	NA	NA	NA	NA
ENSG00000011083.8	SLC6A7	0	0	1	1	0	0	0.337984	0.0354009	3.12457	0.0113298	0.99096	NA
ENSG00000011105.11	TSPAN9	2145	2092	1903	3008	2983	3470	2590.08	0.656861	0.0505258	13.0005	1.22e-38	1.41e-37
ENSG00000011114.14	BTBD7	2678	2677	2618	2081	1960	2335	2373.94	-0.290233	0.048113	-6.03232	1.62e-09	6.32e-09
ENSG00000011132.11	APBA3	1034	988	846	843	766	902	890.037	-0.157718	0.0749914	-2.10314	0.0354532	0.0682624
ENSG00000011143.16	MKS1	1172	1209	1157	912	874	1037	1052.41	-0.293458	0.0640077	-4.58473	4.55e-06	1.4e-05
ENSG00000011198.7	ABHD5	887	833	792	803	833	919	839.715	0.0587212	0.0709413	0.827743	0.407816	0.542979
ENSG00000011201.11	ANOS1	0	0	0	0	0	0	0	NA	NA	NA	NA	NA
ENSG00000011243.17	AKAP8L	6214	6057	6248	5207	4888	5749	5688.62	-0.192787	0.0402849	-4.7856	1.7e-06	5.42e-06
ENSG00000011258.15	MBTD1	2463	2607	2392	2428	2200	2619	2436.44	-0.00970475	0.0516027	-0.188067	0.850824	0.905839
ENSG00000011260.13	UTP18	3076	2952	2812	3984	4131	4692	3593.57	0.568124	0.0469915	12.0899	1.19e-33	1.19e-32
ENSG00000011275.18	RNF216	7975	7893	7856	8960	8691	9995	8519.79	0.253566	0.035557	7.13124	9.95e-13	4.66e-12
ENSG00000011295.15	TTC19	4558	4244	4196	5232	5242	5751	4850.19	0.354585	0.0418092	8.48103	2.23e-17	1.28e-16
ENSG00000011304.18	PTBP1	20686	18909	18919	15191	14603	16984	17418.6	-0.289707	0.0365813	-7.91954	2.38e-15	1.25e-14
ENSG00000011332.19	DPF1	136	114	130	99	80	84	106.459	-0.494758	0.183978	-2.68922	0.00716199	0.0156512
ENSG00000011347.9	SYT7	38	32	33	38	22	22	30.6905	-0.289254	0.343504	-0.842069	0.399749	0.534668
ENSG00000011376.9	LARS2	3535	3122	3274	3093	3003	3520	3236.9	-0.0136168	0.0487895	-0.279094	0.780173	0.858518
ENSG00000011405.13	PIK3C2A	3792	3898	3998	6181	5820	6693	5049.22	0.710097	0.0439917	16.1416	1.3e-58	2.43e-57
ENSG00000011422.11	PLAUR	2858	2483	2477	5419	5546	6086	4139.58	1.16003	0.0504716	22.9839	6.75e-117	3.24e-115
ENSG00000011426.10	ANLN	18685	14944	15484	9787	9967	10365	13094.2	-0.667593	0.0956495	-6.97957	2.96e-12	1.36e-11
ENSG00000011451.17	WIZ	6173	5982	5870	2065	1877	2140	3972.18	-1.5335	0.0440582	-34.8063	1.95e-265	4.33e-263
ENSG00000011454.16	RABGAP1	5621	5667	5625	5618	5426	6222	5665.01	0.0626496	0.0388716	1.6117	0.107026	0.18274
ENSG00000011465.16	DCN	32	37	48	67	62	62	51.3518	0.741443	0.265041	2.79747	0.0051505	0.01153
ENSG00000011478.11	QPCTL	513	504	485	344	254	322	400.108	-0.674289	0.104326	-6.46329	1.02e-10	4.3e-10
ENSG00000011485.14	PPP5C	4848	4571	4739	4801	4709	5336	4808.04	0.101796	0.0409204	2.48766	0.0128585	0.0269876
ENSG00000011523.13	CEP68	1314	1374	1255	757	756	905	1050.61	-0.673503	0.0670255	-10.0484	9.33e-24	6.81e-23
ENSG00000011566.14	MAP4K3	2727	2675	2527	3327	3228	3573	2997.44	0.387585	0.0452842	8.55894	1.14e-17	6.63e-17
ENSG00000011590.13	ZBTB32	0	0	0	0	0	0	0	NA	NA	NA	NA	NA
ENSG00000011600.11	TYROBP	0	0	0	0	0	0	0	NA	NA	NA	NA	NA
ENSG00000011638.10	TMEM159	105	95	91	92	75	105	93.0436	-0.0667804	0.19139	-0.348923	0.727147	0.818077
ENSG00000011677.12	GABRA3	1174	1020	1000	1758	1778	1936	1440.78	0.811958	0.0625128	12.9887	1.42e-38	1.64e-37
ENSG00000012048.20	BRCA1	2631	2271	2380	874	894	1012	1658.11	-1.35545	0.0619703	-21.8726	4.73e-106	1.96e-104
ENSG00000012061.15	ERCC1	4195	3984	4024	2887	2744	3124	3466.58	-0.445485	0.0429184	-10.3798	3.06e-25	2.34e-24
ENSG00000012124.15	CD22	1	5	4	2	1	0	2.16899	-1.69023	1.36956	-1.23414	0.217152	0.332075
ENSG00000012171.18	SEMA3B	466	488	456	1318	1228	1423	896.206	1.52615	0.0713685	21.3841	1.88e-101	7.26e-100
ENSG00000012174.11	MBTPS2	4769	4546	4469	4546	4546	4957	4614.56	0.0621402	0.0411463	1.51022	0.130986	0.217239
ENSG00000012211.12	PRICKLE3	863	925	888	1026	1091	1220	997.868	0.351208	0.0693246	5.06613	4.06e-07	1.35e-06
ENSG00000012223.12	LTF	72	71	64	188	181	224	133.089	1.55002	0.16957	9.14088	6.19e-20	3.94e-19
ENSG00000012232.8	EXTL3	9701	9658	9283	9227	8992	10558	9511.48	0.039128	0.0362781	1.07856	0.280785	0.408496
ENSG00000012504.13	NR1H4	3	11	4	3	3	9	5.40352	-0.255253	0.827769	-0.308362	0.757807	0.841377
ENSG00000012660.13	ELOVL5	13887	13334	12878	8734	8881	9921	11183.3	-0.508313	0.0370396	-13.7235	7.34e-43	9.5e-42
ENSG00000012779.10	ALOX5	0	0	0	0	2	1	0.511114	2.49387	2.62748	0.949151	0.342544	NA
ENSG00000012817.15	KDM5D	0	0	0	0	1	0	0.177642	0.997168	4.08047	0.244376	0.80694	NA
ENSG00000012822.15	CALCOCO1	6720	7068	6808	5271	4732	5805	6021.23	-0.350562	0.0449567	-7.79778	6.3e-15	3.25e-14
ENSG00000012963.14	UBR7	2759	2479	2474	1807	1731	2046	2197.8	-0.432752	0.0523984	-8.25888	1.47e-16	8.12e-16
ENSG00000012983.11	MAP4K5	2567	2466	2604	3242	3101	3637	2923.22	0.418268	0.0473092	8.84115	9.47e-19	5.77e-18
ENSG00000013016.15	EHD3	740	791	744	717	724	786	746.446	0.00318109	0.0743136	0.0428062	0.965856	0.983825
ENSG00000013275.7	PSMC4	6572	5901	5748	6491	6451	7243	6366.85	0.182186	0.0440661	4.13439	3.56e-05	0.00010118
ENSG00000013288.8	MAN2B2	2928	2703	2768	4171	4003	4689	3530.38	0.647708	0.0443307	14.6108	2.4e-48	3.58e-47
ENSG00000013293.5	SLC7A14	3	5	2	3	2	0	2.50412	-0.939036	1.20591	-0.778697	0.436158	0.569858
ENSG00000013297.10	CLDN11	222	237	273	252	251	303	254.987	0.169164	0.124455	1.35924	0.174072	0.275597
ENSG00000013306.15	SLC25A39	7522	6734	6618	7509	7990	8589	7458.4	0.242018	0.047899	5.05266	4.36e-07	1.45e-06
ENSG00000013364.18	MVP	13152	12891	12600	14689	15116	17092	14189.4	0.312413	0.0372137	8.3951	4.65e-17	2.62e-16
ENSG00000013374.15	NUB1	5674	5502	5992	7060	6816	7850	6454.84	0.371959	0.0449006	8.28405	1.19e-16	6.58e-16
ENSG00000013375.15	PGM3	3721	3586	3510	3490	3367	3924	3577.81	0.0280878	0.0423237	0.663641	0.50692	0.637913
ENSG00000013392.7	RWDD2A	503	455	411	522	490	583	491.124	0.253967	0.0906102	2.80286	0.00506522	0.0113558
ENSG00000013441.15	CLK1	5511	5973	5316	5137	4425	5117	5213.77	-0.160947	0.052969	-3.03852	0.00237747	0.0055831
ENSG00000013503.9	POLR3B	1410	1246	1278	1604	1553	1686	1456.9	0.335086	0.0595347	5.6284	1.82e-08	6.67e-08
ENSG00000013523.9	ANGEL1	638	602	562	682	649	748	643.434	0.240038	0.0779438	3.07963	0.00207259	0.00490188
ENSG00000013561.17	RNF14	2793	2752	2658	2798	2893	3179	2831.2	0.146785	0.0471864	3.11076	0.00186607	0.00443364
ENSG00000013563.13	DNASE1L1	2356	2316	2279	1504	1413	1624	1899.81	-0.580899	0.0509947	-11.3914	4.62e-30	4.11e-29
ENSG00000013573.16	DDX11	2417	2283	2405	2018	1785	2059	2146.96	-0.243962	0.0537806	-4.53625	5.73e-06	1.75e-05
ENSG00000013583.8	HEBP1	837	840	774	1211	1302	1427	1062.07	0.718758	0.0676717	10.6212	2.37e-26	1.88e-25
ENSG00000013588.6	GPRC5A	928	854	947	1856	1894	2102	1428.47	1.13399	0.0619332	18.3098	6.91e-75	1.77e-73
ENSG00000013619.13	MAMLD1	639	617	619	582	628	715	629.609	0.0706376	0.0806065	0.876326	0.380853	0.515762
ENSG00000013725.14	CD6	0	0	1	0	4	4	1.50092	2.92292	1.81246	1.61268	0.106814	0.182446
ENSG00000013810.18	TACC3	5158	4385	4694	3874	3969	4104	4337.76	-0.216344	0.0541391	-3.99608	6.44e-05	0.000178465
ENSG00000014123.9	UFL1	3326	3347	3301	3789	3764	4142	3595.95	0.263594	0.0433253	6.08407	1.17e-09	4.62e-09
ENSG00000014138.8	POLA2	1886	1592	1787	1114	1095	1235	1439.63	-0.578557	0.064818	-8.92587	4.42e-19	2.73e-18
ENSG00000014164.6	ZC3H3	1748	1697	1610	1102	1147	1254	1415.33	-0.494877	0.0586238	-8.44157	3.13e-17	1.78e-16
ENSG00000014216.15	CAPN1	12185	11424	11001	9248	9288	10322	10506	-0.227751	0.0383911	-5.9324	2.99e-09	1.15e-08
ENSG00000014257.15	ACPP	0	1	1	3	0	1	0.99993	1.02309	1.91916	0.533094	0.593969	NA
ENSG00000014641.17	MDH1	12537	11301	11330	12863	13140	14792	12596	0.248077	0.041268	6.01136	1.84e-09	7.18e-09
ENSG00000014824.13	SLC30A9	4673	4428	4350	3250	3187	3505	3870.68	-0.401547	0.0424583	-9.45744	3.16e-21	2.11e-20
ENSG00000014914.19	MTMR11	2511	2655	2787	4017	3694	4302	3317.3	0.626962	0.0530959	11.8081	3.54e-32	3.38e-31
ENSG00000014919.12	COX15	4593	4224	4030	3550	3523	3870	3938.76	-0.196356	0.0463415	-4.23715	2.26e-05	6.56e-05
ENSG00000015133.18	CCDC88C	270	264	235	354	297	377	297.908	0.451062	0.112522	4.00864	6.11e-05	0.000169606
ENSG00000015153.14	YAF2	722	735	747	1056	1045	1149	906.41	0.594016	0.0684126	8.68284	3.86e-18	2.29e-17
ENSG00000015171.18	ZMYND11	3916	3586	3509	2852	2676	3122	3252.11	-0.314636	0.0464957	-6.767	1.31e-11	5.81e-11
ENSG00000015285.10	WAS	24	19	22	23	23	29	23.1785	0.23779	0.374436	0.635062	0.525388	0.65433
ENSG00000015413.9	DPEP1	5	9	4	1	5	3	4.4741	-0.957928	0.900415	-1.06387	0.287386	0.416297
ENSG00000015475.18	BID	1261	1022	1088	1587	1566	1862	1391.33	0.605963	0.067892	8.92539	4.44e-19	2.74e-18
ENSG00000015479.17	MATR3	218	215	248	234	210	259	229.34	0.0768951	0.126672	0.60704	0.543824	0.670184
ENSG00000015520.14	NPC1L1	11	8	11	12	8	10	9.94514	0.0337718	0.571609	0.0590821	0.952887	0.97606
ENSG00000015532.9	XYLT2	3806	3608	3579	3269	3160	3872	3523.92	-0.0624097	0.0463942	-1.3452	0.178559	0.281589
ENSG00000015568.12	RGPD5	13	14	18	36	24	23	21.3912	0.920958	0.412296	2.23373	0.0255007	0.0506624
ENSG00000015592.16	STMN4	1	0	0	1	0	1	0.487085	0.904602	2.59215	0.348978	0.727106	NA
ENSG00000015676.17	NUDCD3	8892	8484	8124	5619	5549	6393	7117.98	-0.504814	0.0388414	-12.9968	1.28e-38	1.48e-37
ENSG00000016082.14	ISL1	11	6	14	12	15	17	12.4521	0.535836	0.526802	1.01715	0.309082	0.440576
ENSG00000016391.10	CHDH	137	144	157	104	106	115	126.36	-0.397461	0.165585	-2.40034	0.0163797	0.0337305
ENSG00000016402.13	IL20RA	26	26	34	55	51	68	43.1748	1.04502	0.287009	3.64106	0.000271518	0.00070667
ENSG00000016490.15	CLCA1	0	0	0	0	0	0	0	NA	NA	NA	NA	NA
ENSG00000016602.9	CLCA4	0	0	0	0	1	0	0.177642	0.997168	4.08047	0.244376	0.80694	NA
ENSG00000016864.17	GLT8D1	2528	2479	2528	2338	2421	2706	2485.99	0.0196763	0.0497185	0.395754	0.692286	0.792573
ENSG00000017260.19	ATP2C1	6881	6480	6406	5098	4999	5777	5896.84	-0.283297	0.0390353	-7.25745	3.94e-13	1.88e-12
ENSG00000017427.15	IGF1	5	7	7	4	1	3	4.44908	-1.2227	0.895669	-1.36513	0.172213	0.273107
ENSG00000017483.14	SLC38A5	4	7	4	15	14	16	10.0033	1.61807	0.611821	2.64469	0.00817667	0.0177279
ENSG00000017797.11	RALBP1	7601	7207	7054	6199	6006	6739	6756.88	-0.172533	0.0374237	-4.61026	4.02e-06	1.25e-05
ENSG00000018189.12	RUFY3	1585	1690	1708	2616	2447	2737	2125.28	0.679795	0.0551537	12.3255	6.61e-35	6.85e-34
ENSG00000018236.14	CNTN1	0	0	0	0	0	0	0	NA	NA	NA	NA	NA
ENSG00000018280.16	SLC11A1	8	8	9	7	10	6	8.00737	-0.0766381	0.63918	-0.119901	0.904562	0.939419
ENSG00000018408.14	WWTR1	10753	10759	10001	7449	7176	8101	8971.4	-0.437653	0.0372861	-11.7377	8.17e-32	7.69e-31
ENSG00000018510.13	AGPS	5719	5269	5089	7642	7462	8421	6576.2	0.583479	0.0408607	14.2797	2.93e-46	4.14e-45
ENSG00000018610.13	CXorf56	2101	2021	1841	1509	1569	1624	1765.9	-0.306551	0.0589001	-5.2046	1.94e-07	6.64e-07
ENSG00000018625.14	ATP1A2	8	6	3	21	16	24	12.941	1.87463	0.558278	3.35787	0.000785443	0.00194923
ENSG00000018699.11	TTC27	1696	1652	1672	2128	2198	2493	1965.14	0.474736	0.0530178	8.95426	3.42e-19	2.12e-18
ENSG00000018869.16	ZNF582	174	162	146	131	115	137	143.052	-0.29785	0.155038	-1.92114	0.0547138	0.101086
ENSG00000019102.11	VSIG2	1	1	0	1	0	2	0.807119	0.588197	2.05438	0.286314	0.774638	NA
ENSG00000019144.17	PHLDB1	3981	3878	3493	4529	4294	4851	4151.35	0.302991	0.046184	6.56052	5.36e-11	2.29e-10
ENSG00000019169.10	MARCO	0	0	1	0	1	1	0.5005	0.923564	2.57126	0.359187	0.719455	NA
ENSG00000019186.9	CYP24A1	29	37	32	184	166	197	107.712	2.51303	0.209977	11.9681	5.22e-33	5.11e-32
ENSG00000019485.12	PRDM11	16	10	10	17	9	33	15.5245	0.723928	0.507951	1.42519	0.154101	0.248893
ENSG00000019505.7	SYT13	0	0	0	1	0	0	0.170956	0.997168	4.08047	0.244376	0.80694	NA
ENSG00000019549.8	SNAI2	246	215	173	723	667	730	459.478	1.77791	0.105525	16.8481	1.08e-63	2.24e-62
ENSG00000019582.14	CD74	0	0	0	24	17	23	10.7069	6.88878	1.27055	5.42188	5.9e-08	2.09e-07
ENSG00000019991.15	HGF	0	0	0	0	1	0	0.177642	0.997168	4.08047	0.244376	0.80694	NA
ENSG00000019995.6	ZRANB1	3668	3411	3369	2465	2521	2853	3024.62	-0.380923	0.0473534	-8.04426	8.68e-16	4.64e-15
ENSG00000020129.15	NCDN	4020	3950	3944	4405	4392	5054	4272.6	0.250013	0.0416417	6.00391	1.93e-09	7.51e-09
ENSG00000020181.17	ADGRA2	978	1070	1072	810	772	991	941.566	-0.248819	0.075065	-3.31471	0.000917369	0.00226166
ENSG00000020256.19	ZFP64	1454	1354	1249	789	772	918	1079.1	-0.677551	0.0672375	-10.077	6.98e-24	5.12e-23
ENSG00000020426.10	MNAT1	1302	1157	1152	860	852	1054	1053.73	-0.352845	0.0691279	-5.10423	3.32e-07	1.12e-06
ENSG00000020577.13	SAMD4A	2109	2055	2069	1624	1482	1820	1845.6	-0.307823	0.0533678	-5.76795	8.02e-09	3.01e-08
ENSG00000020633.18	RUNX3	6	12	9	51	47	53	29.7624	2.51621	0.397802	6.32528	2.53e-10	1.04e-09
ENSG00000020922.12	MRE11A	1991	1839	1795	1216	1075	1210	1508.34	-0.649265	0.0601598	-10.7923	3.74e-27	3.05e-26
ENSG00000021300.13	PLEKHB1	3313	3397	3009	2535	2469	2808	2901	-0.281363	0.0497094	-5.66016	1.51e-08	5.57e-08
ENSG00000021355.12	SERPINB1	2	1	2	0	1	2	1.30816	-0.723854	1.60145	-0.451998	0.65127	NA
ENSG00000021461.16	CYP3A43	0	0	0	0	0	0	0	NA	NA	NA	NA	NA
ENSG00000021488.12	SLC7A9	3	5	3	3	4	1	3.18227	-0.404311	1.02662	-0.393828	0.693708	0.793414
ENSG00000021574.11	SPAST	1046	1082	1013	2077	1967	2329	1581.97	1.05311	0.0565302	18.6292	1.86e-77	4.96e-76
ENSG00000021645.18	NRXN3	2	2	8	10	4	7	5.49617	0.830495	0.827787	1.00327	0.31573	0.448291
ENSG00000021762.19	OSBPL5	714	762	789	458	455	556	617.129	-0.594124	0.084874	-7.00007	2.56e-12	1.17e-11
ENSG00000021776.10	AQR	4070	4101	3935	3373	3248	3735	3718.71	-0.192178	0.04205	-4.57024	4.87e-06	1.5e-05
ENSG00000021826.14	CPS1	2279	2031	2034	2902	2909	2937	2509.1	0.50102	0.0566361	8.8463	9.05e-19	5.52e-18
ENSG00000021852.12	C8B	0	0	0	0	0	0	0	NA	NA	NA	NA	NA
ENSG00000022267.16	FHL1	4919	4401	4651	4206	4107	5021	4519.06	-0.0360665	0.0486611	-0.741177	0.458586	0.592321
ENSG00000022277.12	RTFDC1	6151	5950	5570	5615	5616	6464	5858.2	0.0352243	0.0415605	0.847543	0.396693	0.531638
ENSG00000022355.16	GABRA1	0	0	0	0	0	0	0	NA	NA	NA	NA	NA
ENSG00000022556.15	NLRP2	1	0	0	0	0	0	0.160299	-0.926385	4.08047	-0.227029	0.820401	NA
ENSG00000022567.9	SLC45A4	1072	998	1044	1142	1074	1293	1097.6	0.204401	0.0635189	3.21795	0.00129109	0.00312702
ENSG00000022840.15	RNF10	12921	12246	11771	10502	10875	12046	11652.5	-0.110016	0.039712	-2.77034	0.00559984	0.0124699
ENSG00000022976.15	ZNF839	834	805	786	552	507	582	672.283	-0.529746	0.0760513	-6.96564	3.27e-12	1.49e-11
ENSG00000023041.11	ZDHHC6	2026	1943	1901	1332	1294	1536	1658.27	-0.46357	0.0542084	-8.55163	1.21e-17	7.05e-17
ENSG00000023171.15	GRAMD1B	78	82	95	328	333	375	215.5	2.05492	0.143233	14.3467	1.12e-46	1.6e-45
ENSG00000023191.16	RNH1	5390	4952	4736	7603	7827	8688	6512.23	0.712181	0.0446498	15.9504	2.83e-57	5.17e-56
ENSG00000023228.13	NDUFS1	11255	10488	10289	12694	12904	14009	11890.3	0.341315	0.038659	8.82886	1.06e-18	6.42e-18
ENSG00000023287.12	RB1CC1	5025	5245	5110	5400	5316	6131	5343.17	0.163779	0.0421154	3.88881	0.000100735	0.000274562
ENSG00000023318.7	ERP44	3572	3116	3174	5743	5698	6691	4651.06	0.911479	0.0483753	18.8418	3.43e-79	9.32e-78
ENSG00000023330.14	ALAS1	4655	4344	4386	5567	5700	6540	5175.48	0.444716	0.0432207	10.2894	7.86e-25	5.94e-24
ENSG00000023445.13	BIRC3	1001	972	1087	2937	2855	3201	2009.7	1.58837	0.0576453	27.5542	3.94e-167	3.37e-165
ENSG00000023516.8	AKAP11	3998	4327	4200	3165	2742	3293	3594.22	-0.413242	0.0530443	-7.79049	6.67e-15	3.44e-14
ENSG00000023572.8	GLRX2	538	521	538	975	939	987	748.944	0.896501	0.0757523	11.8346	2.58e-32	2.48e-31
ENSG00000023608.4	SNAPC1	1843	1860	1690	1618	1574	1902	1735.73	-0.050279	0.0563328	-0.892536	0.372106	0.507072
ENSG00000023697.12	DERA	874	836	742	1083	1107	1251	978.049	0.522864	0.0697723	7.49386	6.69e-14	3.29e-13
ENSG00000023734.10	STRAP	5617	5108	5126	7071	7141	8197	6350.05	0.532767	0.042644	12.4934	8.11e-36	8.64e-35
ENSG00000023839.10	ABCC2	351	392	384	5004	4726	5534	2742.13	3.79183	0.0622016	60.9604	0	0
ENSG00000023892.10	DEF6	20	24	28	37	38	38	30.821	0.684371	0.332148	2.06044	0.0393566	0.0750923
ENSG00000023902.13	PLEKHO1	1444	1282	1248	966	942	1158	1163.37	-0.34206	0.0669666	-5.10792	3.26e-07	1.1e-06
ENSG00000023909.9	GCLM	2794	2623	2497	4442	4468	5222	3662.49	0.869298	0.0471694	18.4293	7.65e-76	1.99e-74
ENSG00000024048.10	UBR2	4284	4457	4358	4951	4800	5316	4673.96	0.235678	0.0426758	5.52252	3.34e-08	1.2e-07
ENSG00000024422.11	EHD2	13605	13117	12779	14609	14606	16275	14097.5	0.237714	0.0343166	6.92709	4.3e-12	1.95e-11
ENSG00000024526.16	DEPDC1	3248	2646	2791	2184	2379	2458	2600.32	-0.270148	0.0647827	-4.17006	3.05e-05	8.72e-05
ENSG00000024862.17	CCDC28A	767	715	703	648	671	827	716.625	0.00525916	0.078672	0.0668492	0.946702	0.971711
ENSG00000025039.14	RRAGD	1203	1398	1300	1998	1947	2314	1687.56	0.713179	0.0636461	11.2054	3.84e-29	3.32e-28
ENSG00000025156.12	HSF2	1120	1036	993	866	833	1051	975.31	-0.164089	0.069763	-2.35209	0.0186681	0.0380487
ENSG00000025293.16	PHF20	4209	4291	4030	3410	3235	3733	3791.77	-0.238711	0.0428672	-5.5686	2.57e-08	9.3e-08
ENSG00000025423.11	HSD17B6	29	23	15	33	29	33	26.8663	0.540966	0.360089	1.50231	0.133017	0.22008
ENSG00000025434.18	NR1H3	625	607	548	761	776	946	706.753	0.511948	0.0795305	6.43712	1.22e-10	5.09e-10
ENSG00000025708.13	TYMP	101	115	123	376	360	447	253.505	1.83322	0.131344	13.9573	2.84e-44	3.8e-43
ENSG00000025770.18	NCAPH2	2296	1961	2000	1291	1318	1507	1713.78	-0.570429	0.0613808	-9.29327	1.5e-20	9.74e-20
ENSG00000025772.7	TOMM34	4753	4365	4235	7836	8166	9107	6395.39	0.945178	0.0450694	20.9716	1.19e-97	4.32e-96
ENSG00000025796.13	SEC63	5193	5054	5064	4730	4713	5426	4999.53	-0.00954165	0.0402011	-0.237348	0.812387	0.881548
ENSG00000025800.13	KPNA6	7263	6913	6882	4634	4473	4947	5806.57	-0.548973	0.0386468	-14.2049	8.55e-46	1.19e-44
ENSG00000026025.14	VIM	196159	195247	169065	125155	124682	138498	156870	-0.494352	0.0442569	-11.1701	5.71e-29	4.91e-28
ENSG00000026036.21	RTEL1-TNFRSF6B	339	333	308	300	241	274	297.262	-0.231047	0.114154	-2.02399	0.0429707	0.0812869
ENSG00000026103.20	FAS	1538	1411	1506	1838	1895	2167	1718.31	0.438021	0.057277	7.64741	2.05e-14	1.04e-13
ENSG00000026297.15	RNASET2	454	441	472	731	790	837	619.763	0.820693	0.0834268	9.83729	7.78e-23	5.5e-22
ENSG00000026508.16	CD44	44689	42830	41046	30496	30598	36022	37314.6	-0.372412	0.0371658	-10.0203	1.24e-23	9.01e-23
ENSG00000026559.13	KCNG1	13	8	15	14	14	18	13.5883	0.383208	0.496392	0.771986	0.440123	0.574021
ENSG00000026652.13	AGPAT4	849	839	839	1247	1096	1170	1004.2	0.51093	0.0713181	7.1641	7.83e-13	3.68e-12
ENSG00000026751.16	SLAMF7	3	2	0	1	3	3	1.98068	0.526463	1.3256	0.397151	0.691256	0.791799
ENSG00000026950.16	BTN3A1	4495	4718	5255	4824	4396	5216	4791.41	0.0275971	0.0586271	0.470722	0.637839	0.752066
ENSG00000027001.9	MIPEP	926	836	833	1199	1319	1425	1086.19	0.638039	0.0692922	9.20794	3.32e-20	2.14e-19
ENSG00000027075.13	PRKCH	1338	1323	1246	1334	1224	1462	1313.15	0.0738616	0.0589384	1.2532	0.210133	0.32324
ENSG00000027644.4	INSRR	0	0	0	2	1	3	0.987044	3.45535	1.97757	1.74727	0.08059	NA
ENSG00000027697.13	IFNGR1	1794	1684	1642	3099	2938	3471	2430.95	0.925815	0.0489049	18.9309	6.34e-80	1.76e-78
ENSG00000027847.13	B4GALT7	1301	1174	1220	1013	974	1086	1120.53	-0.231737	0.0631965	-3.66692	0.000245486	0.000642063
ENSG00000027869.11	SH2D2A	0	2	0	4	1	2	1.50153	1.83918	1.66831	1.10242	0.270278	0.396431
ENSG00000028116.16	VRK2	2	2	0	1	0	1	0.975791	-0.975693	1.91519	-0.509451	0.610436	NA
ENSG00000028137.17	TNFRSF1B	14	11	12	46	46	39	28.1676	1.86488	0.377754	4.93676	7.94e-07	2.59e-06
ENSG00000028203.17	VEZT	6414	6147	6120	4921	4786	5535	5613.72	-0.260554	0.0382555	-6.8109	9.7e-12	4.31e-11
ENSG00000028277.21	POU2F2	33	24	33	119	112	97	70.0979	1.90616	0.249424	7.64223	2.13e-14	1.08e-13
ENSG00000028310.17	BRD9	3561	3417	3483	2350	2336	2640	2941.78	-0.480627	0.0454214	-10.5815	3.63e-26	2.87e-25
ENSG00000028528.14	SNX1	9203	8882	8667	8685	8426	9255	8805.09	0.0137371	0.03615	0.380003	0.703943	0.800433
ENSG00000028839.9	TBPL1	970	937	1029	843	838	1004	930.654	-0.097701	0.0712721	-1.37082	0.170432	0.27081
ENSG00000029153.14	ARNTL2	751	675	625	797	759	832	736.347	0.254919	0.0772552	3.2997	0.000967875	0.0023796
ENSG00000029363.15	BCLAF1	8848	8760	8577	7515	7412	8231	8173.41	-0.143284	0.03586	-3.99566	6.45e-05	0.00017876
ENSG00000029364.11	SLC39A9	4849	4730	4515	3958	3956	4395	4372.37	-0.161247	0.0413462	-3.89993	9.62e-05	0.000262856
ENSG00000029534.19	ANK1	1049	940	998	1055	1005	1115	1021.84	0.122361	0.065946	1.85548	0.0635281	0.115503
ENSG00000029559.6	IBSP	0	1	3	3	2	3	2.00093	1.01866	1.3359	0.762524	0.445747	0.579439
ENSG00000029639.10	TFB1M	621	665	597	889	810	961	754.08	0.531077	0.0749163	7.08894	1.35e-12	6.28e-12
ENSG00000029725.16	RABEP1	7630	7553	7308	9090	9070	10404	8470.41	0.377759	0.0368173	10.2604	1.06e-24	8.01e-24
ENSG00000029993.14	HMGB3	3297	2826	2730	1751	1868	1918	2378.59	-0.63992	0.0628274	-10.1854	2.31e-24	1.72e-23
ENSG00000030066.13	NUP160	6496	6196	6125	6850	6737	7533	6623.45	0.200582	0.0372017	5.39173	6.98e-08	2.46e-07
ENSG00000030110.12	BAK1	2567	2226	2470	3338	3413	3887	2972.22	0.583637	0.0542352	10.7612	5.25e-27	4.25e-26
ENSG00000030304.13	MUSK	0	0	0	1	2	2	0.8379	3.21237	2.0802	1.54426	0.122525	NA
ENSG00000030419.16	IKZF2	609	514	637	1723	1565	1800	1141.48	1.56471	0.0747188	20.9413	2.25e-97	8.09e-96
ENSG00000030582.16	GRN	22162	21206	21060	25755	25524	29945	24155.7	0.366466	0.0347491	10.5461	5.3e-26	4.15e-25
ENSG00000031003.10	FAM13B	4898	4689	4629	4243	3946	4567	4466.29	-0.122966	0.0404862	-3.03722	0.00238772	0.00560428
ENSG00000031081.10	ARHGAP31	1703	1581	1685	3001	2934	3288	2360.65	0.925922	0.0502816	18.4147	1e-75	2.59e-74
ENSG00000031691.6	CENPQ	313	271	297	313	305	336	304.329	0.149131	0.109026	1.36785	0.17136	0.271982
ENSG00000031698.12	SARS	7746	7304	7355	9191	9664	10783	8637.82	0.437145	0.0418559	10.4441	1.56e-25	1.2e-24
ENSG00000031823.14	RANBP3	4914	4565	4702	3791	3712	4427	4320.03	-0.217387	0.0441254	-4.92658	8.37e-07	2.73e-06
ENSG00000032219.18	ARID4A	1937	2030	1949	1523	1453	1757	1761.64	-0.290358	0.0553013	-5.25047	1.52e-07	5.22e-07
ENSG00000032389.12	TSSC1	1669	1442	1424	955	1009	1064	1250.48	-0.546891	0.0677798	-8.06864	7.11e-16	3.81e-15
ENSG00000032444.15	PNPLA6	7657	7120	7072	5082	5143	5931	6284.4	-0.402481	0.0414746	-9.70427	2.89e-22	2e-21
ENSG00000032742.17	IFT88	1024	1043	991	854	804	949	937.639	-0.197559	0.0662981	-2.97986	0.00288377	0.00668958
ENSG00000033011.11	ALG1	1319	1113	1082	1685	1663	1912	1456.34	0.616142	0.0651306	9.46011	3.08e-21	2.06e-20
ENSG00000033030.13	ZCCHC8	2145	2187	2159	2041	1828	2069	2059.63	-0.094703	0.0532889	-1.77716	0.0755412	0.134622
ENSG00000033050.7	ABCF2	6470	5671	5712	4381	4404	4987	5230.82	-0.340331	0.0471474	-7.21845	5.26e-13	2.49e-12
ENSG00000033100.15	CHPF2	5993	5566	5589	4048	3895	4575	4905.02	-0.421229	0.0411886	-10.2268	1.5e-24	1.13e-23
ENSG00000033122.18	LRRC7	59	64	80	92	80	82	76.0463	0.357825	0.218137	1.64037	0.100928	0.173743
ENSG00000033170.16	FUT8	1330	1236	1260	2342	2210	2581	1821.77	0.931668	0.0530661	17.5567	5.28e-69	1.23e-67
ENSG00000033178.12	UBA6	7591	7088	7579	7145	6670	7968	7294.62	0.000737066	0.0421646	0.0174807	0.986053	0.99248
ENSG00000033327.12	GAB2	613	596	544	981	967	1082	795.088	0.823656	0.0725505	11.3529	7.18e-30	6.35e-29
ENSG00000033627.15	ATP6V0A1	3468	3377	3450	5416	5088	5884	4433.32	0.703607	0.0412557	17.0548	3.22e-65	6.85e-64
ENSG00000033800.13	PIAS1	4152	4162	4154	3938	3710	4258	4038.61	-0.0334974	0.0418064	-0.80125	0.422987	0.558352
ENSG00000033867.16	SLC4A7	6708	6992	7028	9391	8980	10303	8203.46	0.500636	0.0409329	12.2307	2.13e-34	2.18e-33
ENSG00000034053.14	APBA2	1184	1192	1136	859	766	936	1004.05	-0.423342	0.0659157	-6.42247	1.34e-10	5.59e-10
ENSG00000034152.18	MAP2K3	2296	2089	1932	1890	2034	2193	2059.93	-0.0110921	0.0602308	-0.18416	0.853888	0.90779
ENSG00000034239.10	EFCAB1	0	0	0	0	0	0	0	NA	NA	NA	NA	NA
ENSG00000034510.5	TMSB10	57745	51067	54502	72036	73930	83938	65273.3	0.52663	0.0425668	12.3719	3.71e-35	3.87e-34
ENSG00000034533.11	ASTE1	744	666	606	514	532	596	605.093	-0.261507	0.0852744	-3.06665	0.00216472	0.00511239
ENSG00000034677.12	RNF19A	4888	4739	4774	4112	4046	4660	4506.97	-0.135186	0.0405071	-3.33733	0.000845865	0.00209305
ENSG00000034693.14	PEX3	837	774	811	861	826	955	839.467	0.158504	0.0695379	2.27938	0.0226442	0.0454475
ENSG00000034713.7	GABARAPL2	4221	4178	3931	3780	3725	4324	4000.99	-0.0269417	0.0427756	-0.629839	0.5288	0.657019
ENSG00000034971.15	MYOC	0	0	0	0	0	0	0	NA	NA	NA	NA	NA
ENSG00000035115.21	SH3YL1	1052	1147	1076	653	550	758	864.155	-0.710878	0.0790961	-8.98752	2.53e-19	1.58e-18
ENSG00000035141.7	FAM136A	3540	3276	3339	2565	2729	3110	3071.02	-0.240193	0.051041	-4.70589	2.53e-06	7.94e-06
ENSG00000035403.16	VCL	30108	28241	26215	19761	19211	21133	23926.3	-0.457071	0.0401866	-11.3737	5.65e-30	5.02e-29
ENSG00000035499.12	DEPDC1B	1253	1047	1067	797	821	876	969.598	-0.397305	0.0736395	-5.39526	6.84e-08	2.41e-07
ENSG00000035664.11	DAPK2	997	1103	1086	1057	983	1192	1063.4	0.0517399	0.0689358	0.750551	0.452923	0.586365
ENSG00000035681.7	NSMAF	2536	2312	2269	3168	3179	3618	2835.25	0.519307	0.0486923	10.6651	1.48e-26	1.18e-25
ENSG00000035687.9	ADSS	4049	3607	3560	5185	5035	5643	4496.14	0.534766	0.0456959	11.7027	1.23e-31	1.16e-30
ENSG00000035720.7	STAP1	0	0	0	0	2	0	0.355284	1.95858	3.25618	0.601497	0.547509	NA
ENSG00000035862.12	TIMP2	80514	79858	74532	74227	74383	82396	77211.1	0.010247	0.0342546	0.299141	0.764832	0.846956
ENSG00000035928.14	RFC1	4402	4210	4354	3837	3714	4222	4097.81	-0.106009	0.0419292	-2.5283	0.0114617	0.0242722
ENSG00000036054.12	TBC1D23	3941	3960	3879	3503	3400	4042	3762.59	-0.0741756	0.0434424	-1.70745	0.0877389	0.153781
ENSG00000036257.12	CUL3	7718	7191	7167	7642	7560	8628	7608.99	0.143768	0.0380276	3.78062	0.000156435	0.000417807
ENSG00000036448.9	MYOM2	1	3	6	4	4	4	3.67279	0.290591	0.96269	0.301853	0.762764	0.845444
ENSG00000036473.6	OTC	0	0	0	0	0	0	0	NA	NA	NA	NA	NA
ENSG00000036530.8	CYP46A1	18	30	37	22	14	18	23.0445	-0.625726	0.404753	-1.54595	0.122117	0.204712
ENSG00000036549.12	ZZZ3	6043	5841	5851	5998	5744	6769	6005.67	0.094148	0.03822	2.46332	0.0137657	0.0287595
ENSG00000036565.14	SLC18A1	0	0	0	0	0	0	0	NA	NA	NA	NA	NA
ENSG00000036672.15	USP2	69	87	58	98	80	101	81.7379	0.415201	0.211953	1.95892	0.0501216	0.0934628
ENSG00000036828.14	CASR	0	0	0	0	0	0	0	NA	NA	NA	NA	NA
ENSG00000037042.8	TUBG2	1562	1695	1576	1289	1120	1381	1426.47	-0.319102	0.0629858	-5.06625	4.06e-07	1.35e-06
ENSG00000037241.7	RPL26L1	291	276	294	262	243	299	275.624	-0.0671571	0.113184	-0.593343	0.552952	0.67876
ENSG00000037280.15	FLT4	3	3	3	2	2	1	2.32762	-0.802426	1.18633	-0.676396	0.498789	0.631088
ENSG00000037474.14	NSUN2	7465	6726	6793	4964	4896	5527	6015.32	-0.413523	0.0421354	-9.81416	9.79e-23	6.89e-22
ENSG00000037637.10	FBXO42	1856	1800	1712	1630	1585	1825	1723.64	-0.0576077	0.0529295	-1.08839	0.276424	0.403256
ENSG00000037749.11	MFAP3	2503	2594	2425	2121	2086	2404	2339.99	-0.153412	0.0495186	-3.09808	0.00194782	0.00462259
ENSG00000037757.13	MRI1	2857	2816	2641	1681	1601	1902	2229.66	-0.648792	0.0501082	-12.9478	2.42e-38	2.77e-37
ENSG00000037897.16	METTL1	595	583	506	478	432	478	508.57	-0.243633	0.089944	-2.70872	0.00675438	0.0148143
ENSG00000037965.5	HOXC8	108	109	130	106	97	92	106.613	-0.198001	0.185043	-1.07003	0.284607	0.413057
ENSG00000038002.8	AGA	1576	1415	1396	2616	2578	3039	2096.9	0.941006	0.0541465	17.3789	1.19e-67	2.7e-66
ENSG00000038210.12	PI4K2B	1618	1561	1633	2209	2041	2365	1897.19	0.492044	0.052896	9.30211	1.38e-20	8.99e-20
ENSG00000038219.12	BOD1L1	4490	4797	4663	3687	3271	3618	4061.46	-0.365196	0.0519804	-7.02564	2.13e-12	9.82e-12
ENSG00000038274.16	MAT2B	3152	2807	2988	2740	2766	3116	2910.61	-0.0197935	0.0500253	-0.395671	0.692348	0.792573
ENSG00000038295.7	TLL1	639	649	641	518	471	563	576.021	-0.281327	0.0813862	-3.4567	0.000546839	0.00137713
ENSG00000038358.14	EDC4	6628	5996	5986	4084	3994	4660	5180.71	-0.513779	0.0435582	-11.7952	4.13e-32	3.93e-31
ENSG00000038382.17	TRIO	11212	10969	11036	11785	10359	11364	11067.5	0.0478708	0.0458546	1.04397	0.2965	0.42674
ENSG00000038427.15	VCAN	11220	11470	10919	6804	6110	6628	8787.17	-0.746841	0.0453241	-16.4778	5.3e-61	1.04e-59
ENSG00000038532.14	CLEC16A	1596	1463	1548	1094	952	1069	1277.35	-0.530129	0.064787	-8.18264	2.78e-16	1.51e-15
ENSG00000038945.14	MSR1	79	57	64	289	299	340	188.216	2.24786	0.157137	14.3051	2.03e-46	2.88e-45
ENSG00000039068.18	CDH1	2	1	2	1	0	1	1.14564	-1.30403	1.7482	-0.745928	0.455711	NA
ENSG00000039123.15	SKIV2L2	6507	5979	5651	4907	4624	5371	5465.98	-0.249542	0.0445772	-5.59799	2.17e-08	7.91e-08
ENSG00000039139.9	DNAH5	243	233	231	202	194	214	218.139	-0.178712	0.124853	-1.43138	0.15232	0.246609
ENSG00000039319.16	ZFYVE16	5033	4853	4867	5393	5282	5955	5204.83	0.206348	0.0386363	5.34079	9.25e-08	3.24e-07
ENSG00000039523.18	FAM65A	401	392	403	277	284	342	347.059	-0.373863	0.102993	-3.62999	0.000283429	0.000736328
ENSG00000039537.13	C6	11	10	6	17	16	18	12.961	0.953787	0.514199	1.8549	0.0636108	0.115627
ENSG00000039560.13	RAI14	9915	9201	8832	8180	8064	9083	8821.73	-0.107777	0.0395412	-2.72569	0.00641669	0.0141319
ENSG00000039600.10	SOX30	20	24	22	20	20	21	21.0659	-0.0796018	0.391535	-0.203307	0.838895	0.898117
ENSG00000039650.10	PNKP	3103	3143	3063	2167	1972	2454	2628.29	-0.466536	0.0497171	-9.38381	6.36e-21	4.2e-20
ENSG00000039987.6	BEST2	5	4	0	1	3	4	2.78551	-0.136021	1.15017	-0.118262	0.90586	0.940493
ENSG00000040199.18	PHLPP2	5999	5859	6042	4908	4436	5070	5350.02	-0.279036	0.0431161	-6.47172	9.69e-11	4.07e-10
ENSG00000040275.16	SPDL1	3763	3302	3424	2890	2956	3166	3229.84	-0.183587	0.0509626	-3.60239	0.000315309	0.000814614
ENSG00000040341.17	STAU2	3180	3171	2956	3354	3399	3752	3286.04	0.208876	0.0456228	4.57833	4.69e-06	1.44e-05
ENSG00000040487.12	PQLC2	1539	1421	1479	1447	1430	1702	1493.69	0.0768995	0.0579184	1.32772	0.18427	0.289278
ENSG00000040531.14	CTNS	1757	1534	1474	1803	1732	2135	1728.34	0.28306	0.062132	4.55579	5.22e-06	1.6e-05
ENSG00000040608.13	RTN4R	34	37	34	49	41	62	42.5263	0.561144	0.282235	1.98821	0.046788	0.0877549
ENSG00000040633.12	PHF23	4635	4412	4316	5969	6180	7175	5424.69	0.564616	0.044559	12.6712	8.54e-37	9.37e-36
ENSG00000040731.10	CDH10	710	747	689	753	742	788	734.889	0.124156	0.0748697	1.65829	0.0972585	0.168441
ENSG00000040933.15	INPP4A	2911	2737	2727	2793	2644	3046	2793.37	0.0519352	0.0455304	1.14067	0.254007	0.377587
ENSG00000041353.9	RAB27B	929	873	962	2415	2360	2561	1684.12	1.44257	0.0590829	24.4161	1.15e-131	6.56e-130
ENSG00000041357.15	PSMA4	10908	9918	10271	11145	11207	12744	10974.7	0.207894	0.0396607	5.24182	1.59e-07	5.47e-07
ENSG00000041515.15	MYO16	99	122	97	56	37	69	79.0028	-0.947493	0.224921	-4.21255	2.53e-05	7.28e-05
ENSG00000041802.10	LSG1	4033	3837	3731	3537	3531	3982	3752.16	-0.0364485	0.04284	-0.850804	0.394878	0.529734
ENSG00000041880.14	PARP3	944	988	1027	1262	1229	1462	1146.99	0.449133	0.06583	6.82262	8.94e-12	3.98e-11
ENSG00000041982.15	TNC	44719	44079	40816	50335	44182	48617	45253.4	0.179099	0.0455713	3.93008	8.49e-05	0.000233057
ENSG00000041988.15	THAP3	1030	985	1004	677	680	755	848.73	-0.481786	0.0691915	-6.96308	3.33e-12	1.52e-11
ENSG00000042062.11	FAM65C	24	27	26	36	31	33	29.4271	0.411943	0.333968	1.23348	0.217397	0.332356
ENSG00000042088.13	TDP1	1049	904	934	587	610	647	782.133	-0.611441	0.0765601	-7.98641	1.39e-15	7.37e-15
ENSG00000042286.14	AIFM2	2886	2792	2804	3029	2981	3424	2970.37	0.186419	0.0446496	4.17516	2.98e-05	8.53e-05
ENSG00000042304.10	C2orf83	0	0	0	0	0	0	0	NA	NA	NA	NA	NA
ENSG00000042317.16	SPATA7	339	396	370	296	276	313	329.573	-0.287483	0.108304	-2.6544	0.00794505	0.0172487
ENSG00000042429.10	MED17	3364	3321	3174	2502	2447	2877	2925.46	-0.300613	0.0456945	-6.57876	4.74e-11	2.03e-10
ENSG00000042445.13	RETSAT	3417	3393	3332	4547	4577	5191	4060.74	0.530273	0.0422738	12.5438	4.3e-36	4.63e-35
ENSG00000042493.15	CAPG	699	657	656	1708	1808	1997	1253.86	1.48799	0.0648756	22.936	2.03e-116	9.65e-115
ENSG00000042753.11	AP2S1	6597	5799	6014	8769	9186	10175	7730.72	0.645848	0.0468256	13.7926	2.82e-43	3.69e-42
ENSG00000042781.12	USH2A	48	53	46	60	48	68	53.4611	0.289429	0.250346	1.15612	0.247633	0.369968
ENSG00000042813.7	ZPBP	0	0	0	0	0	0	0	NA	NA	NA	NA	NA
ENSG00000042832.11	TG	4	2	3	0	4	0	2.18126	-1.0898	1.35865	-0.802121	0.422483	0.557795
ENSG00000042980.12	ADAM28	135	172	149	146	124	154	145.756	-0.073668	0.158841	-0.463784	0.642802	0.756421
ENSG00000043039.6	BARX2	0	4	0	2	3	5	2.3108	1.33947	1.33187	1.0057	0.314558	0.447016
ENSG00000043093.13	DCUN1D1	2362	2062	2292	3752	3637	4103	3026.92	0.808661	0.0517239	15.6342	4.26e-55	7.37e-54
ENSG00000043143.20	JADE2	14564	14177	15624	12000	11758	13342	13491.4	-0.225591	0.0449887	-5.01438	5.32e-07	1.76e-06
ENSG00000043355.11	ZIC2	617	614	603	460	425	474	528.445	-0.398449	0.0842744	-4.728	2.27e-06	7.14e-06
ENSG00000043462.11	LCP2	0	2	3	6	4	5	3.34495	1.611	1.07719	1.49555	0.134772	0.222597
ENSG00000043514.15	TRIT1	1664	1658	1552	1635	1573	1772	1633.29	0.0649349	0.054009	1.2023	0.229248	0.347062
ENSG00000043591.5	ADRB1	32	24	34	53	38	54	38.9753	0.717985	0.300687	2.38781	0.0169491	0.0347933
ENSG00000044012.3	GUCA2B	0	0	0	0	0	0	0	NA	NA	NA	NA	NA
ENSG00000044090.8	CUL7	4508	4299	4170	4759	4618	5148	4561.19	0.196904	0.0405109	4.86052	1.17e-06	3.77e-06
ENSG00000044115.20	CTNNA1	23443	22242	21451	21594	21342	24133	22236.5	0.0324732	0.0341832	0.949975	0.342125	0.475748
ENSG00000044446.11	PHKA2	2752	2705	2487	1827	1717	2054	2238.14	-0.472233	0.0513544	-9.19558	3.73e-20	2.4e-19
ENSG00000044459.14	CNTLN	2517	2395	2411	2631	2539	2897	2551.7	0.173004	0.0462854	3.73776	0.000185668	0.000492772
ENSG00000044524.10	EPHA3	23151	22776	21679	15577	14527	17099	18980.1	-0.485454	0.0340041	-14.2763	3.07e-46	4.34e-45
ENSG00000044574.7	HSPA5	36683	33195	32706	76644	77839	89234	57629.4	1.28188	0.0399476	32.0891	6.25e-226	9.65e-224
ENSG00000046604.12	DSG2	4168	3974	3897	3769	3762	4278	3950.84	0.00559982	0.0421441	0.132873	0.894293	0.931549
ENSG00000046647.13	GEMIN8	736	705	660	606	648	720	674.891	-0.056132	0.0783238	-0.716665	0.473581	0.606955
ENSG00000046651.14	OFD1	2057	2171	2106	2815	2605	3046	2456.64	0.451029	0.0501936	8.98579	2.57e-19	1.6e-18
ENSG00000046653.14	GPM6B	1381	1449	1180	534	443	584	917.388	-1.32942	0.0831722	-15.9839	1.65e-57	3.03e-56
ENSG00000046774.9	MAGEC2	0	0	0	0	0	0	0	NA	NA	NA	NA	NA
ENSG00000046889.18	PREX2	0	0	0	0	0	0	0	NA	NA	NA	NA	NA
ENSG00000047056.14	WDR37	1873	1935	1877	1009	977	1081	1445.99	-0.856618	0.0579419	-14.7841	1.86e-49	2.84e-48
ENSG00000047188.15	YTHDC2	4018	4237	3841	3443	3275	3778	3740.47	-0.171588	0.0461014	-3.72197	0.000197678	0.000522946
ENSG00000047230.14	CTPS2	1589	1523	1528	1875	1772	2071	1718.06	0.334265	0.0526895	6.34405	2.24e-10	9.23e-10
ENSG00000047249.16	ATP6V1H	3970	3669	3531	3303	3406	3760	3584.26	-0.0589985	0.0474866	-1.24242	0.214081	0.328186
ENSG00000047315.14	POLR2B	21020	19662	19459	16917	16361	18462	18523.7	-0.182985	0.0338308	-5.40885	6.34e-08	2.24e-07
ENSG00000047346.12	FAM214A	3034	3165	3086	3859	3590	4169	3468.61	0.356033	0.0454572	7.83226	4.79e-15	2.48e-14
ENSG00000047365.11	ARAP2	6	3	4	6	3	3	4.14867	-0.0731256	0.890013	-0.0821624	0.934518	0.962785
ENSG00000047410.13	TPR	14569	14830	14715	14948	14093	15846	14756.6	0.0586358	0.0360949	1.62449	0.104271	0.178744
ENSG00000047457.13	CP	3364	3611	3634	2154	1696	2507	2799.35	-0.71371	0.119954	-5.94986	2.68e-09	1.03e-08
ENSG00000047578.12	KIAA0556	2233	2403	2216	1705	1630	1812	1986.06	-0.378987	0.0543802	-6.96922	3.19e-12	1.46e-11
ENSG00000047579.19	DTNBP1	1335	1289	1226	1191	1159	1376	1254.35	-0.0146369	0.0599792	-0.244032	0.807206	0.878049
ENSG00000047597.5	XK	505	443	484	330	282	321	391.067	-0.583828	0.101012	-5.7798	7.48e-09	2.81e-08
ENSG00000047617.14	ANO2	0	0	2	1	5	1	1.54905	1.86525	1.68679	1.1058	0.268815	0.394725
ENSG00000047621.11	C12orf4	1114	1029	991	1117	1119	1259	1098.99	0.191298	0.0636434	3.00578	0.00264897	0.00617689
ENSG00000047634.14	SCML1	1560	1453	1582	2453	2223	2662	1981.97	0.707427	0.0554156	12.7659	2.54e-37	2.82e-36
ENSG00000047644.18	WWC3	4394	4337	4158	2291	2173	2407	3263.77	-0.873186	0.0445819	-19.5861	2.03e-85	6.1e-84
ENSG00000047648.21	ARHGAP6	133	111	127	283	247	255	192.754	1.11794	0.143516	7.78967	6.72e-15	3.46e-14
ENSG00000047662.4	FAM184B	4	8	5	5	2	7	5.09084	-0.264591	0.81514	-0.324596	0.745487	0.831862
ENSG00000047849.21	MAP4	26415	25065	24666	14800	14116	15690	19952.7	-0.736917	0.0337799	-21.8152	1.66e-105	6.82e-104
ENSG00000047932.13	GOPC	1847	1755	1701	2924	2787	3196	2361.36	0.781734	0.0482214	16.2113	4.19e-59	7.93e-58
ENSG00000047936.10	ROS1	66	55	81	255	186	217	143.591	1.73753	0.183158	9.48649	2.39e-21	1.61e-20
ENSG00000048028.11	USP28	2695	2819	2893	1668	1629	1895	2247.94	-0.663466	0.0543105	-12.2162	2.55e-34	2.59e-33
ENSG00000048052.21	HDAC9	7293	6690	6261	7112	6948	7788	6977.05	0.144849	0.0443338	3.26724	0.001086	0.00265193
ENSG00000048140.17	TSPAN17	4405	4187	4017	2332	2266	2647	3278.28	-0.766292	0.0452421	-16.9376	2.38e-64	4.97e-63
ENSG00000048162.20	NOP16	1527	1334	1357	1495	1417	1663	1456.92	0.150575	0.0598413	2.51624	0.0118614	0.0250606
ENSG00000048342.15	CC2D2A	1095	928	1018	884	809	961	942.533	-0.163322	0.0717207	-2.2772	0.0227743	0.0456645
ENSG00000048392.11	RRM2B	2780	2805	2772	2714	2645	2992	2769.31	0.0322032	0.0457108	0.704499	0.481122	0.614315
ENSG00000048405.9	ZNF800	1382	1443	1370	711	727	864	1072.64	-0.834007	0.0668074	-12.4837	9.16e-36	9.73e-35
ENSG00000048462.10	TNFRSF17	0	0	1	0	0	3	0.634519	1.43646	2.4991	0.574792	0.565432	NA
ENSG00000048471.13	SNX29	828	867	770	652	659	655	734.302	-0.289729	0.0789482	-3.66987	0.000242678	0.00063508
ENSG00000048540.14	LMO3	6589	6542	6274	4197	4064	4851	5373.74	-0.53351	0.0405634	-13.1525	1.65e-39	1.95e-38
ENSG00000048544.5	MRPS10	2684	2546	2595	3134	3211	3596	2948.29	0.378741	0.0469059	8.07449	6.78e-16	3.64e-15
ENSG00000048545.13	GUCA1A	0	0	0	0	0	0	0	NA	NA	NA	NA	NA
ENSG00000048649.13	RSF1	7619	8233	8084	7651	7133	8271	7787.44	-0.0219231	0.0448243	-0.489089	0.624779	0.741288
ENSG00000048707.13	VPS13D	3942	4084	4016	3947	3367	3727	3826.95	-0.0904042	0.0551715	-1.6386	0.101296	0.174245
ENSG00000048740.18	CELF2	0	0	0	0	0	0	0	NA	NA	NA	NA	NA
ENSG00000048828.16	FAM120A	15331	14591	13862	13641	13302	14930	14190.3	-0.0300172	0.0359679	-0.834554	0.403969	0.539243
ENSG00000048991.16	R3HDM1	5498	5291	5237	4863	4832	5346	5147.65	-0.0573733	0.0392252	-1.46266	0.14356	0.234751
ENSG00000049089.13	COL9A2	359	358	338	1521	1441	1698	953.393	2.17575	0.0731847	29.7296	3.19e-194	3.64e-192
ENSG00000049130.13	KITLG	2053	1819	1829	2082	2099	2301	2020.64	0.220042	0.0544582	4.04057	5.33e-05	0.00014919
ENSG00000049167.13	ERCC8	847	804	776	891	871	996	859.662	0.217984	0.0683839	3.18765	0.00143433	0.00345601
ENSG00000049192.14	ADAMTS6	430	512	484	556	485	610	510.107	0.241801	0.0942918	2.56439	0.0103357	0.022045
ENSG00000049239.12	H6PD	3465	3433	3078	2148	1970	2232	2698.24	-0.617188	0.0516217	-11.956	6.04e-33	5.9e-32
ENSG00000049245.12	VAMP3	6431	6023	5748	3972	3933	4433	5048.46	-0.526834	0.0424695	-12.405	2.46e-35	2.58e-34
ENSG00000049246.14	PER3	2139	2172	2189	2482	2224	2578	2286.27	0.197287	0.0516825	3.81729	0.000134926	0.000362733
ENSG00000049247.13	UTS2	0	1	1	0	0	0	0.331232	-1.83451	3.09368	-0.592986	0.553191	NA
ENSG00000049249.8	TNFRSF9	44	37	31	188	184	208	115.545	2.40707	0.200243	12.0207	2.77e-33	2.73e-32
ENSG00000049283.17	EPN3	4	3	3	20	13	28	11.7266	2.62933	0.647159	4.06287	4.85e-05	0.000136074
ENSG00000049323.15	LTBP1	6458	6243	5744	6655	6596	7380	6479.21	0.19598	0.0416878	4.70113	2.59e-06	8.11e-06
ENSG00000049449.8	RCN1	10119	9089	9464	19633	19495	22710	15053.7	1.14154	0.0403455	28.2941	4.09e-176	3.83e-174
ENSG00000049540.16	ELN	82	75	68	177	143	181	120.685	1.18765	0.175625	6.76242	1.36e-11	5.99e-11
ENSG00000049541.10	RFC2	2871	2482	2553	2137	2214	2474	2438.35	-0.177944	0.0554433	-3.20948	0.00132975	0.00321656
ENSG00000049618.22	ARID1B	3237	3288	3277	3057	2653	3070	3078.44	-0.125507	0.0509148	-2.46505	0.0136995	0.0286292
ENSG00000049656.13	CLPTM1L	7497	6705	6650	8126	8440	9424	7770.51	0.352008	0.0453879	7.75555	8.8e-15	4.51e-14
ENSG00000049759.17	NEDD4L	833	863	781	1134	1088	1239	985.898	0.516145	0.066166	7.80076	6.15e-15	3.18e-14
ENSG00000049768.14	FOXP3	9	5	10	19	15	22	13.275	1.25058	0.521252	2.39918	0.0164319	0.033829
ENSG00000049769.12	PPP1R3F	645	642	637	442	433	502	545.917	-0.449826	0.0828068	-5.43223	5.57e-08	1.97e-07
ENSG00000049860.13	HEXB	10942	10246	10330	24619	23980	28038	17999.6	1.31447	0.0350287	37.5254	0	0
ENSG00000049883.14	PTCD2	1654	1780	1687	1862	1732	2020	1779.97	0.165141	0.055524	2.97423	0.00293728	0.0068068
ENSG00000050030.13	KIAA2022	0	0	0	1	0	1	0.326786	1.86249	3.10904	0.599057	0.549135	NA
ENSG00000050130.17	JKAMP	3273	3159	3149	3154	3161	3705	3247.42	0.0969096	0.0454627	2.13163	0.0330375	0.0641331
ENSG00000050165.17	DKK3	5216	4845	4970	12384	12349	14288	8999.14	1.40901	0.0392802	35.8709	8.7e-282	2.14e-279
ENSG00000050327.14	ARHGEF5	0	1	2	0	3	1	1.18702	0.461757	1.75608	0.262948	0.792591	NA
ENSG00000050344.8	NFE2L3	1463	1386	1399	2818	2891	3268	2200.35	1.11268	0.0517858	21.4861	2.1e-102	8.26e-101
ENSG00000050393.11	MCUR1	2880	2870	2619	3354	3384	3798	3136.74	0.366085	0.0473407	7.733	1.05e-14	5.36e-14
ENSG00000050405.13	LIMA1	10317	9541	9930	11677	11478	12712	10895.2	0.302161	0.0376704	8.02116	1.05e-15	5.59e-15
ENSG00000050426.15	LETMD1	2780	2914	2718	2031	1866	2173	2395.41	-0.437781	0.0504134	-8.68383	3.83e-18	2.27e-17
ENSG00000050438.16	SLC4A8	358	351	320	213	226	218	279.003	-0.610478	0.116114	-5.25759	1.46e-07	5.03e-07
ENSG00000050555.17	LAMC3	5	3	2	3	4	7	3.94241	0.510845	0.918308	0.556289	0.578013	0.701052
ENSG00000050628.20	PTGER3	11	15	11	8	11	10	10.9437	-0.315564	0.54737	-0.57651	0.564271	0.688623
ENSG00000050730.15	TNIP3	4	7	9	31	25	27	17.242	2.08623	0.495853	4.20736	2.58e-05	7.45e-05
ENSG00000050748.17	MAPK9	3093	2742	2782	1611	1555	1706	2228.21	-0.787667	0.0535706	-14.7033	6.13e-49	9.32e-48
ENSG00000050767.15	COL23A1	0	0	0	0	0	0	0	NA	NA	NA	NA	NA
ENSG00000050820.16	BCAR1	5015	4649	4686	2834	2798	3080	3811.47	-0.685504	0.0436896	-15.6903	1.76e-55	3.08e-54
ENSG00000051009.10	FAM160A2	1907	1859	1767	1500	1471	1604	1673.78	-0.239627	0.053987	-4.43861	9.05e-06	2.72e-05
ENSG00000051108.14	HERPUD1	3470	3358	3222	5644	5824	6797	4704.44	0.894203	0.0458677	19.4953	1.2e-84	3.57e-83
ENSG00000051128.18	HOMER3	3949	3507	3498	3627	3772	4287	3751.31	0.126953	0.0504318	2.51733	0.0118249	0.0249904
ENSG00000051180.16	RAD51	747	705	668	277	340	344	508.44	-1.1062	0.0955277	-11.5799	5.21e-31	4.81e-30
ENSG00000051341.13	POLQ	1932	1665	1844	1205	1160	1250	1497.95	-0.554815	0.0632349	-8.77387	1.73e-18	1.04e-17
ENSG00000051382.8	PIK3CB	3241	3047	3071	3876	3929	4303	3563.92	0.405886	0.0443342	9.15515	5.43e-20	3.46e-19
ENSG00000051523.10	CYBA	1	1	1	8	7	5	3.88182	2.78172	1.1341	2.45281	0.0141745	0.029557
ENSG00000051596.9	THOC3	504	432	452	349	394	420	422.327	-0.220535	0.098637	-2.23583	0.0253632	0.0504219
ENSG00000051620.10	HEBP2	3024	2794	2680	2149	2076	2422	2504.75	-0.321029	0.0498087	-6.44524	1.15e-10	4.83e-10
ENSG00000051825.14	MPHOSPH9	2911	3014	3053	3213	2954	3323	3063.34	0.113461	0.0493609	2.29861	0.0215272	0.0433886
ENSG00000052126.14	PLEKHA5	49	67	51	50	42	57	52.2658	-0.134746	0.257531	-0.523222	0.60082	0.720492
ENSG00000052344.15	PRSS8	5	3	1	8	11	13	6.80863	1.86524	0.770871	2.41965	0.0155355	0.0321194
ENSG00000052723.11	SIKE1	5327	5178	5039	4986	4890	5629	5144.04	0.0294621	0.038961	0.756195	0.449533	0.58333
ENSG00000052749.13	RRP12	4198	3720	3643	4198	4226	4768	4103.64	0.224681	0.0485022	4.63239	3.61e-06	1.12e-05
ENSG00000052795.12	FNIP2	1229	1140	1143	2512	2532	2729	1879.6	1.18111	0.0543417	21.7349	9.59e-105	3.87e-103
ENSG00000052802.12	MSMO1	2214	1924	1879	1734	1761	2044	1912.46	-0.0858885	0.0596557	-1.43974	0.149942	0.243413
ENSG00000052841.14	TTC17	7645	7282	7214	15294	14962	17355	11603.1	1.13742	0.0351952	32.3174	3.98e-229	6.55e-227
ENSG00000052850.5	ALX4	1217	1076	1066	1473	1401	1629	1304.36	0.45649	0.0614514	7.42847	1.1e-13	5.37e-13
ENSG00000053108.16	FSTL4	3	4	3	16	18	17	10.2208	2.38749	0.658538	3.62544	0.000288468	0.00074874
ENSG00000053254.15	FOXN3	4998	5133	4878	3994	3844	4272	4490.16	-0.275646	0.0417372	-6.60433	3.99e-11	1.72e-10
ENSG00000053328.8	METTL24	0	0	0	1	1	0	0.348598	1.93481	3.03896	0.636668	0.524341	NA
ENSG00000053371.12	AKR7A2	2430	2358	2185	2149	2201	2527	2293.83	0.0132218	0.0520646	0.253951	0.799534	0.872989
ENSG00000053372.4	MRTO4	3334	2828	2791	1378	1366	1585	2190.21	-1.01436	0.0607165	-16.7065	1.18e-62	2.37e-61
ENSG00000053438.8	NNAT	0	0	0	0	1	0	0.177642	0.997168	4.08047	0.244376	0.80694	NA
ENSG00000053501.12	USE1	1209	1094	1049	987	1029	1158	1080.63	-0.0447578	0.0669622	-0.668404	0.503876	0.635237
ENSG00000053524.11	MCF2L2	128	145	119	144	112	154	132.716	0.0953769	0.165434	0.576525	0.56426	0.688623
ENSG00000053702.14	NRIP2	1	0	1	0	0	0	0.327327	-1.82116	3.10674	-0.586196	0.557744	NA
ENSG00000053747.15	LAMA3	1082	1087	1132	1788	1624	1783	1413.01	0.688545	0.061914	11.121	9.92e-29	8.43e-28
ENSG00000053770.11	AP5M1	2187	2312	2274	2118	2109	2318	2207.98	-0.0158491	0.0522588	-0.303281	0.761676	0.844607
ENSG00000053900.10	ANAPC4	1330	1361	1342	1328	1261	1380	1326.91	0.0111062	0.0592229	0.187532	0.851244	0.905969
ENSG00000053918.15	KCNQ1	1	0	0	0	0	0	0.160299	-0.926385	4.08047	-0.227029	0.820401	NA
ENSG00000054116.11	TRAPPC3	5103	4757	4860	4375	4322	4967	4700.59	-0.0743269	0.0413972	-1.79546	0.0725806	0.129892
ENSG00000054118.13	THRAP3	13547	12703	13123	11781	11301	12926	12485.2	-0.0955938	0.0354696	-2.69509	0.00703694	0.0153897
ENSG00000054148.17	PHPT1	2631	2547	2434	2761	2761	3181	2704.69	0.226325	0.0471269	4.80245	1.57e-06	5e-06
ENSG00000054179.11	ENTPD2	15	11	9	24	20	22	16.798	0.952603	0.452946	2.10313	0.0354544	0.0682624
ENSG00000054219.10	LY75	2	2	9	2	3	1	3.18293	-1.07462	1.09722	-0.979397	0.327384	0.460858
ENSG00000054267.20	ARID4B	7696	7810	7977	6174	5813	6838	7002.16	-0.287049	0.0410109	-6.99933	2.57e-12	1.18e-11
ENSG00000054277.13	OPN3	1039	946	947	674	693	806	843.992	-0.399272	0.0716284	-5.57422	2.49e-08	9.02e-08
ENSG00000054282.15	SDCCAG8	1043	1035	978	945	940	1046	992.031	-0.0263277	0.0646567	-0.407192	0.683867	0.787082
ENSG00000054356.13	PTPRN	6	10	8	16	10	18	11.2567	0.89872	0.555111	1.61899	0.105449	0.180432
ENSG00000054392.12	HHAT	465	469	441	527	539	676	516.394	0.371881	0.0895553	4.15254	3.29e-05	9.39e-05
ENSG00000054523.17	KIF1B	6586	6828	6491	5638	5348	5903	6094.84	-0.202789	0.0410466	-4.94046	7.79e-07	2.54e-06
ENSG00000054598.6	FOXC1	1025	898	1013	1085	1005	1144	1023.25	0.173084	0.069105	2.50465	0.0122574	0.0258446
ENSG00000054611.13	TBC1D22A	1251	1244	1172	1161	1097	1244	1187.77	-0.0326185	0.0603493	-0.540495	0.588856	0.710095
ENSG00000054654.15	SYNE2	2631	3439	3213	2601	2020	2474	2712.12	-0.357185	0.153956	-2.32004	0.0203386	0.0412145
ENSG00000054690.13	PLEKHH1	604	574	598	574	413	499	540.211	-0.223294	0.0998572	-2.23614	0.0253429	0.0503904
ENSG00000054793.13	ATP9A	3524	3367	3376	4538	4429	4843	3998.91	0.462291	0.0421209	10.9754	5.02e-28	4.19e-27
ENSG00000054796.12	SPO11	0	0	0	0	0	0	0	NA	NA	NA	NA	NA
ENSG00000054803.3	CBLN4	0	0	0	0	0	0	0	NA	NA	NA	NA	NA
ENSG00000054938.15	CHRDL2	0	0	0	0	0	1	0.15583	0.997168	4.08047	0.244376	0.80694	NA
ENSG00000054965.10	FAM168A	15809	16858	15044	8377	8080	9164	12110.6	-0.863459	0.0422255	-20.4487	6.16e-93	2.09e-91
ENSG00000054967.12	RELT	1122	1019	954	965	926	1052	999.926	-0.0382702	0.0677863	-0.564572	0.572365	0.695937
ENSG00000054983.16	GALC	0	2	0	0	0	0	0.328408	-1.82506	3.35367	-0.544198	0.586306	NA
ENSG00000055044.10	NOP58	4996	4363	4444	4170	4114	4554	4412.9	-0.0696816	0.0475277	-1.46613	0.142614	0.233558
ENSG00000055070.16	SZRD1	12601	11551	11357	11230	11516	12665	11752.7	0.0307253	0.0405045	0.758566	0.448112	0.581925
ENSG00000055118.14	KCNH2	3	2	7	6	2	4	3.98284	0.0248018	0.931368	0.0266294	0.978755	0.988924
ENSG00000055130.15	CUL1	4602	4202	4294	4410	4244	5074	4443.41	0.100001	0.0440576	2.26978	0.0232212	0.0464749
ENSG00000055147.18	FAM114A2	1614	1590	1458	1507	1440	1664	1536.07	0.0176281	0.0562546	0.313364	0.754005	0.838615
ENSG00000055163.19	CYFIP2	653	658	601	219	195	231	421.182	-1.53434	0.0994555	-15.4274	1.07e-53	1.8e-52
ENSG00000055208.18	TAB2	11356	10824	10644	9677	9769	11108	10496.2	-0.0700677	0.0367696	-1.90559	0.0567034	0.104432
ENSG00000055211.12	GINM1	2555	2463	2577	3742	3575	4202	3174.01	0.633104	0.0459699	13.7721	3.75e-43	4.89e-42
ENSG00000055332.16	EIF2AK2	30624	32394	33281	36793	34924	37241	34084.3	0.212861	0.0465236	4.57534	4.75e-06	1.46e-05
ENSG00000055483.19	USP36	6042	5635	5501	5565	5372	6028	5657.64	0.0163434	0.0399537	0.40906	0.682496	0.786177
ENSG00000055609.17	KMT2C	7028	8313	8227	8806	7193	8453	7966.2	0.0850576	0.11095	0.766628	0.443302	0.577081
ENSG00000055732.12	MCOLN3	4	1	3	1	3	0	2.01037	-0.92712	1.35681	-0.683311	0.49441	0.626657
ENSG00000055813.5	CCDC85A	5	2	3	4	4	7	4.11619	0.611012	0.897569	0.680741	0.496035	0.628298
ENSG00000055917.15	PUM2	11170	10490	10372	7633	7200	8246	9114.36	-0.439179	0.0363342	-12.0872	1.23e-33	1.23e-32
ENSG00000055950.16	MRPL43	3351	2963	2968	1768	1693	1950	2426.3	-0.74464	0.0524715	-14.1913	1.04e-45	1.45e-44
ENSG00000055955.15	ITIH4	18	10	9	18	21	19	15.7991	0.690087	0.469918	1.46853	0.141961	0.232622
ENSG00000055957.10	ITIH1	0	0	0	0	0	1	0.15583	0.997168	4.08047	0.244376	0.80694	NA
ENSG00000056050.6	HPF1	1364	1226	1218	1179	1181	1354	1245.75	-0.00251	0.0618246	-0.0405987	0.967616	0.984546
ENSG00000056097.15	ZFR	10229	9715	9398	7688	7431	8528	8767.96	-0.277752	0.0363842	-7.63386	2.28e-14	1.15e-13
ENSG00000056277.15	ZNF280C	1074	1051	1013	1890	1793	1990	1465.66	0.888616	0.0568622	15.6275	4.73e-55	8.17e-54
ENSG00000056291.17	NPFFR2	0	0	0	0	0	0	0	NA	NA	NA	NA	NA
ENSG00000056487.15	PHF21B	0	0	0	0	0	0	0	NA	NA	NA	NA	NA
ENSG00000056558.10	TRAF1	321	296	261	560	552	612	432.816	1.00831	0.0965632	10.442	1.59e-25	1.23e-24
ENSG00000056586.15	RC3H2	6558	6750	6919	4234	3939	4561	5449.59	-0.635226	0.044513	-14.2706	3.34e-46	4.7e-45
ENSG00000056736.9	IL17RB	46	43	39	22	19	25	31.9806	-0.923431	0.32621	-2.83079	0.00464331	0.0104622
ENSG00000056972.18	TRAF3IP2	704	694	727	635	665	733	689.15	-0.0306126	0.0770629	-0.397242	0.691189	0.791799
ENSG00000056998.18	GYG2	812	824	777	690	737	795	768.014	-0.0848642	0.0737901	-1.15007	0.250113	0.372845
ENSG00000057019.15	DCBLD2	109563	105329	103123	93094	89375	101701	99722.5	-0.128642	0.0295825	-4.34857	1.37e-05	4.05e-05
ENSG00000057149.15	SERPINB3	0	1	0	6	7	6	3.36841	4.18339	1.44482	2.89545	0.0037862	0.0086573
ENSG00000057252.12	SOAT1	4818	4364	4600	4326	4321	4749	4504.42	-0.00661421	0.0445994	-0.148303	0.882104	0.924254
ENSG00000057294.14	PKP2	278	266	248	390	436	481	348.743	0.756379	0.10618	7.12359	1.05e-12	4.91e-12
ENSG00000057468.6	MSH4	1	7	3	4	6	4	4.18381	0.387261	0.919298	0.421257	0.673568	0.779771
ENSG00000057593.13	F7	0	0	0	0	0	0	0	NA	NA	NA	NA	NA
ENSG00000057608.16	GDI2	13042	11685	11404	12956	13004	14734	12735.1	0.205754	0.0424371	4.84845	1.24e-06	4e-06
ENSG00000057657.15	PRDM1	780	936	923	759	665	799	805.291	-0.216442	0.0846344	-2.55737	0.0105467	0.0224677
ENSG00000057663.13	ATG5	1024	963	957	1173	1202	1371	1109.82	0.380739	0.0633463	6.01044	1.85e-09	7.21e-09
ENSG00000057704.11	TMCC3	501	484	464	498	495	646	511.021	0.207687	0.0908458	2.28615	0.0222457	0.0447026
ENSG00000057757.9	PITHD1	1894	1767	1753	2220	2227	2562	2060.92	0.405649	0.0513607	7.89803	2.83e-15	1.48e-14
ENSG00000057935.13	MTA3	2739	2764	2646	3037	3013	3603	2950.76	0.27602	0.0478362	5.77011	7.92e-09	2.97e-08
ENSG00000058056.8	USP13	1882	1730	1678	2103	2184	2289	1970.21	0.349811	0.0557002	6.28025	3.38e-10	1.38e-09
ENSG00000058063.15	ATP11B	6328	6006	6025	6124	5754	6522	6092.33	0.0370949	0.038248	0.969853	0.33212	0.465718
ENSG00000058085.14	LAMC2	64	60	71	208	229	232	144.362	1.8136	0.16968	10.6883	1.15e-26	9.24e-26
ENSG00000058091.16	CDK14	1895	1712	1700	2705	2636	2966	2261.72	0.680653	0.0508482	13.386	7.3e-41	8.9e-40
ENSG00000058262.9	SEC61A1	26281	24015	23410	18662	18791	21133	21887.9	-0.296987	0.0389276	-7.62921	2.36e-14	1.19e-13
ENSG00000058272.16	PPP1R12A	11413	11552	10870	6856	6421	7308	8993.49	-0.683211	0.0373113	-18.3111	6.75e-75	1.73e-73
ENSG00000058335.15	RASGRF1	60	61	60	517	463	566	288.488	3.12641	0.143838	21.7356	9.44e-105	3.82e-103
ENSG00000058404.19	CAMK2B	35	23	26	31	20	27	26.7898	-0.0725739	0.358196	-0.20261	0.83944	0.898295
ENSG00000058453.16	CROCC	1525	1594	1468	918	873	991	1217.84	-0.687923	0.0618224	-11.1274	9.23e-29	7.85e-28
ENSG00000058600.15	POLR3E	1993	1889	1928	1820	1716	1939	1869.82	-0.0519181	0.0516414	-1.00536	0.314725	0.447198
ENSG00000058668.14	ATP2B4	10795	10646	10620	11660	11161	12253	11137.8	0.164065	0.0359174	4.56785	4.93e-06	1.51e-05
ENSG00000058673.15	ZC3H11A	12295	12472	12552	12752	11624	13744	12502	0.0627322	0.038671	1.6222	0.10476	0.179448
ENSG00000058729.10	RIOK2	1882	1701	1653	1522	1457	1753	1649.28	-0.113331	0.0576072	-1.96731	0.049147	0.0918328
ENSG00000058799.13	YIPF1	1748	1612	1671	1160	1202	1373	1449.79	-0.396787	0.059222	-6.69999	2.08e-11	9.11e-11
ENSG00000058804.11	NDC1	2411	2120	2150	2521	2549	2749	2405.87	0.262253	0.0532511	4.92483	8.44e-07	2.75e-06
ENSG00000058866.14	DGKG	375	362	386	389	375	472	390.696	0.16893	0.0985149	1.71476	0.0863888	0.151743
ENSG00000059122.16	FLYWCH1	1873	1821	1847	1767	1738	2071	1841.3	0.0409519	0.053167	0.770251	0.441151	0.575133
ENSG00000059145.18	UNKL	574	594	582	667	656	745	633.413	0.273892	0.0779475	3.5138	0.000441753	0.00112388
ENSG00000059377.15	TBXAS1	27	27	23	35	40	38	31.6139	0.590551	0.324436	1.82024	0.0687222	0.123804
ENSG00000059378.12	PARP12	9387	9341	10198	8889	7974	9321	9130.55	-0.111602	0.0485835	-2.29712	0.0216117	0.0435397
ENSG00000059573.8	ALDH18A1	7305	6978	6762	4959	4812	5519	6008.85	-0.427409	0.0382502	-11.174	5.46e-29	4.7e-28
ENSG00000059588.9	TARBP1	4534	4786	4634	4492	3926	4767	4494.88	-0.0501141	0.0483603	-1.03627	0.300078	0.430728
ENSG00000059691.11	GATB	1035	969	948	1476	1613	1693	1286.05	0.731138	0.0647408	11.2933	1.42e-29	1.24e-28
ENSG00000059728.10	MXD1	797	720	805	682	684	795	742.427	-0.0712855	0.076551	-0.931216	0.351742	0.485166
ENSG00000059758.7	CDK17	3345	3224	3323	2811	2855	3352	3130.7	-0.101582	0.0480158	-2.11561	0.0343784	0.0663753
ENSG00000059769.19	DNAJC25	502	492	494	638	579	722	568.204	0.413385	0.0827018	4.99851	5.78e-07	1.9e-06
ENSG00000059804.15	SLC2A3	1925	2007	1951	6488	6414	7363	4359.94	1.81693	0.0445759	40.7604	0	0
ENSG00000059915.16	PSD	31	51	61	155	164	183	107.681	1.84186	0.210059	8.76832	1.81e-18	1.09e-17
ENSG00000060069.16	CTDP1	2277	2101	2130	1847	1895	2156	2054.12	-0.108738	0.0525322	-2.06993	0.0384588	0.0735574
ENSG00000060138.12	YBX3	8674	8284	8026	5997	5953	6666	7212.75	-0.390416	0.0376115	-10.3802	3.05e-25	2.33e-24
ENSG00000060140.8	STYK1	60	66	66	115	126	150	96.8966	1.05687	0.19321	5.47006	4.5e-08	1.6e-07
ENSG00000060237.16	WNK1	8796	8837	8936	8770	7887	8738	8615.61	-0.0307761	0.0436989	-0.704276	0.481261	0.614351
ENSG00000060339.13	CCAR1	8281	7988	7753	8265	7956	9067	8173.25	0.10773	0.0354718	3.03706	0.00238896	0.00560662
ENSG00000060491.16	OGFR	16801	16538	17704	15167	14589	16746	16159.9	-0.102085	0.0407604	-2.50452	0.0122619	0.0258493
ENSG00000060558.3	GNA15	0	1	0	9	6	4	3.39198	4.19152	1.45469	2.88139	0.00395927	0.00901966
ENSG00000060566.13	CREB3L3	0	0	1	0	0	0	0.167028	-0.926385	4.08047	-0.227029	0.820401	NA
ENSG00000060642.10	PIGV	778	670	709	590	572	655	657.696	-0.213762	0.0792775	-2.69637	0.00700994	0.0153368
ENSG00000060656.19	PTPRU	48	43	39	200	233	235	133.471	2.39737	0.189194	12.6715	8.51e-37	9.34e-36
ENSG00000060688.12	SNRNP40	3035	2689	2678	1937	1891	2191	2383.84	-0.447609	0.0525822	-8.51256	1.7e-17	9.81e-17
ENSG00000060709.14	RIMBP2	0	0	0	0	0	0	0	NA	NA	NA	NA	NA
ENSG00000060718.19	COL11A1	1852	1852	1844	9427	8629	10146	5634.51	2.37835	0.0430078	55.3005	0	0
ENSG00000060749.14	QSER1	4900	5130	5171	5128	4972	5423	5096.5	0.0641613	0.0454386	1.41204	0.157937	0.25416
ENSG00000060762.18	MPC1	609	548	519	264	271	309	415.718	-0.955787	0.0982173	-9.73135	2.22e-22	1.54e-21
ENSG00000060971.17	ACAA1	4790	4579	4589	4301	4003	4656	4458.14	-0.0739082	0.0405444	-1.8229	0.068319	0.123175
ENSG00000060982.14	BCAT1	5647	5794	5185	7106	6931	7690	6367.03	0.420528	0.0428509	9.81374	9.83e-23	6.92e-22
ENSG00000061273.17	HDAC7	11198	11024	10406	8299	7774	9186	9574.51	-0.336566	0.0368703	-9.12837	6.95e-20	4.42e-19
ENSG00000061337.15	LZTS1	902	844	699	702	686	849	774.104	-0.0957238	0.0844652	-1.13329	0.257091	0.381209
ENSG00000061455.10	PRDM6	349	352	340	371	319	399	352.802	0.0969288	0.101802	0.952134	0.341029	0.474889
ENSG00000061492.11	WNT8A	0	0	0	0	1	1	0.333472	1.8846	3.08676	0.610545	0.541501	NA
ENSG00000061656.9	SPAG4	214	209	202	227	197	214	209.512	0.0648897	0.129652	0.500492	0.616728	0.733901
ENSG00000061676.14	NCKAP1	17549	16792	16585	17417	17363	19256	17403.2	0.119721	0.0335671	3.56662	0.000361611	0.000928672
ENSG00000061794.12	MRPS35	1988	1764	1754	1981	1894	2275	1930.93	0.192237	0.0556322	3.4555	0.000549268	0.00138258
ENSG00000061918.12	GUCY1B3	424	378	346	396	344	419	381.928	0.0473268	0.101708	0.465321	0.641702	0.755562
ENSG00000061936.9	SFSWAP	3778	3493	3593	2899	2792	3286	3282.94	-0.242633	0.045314	-5.35448	8.58e-08	3.01e-07
ENSG00000061938.16	TNK2	2614	2636	2536	2614	2257	2785	2557.25	0.00757527	0.0517983	0.146246	0.883728	0.925309
ENSG00000061987.14	MON2	4956	5080	4850	4311	4003	4571	4599.08	-0.174816	0.0417898	-4.18323	2.87e-05	8.25e-05
ENSG00000062038.13	CDH3	213	198	179	143	134	151	168.335	-0.428489	0.143606	-2.98377	0.00284717	0.00660937
ENSG00000062096.14	ARSF	249	332	250	207	172	232	238.282	-0.413898	0.138591	-2.98647	0.00282214	0.0065566
ENSG00000062194.15	GPBP1	7657	7663	7854	6680	6383	7123	7183.39	-0.165578	0.0398173	-4.15844	3.2e-05	9.16e-05
ENSG00000062282.14	DGAT2	50	63	61	31	40	38	46.8754	-0.64065	0.273543	-2.34205	0.0191783	0.0390087
ENSG00000062370.16	ZNF112	978	1003	1066	594	566	660	804.462	-0.711412	0.0749398	-9.49311	2.24e-21	1.51e-20
ENSG00000062485.18	CS	14582	13257	12767	12908	13489	14665	13534.9	0.0513598	0.0441813	1.16248	0.245041	0.366767
ENSG00000062524.15	LTK	8	9	9	15	9	15	10.764	0.612475	0.555585	1.1024	0.270289	0.396431
ENSG00000062582.13	MRPS24	73	55	58	54	61	76	62.3315	0.0699803	0.23595	0.296589	0.76678	0.848496
ENSG00000062598.17	ELMO2	3324	3249	3246	2458	2324	2698	2861.98	-0.359614	0.0448663	-8.01523	1.1e-15	5.85e-15
ENSG00000062650.17	WAPL	6891	6735	6560	4051	4007	4559	5421.02	-0.644658	0.0386833	-16.665	2.35e-62	4.73e-61
ENSG00000062716.11	VMP1	32858	33687	31569	26549	24181	28843	29400.4	-0.269908	0.0367748	-7.33949	2.14e-13	1.04e-12
ENSG00000062725.9	APPBP2	7227	7204	7111	7332	6976	8005	7269.24	0.0838154	0.0363579	2.30529	0.0211504	0.0426819
ENSG00000062822.12	POLD1	2274	1972	2037	1520	1568	1658	1825.33	-0.369083	0.0591239	-6.24254	4.31e-10	1.75e-09
ENSG00000063015.19	SEZ6	0	2	0	0	1	0	0.50605	-0.862923	2.71497	-0.317839	0.750607	NA
ENSG00000063046.17	EIF4B	17437	16818	15727	15678	15704	17034	16307.9	-0.0105966	0.0381412	-0.277826	0.781146	0.859234
ENSG00000063127.15	SLC6A16	88	102	107	130	106	106	106.299	0.239498	0.187486	1.27742	0.201455	0.311991
ENSG00000063169.10	GLTSCR1	1490	1511	1454	1041	945	1037	1237.25	-0.524885	0.0621233	-8.44908	2.94e-17	1.67e-16
ENSG00000063176.15	SPHK2	1652	1534	1476	1168	1170	1371	1384.4	-0.296944	0.0596986	-4.97406	6.56e-07	2.15e-06
ENSG00000063177.12	RPL18	20287	18708	18213	16796	17886	19584	18466.5	-0.0415467	0.0432732	-0.960101	0.337004	0.470776
ENSG00000063180.8	CA11	1035	1111	1081	3195	3058	3537	2169.5	1.63359	0.05374	30.398	5.83e-203	7.53e-201
ENSG00000063241.7	ISOC2	1440	1333	1297	2018	2070	2379	1749.78	0.701229	0.056291	12.4572	1.28e-35	1.35e-34
ENSG00000063244.12	U2AF2	20184	18237	18469	10689	10626	12093	14914.3	-0.734272	0.03878	-18.9343	5.95e-80	1.65e-78
ENSG00000063245.14	EPN1	10330	9742	9565	4508	4562	5203	7245.04	-1.02076	0.0396745	-25.7284	5.62e-146	3.75e-144
ENSG00000063322.13	MED29	5004	4701	4495	2818	2831	3145	3799.59	-0.656901	0.0449622	-14.6101	2.42e-48	3.62e-47
ENSG00000063438.16	AHRR	59	47	71	66	73	81	65.9074	0.34575	0.233832	1.47863	0.13924	0.22882
ENSG00000063515.2	GSC2	0	0	1	1	0	0	0.337984	0.0354009	3.12457	0.0113298	0.99096	NA
ENSG00000063587.13	ZNF275	2130	1987	1892	1054	974	1219	1526.89	-0.856033	0.0599711	-14.2741	3.17e-46	4.47e-45
ENSG00000063601.16	MTMR1	4692	4412	4565	4096	3865	4459	4320.74	-0.105097	0.0417802	-2.51547	0.0118873	0.025113
ENSG00000063660.8	GPC1	3572	3206	3235	5415	5849	6338	4591.77	0.848569	0.0506153	16.7651	4.39e-63	8.94e-62
ENSG00000063761.15	ADCK1	444	414	377	551	650	608	506.531	0.589001	0.0983807	5.98696	2.14e-09	8.29e-09
ENSG00000063854.12	HAGH	2427	2119	2089	1442	1467	1590	1840.8	-0.525137	0.0589925	-8.90175	5.5e-19	3.38e-18
ENSG00000063978.15	RNF4	5299	4916	4744	3118	3281	3730	4146.16	-0.529094	0.0484503	-10.9203	9.22e-28	7.63e-27
ENSG00000064012.21	CASP8	2926	2813	2865	2672	2592	3070	2805.12	-0.0138609	0.0464612	-0.298332	0.76545	0.847499
ENSG00000064042.17	LIMCH1	5241	5176	5017	5699	5439	6298	5449.92	0.208969	0.0381016	5.48452	4.15e-08	1.48e-07
ENSG00000064102.14	ASUN	1425	1272	1193	1907	1942	2061	1628.72	0.639502	0.0615974	10.382	3e-25	2.29e-24
ENSG00000064115.10	TM7SF3	3583	3219	3326	3785	4008	4405	3703.95	0.302459	0.0497066	6.08488	1.17e-09	4.6e-09
ENSG00000064195.7	DLX3	4	0	5	3	3	2	2.83379	-0.127113	1.12713	-0.112775	0.910209	0.943587
ENSG00000064199.6	SPA17	584	463	495	333	358	430	439.851	-0.427552	0.102649	-4.16519	3.11e-05	8.9e-05
ENSG00000064201.15	TSPAN32	9	7	12	19	23	18	14.7353	1.1391	0.492958	2.31075	0.0208468	0.0421248
ENSG00000064205.10	WISP2	1	6	6	13	16	23	10.7965	2.0203	0.636355	3.17479	0.00149945	0.00360302
ENSG00000064218.4	DMRT3	0	0	0	0	0	0	0	NA	NA	NA	NA	NA
ENSG00000064225.12	ST3GAL6	76	72	80	219	229	263	156.47	1.67313	0.159154	10.5126	7.55e-26	5.88e-25
ENSG00000064270.12	ATP2C2	4	2	1	4	1	2	2.30976	0.0408671	1.20233	0.03399	0.972885	0.98685
ENSG00000064300.8	NGFR	13	13	7	1	1	4	6.35965	-2.43853	0.861287	-2.83126	0.00463652	0.010449
ENSG00000064309.14	CDON	1934	1906	1803	1730	1639	1913	1809.15	-0.0622857	0.0520806	-1.19595	0.231717	0.350173
ENSG00000064313.11	TAF2	3413	3285	3162	3572	3560	3931	3470.28	0.200438	0.0436007	4.59713	4.28e-06	1.32e-05
ENSG00000064393.15	HIPK2	3025	3177	3085	3375	2871	3087	3089.9	0.0428286	0.0603844	0.709266	0.478159	0.611383
ENSG00000064419.13	TNPO3	5368	4969	4967	4533	4512	5014	4863.84	-0.0881447	0.0414413	-2.12698	0.033422	0.0647585
ENSG00000064489.22	BORCS8-MEF2B	2	1	3	0	6	4	2.67506	0.775002	1.19686	0.647527	0.517291	0.647116
ENSG00000064490.13	RFXANK	2660	2590	2519	2470	2601	2853	2601.32	0.0624713	0.0494323	1.26377	0.206311	0.31824
ENSG00000064545.14	TMEM161A	1782	1668	1626	1334	1436	1440	1538.68	-0.233308	0.0615924	-3.78794	0.000151902	0.000406602
ENSG00000064547.13	LPAR2	515	544	505	679	625	777	604.415	0.443384	0.0816116	5.43285	5.55e-08	1.97e-07
ENSG00000064601.16	CTSA	18927	18486	17987	16086	16204	18492	17583.9	-0.0925037	0.0346055	-2.67309	0.0075155	0.0163721
ENSG00000064607.16	SUGP2	11355	11785	11148	10636	9288	10602	10737.7	-0.13369	0.0448004	-2.98414	0.00284379	0.00660218
ENSG00000064651.13	SLC12A2	4306	4269	4026	3361	3235	3825	3808.99	-0.241512	0.0431525	-5.59671	2.18e-08	7.96e-08
ENSG00000064652.10	SNX24	1112	1080	1046	924	860	980	993.753	-0.194577	0.0644527	-3.01891	0.00253683	0.00593355
ENSG00000064655.18	EYA2	732	660	697	503	508	524	600.02	-0.409051	0.0824493	-4.96124	7e-07	2.29e-06
ENSG00000064666.14	CNN2	12157	11110	10645	7969	8098	9200	9785.6	-0.3906	0.0431561	-9.05086	1.42e-19	8.93e-19
ENSG00000064687.12	ABCA7	3160	3250	3119	4790	4467	5138	3974.23	0.628319	0.0429626	14.6248	1.95e-48	2.93e-47
ENSG00000064692.18	SNCAIP	198	251	190	203	208	261	217.015	0.102989	0.138347	0.744424	0.45662	0.590181
ENSG00000064703.11	DDX20	2055	1849	1911	1606	1605	1876	1804.23	-0.160198	0.0553964	-2.89185	0.00382975	0.00874902
ENSG00000064726.9	BTBD1	5155	4895	4689	4138	4168	4682	4590.74	-0.148505	0.0423688	-3.50505	0.000456514	0.00115916
ENSG00000064763.10	FAR2	1412	1330	1308	1665	1674	1901	1541.45	0.405112	0.055743	7.26749	3.66e-13	1.75e-12
ENSG00000064787.13	BCAS1	2	7	2	2	3	6	3.6139	0.015763	0.981021	0.016068	0.98718	0.992828
ENSG00000064835.10	POU1F1	0	0	0	1	1	0	0.348598	1.93481	3.03896	0.636668	0.524341	NA
ENSG00000064886.13	CHI3L2	100	98	88	358	353	396	232.439	1.98654	0.134896	14.7264	4.36e-49	6.63e-48
ENSG00000064932.15	SBNO2	7835	7329	7245	7132	7025	8098	7398.62	0.0232661	0.0382097	0.608904	0.542588	0.668985
ENSG00000064933.16	PMS1	1770	1632	1534	1176	1090	1330	1409.86	-0.424255	0.0611848	-6.93398	4.09e-12	1.86e-11
ENSG00000064961.18	HMG20B	5135	5025	4861	4253	4118	4746	4658.36	-0.162394	0.0394982	-4.11143	3.93e-05	0.000111303
ENSG00000064989.12	CALCRL	2592	2920	2555	2439	2281	2684	2562.14	-0.0913865	0.0563901	-1.62061	0.1051	0.179923
ENSG00000064995.16	TAF11	3328	2959	3025	1795	1786	1988	2458.54	-0.70733	0.0515751	-13.7146	8.31e-43	1.07e-41
ENSG00000064999.13	ANKS1A	2961	2831	2775	2037	1909	2033	2407.17	-0.483252	0.0511002	-9.45696	3.17e-21	2.12e-20
ENSG00000065000.15	AP3D1	18328	17395	17094	14831	15025	16809	16473.3	-0.144766	0.0354751	-4.08079	4.49e-05	0.000126339
ENSG00000065029.14	ZNF76	4048	3922	3861	2534	2372	2775	3224.79	-0.590232	0.0436474	-13.5227	1.15e-41	1.43e-40
ENSG00000065054.13	SLC9A3R2	4186	3890	3962	4620	4691	5554	4460.15	0.336241	0.0459981	7.30989	2.67e-13	1.28e-12
ENSG00000065057.7	NTHL1	603	572	585	675	682	813	651.533	0.334044	0.0784262	4.25934	2.05e-05	5.96e-05
ENSG00000065060.16	UHRF1BP1	3531	3494	3619	5276	5013	5545	4400.78	0.606938	0.0437372	13.8769	8.74e-44	1.16e-42
ENSG00000065135.9	GNAI3	9611	8678	8715	7973	7995	8972	8602.63	-0.0805516	0.0408585	-1.97148	0.0486691	0.0910291
ENSG00000065150.18	IPO5	15739	14164	13283	11258	11674	12023	12939.3	-0.267523	0.0499819	-5.35239	8.68e-08	3.04e-07
ENSG00000065154.11	OAT	3566	3456	3304	6676	6679	7675	5214.74	1.05926	0.0412491	25.6797	1.97e-145	1.31e-143
ENSG00000065183.15	WDR3	6329	5899	5606	5834	5706	6427	5932.03	0.0450788	0.0416833	1.08146	0.279493	0.406927
ENSG00000065243.19	PKN2	5816	5971	5841	7836	7564	8480	6893.11	0.471456	0.0385774	12.221	2.4e-34	2.44e-33
ENSG00000065268.10	WDR18	2030	1823	1806	2200	2249	2670	2118.09	0.363481	0.0562833	6.45805	1.06e-10	4.45e-10
ENSG00000065308.4	TRAM2	5912	5485	5481	4804	4635	5240	5225.02	-0.167417	0.0400471	-4.18051	2.91e-05	8.34e-05
ENSG00000065320.8	NTN1	1753	1470	1416	3845	3680	4096	2708.22	1.36047	0.05898	23.0666	1e-117	4.84e-116
ENSG00000065325.12	GLP2R	0	0	0	0	1	1	0.333472	1.8846	3.08676	0.610545	0.541501	NA
ENSG00000065328.16	MCM10	1162	962	1017	483	458	469	751.115	-1.11875	0.083733	-13.361	1.02e-40	1.24e-39
ENSG00000065357.19	DGKA	856	878	879	817	862	864	855.64	-0.00355152	0.0732915	-0.0484574	0.961352	0.981713
ENSG00000065361.14	ERBB3	25	20	28	78	70	85	50.9834	1.70613	0.276067	6.18014	6.4e-10	2.57e-09
ENSG00000065371.17	ROPN1	4	2	1	1	0	2	1.61925	-1.20804	1.49526	-0.807908	0.419143	0.554507
ENSG00000065413.17	ANKRD44	57	48	42	37	52	49	47.2324	-0.0537605	0.271837	-0.197767	0.843227	0.901109
ENSG00000065427.14	KARS	10313	9308	9254	9501	9554	10785	9729.32	0.0814628	0.0410911	1.98249	0.0474241	0.088853
ENSG00000065457.10	ADAT1	1745	1779	1673	1716	1723	1902	1747.1	0.0733809	0.0535423	1.37052	0.170524	0.270899
ENSG00000065485.18	PDIA5	3514	3497	3349	6112	5620	6981	4827.97	0.884077	0.0443665	19.9267	2.39e-88	7.52e-87
ENSG00000065491.8	TBC1D22B	1444	1348	1408	1004	1005	1201	1225.32	-0.355929	0.0624715	-5.69746	1.22e-08	4.51e-08
ENSG00000065518.7	NDUFB4	5900	5428	5671	6531	6578	7523	6241.63	0.312413	0.0419717	7.44342	9.81e-14	4.8e-13
ENSG00000065526.10	SPEN	6644	6855	6921	5794	5132	5577	6117.89	-0.272346	0.0505152	-5.39136	6.99e-08	2.46e-07
ENSG00000065534.18	MYLK	2278	1984	1885	5360	5295	5432	3709.2	1.42587	0.0575368	24.7818	1.41e-135	8.4e-134
ENSG00000065548.17	ZC3H15	6474	5989	6104	6868	6874	7531	6609.52	0.230851	0.0399857	5.77334	7.77e-09	2.92e-08
ENSG00000065559.14	MAP2K4	3814	3669	3565	1461	1462	1571	2563.59	-1.26291	0.0488248	-25.8662	1.6e-147	1.09e-145
ENSG00000065600.12	TMEM206	991	879	909	1121	1141	1342	1058.48	0.40757	0.0671679	6.06793	1.3e-09	5.1e-09
ENSG00000065609.14	SNAP91	0	0	0	0	0	1	0.15583	0.997168	4.08047	0.244376	0.80694	NA
ENSG00000065613.13	SLK	11707	11661	11588	11463	11244	12693	11661.9	0.0515057	0.0344314	1.49589	0.134682	0.222496
ENSG00000065615.13	CYB5R4	1883	1731	1708	1549	1519	1794	1685.57	-0.0976369	0.0553284	-1.76468	0.0776177	0.137943
ENSG00000065618.17	COL17A1	194	158	173	1266	1217	1438	742.642	2.93353	0.0912668	32.1423	1.13e-226	1.78e-224
ENSG00000065621.14	GSTO2	80	75	71	41	58	48	61.7905	-0.581814	0.239958	-2.42465	0.0153232	0.0317177
ENSG00000065665.20	SEC61A2	663	629	621	739	679	807	685.997	0.250841	0.0751921	3.33601	0.000849916	0.00210239
ENSG00000065675.14	PRKCQ	1	0	1	3	3	2	1.68478	2.04594	1.55156	1.31863	0.187292	0.293336
ENSG00000065717.14	TLE2	73	76	76	165	120	164	111.956	1.02736	0.183786	5.58998	2.27e-08	8.26e-08
ENSG00000065802.11	ASB1	3894	3886	3289	3669	3518	3952	3679.68	0.0439843	0.0537933	0.817654	0.413555	0.548861
ENSG00000065809.13	FAM107B	786	765	628	481	457	552	605.935	-0.515049	0.0887507	-5.80333	6.5e-09	2.45e-08
ENSG00000065833.8	ME1	2	3	1	2	2	1	1.83326	-0.213401	1.32201	-0.161421	0.871762	0.918112
ENSG00000065882.15	TBC1D1	3769	3469	3554	4394	4488	5079	4107.31	0.404801	0.0448577	9.02411	1.81e-19	1.14e-18
ENSG00000065883.14	CDK13	6902	6828	6619	7163	6906	7941	7021.93	0.146323	0.0362012	4.04194	5.3e-05	0.000148363
ENSG00000065911.11	MTHFD2	3323	2670	2759	3427	3473	4037	3263.83	0.355297	0.0616474	5.76337	8.25e-09	3.09e-08
ENSG00000065923.9	SLC9A7	2287	2189	2083	3394	3153	3333	2733.68	0.627408	0.0524902	11.9529	6.27e-33	6.12e-32
ENSG00000065970.8	FOXJ2	1748	1770	1672	1206	1178	1397	1483.24	-0.424649	0.0568614	-7.46814	8.13e-14	3.99e-13
ENSG00000065978.18	YBX1	44796	40663	39931	2659	2804	3060	21956.9	-3.84415	0.04427	-86.8341	0	0
ENSG00000065989.15	PDE4A	853	893	889	817	828	917	861.512	-0.00730508	0.0702155	-0.104038	0.917139	0.949203
ENSG00000066027.11	PPP2R5A	1483	1516	1405	1933	1945	2260	1749.48	0.511541	0.0550818	9.28694	1.59e-20	1.03e-19
ENSG00000066032.18	CTNNA2	0	0	0	1	1	3	0.816088	3.18354	2.11319	1.50651	0.131936	NA
ENSG00000066044.14	ELAVL1	9295	8675	8400	4341	4277	4812	6569.23	-0.939259	0.04014	-23.3995	4.32e-121	2.17e-119
ENSG00000066056.13	TIE1	8	11	11	9	12	9	9.99872	0.0386124	0.572268	0.0674726	0.946205	0.971502
ENSG00000066084.12	DIP2B	7080	7158	6966	8852	8452	9195	7921.4	0.356362	0.0389268	9.15465	5.45e-20	3.48e-19
ENSG00000066117.14	SMARCD1	8167	7767	7744	6950	6945	7918	7533.73	-0.0851288	0.0374822	-2.27118	0.0231362	0.0463171
ENSG00000066135.12	KDM4A	5394	5285	5226	5680	5471	6222	5517.84	0.160771	0.0377201	4.26222	2.02e-05	5.89e-05
ENSG00000066136.20	NFYC	3407	3232	3146	2238	2294	2559	2791.2	-0.430698	0.0474767	-9.07178	1.17e-19	7.39e-19
ENSG00000066185.12	ZMYND12	16	7	14	11	11	12	11.7571	-0.0866926	0.537036	-0.161428	0.871756	0.918112
ENSG00000066230.10	SLC9A3	1	0	0	1	0	1	0.487085	0.904602	2.59215	0.348978	0.727106	NA
ENSG00000066248.14	NGEF	40	24	49	78	84	93	61.2859	1.20648	0.258666	4.66424	3.1e-06	9.66e-06
ENSG00000066279.16	ASPM	7869	7388	7724	5081	4803	5072	6276.87	-0.583916	0.0453427	-12.8778	6e-38	6.79e-37
ENSG00000066294.14	CD84	1	0	0	0	0	1	0.316129	0.0354005	3.19644	0.011075	0.991164	NA
ENSG00000066322.13	ELOVL1	4996	4730	4582	3944	3945	4484	4416.65	-0.176038	0.0420697	-4.18444	2.86e-05	8.21e-05
ENSG00000066336.11	SPI1	0	1	3	4	3	1	2.03787	1.04516	1.35449	0.771624	0.440337	0.574235
ENSG00000066379.14	ZNRD1	684	662	624	531	527	616	602.959	-0.201931	0.0798178	-2.5299	0.0114093	0.0241636
ENSG00000066382.16	MPPED2	0	3	0	3	0	0	1.00548	0.0511764	2.08904	0.0244975	0.980456	NA
ENSG00000066405.12	CLDN18	0	1	1	1	0	0	0.502188	-0.871025	2.56798	-0.339187	0.734469	NA
ENSG00000066422.4	ZBTB11	3886	3857	3725	3412	3132	3806	3611.2	-0.116073	0.0442261	-2.62454	0.00867674	0.0187427
ENSG00000066427.21	ATXN3	989	1023	999	1405	1346	1550	1214.21	0.54726	0.0605834	9.03317	1.67e-19	1.05e-18
ENSG00000066455.12	GOLGA5	2209	2116	2060	1417	1373	1659	1790.3	-0.48911	0.0538201	-9.08787	1.01e-19	6.38e-19
ENSG00000066468.21	FGFR2	1	0	0	0	0	2	0.471959	0.855002	2.77803	0.307773	0.758255	NA
ENSG00000066557.5	LRRC40	1628	1483	1582	1376	1260	1461	1455.45	-0.162647	0.0587717	-2.76745	0.00564972	0.0125712
ENSG00000066583.11	ISOC1	839	803	822	1543	1507	1683	1197.4	0.975519	0.0611965	15.9408	3.3e-57	6.01e-56
ENSG00000066629.16	EML1	2016	1971	1776	827	780	838	1353.98	-1.20147	0.0637502	-18.8466	3.13e-79	8.53e-78
ENSG00000066651.17	TRMT11	956	879	881	1156	1109	1245	1033.37	0.40411	0.0641841	6.29612	3.05e-10	1.25e-09
ENSG00000066654.13	THUMPD1	2730	2705	2648	2756	2741	3157	2774.11	0.131267	0.0459041	2.85959	0.00424184	0.00961831
ENSG00000066697.14	MSANTD3	1792	1717	1742	3017	2980	3551	2458.66	0.894417	0.0500011	17.8879	1.46e-71	3.57e-70
ENSG00000066735.14	KIF26A	0	0	1	0	0	0	0.167028	-0.926385	4.08047	-0.227029	0.820401	NA
ENSG00000066739.11	ATG2B	2855	3018	2896	3459	3215	3591	3158.98	0.261066	0.0480546	5.43271	5.55e-08	1.97e-07
ENSG00000066777.8	ARFGEF1	4127	4151	3878	4462	4178	4811	4245.59	0.179501	0.0420159	4.27223	1.94e-05	5.64e-05
ENSG00000066813.14	ACSM2B	0	0	0	0	0	0	0	NA	NA	NA	NA	NA
ENSG00000066827.15	ZFAT	1102	998	1003	794	876	914	941.836	-0.22881	0.0715528	-3.19778	0.00138492	0.00334223
ENSG00000066855.15	MTFR1	1073	953	1011	1042	1050	1148	1040.91	0.127736	0.0661185	1.93192	0.0533693	0.0989296
ENSG00000066923.17	STAG3	138	140	142	205	137	201	159.533	0.400116	0.158803	2.51957	0.0117498	0.0248477
ENSG00000066926.10	FECH	978	960	889	1221	1195	1272	1082.13	0.418989	0.0646555	6.48033	9.15e-11	3.85e-10
ENSG00000066933.15	MYO9A	2545	2794	2728	3832	3410	3634	3149.55	0.466272	0.0595066	7.83565	4.66e-15	2.42e-14
ENSG00000067048.16	DDX3Y	0	0	0	0	1	0	0.177642	0.997168	4.08047	0.244376	0.80694	NA
ENSG00000067057.16	PFKP	16940	17230	17015	14701	14018	17015	16041.5	-0.131564	0.0382107	-3.44312	0.000575038	0.0014448
ENSG00000067064.10	IDI1	2278	2046	2100	1932	1980	2380	2104.77	0.00179374	0.0567999	0.03158	0.974807	0.987561
ENSG00000067066.16	SP100	17395	18007	19416	20757	19765	23402	19694.6	0.252443	0.0478093	5.2802	1.29e-07	4.46e-07
ENSG00000067082.14	KLF6	6492	5996	6466	4954	4874	5590	5689.06	-0.265098	0.0436601	-6.07186	1.26e-09	4.98e-09
ENSG00000067113.16	PLPP1	1436	1385	1321	1264	1324	1528	1367.65	0.0237051	0.0606773	0.390675	0.696037	0.794845
ENSG00000067141.16	NEO1	48	55	52	81	78	82	65.8926	0.67136	0.226495	2.96413	0.00303536	0.00701915
ENSG00000067167.7	TRAM1	8461	7576	7704	9419	9245	10813	8824.61	0.345129	0.0415947	8.29743	1.06e-16	5.89e-16
ENSG00000067177.14	PHKA1	1275	1319	1237	1760	1717	1878	1526.12	0.517494	0.056501	9.15903	5.24e-20	3.35e-19
ENSG00000067182.7	TNFRSF1A	5461	5195	5352	5928	6277	7147	5864.57	0.306201	0.0459314	6.66648	2.62e-11	1.14e-10
ENSG00000067191.15	CACNB1	438	501	463	567	499	582	506.08	0.265997	0.0907816	2.93008	0.00338871	0.00779681
ENSG00000067208.14	EVI5	921	889	931	1348	1325	1413	1135.13	0.610732	0.063759	9.57875	9.82e-22	6.7e-21
ENSG00000067221.13	STOML1	640	623	623	686	749	788	682.073	0.271745	0.0782892	3.47104	0.000518453	0.00130969
ENSG00000067225.17	PKM	265422	254597	256490	373253	379356	429104	325260	0.638959	0.0334258	19.1157	1.87e-81	5.32e-80
ENSG00000067248.9	DHX29	4072	3941	3837	3442	3224	3710	3680.03	-0.15814	0.0420482	-3.76093	0.00016928	0.000450901
ENSG00000067334.13	DNTTIP2	4800	4314	4345	3352	3457	3715	3969.61	-0.319646	0.0476801	-6.70397	2.03e-11	8.88e-11
ENSG00000067365.14	METTL22	680	680	690	583	567	633	634.942	-0.167846	0.0776336	-2.16203	0.0306162	0.0598497
ENSG00000067369.13	TP53BP1	8170	8280	8023	10548	9944	11380	9352.38	0.414339	0.035893	11.5437	7.94e-31	7.25e-30
ENSG00000067445.20	TRO	162	154	140	489	453	508	317.871	1.70348	0.114016	14.9407	1.79e-50	2.82e-49
ENSG00000067533.5	RRP15	2029	1747	1760	1690	1851	1995	1834.69	0.035042	0.0631433	0.554959	0.578923	0.701856
ENSG00000067560.10	RHOA	25318	23923	23020	23934	24249	27209	24471	0.0952285	0.0363427	2.6203	0.00878535	0.0189666
ENSG00000067596.10	DHX8	6778	6448	6264	5220	5093	5898	5907.76	-0.232609	0.0388739	-5.98368	2.18e-09	8.46e-09
ENSG00000067606.16	PRKCZ	81	101	83	75	72	93	83.5363	-0.112826	0.203642	-0.55404	0.579552	0.702284
ENSG00000067646.11	ZFY	0	0	0	1	2	0	0.52624	2.52726	2.60329	0.970798	0.331649	NA
ENSG00000067704.9	IARS2	10129	9847	9307	11767	12066	13265	11017.3	0.37575	0.0386823	9.71374	2.63e-22	1.83e-21
ENSG00000067715.13	SYT1	1834	1736	1774	2087	2004	2438	1968.05	0.320504	0.0528577	6.06353	1.33e-09	5.23e-09
ENSG00000067798.14	NAV3	357	298	339	1063	1121	1257	739.523	1.82488	0.0838382	21.7667	4.8e-105	1.96e-103
ENSG00000067829.18	IDH3G	5267	5068	5028	5606	5566	6469	5471.5	0.232085	0.0397302	5.84153	5.17e-09	1.96e-08
ENSG00000067836.12	ROGDI	1069	1068	1012	683	693	834	885.593	-0.478989	0.0701947	-6.82372	8.87e-12	3.95e-11
ENSG00000067840.12	PDZD4	29	49	40	44	38	72	44.868	0.402871	0.298847	1.34809	0.177631	0.280396
ENSG00000067842.17	ATP2B3	1	1	2	9	6	2	3.57467	2.14222	1.11272	1.9252	0.0542038	0.100281
ENSG00000067900.7	ROCK1	7341	7562	7427	6855	6739	7433	7186.3	-0.0529319	0.0394186	-1.34282	0.179331	0.28267
ENSG00000067955.13	CBFB	6862	6214	6020	7332	6938	7727	6815.87	0.239182	0.0434172	5.50893	3.61e-08	1.3e-07
ENSG00000067992.12	PDK3	854	960	857	1099	1109	1282	1022.33	0.41814	0.0697803	5.99223	2.07e-09	8.04e-09
ENSG00000068001.13	HYAL2	1581	1421	1412	2168	2157	2497	1865.52	0.661376	0.054918	12.043	2.11e-33	2.09e-32
ENSG00000068024.16	HDAC4	1254	1312	1217	1883	1758	1962	1559.67	0.600764	0.0570668	10.5274	6.46e-26	5.04e-25
ENSG00000068028.17	RASSF1	1051	903	935	587	623	640	783.675	-0.607068	0.0778945	-7.79347	6.52e-15	3.36e-14
ENSG00000068078.17	FGFR3	125	135	114	407	376	410	261.509	1.70846	0.126079	13.5507	7.84e-42	9.81e-41
ENSG00000068079.7	IFI35	15778	16008	17382	16862	16600	19722	16965.9	0.14372	0.0479638	2.99641	0.00273175	0.00635564
ENSG00000068097.14	HEATR6	2610	2657	2584	2179	2130	2575	2438.42	-0.158258	0.050154	-3.15544	0.00160256	0.0038391
ENSG00000068120.14	COASY	3986	3789	3831	3231	3175	3609	3579.77	-0.179351	0.0425959	-4.21053	2.55e-05	7.34e-05
ENSG00000068137.14	PLEKHH3	3563	3395	3275	4072	4144	4756	3849.04	0.375281	0.0447807	8.38042	5.27e-17	2.96e-16
ENSG00000068305.17	MEF2A	3548	3598	3488	5399	5252	6129	4553.19	0.690447	0.0412471	16.7393	6.78e-63	1.38e-61
ENSG00000068308.13	OTUD5	4316	4276	4304	4201	4147	4681	4297.18	0.0480128	0.0411743	1.16609	0.243579	0.364914
ENSG00000068323.16	TFE3	6374	5885	5873	7840	7612	8962	7058.1	0.461841	0.0397687	11.6132	3.53e-31	3.28e-30
ENSG00000068354.15	TBC1D25	1561	1381	1374	678	664	704	1050.06	-1.04122	0.0690163	-15.0866	1.99e-51	3.2e-50
ENSG00000068366.19	ACSL4	19918	19054	18420	20312	19352	21955	19729.7	0.136539	0.0330394	4.13261	3.59e-05	0.000101878
ENSG00000068383.18	INPP5A	1129	1047	1036	797	767	894	937.756	-0.352757	0.0666223	-5.29488	1.19e-07	4.13e-07
ENSG00000068394.10	GPKOW	2249	2094	2034	2523	2572	2959	2393.41	0.369999	0.0509427	7.26305	3.78e-13	1.81e-12
ENSG00000068400.13	GRIPAP1	5973	5999	6036	6100	5329	6357	5930.8	0.0144487	0.0446619	0.323512	0.746307	0.832411
ENSG00000068438.14	FTSJ1	2661	2328	2286	2201	2224	2569	2362.33	-0.0232221	0.055622	-0.417498	0.676314	0.781657
ENSG00000068489.12	PRR11	3784	3299	3350	1861	1881	1794	2639.68	-0.875125	0.0632008	-13.8467	1.33e-43	1.75e-42
ENSG00000068615.17	REEP1	64	46	32	42	39	35	42.7196	-0.248762	0.300392	-0.828123	0.407601	0.542786
ENSG00000068650.18	ATP11A	1112	950	1018	717	642	738	855.905	-0.52046	0.0744323	-6.99239	2.7e-12	1.24e-11
ENSG00000068654.15	POLR1A	6492	6127	5927	4213	3913	4309	5123.54	-0.54153	0.0430918	-12.5669	3.21e-36	3.47e-35
ENSG00000068697.6	LAPTM4A	16198	15146	15650	17380	17571	19660	16853.7	0.250333	0.0367536	6.81112	9.68e-12	4.3e-11
ENSG00000068724.15	TTC7A	1395	1316	1318	1110	1121	1278	1247.9	-0.16613	0.0598311	-2.77665	0.00549215	0.0122432
ENSG00000068745.14	IP6K2	5288	5156	5215	5367	5300	5996	5358.73	0.122892	0.0390935	3.14353	0.00166926	0.00399134
ENSG00000068781.21	STON1-GTF2A1L	13	17	13	19	13	12	14.4742	0.0722711	0.481431	0.150117	0.880672	0.923251
ENSG00000068784.12	SRBD1	1506	1367	1364	894	905	1046	1170.3	-0.541389	0.0634748	-8.52919	1.47e-17	8.53e-17
ENSG00000068796.16	KIF2A	3712	3695	3619	3503	3476	3789	3613.02	0.000190261	0.0430391	0.00442066	0.996473	0.997568
ENSG00000068831.18	RASGRP2	0	0	0	0	1	3	0.645132	2.84688	2.42057	1.17612	0.239547	NA
ENSG00000068878.14	PSME4	8552	8506	8294	8614	8260	9497	8572.78	0.0899216	0.0350485	2.56564	0.0102986	0.0219823
ENSG00000068885.14	IFT80	1556	1683	1593	973	780	1037	1258.35	-0.762209	0.0715512	-10.6526	1.69e-26	1.35e-25
ENSG00000068903.19	SIRT2	5729	5428	5189	4955	4808	5562	5244.28	-0.0596666	0.0406991	-1.46604	0.142637	0.233561
ENSG00000068912.13	ERLEC1	5805	5379	5307	4995	4875	5597	5292.32	-0.0589618	0.0406325	-1.4511	0.146752	0.239118
ENSG00000068971.13	PPP2R5B	2111	2076	1991	1796	1801	1978	1947.03	-0.113939	0.0510647	-2.23126	0.0256639	0.050962
ENSG00000068976.13	PYGM	17	17	6	22	23	36	19.9754	1.04609	0.442213	2.36558	0.0180019	0.0367762
ENSG00000068985.4	PAGE1	1	0	3	0	2	1	1.1725	-0.377123	1.76143	-0.2141	0.830469	NA
ENSG00000069011.15	PITX1	2459	2250	2296	2161	2278	2515	2313.15	0.0233994	0.0526576	0.444369	0.656776	0.767027
ENSG00000069018.17	TRPC7	0	0	0	0	0	0	0	NA	NA	NA	NA	NA
ENSG00000069020.18	MAST4	990	1016	1066	1349	1256	1371	1170.96	0.406181	0.0655695	6.19467	5.84e-10	2.35e-09
ENSG00000069122.18	ADGRF5	8	3	5	21	14	20	11.8038	1.81431	0.582704	3.11361	0.00184815	0.0043938
ENSG00000069188.16	SDK2	11	18	17	8	12	9	12.4603	-0.628786	0.526047	-1.1953	0.231969	0.350484
ENSG00000069206.15	ADAM7	0	0	0	0	0	0	0	NA	NA	NA	NA	NA
ENSG00000069248.11	NUP133	3242	3210	2907	3302	3278	3576	3236.39	0.152886	0.0477373	3.20265	0.00136169	0.00328895
ENSG00000069275.12	NUCKS1	36078	32469	31620	22551	22554	24247	28036.4	-0.494335	0.0416777	-11.8609	1.89e-32	1.82e-31
ENSG00000069329.15	VPS35	12774	12344	11912	17384	17237	19301	15105.8	0.576198	0.0339655	16.9642	1.51e-64	3.17e-63
ENSG00000069345.11	DNAJA2	8197	7480	7609	6472	6491	7622	7260.37	-0.145418	0.0423909	-3.4304	0.000602682	0.00151226
ENSG00000069399.13	BCL3	2327	2404	2488	2122	2061	2319	2273.59	-0.118044	0.0526896	-2.24036	0.0250673	0.0498815
ENSG00000069424.14	KCNAB2	836	773	733	362	325	421	568.595	-1.04796	0.0869316	-12.055	1.82e-33	1.81e-32
ENSG00000069431.11	ABCC9	16	16	14	29	18	23	19.2698	0.64005	0.419835	1.52453	0.127377	0.212177
ENSG00000069482.6	GAL	0	0	0	0	0	0	0	NA	NA	NA	NA	NA
ENSG00000069493.14	CLEC2D	145	118	130	182	189	202	160.499	0.578982	0.14863	3.89545	9.8e-05	0.000267539
ENSG00000069509.5	FUNDC1	1980	1790	1870	1910	1926	2231	1939.98	0.138092	0.0542516	2.54539	0.0109155	0.0231843
ENSG00000069535.13	MAOB	380	386	338	181	214	247	288.2	-0.749646	0.118904	-6.30462	2.89e-10	1.18e-09
ENSG00000069667.15	RORA	9	8	8	13	9	18	10.7187	0.701091	0.560252	1.25138	0.210795	0.324127
ENSG00000069696.6	DRD4	44	42	38	46	44	40	42.2102	0.10693	0.28027	0.381524	0.702815	0.799588
ENSG00000069702.10	TGFBR3	3229	3283	3288	1340	1406	1519	2321.43	-1.16652	0.05271	-22.1309	1.59e-108	6.85e-107
ENSG00000069712.11	KIAA1107	0	0	0	0	0	0	0	NA	NA	NA	NA	NA
ENSG00000069764.9	PLA2G10	0	1	0	0	0	0	0.164204	-0.926385	4.08047	-0.227029	0.820401	NA
ENSG00000069812.11	HES2	15	21	16	13	21	13	16.5039	-0.102537	0.457792	-0.223981	0.822772	0.887973
ENSG00000069849.10	ATP1B3	9764	8817	8781	9791	9850	11619	9713.81	0.224648	0.0434065	5.17544	2.27e-07	7.73e-07
ENSG00000069869.15	NEDD4	7475	7208	6778	6549	6533	7213	6918.06	-0.0459775	0.0397513	-1.15663	0.247424	0.369729
ENSG00000069943.9	PIGB	1650	1616	1598	2002	1963	2281	1843.17	0.393485	0.0516894	7.61249	2.69e-14	1.35e-13
ENSG00000069956.11	MAPK6	8077	7423	7700	8253	8160	9393	8123.91	0.186568	0.0394239	4.73237	2.22e-06	7e-06
ENSG00000069966.18	GNB5	2259	2144	2040	2016	1971	2186	2090.33	-0.0272645	0.0507132	-0.537621	0.590839	0.711622
ENSG00000069974.15	RAB27A	1126	1058	1109	1451	1368	1557	1273.16	0.443681	0.0596709	7.43547	1.04e-13	5.09e-13
ENSG00000069998.12	CECR5	2373	2308	2250	1890	1758	2100	2097.83	-0.23749	0.0498282	-4.76618	1.88e-06	5.95e-06
ENSG00000070010.18	UFD1L	2733	2439	2567	2404	2303	2682	2505.38	-0.0336826	0.0503374	-0.669136	0.503409	0.635132
ENSG00000070018.8	LRP6	4748	4795	4798	4784	4306	4884	4693.71	-0.00372562	0.044571	-0.0835883	0.933384	0.961901
ENSG00000070019.4	GUCY2C	2	0	0	0	0	0	0.320597	-1.7969	3.38442	-0.530931	0.595466	NA
ENSG00000070031.3	SCT	0	0	0	0	1	0	0.177642	0.997168	4.08047	0.244376	0.80694	NA
ENSG00000070047.11	PHRF1	3381	3282	3383	2541	2399	2714	2929.43	-0.358879	0.0459615	-7.80824	5.8e-15	3e-14
ENSG00000070061.14	IKBKAP	5132	4836	4577	4592	4633	5037	4774.19	0.00678528	0.043979	0.154284	0.877385	0.921666
ENSG00000070081.15	NUCB2	2761	2608	2835	5222	5446	6180	4167.55	1.07059	0.0501253	21.3582	3.27e-101	1.25e-99
ENSG00000070087.13	PFN2	18378	18034	17184	18532	18405	20971	18483	0.145012	0.0339873	4.26664	1.98e-05	5.77e-05
ENSG00000070159.13	PTPN3	2	0	0	1	3	3	1.49197	1.85132	1.66434	1.11234	0.265992	0.391859
ENSG00000070182.18	SPTB	25	32	33	94	117	133	72.3533	1.96493	0.245127	8.01597	1.09e-15	5.82e-15
ENSG00000070190.12	DAPP1	15	14	10	45	52	49	30.9397	1.94278	0.362726	5.35604	8.51e-08	2.98e-07
ENSG00000070193.4	FGF10	21	18	15	74	43	80	41.5831	1.89325	0.326288	5.8024	6.54e-09	2.46e-08
ENSG00000070214.15	SLC44A1	4609	4450	4573	6134	5866	6839	5389.76	0.499244	0.0397283	12.5665	3.23e-36	3.49e-35
ENSG00000070269.13	TMEM260	523	531	516	393	360	449	458.32	-0.353798	0.0903609	-3.91538	9.03e-05	0.000247161
ENSG00000070366.13	SMG6	3484	3429	3356	3198	3101	3485	3322.74	-0.0360727	0.0426907	-0.844979	0.398122	0.533022
ENSG00000070367.15	EXOC5	3653	3586	3436	4837	4917	5643	4328.04	0.56132	0.0432142	12.9893	1.41e-38	1.63e-37
ENSG00000070371.15	CLTCL1	708	725	718	701	673	722	704.368	-0.00286704	0.0754129	-0.0380179	0.969673	0.985674
ENSG00000070388.11	FGF22	4	2	3	5	2	1	2.83658	-0.118678	1.09024	-0.108855	0.913317	0.94599
ENSG00000070404.9	FSTL3	1245	1137	1078	4240	4408	4701	2806.78	1.9835	0.0544635	36.4189	2.14e-290	5.62e-288
ENSG00000070413.19	DGCR2	6538	6132	6071	2912	2912	3493	4628.39	-0.97632	0.0450659	-21.6643	4.46e-104	1.78e-102
ENSG00000070423.17	RNF126	2875	2548	2444	1617	1652	1845	2144.87	-0.586755	0.0571304	-10.2705	9.58e-25	7.22e-24
ENSG00000070444.14	MNT	2505	2479	2325	2173	2048	2322	2294.09	-0.125791	0.0488159	-2.57684	0.00997081	0.0213384
ENSG00000070476.14	ZXDC	2185	2198	2122	2085	1884	2171	2095.03	-0.0498383	0.0510502	-0.97626	0.328936	0.462387
ENSG00000070495.14	JMJD6	2534	2405	2387	2247	2207	2500	2365.57	-0.0415839	0.047533	-0.874844	0.381659	0.516532
ENSG00000070501.11	POLB	838	791	735	802	785	956	812.511	0.137494	0.0731081	1.8807	0.0600126	0.109907
ENSG00000070526.14	ST6GALNAC1	0	0	0	0	0	0	0	NA	NA	NA	NA	NA
ENSG00000070540.12	WIPI1	1307	1220	1207	1373	1414	1569	1341.85	0.256239	0.0592667	4.3235	1.54e-05	4.52e-05
ENSG00000070601.9	FRMPD1	6	8	8	8	10	5	7.53487	0.110638	0.665168	0.166331	0.867897	0.915317
ENSG00000070610.14	GBA2	11127	10674	10527	10548	10412	11910	10803.5	0.0572138	0.0347387	1.64698	0.0995629	0.171768
ENSG00000070614.14	NDST1	10211	9541	9429	9919	9941	11198	9985.03	0.123775	0.0372886	3.31939	0.00090214	0.00222555
ENSG00000070669.16	ASNS	1699	1493	1437	1367	1454	1571	1494.32	-0.0405687	0.0640908	-0.632988	0.526741	0.65531
ENSG00000070718.11	AP3M2	1406	1381	1335	1055	1074	1252	1241.37	-0.253344	0.0606857	-4.1747	2.98e-05	8.55e-05
ENSG00000070729.13	CNGB1	4	3	0	4	3	2	2.66222	0.417313	1.1524	0.362126	0.717258	0.810412
ENSG00000070731.10	ST6GALNAC2	1080	1110	1071	774	739	880	935.004	-0.414304	0.0670053	-6.18315	6.28e-10	2.52e-09
ENSG00000070748.17	CHAT	0	0	0	0	0	1	0.15583	0.997168	4.08047	0.244376	0.80694	NA
ENSG00000070756.14	PABPC1	46281	44297	40862	34856	35518	38245	39745.7	-0.239412	0.0402647	-5.94596	2.75e-09	1.06e-08
ENSG00000070759.16	TESK2	289	299	308	250	204	253	265.271	-0.309862	0.118355	-2.61808	0.00884265	0.0190813
ENSG00000070761.7	CFAP20	3126	2919	2787	1848	1850	2153	2425.98	-0.560889	0.0510051	-10.9967	3.96e-28	3.32e-27
ENSG00000070770.8	CSNK2A2	7725	7473	7262	6599	6684	7622	7181.6	-0.0703453	0.0387093	-1.81727	0.0691755	0.124552
ENSG00000070778.12	PTPN21	1239	1077	1022	1110	1007	1239	1107.88	0.040688	0.0700706	0.580672	0.561462	0.685781
ENSG00000070785.16	EIF2B3	1643	1510	1424	1629	1658	1989	1632.13	0.237322	0.0607797	3.90463	9.44e-05	0.000257977
ENSG00000070808.15	CAMK2A	0	2	2	15	23	22	10.7408	3.93982	0.865876	4.5501	5.36e-06	1.64e-05
ENSG00000070814.17	TCOF1	5223	4476	4656	3767	3591	3932	4244.53	-0.310995	0.0506321	-6.14225	8.14e-10	3.24e-09
ENSG00000070831.15	CDC42	18943	17336	17320	9809	9824	11204	13944.1	-0.763978	0.0383539	-19.9192	2.77e-88	8.72e-87
ENSG00000070882.12	OSBPL3	3452	3261	3294	5161	4855	5605	4257.19	0.675761	0.0412148	16.3961	2.04e-60	3.96e-59
ENSG00000070886.11	EPHA8	0	0	0	2	0	1	0.497742	2.46456	2.64989	0.93006	0.35234	NA
ENSG00000070915.9	SLC12A3	2	1	4	2	6	4	3.184	0.815799	1.04941	0.77739	0.436929	0.57068
ENSG00000070950.9	RAD18	1569	1382	1440	1194	1174	1318	1337.02	-0.218422	0.0607711	-3.59417	0.000325425	0.000839231
ENSG00000070961.15	ATP2B1	14119	13860	13199	14362	13494	15377	13992.3	0.104111	0.034315	3.034	0.00241338	0.00566103
ENSG00000070985.13	TRPM5	1	0	0	1	1	0	0.508896	0.967493	2.55757	0.378286	0.705218	NA
ENSG00000071051.13	NCK2	1089	1056	1004	864	800	974	957.259	-0.223106	0.0664929	-3.35533	0.00079271	0.00196706
ENSG00000071054.16	MAP4K4	16941	16325	15981	15810	15630	17205	16225.9	0.0167825	0.0336131	0.499283	0.61758	0.734721
ENSG00000071073.12	MGAT4A	622	657	625	936	950	1082	809.363	0.673218	0.0723039	9.31095	1.27e-20	8.29e-20
ENSG00000071082.10	RPL31	20492	18538	18141	15023	15346	17709	17412.9	-0.216634	0.0426056	-5.08463	3.68e-07	1.23e-06
ENSG00000071127.16	WDR1	15731	13681	13594	9083	9149	10000	11775.1	-0.571668	0.0461948	-12.3752	3.56e-35	3.72e-34
ENSG00000071189.21	SNX13	8173	8440	8050	8601	8057	9739	8459.86	0.129467	0.0398279	3.25066	0.00115139	0.00280412
ENSG00000071203.9	MS4A12	0	0	0	0	0	0	0	NA	NA	NA	NA	NA
ENSG00000071205.11	ARHGAP10	847	807	817	603	640	739	736.683	-0.285654	0.0754849	-3.78425	0.000154174	0.000412104
ENSG00000071242.11	RPS6KA2	683	605	566	302	289	321	456.354	-0.988482	0.0956776	-10.3314	5.08e-25	3.86e-24
ENSG00000071243.15	ING3	538	511	457	700	628	752	594.893	0.499231	0.0832859	5.99418	2.05e-09	7.95e-09
ENSG00000071246.10	VASH1	65	52	53	86	67	96	69.3744	0.581099	0.224799	2.58497	0.00973872	0.0208749
ENSG00000071282.11	LMCD1	882	798	712	344	350	437	580.424	-1.04833	0.0919582	-11.4	4.18e-30	3.73e-29
ENSG00000071462.11	WBSCR22	4629	4344	4272	6600	6543	7426	5616.68	0.668671	0.0398015	16.8002	2.43e-63	4.99e-62
ENSG00000071537.13	SEL1L	6328	6057	5844	4898	4645	5410	5490.6	-0.252591	0.039121	-6.45665	1.07e-10	4.49e-10
ENSG00000071539.13	TRIP13	1958	1577	1649	1188	1186	1268	1459.62	-0.473137	0.0694883	-6.80887	9.84e-12	4.37e-11
ENSG00000071553.16	ATP6AP1	21534	20320	20421	22253	22266	25728	21968.2	0.206522	0.0352098	5.86548	4.48e-09	1.71e-08
ENSG00000071564.14	TCF3	8270	7597	7638	5779	5480	6390	6806.08	-0.380166	0.0394521	-9.63613	5.63e-22	3.86e-21
ENSG00000071575.11	TRIB2	34411	34162	35387	21361	19378	24063	27880.1	-0.651612	0.0411581	-15.8319	1.87e-56	3.36e-55
ENSG00000071626.16	DAZAP1	7159	6514	6726	5898	5673	6495	6368.81	-0.141687	0.0403426	-3.5121	0.000444578	0.00113069
ENSG00000071655.17	MBD3	4177	3686	3541	2420	2525	2715	3151.61	-0.538425	0.054744	-9.83532	7.93e-23	5.6e-22
ENSG00000071677.1	PRLH	0	0	0	0	0	0	0	NA	NA	NA	NA	NA
ENSG00000071794.15	HLTF	3824	3783	3712	5505	5385	5969	4682.04	0.608824	0.0399156	15.2528	1.58e-52	2.61e-51
ENSG00000071859.14	FAM50A	7645	7080	7100	5327	5428	6090	6397.88	-0.339873	0.0409733	-8.29499	1.09e-16	6.01e-16
ENSG00000071889.16	FAM3A	2581	2576	2326	1593	1525	1858	2058	-0.556543	0.0547187	-10.171	2.67e-24	1.99e-23
ENSG00000071894.15	CPSF1	9624	9165	8932	7728	7398	8530	8504.11	-0.195372	0.0359082	-5.44089	5.3e-08	1.88e-07
ENSG00000071909.18	MYO3B	5	11	7	39	36	37	22.605	2.31888	0.445737	5.20235	1.97e-07	6.72e-07
ENSG00000071967.11	CYBRD1	4614	4509	4426	5449	5338	6187	5063.19	0.357904	0.0392614	9.11593	7.8e-20	4.95e-19
ENSG00000071991.8	CDH19	0	0	0	0	0	0	0	NA	NA	NA	NA	NA
ENSG00000071994.10	PDCD2	2299	2020	2042	1302	1328	1499	1733.37	-0.589494	0.0583329	-10.1057	5.21e-24	3.84e-23
ENSG00000072041.16	SLC6A15	12	9	11	27	24	31	18.9487	1.38879	0.435081	3.19203	0.00141277	0.00340657
ENSG00000072042.12	RDH11	3149	2807	2833	1652	1606	1953	2310.94	-0.721979	0.054291	-13.2983	2.37e-40	2.85e-39
ENSG00000072062.13	PRKACA	8455	8014	7934	7879	7825	9207	8168.2	0.0620533	0.0388387	1.59772	0.110106	0.187201
ENSG00000072071.16	ADGRL1	3487	3440	3596	4312	4085	4808	3936.52	0.359544	0.0446978	8.04388	8.7e-16	4.65e-15
ENSG00000072080.10	SPP2	6	9	5	11	6	8	7.46778	0.356201	0.668145	0.533119	0.593951	0.714429
ENSG00000072110.13	ACTN1	22323	19401	19414	17270	17155	18990	18965.8	-0.159622	0.0441411	-3.61619	0.000298977	0.000775047
ENSG00000072121.15	ZFYVE26	5865	5716	6099	5895	5387	5983	5794.52	-0.000252397	0.0464498	-0.00543377	0.995665	0.997279
ENSG00000072133.10	RPS6KA6	1	1	0	0	1	1	0.657975	0.0363798	2.23462	0.0162801	0.987011	NA
ENSG00000072134.15	EPN2	3425	3272	3201	2551	2429	2848	2932.36	-0.305556	0.0449507	-6.79757	1.06e-11	4.72e-11
ENSG00000072135.12	PTPN18	1686	1558	1486	755	749	898	1176.36	-0.944896	0.0651442	-14.5047	1.13e-47	1.66e-46
ENSG00000072163.19	LIMS2	21	20	18	27	37	23	24.4295	0.606333	0.381602	1.58891	0.11208	0.190203
ENSG00000072182.12	ASIC4	0	4	4	20	26	25	13.2585	3.18208	0.672299	4.73313	2.21e-06	6.98e-06
ENSG00000072195.14	SPEG	15240	15320	15242	18511	16441	18829	16523.7	0.265277	0.040144	6.60815	3.89e-11	1.68e-10
ENSG00000072201.13	LNX1	433	421	444	789	761	898	622.705	0.947473	0.0804739	11.7737	5.34e-32	5.06e-31
ENSG00000072210.18	ALDH3A2	5505	5514	5353	7643	7525	8858	6705.68	0.585415	0.0391829	14.9406	1.79e-50	2.82e-49
ENSG00000072274.12	TFRC	14922	13751	14036	29450	30869	32478	22573.7	1.1553	0.041477	27.854	9.64e-171	8.74e-169
ENSG00000072310.16	SREBF1	21113	22788	23671	23157	24767	27859	23779.8	0.196884	0.0529214	3.72031	0.000198977	0.0005262
ENSG00000072315.3	TRPC5	0	0	0	2	7	7	2.67622	4.88828	1.53996	3.17429	0.00150204	0.00360887
ENSG00000072364.12	AFF4	18568	19642	18879	19014	17521	19948	18826.6	0.0178605	0.0395044	0.452114	0.651187	0.76234
ENSG00000072401.14	UBE2D1	1203	1079	1056	1147	1134	1307	1147.6	0.137795	0.0637982	2.15985	0.0307843	0.0601337
ENSG00000072415.8	MPP5	1616	1576	1632	3820	3794	4261	2781.44	1.33293	0.0479401	27.8041	3.87e-170	3.48e-168
ENSG00000072422.16	RHOBTB1	3351	3122	2758	1149	1069	1334	2104.67	-1.34535	0.0628624	-21.4014	1.3e-101	5.03e-100
ENSG00000072501.17	SMC1A	12030	11309	11052	9157	8861	9315	10222.5	-0.294927	0.0415326	-7.1011	1.24e-12	5.77e-12
ENSG00000072506.12	HSD17B10	5015	4388	4421	5425	5693	6217	5170.4	0.361461	0.0496364	7.28218	3.28e-13	1.57e-12
ENSG00000072518.20	MARK2	4276	4126	4180	2649	2493	2919	3411.71	-0.609609	0.0434642	-14.0256	1.09e-44	1.48e-43
ENSG00000072571.19	HMMR	2025	1646	1656	1067	1081	1153	1425.6	-0.654046	0.0708097	-9.23667	2.54e-20	1.64e-19
ENSG00000072609.17	CHFR	3804	3840	3626	2295	2134	2385	2989.05	-0.691708	0.0465625	-14.8555	6.41e-50	9.95e-49
ENSG00000072657.8	TRHDE	43	45	38	101	119	140	80.8513	1.54612	0.220181	7.02201	2.19e-12	1.01e-11
ENSG00000072682.18	P4HA2	4086	4054	3991	7465	7305	8712	5918.73	0.984504	0.0408567	24.0965	2.72e-128	1.48e-126
ENSG00000072694.20	FCGR2B	1	0	0	1	3	0	0.86418	1.98059	2.14178	0.924743	0.3551	NA
ENSG00000072736.18	NFATC3	3594	3309	3424	3550	3432	3891	3514.27	0.107982	0.0441507	2.44575	0.0144549	0.0300724
ENSG00000072756.16	TRNT1	1547	1561	1472	1649	1599	1896	1611.58	0.199871	0.0549879	3.63482	0.000278175	0.000723255
ENSG00000072778.19	ACADVL	21418	20821	20228	18888	18018	21107	19949.7	-0.0740094	0.0324359	-2.28171	0.0225063	0.0451906
ENSG00000072786.12	STK10	4796	4806	4704	5764	5661	6286	5314.23	0.3419	0.0390761	8.74959	2.14e-18	1.28e-17
ENSG00000072803.17	FBXW11	5848	5606	5555	3593	3482	3917	4628.98	-0.596007	0.0396945	-15.0149	5.87e-51	9.35e-50
ENSG00000072818.11	ACAP1	8	9	7	18	11	15	11.2981	0.907376	0.549748	1.65053	0.0988342	0.170704
ENSG00000072832.14	CRMP1	1	0	0	0	0	0	0.160299	-0.926385	4.08047	-0.227029	0.820401	NA
ENSG00000072840.12	EVC	2216	2249	2277	1220	935	1160	1660.26	-0.991865	0.0695967	-14.2516	4.38e-46	6.16e-45
ENSG00000072849.10	DERL2	2707	2535	2490	2550	2596	2762	2593.59	0.0678029	0.0492683	1.3762	0.168761	0.268528
ENSG00000072858.10	SIDT1	16	10	11	53	44	42	29.4659	1.94971	0.376022	5.1851	2.16e-07	7.35e-07
ENSG00000072864.13	NDE1	2397	2234	2217	1250	1269	1379	1775.38	-0.778387	0.0543138	-14.3313	1.39e-46	1.98e-45
ENSG00000072952.18	MRVI1	16	8	12	26	32	36	21.622	1.41842	0.417555	3.39696	0.000681377	0.00170058
ENSG00000072954.6	TMEM38A	252	257	252	476	389	542	359.625	0.915744	0.10856	8.43538	3.3e-17	1.88e-16
ENSG00000072958.8	AP1M1	5994	5434	5263	4208	4314	4753	4958.58	-0.295558	0.0463768	-6.37297	1.85e-10	7.67e-10
ENSG00000073008.14	PVR	3347	2831	2897	2907	2786	3216	2978.29	0.00740893	0.0540192	0.137154	0.890909	0.929379
ENSG00000073050.11	XRCC1	2184	1895	1968	1674	1716	1897	1876.59	-0.159356	0.0574643	-2.77313	0.00555193	0.0123669
ENSG00000073060.15	SCARB1	6942	6895	6933	9817	9763	11399	8591.89	0.608782	0.0386671	15.7442	7.53e-56	1.34e-54
ENSG00000073067.13	CYP2W1	7	3	10	7	3	6	5.94958	-0.296319	0.766031	-0.386823	0.698887	0.796627
ENSG00000073111.13	MCM2	7097	5982	6102	4146	4212	4582	5310.14	-0.532219	0.0525818	-10.1217	4.42e-24	3.27e-23
ENSG00000073146.15	MOV10L1	71	61	75	39	21	25	48.2183	-1.24881	0.28787	-4.33812	1.44e-05	4.24e-05
ENSG00000073150.13	PANX2	1156	1153	1256	1534	1562	1830	1409.31	0.497843	0.0638763	7.79387	6.5e-15	3.35e-14
ENSG00000073169.13	SELO	1415	1370	1319	1229	1160	1331	1295.67	-0.108151	0.0581281	-1.86056	0.0628066	0.114428
ENSG00000073282.12	TP63	67	79	84	151	133	164	112.739	0.992603	0.180142	5.5101	3.59e-08	1.29e-07
ENSG00000073331.17	ALPK1	1197	1212	1220	1336	1262	1499	1280.84	0.207056	0.0596412	3.47169	0.000517191	0.00130664
ENSG00000073350.13	LLGL2	859	931	804	711	678	793	790.425	-0.216621	0.0749808	-2.88902	0.00386444	0.00881945
ENSG00000073417.14	PDE8A	3322	3397	3327	2280	2117	2525	2805.34	-0.505277	0.0472145	-10.7017	9.99e-27	8.01e-26
ENSG00000073464.11	CLCN4	1163	1136	1054	738	814	838	950.363	-0.452946	0.071157	-6.36545	1.95e-10	8.05e-10
ENSG00000073536.17	NLE1	1326	1176	1061	1060	1145	1224	1158.23	-0.0194637	0.0730706	-0.266369	0.789955	0.866381
ENSG00000073578.16	SDHA	8299	7804	8186	11303	11141	12743	9876.23	0.567646	0.0381127	14.8939	3.61e-50	5.65e-49
ENSG00000073584.18	SMARCE1	3833	3818	3561	2765	2607	2982	3236.63	-0.390812	0.0447829	-8.72681	2.62e-18	1.57e-17
ENSG00000073598.5	FNDC8	2	2	1	1	0	1	1.14282	-1.3008	1.74901	-0.743734	0.457037	NA
ENSG00000073605.18	GSDMB	646	719	698	1182	1013	1166	901.921	0.737343	0.0760655	9.69353	3.21e-22	2.22e-21
ENSG00000073614.12	KDM5A	4520	4658	4650	4558	4182	4913	4553.8	0.0139104	0.04389	0.316938	0.751291	0.836337
ENSG00000073670.13	ADAM11	65	67	60	112	130	127	93.4737	0.978726	0.195763	4.99954	5.75e-07	1.9e-06
ENSG00000073711.10	PPP2R3A	2166	2267	2181	2484	2343	2660	2339.12	0.212153	0.0496386	4.27395	1.92e-05	5.6e-05
ENSG00000073712.14	FERMT2	3908	3599	3483	4900	4761	5470	4335.01	0.495025	0.0435425	11.3688	5.98e-30	5.3e-29
ENSG00000073734.8	ABCB11	34	41	26	12	17	20	24.7132	-1.01143	0.383903	-2.63461	0.00842339	0.0182265
ENSG00000073737.16	DHRS9	1	5	3	29	26	25	14.9546	3.18838	0.628554	5.07257	3.92e-07	1.31e-06
ENSG00000073754.5	CD5L	0	0	0	1	1	1	0.504428	2.47916	2.48333	0.998318	0.318125	NA
ENSG00000073756.11	PTGS2	249	192	231	431	413	515	337.326	1.04739	0.112628	9.29957	1.41e-20	9.2e-20
ENSG00000073792.15	IGF2BP2	10922	10715	10734	6572	6101	7031	8606.07	-0.683045	0.0364555	-18.7364	2.5e-78	6.71e-77
ENSG00000073803.13	MAP3K13	816	782	749	1392	1366	1565	1108.82	0.914618	0.0629995	14.5178	9.34e-48	1.38e-46
ENSG00000073849.14	ST6GAL1	471	441	412	641	654	734	556.87	0.649829	0.0841939	7.71824	1.18e-14	6.01e-14
ENSG00000073861.2	TBX21	0	1	0	0	0	0	0.164204	-0.926385	4.08047	-0.227029	0.820401	NA
ENSG00000073910.19	FRY	145	142	136	348	329	391	248.143	1.36876	0.123431	11.0893	1.41e-28	1.2e-27
ENSG00000073921.17	PICALM	15661	14816	14498	18274	18412	20479	16950.9	0.380219	0.0353398	10.7589	5.38e-27	4.36e-26
ENSG00000073969.18	NSF	4748	4334	4146	4810	4875	5376	4691.3	0.222102	0.0462589	4.80128	1.58e-06	5.03e-06
ENSG00000074047.21	GLI2	0	0	0	0	0	0	0	NA	NA	NA	NA	NA
ENSG00000074054.17	CLASP1	6139	6159	6120	4749	4315	4993	5374.07	-0.356734	0.0412541	-8.64723	5.28e-18	3.11e-17
ENSG00000074071.14	MRPS34	3761	3390	3372	2602	2563	2953	3083.04	-0.340807	0.0480367	-7.09472	1.3e-12	6.03e-12
ENSG00000074181.8	NOTCH3	22	21	17	45	52	53	35.0037	1.35788	0.321932	4.2179	2.47e-05	7.12e-05
ENSG00000074201.8	CLNS1A	4525	4069	4046	4009	3913	4496	4150.38	0.00814073	0.0451009	0.1805	0.85676	0.909012
ENSG00000074211.13	PPP2R2C	2	0	0	0	1	0	0.498239	-0.838436	2.72892	-0.307241	0.75866	NA
ENSG00000074219.13	TEAD2	2261	2283	2272	2181	2081	2427	2237.53	0.00537265	0.0490101	0.109623	0.912708	0.945495
ENSG00000074266.18	EED	1864	1668	1724	2090	1997	2248	1923	0.303532	0.0532911	5.69574	1.23e-08	4.55e-08
ENSG00000074276.10	CDHR2	1	1	3	1	0	2	1.3082	-0.741398	1.61828	-0.45814	0.646852	NA
ENSG00000074317.10	SNCB	1	0	0	0	0	0	0.160299	-0.926385	4.08047	-0.227029	0.820401	NA
ENSG00000074319.12	TSG101	3750	3580	3431	3434	3544	4000	3601.99	0.0623653	0.045947	1.35733	0.174676	0.2764
ENSG00000074356.16	NCBP3	3767	3751	3630	2995	2814	3114	3323.24	-0.286812	0.044361	-6.46541	1.01e-10	4.24e-10
ENSG00000074370.17	ATP2A3	312	275	293	253	244	268	272.468	-0.167624	0.114016	-1.47018	0.141513	0.231988
ENSG00000074410.13	CA12	3099	3240	3437	9548	9076	11302	6608.62	1.64331	0.0524293	31.3433	1.2e-215	1.75e-213
ENSG00000074416.13	MGLL	181	168	152	372	378	448	282.545	1.29042	0.117967	10.9388	7.52e-28	6.24e-27
ENSG00000074527.11	NTN4	3372	3053	2915	1975	1879	2269	2553.74	-0.576423	0.0531922	-10.8366	2.31e-27	1.89e-26
ENSG00000074582.12	BCS1L	1627	1521	1457	1005	1029	1179	1292.25	-0.485873	0.0612559	-7.93186	2.16e-15	1.14e-14
ENSG00000074590.13	NUAK1	2498	2343	2116	3278	3149	3550	2811.57	0.554852	0.0517349	10.7249	7.78e-27	6.26e-26
ENSG00000074603.18	DPP8	4317	4339	4022	2600	2408	2919	3403.39	-0.645309	0.0463589	-13.9199	4.8e-44	6.38e-43
ENSG00000074621.13	SLC24A1	847	783	804	762	769	800	790.175	-0.0269212	0.0727888	-0.369854	0.711491	0.806392
ENSG00000074657.13	ZNF532	4217	4185	4249	3560	3373	3861	3882.33	-0.195993	0.0425135	-4.61013	4.02e-06	1.25e-05
ENSG00000074660.15	SCARF1	37	36	43	292	297	293	167.362	2.96307	0.183681	16.1317	1.53e-58	2.85e-57
ENSG00000074695.5	LMAN1	1850	1823	1809	3719	3788	4248	2868.71	1.13385	0.0473161	23.9632	6.73e-127	3.58e-125
ENSG00000074696.12	HACD3	9071	8207	8275	9167	9209	10002	8945.52	0.186462	0.0410416	4.54325	5.54e-06	1.69e-05
ENSG00000074706.13	IPCEF1	30	33	30	54	42	39	38.0085	0.576555	0.30314	1.90194	0.0571788	0.105197
ENSG00000074755.14	ZZEF1	7111	6913	6991	5766	5119	5710	6227.59	-0.306093	0.044692	-6.84895	7.44e-12	3.33e-11
ENSG00000074771.3	NOX3	0	0	0	0	0	2	0.31166	1.80601	3.42147	0.527847	0.597606	NA
ENSG00000074800.13	ENO1	126864	124308	119926	163843	165977	188103	147586	0.514229	0.0330221	15.5723	1.12e-54	1.92e-53
ENSG00000074803.17	SLC12A1	0	0	0	0	0	0	0	NA	NA	NA	NA	NA
ENSG00000074842.7	MYDGF	4588	4133	4218	11098	11249	13269	8081.9	1.493	0.0448479	33.2902	5.35e-243	1.02e-240
ENSG00000074855.10	ANO8	2980	2960	2826	2355	2221	2500	2622.48	-0.275017	0.0465167	-5.91221	3.38e-09	1.29e-08
ENSG00000074935.13	TUBE1	266	280	253	461	445	521	369.924	0.869441	0.100502	8.65096	5.11e-18	3.02e-17
ENSG00000074964.16	ARHGEF10L	1957	1874	1906	3300	3225	3796	2668.36	0.879475	0.047603	18.4752	3.27e-76	8.55e-75
ENSG00000074966.10	TXK	17	16	25	126	111	136	71.9796	2.71598	0.265998	10.2105	1.78e-24	1.33e-23
ENSG00000075035.9	WSCD2	0	0	1	0	1	0	0.34467	0.035401	3.10402	0.0114049	0.9909	NA
ENSG00000075043.18	KCNQ2	0	1	0	0	0	0	0.164204	-0.926385	4.08047	-0.227029	0.820401	NA
ENSG00000075073.14	TACR2	1	0	3	4	6	10	3.96936	2.33657	1.08018	2.16312	0.0305316	0.0597048
ENSG00000075089.9	ACTR6	2065	2007	1912	1547	1502	1744	1782.99	-0.287048	0.0524772	-5.46995	4.5e-08	1.61e-07
ENSG00000075131.9	TIPIN	916	807	818	629	627	703	744.437	-0.341126	0.0750257	-4.54679	5.45e-06	1.67e-05
ENSG00000075142.13	SRI	2762	2573	2513	2142	2152	2504	2423.66	-0.174254	0.0500349	-3.48264	0.000496489	0.00125628
ENSG00000075151.20	EIF4G3	11564	11583	11286	9685	9224	10440	10561.9	-0.196915	0.0345477	-5.69979	1.2e-08	4.45e-08
ENSG00000075188.8	NUP37	1815	1524	1613	1098	1160	1329	1411.48	-0.43188	0.0671121	-6.43521	1.23e-10	5.15e-10
ENSG00000075213.10	SEMA3A	13405	11833	11966	12360	12064	13579	12462.6	0.0651379	0.0414479	1.57156	0.116052	0.19584
ENSG00000075218.18	GTSE1	2464	2130	2142	1240	1339	1278	1751.5	-0.765841	0.0679752	-11.2665	1.92e-29	1.68e-28
ENSG00000075223.13	SEMA3C	36293	35756	34027	29807	27632	33361	32575.4	-0.192395	0.034908	-5.51149	3.56e-08	1.28e-07
ENSG00000075234.16	TTC38	1867	1912	1732	1444	1386	1602	1645.24	-0.281096	0.0556698	-5.04934	4.43e-07	1.47e-06
ENSG00000075239.13	ACAT1	3559	3207	3222	4652	4775	5412	4122.15	0.604731	0.0469575	12.8783	5.96e-38	6.76e-37
ENSG00000075240.16	GRAMD4	1249	1170	1180	497	466	603	851.137	-1.1695	0.0738597	-15.8341	1.81e-56	3.24e-55
ENSG00000075275.16	CELSR1	1345	1315	1335	1208	1110	1224	1248.95	-0.139301	0.0608963	-2.28751	0.0221662	0.0445626
ENSG00000075290.7	WNT8B	0	0	0	0	0	0	0	NA	NA	NA	NA	NA
ENSG00000075292.18	ZNF638	9479	9691	9377	9287	9016	10318	9474.14	0.0366527	0.0361952	1.01264	0.311232	0.443198
ENSG00000075303.12	SLC25A40	899	955	971	1426	1392	1592	1202.25	0.674965	0.0637464	10.5883	3.38e-26	2.67e-25
ENSG00000075336.11	TIMM21	1206	1067	1120	1019	1056	1101	1088.96	-0.0597845	0.0669886	-0.892457	0.372148	0.507099
ENSG00000075340.22	ADD2	3445	3125	3228	2586	2390	2745	2898.94	-0.309935	0.0479954	-6.45761	1.06e-10	4.46e-10
ENSG00000075388.3	FGF4	0	0	0	0	0	0	0	NA	NA	NA	NA	NA
ENSG00000075391.16	RASAL2	3113	3156	3062	5183	4889	5542	4146.84	0.776278	0.0418105	18.5666	5.99e-77	1.58e-75
ENSG00000075399.13	VPS9D1	2517	2506	2471	2086	2073	2316	2313.46	-0.177301	0.0480435	-3.69044	0.000223867	0.000588075
ENSG00000075407.18	ZNF37A	2181	2414	2281	1966	1916	2181	2143.32	-0.148917	0.0553151	-2.69216	0.00709906	0.0155211
ENSG00000075413.17	MARK3	4160	3924	3950	4473	4248	4930	4258.49	0.214988	0.0409155	5.25444	1.48e-07	5.12e-07
ENSG00000075415.12	SLC25A3	24363	22012	20754	22363	22683	24859	22712.6	0.0939737	0.0441707	2.12751	0.0333777	0.0646946
ENSG00000075420.12	FNDC3B	10451	10039	9960	6997	6783	7392	8540.35	-0.489446	0.0368755	-13.2729	3.32e-40	4e-39
ENSG00000075426.11	FOSL2	12222	11101	10760	11108	11301	12197	11386.4	0.0576117	0.0426413	1.35108	0.17667	0.279053
ENSG00000075429.8	CACNG5	0	0	0	0	0	0	0	NA	NA	NA	NA	NA
ENSG00000075461.5	CACNG4	1301	1073	1083	563	533	589	848.346	-1.00129	0.0793338	-12.6212	1.61e-36	1.76e-35
ENSG00000075539.13	FRYL	3513	3796	3881	4436	3921	4483	3988.17	0.231245	0.0548977	4.21229	2.53e-05	7.29e-05
ENSG00000075568.16	TMEM131	5112	5280	5231	3382	3284	3843	4320.57	-0.540036	0.0437941	-12.3312	6.15e-35	6.38e-34
ENSG00000075618.17	FSCN1	4198	4302	3982	7771	8060	9332	6258.95	1.04374	0.0455894	22.8943	5.29e-116	2.48e-114
ENSG00000075624.13	ACTB	285521	250119	243609	195698	204700	219196	231505	-0.294575	0.0467108	-6.30636	2.86e-10	1.17e-09
ENSG00000075643.5	MOCOS	1346	1203	1327	1263	1342	1553	1331.26	0.133465	0.0661354	2.01806	0.0435847	0.0823075
ENSG00000075651.15	PLD1	982	936	925	1169	1090	1317	1064.31	0.363198	0.0635281	5.71712	1.08e-08	4.03e-08
ENSG00000075673.11	ATP12A	0	0	0	0	0	0	0	NA	NA	NA	NA	NA
ENSG00000075702.16	WDR62	1598	1287	1422	1281	1263	1323	1354.52	-0.11904	0.0703499	-1.69211	0.0906248	0.15827
ENSG00000075711.20	DLG1	7450	7441	7275	10307	10008	11137	8906.56	0.538768	0.0355759	15.1442	8.28e-52	1.35e-50
ENSG00000075785.12	RAB7A	22563	21187	21206	24551	25655	28024	23759.3	0.302692	0.0383734	7.88807	3.07e-15	1.6e-14
ENSG00000075790.10	BCAP29	4979	4418	4451	3326	3340	3848	4028.58	-0.363928	0.047803	-7.61309	2.68e-14	1.34e-13
ENSG00000075826.16	SEC31B	1450	1689	1531	1384	1251	1543	1464.77	-0.129823	0.0673172	-1.92852	0.05379	0.0996123
ENSG00000075856.11	SART3	5387	5153	5109	4108	3910	4594	4675.77	-0.278546	0.0399777	-6.96753	3.23e-12	1.47e-11
ENSG00000075884.12	ARHGAP15	6	6	9	22	26	16	14.3233	1.6527	0.526251	3.14052	0.00168647	0.00403082
ENSG00000075886.10	TUBA3D	0	0	0	0	0	0	0	NA	NA	NA	NA	NA
ENSG00000075891.21	PAX2	0	0	0	1	0	0	0.170956	0.997168	4.08047	0.244376	0.80694	NA
ENSG00000075914.12	EXOSC7	1935	1781	1773	2007	1943	2056	1907.42	0.165681	0.0545537	3.03703	0.00238925	0.00560672
ENSG00000075945.12	KIFAP3	5087	5403	4981	3520	3540	4081	4401.16	-0.441211	0.0462424	-9.54126	1.41e-21	9.57e-21
ENSG00000075975.15	MKRN2	2659	2545	2540	2485	2515	2858	2585.34	0.0542718	0.0473896	1.14523	0.252115	0.375218
ENSG00000076003.4	MCM6	4455	3798	3788	2302	2268	2438	3146.83	-0.744733	0.0557221	-13.3651	9.67e-41	1.17e-39
ENSG00000076043.9	REXO2	1254	1109	1164	1934	1928	2118	1580.71	0.79621	0.057961	13.737	6.09e-43	7.9e-42
ENSG00000076053.10	RBM7	1690	1470	1472	1469	1458	1606	1518.55	0.00376781	0.0602476	0.0625387	0.950134	0.97435
ENSG00000076067.11	RBMS2	3165	3102	2901	1927	1822	1995	2465.23	-0.639618	0.0496552	-12.8812	5.74e-38	6.51e-37
ENSG00000076108.11	BAZ2A	16692	17514	17853	17072	15851	17426	16983.4	-0.0142373	0.044375	-0.32084	0.748331	0.833958
ENSG00000076201.14	PTPN23	7537	7266	7033	7890	8036	8675	7704.19	0.206972	0.0391213	5.29051	1.22e-07	4.22e-07
ENSG00000076242.14	MLH1	2366	2211	2131	2116	2069	2227	2174.58	-0.029728	0.0515066	-0.577169	0.563825	0.688226
ENSG00000076248.10	UNG	3107	2804	2801	2448	2469	2780	2716.63	-0.144734	0.0494817	-2.92499	0.00344463	0.00791749
ENSG00000076258.9	FMO4	730	782	697	396	393	460	571.038	-0.790001	0.0849475	-9.29988	1.41e-20	9.18e-20
ENSG00000076321.10	KLHL20	2264	2223	2171	1843	1850	2071	2056.99	-0.174413	0.0498488	-3.49884	0.000467293	0.0011849
ENSG00000076344.15	RGS11	12	19	14	2	2	0	8.07905	-3.44831	0.906169	-3.80537	0.000141591	0.000379892
ENSG00000076351.12	SLC46A1	1086	1028	1035	678	656	771	868.347	-0.548305	0.068549	-7.99873	1.26e-15	6.68e-15
ENSG00000076356.6	PLXNA2	585	639	606	356	350	364	479.677	-0.739575	0.0919365	-8.04441	8.67e-16	4.63e-15
ENSG00000076382.16	SPAG5	5586	4863	5008	3561	3589	3823	4372.5	-0.458447	0.0496619	-9.23137	2.67e-20	1.73e-19
ENSG00000076513.16	ANKRD13A	3688	3666	3546	4578	4449	5072	4148.77	0.404572	0.0405812	9.96943	2.07e-23	1.49e-22
ENSG00000076554.15	TPD52	2976	2827	2614	3030	2926	3480	2957.93	0.197662	0.0491528	4.02138	5.79e-05	0.000161175
ENSG00000076555.15	ACACB	1548	1534	1492	1789	1645	1779	1624.52	0.223784	0.0568906	3.93359	8.37e-05	0.000229793
ENSG00000076604.14	TRAF4	6088	5328	5362	4064	4067	4620	4883.55	-0.361908	0.0476418	-7.59644	3.04e-14	1.52e-13
ENSG00000076641.4	PAG1	456	409	379	715	627	756	554.982	0.787512	0.0876098	8.98885	2.5e-19	1.56e-18
ENSG00000076650.6	GPATCH1	1030	936	930	808	730	862	876.276	-0.237582	0.0697676	-3.40533	0.00066083	0.00165121
ENSG00000076662.9	ICAM3	183	139	146	94	79	82	119.427	-0.838593	0.179463	-4.67279	2.97e-06	9.28e-06
ENSG00000076685.18	NT5C2	7721	7610	7609	8077	7806	8622	7869.23	0.129372	0.0367458	3.52074	0.000430349	0.00109548
ENSG00000076706.15	MCAM	6928	6383	6434	15349	15313	17321	11276.7	1.31473	0.0376543	34.9158	4.28e-267	9.69e-265
ENSG00000076716.8	GPC4	14050	13092	12017	18713	18872	20720	16189.5	0.609659	0.0435578	13.9965	1.64e-44	2.21e-43
ENSG00000076770.14	MBNL3	53	69	58	57	51	45	55.3301	-0.19632	0.252971	-0.776058	0.437715	0.571402
ENSG00000076826.9	CAMSAP3	8	9	7	7	10	8	8.14918	0.0983598	0.629522	0.156245	0.87584	0.920592
ENSG00000076864.19	RAP1GAP	26	30	24	67	80	72	49.9877	1.49096	0.276146	5.39917	6.69e-08	2.36e-07
ENSG00000076924.11	XAB2	4466	4118	4117	3791	3676	4313	4052.94	-0.0757401	0.0433586	-1.74683	0.0806667	0.142734
ENSG00000076928.17	ARHGEF1	6675	6367	6248	5192	4927	5636	5800.18	-0.258399	0.0380341	-6.79388	1.09e-11	4.84e-11
ENSG00000076944.15	STXBP2	6	9	13	23	29	39	19.772	1.72421	0.453993	3.79787	0.000145942	0.000391107
ENSG00000076984.17	MAP2K7	3515	3374	3271	3409	3260	3829	3422.4	0.0800524	0.0432976	1.84889	0.0644741	0.117027
ENSG00000077009.13	NMRK2	0	0	0	0	0	0	0	NA	NA	NA	NA	NA
ENSG00000077044.10	DGKD	4221	4201	4220	4474	4244	4911	4355.35	0.141211	0.0409368	3.4495	0.000561628	0.00141235
ENSG00000077063.10	CTTNBP2	0	0	0	0	0	0	0	NA	NA	NA	NA	NA
ENSG00000077080.9	ACTL6B	0	0	0	0	0	0	0	NA	NA	NA	NA	NA
ENSG00000077092.18	RARB	5641	5354	5290	2887	2879	3296	4185.57	-0.812392	0.0421165	-19.2892	6.63e-83	1.91e-81
ENSG00000077097.14	TOP2B	10561	10643	9994	9945	9809	10707	10220.9	0.000226711	0.0372602	0.00608453	0.995145	0.996914
ENSG00000077147.14	TM9SF3	17843	17286	16859	14350	14083	16037	15968.6	-0.191921	0.0327189	-5.86575	4.47e-09	1.71e-08
ENSG00000077150.18	NFKB2	2285	2098	2046	3275	3429	3688	2796.24	0.727919	0.0511563	14.2293	6.03e-46	8.46e-45
ENSG00000077152.9	UBE2T	2301	1886	1935	1143	1150	1318	1606.81	-0.727415	0.0667707	-10.8942	1.23e-27	1.01e-26
ENSG00000077157.21	PPP1R12B	1668	1707	1745	2318	2104	2312	1969.45	0.429599	0.0564481	7.61052	2.73e-14	1.37e-13
ENSG00000077232.16	DNAJC10	7896	7640	7349	10850	10928	12486	9489.57	0.615499	0.0375287	16.4007	1.89e-60	3.67e-59
ENSG00000077235.17	GTF3C1	8629	8467	8389	6970	6800	7778	7786.31	-0.209005	0.0356698	-5.85943	4.64e-09	1.77e-08
ENSG00000077238.13	IL4R	262	199	193	613	566	732	426.32	1.57862	0.109437	14.425	3.6e-47	5.21e-46
ENSG00000077254.14	USP33	9628	9323	9336	9956	9566	10883	9730.87	0.137587	0.0343272	4.00811	6.12e-05	0.000169945
ENSG00000077264.14	PAK3	135	148	151	266	244	253	199.408	0.849176	0.137023	6.19731	5.74e-10	2.31e-09
ENSG00000077274.8	CAPN6	18	12	17	41	40	45	28.8225	1.45661	0.357242	4.07738	4.55e-05	0.000128176
ENSG00000077279.17	DCX	0	1	0	3	5	1	1.72111	3.13269	1.69409	1.84919	0.0644305	0.116957
ENSG00000077312.8	SNRPA	4442	4066	4047	3948	4085	4666	4183.37	0.0497078	0.0467164	1.06403	0.287314	0.416226
ENSG00000077327.15	SPAG6	1	2	3	2	1	1	1.66518	-0.552244	1.3964	-0.395477	0.692491	0.792617
ENSG00000077348.8	EXOSC5	512	434	409	450	519	578	480.848	0.22534	0.0997401	2.25927	0.0238663	0.0476909
ENSG00000077380.15	DYNC1I2	7741	7088	7144	7485	7441	8283	7490.18	0.113262	0.03948	2.86885	0.00411967	0.00935894
ENSG00000077420.15	APBB1IP	10	12	5	23	17	23	14.9446	1.25566	0.495963	2.53176	0.0113493	0.0240476
ENSG00000077454.15	LRCH4	859	808	827	933	833	998	871.502	0.180994	0.0692751	2.61269	0.00898332	0.0193666
ENSG00000077458.12	FAM76B	1488	1549	1509	1132	1012	1160	1298.98	-0.427045	0.0614121	-6.95375	3.56e-12	1.62e-11
ENSG00000077463.14	SIRT6	1145	1126	1106	1111	1089	1231	1128.38	0.0563453	0.0609175	0.924945	0.354995	0.488826
ENSG00000077498.8	TYR	0	0	0	1	0	0	0.170956	0.997168	4.08047	0.244376	0.80694	NA
ENSG00000077514.8	POLD3	2465	2193	2206	1341	1301	1409	1803.63	-0.72548	0.0567323	-12.7878	1.92e-37	2.14e-36
ENSG00000077522.12	ACTN2	4	0	2	9	14	8	6.24748	2.42166	0.877963	2.75827	0.00581073	0.0128993
ENSG00000077549.17	CAPZB	13692	12795	12474	13142	13413	15063	13356	0.129098	0.0384397	3.35844	0.000783835	0.00194546
ENSG00000077585.13	GPR137B	1254	1312	1206	2096	2071	2418	1720.9	0.836311	0.0557904	14.9902	8.51e-51	1.35e-49
ENSG00000077616.10	NAALAD2	0	1	3	1	0	1	0.992075	-0.999924	1.92597	-0.51918	0.603635	NA
ENSG00000077684.15	JADE1	2537	2334	2385	3464	3295	3733	2947.53	0.565929	0.0460537	12.2884	1.04e-34	1.08e-33
ENSG00000077713.18	SLC25A43	2287	2187	2121	1377	1263	1548	1780.98	-0.622923	0.0541807	-11.4971	1.36e-30	1.24e-29
ENSG00000077721.15	UBE2A	6783	6378	6250	6889	6755	7751	6764.05	0.173817	0.0382375	4.54572	5.47e-06	1.67e-05
ENSG00000077782.19	FGFR1	5718	5367	5334	3900	3912	4447	4743.44	-0.388077	0.041411	-9.37136	7.16e-21	4.73e-20
ENSG00000077800.11	FKBP6	0	3	1	2	3	0	1.53448	0.390489	1.56929	0.248831	0.803491	0.875637
ENSG00000077935.16	SMC1B	0	0	0	0	0	0	0	NA	NA	NA	NA	NA
ENSG00000077942.18	FBLN1	6539	6099	6130	6210	6033	7239	6334.96	0.0857915	0.041097	2.08754	0.0368395	0.0707029
ENSG00000077943.7	ITGA8	0	1	0	0	1	1	0.497676	0.923556	2.57545	0.3586	0.719894	NA
ENSG00000077984.5	CST7	0	0	0	0	0	0	0	NA	NA	NA	NA	NA
ENSG00000078018.19	MAP2	7941	8403	7484	11177	10436	11511	9461.18	0.510073	0.0444653	11.4713	1.84e-30	1.66e-29
ENSG00000078043.15	PIAS2	3012	3139	2996	3563	3244	3900	3291.8	0.259125	0.0469191	5.52279	3.34e-08	1.2e-07
ENSG00000078053.16	AMPH	2592	2459	2570	3241	3019	3484	2881.82	0.387637	0.0466801	8.30413	1.01e-16	5.57e-16
ENSG00000078061.12	ARAF	5131	4858	4676	4503	4396	5186	4760.08	-0.0255359	0.0422126	-0.604934	0.545223	0.671581
ENSG00000078070.12	MCCC1	2164	2093	2062	2710	2739	3209	2484.89	0.48663	0.0493789	9.85501	6.52e-23	4.62e-22
ENSG00000078081.7	LAMP3	542	567	741	1453	1414	1709	1069.65	1.33461	0.162989	8.18839	2.65e-16	1.44e-15
ENSG00000078098.13	FAP	230	216	208	895	876	1007	572.619	2.11999	0.0903898	23.4539	1.21e-121	6.12e-120
ENSG00000078114.18	NEBL	820	867	738	1393	1353	1441	1100.12	0.823502	0.0687533	11.9776	4.65e-33	4.56e-32
ENSG00000078124.11	ACER3	2886	2948	2980	2185	2101	2413	2567.22	-0.363215	0.0486228	-7.47007	8.02e-14	3.93e-13
ENSG00000078140.13	UBE2K	5089	4637	4733	4748	4871	5473	4897.57	0.0954999	0.0442715	2.15714	0.0309946	0.0604859
ENSG00000078142.11	PIK3C3	2650	2721	2649	2429	2319	2686	2559.81	-0.0767642	0.0473376	-1.62163	0.104882	0.17963
ENSG00000078177.13	N4BP2	405	421	416	745	681	806	577.47	0.878091	0.0829491	10.5859	3.46e-26	2.74e-25
ENSG00000078237.6	TIGAR	678	610	648	754	752	975	731.503	0.387522	0.0815362	4.75276	2.01e-06	6.35e-06
ENSG00000078246.16	TULP3	571	595	586	1310	1331	1471	976.73	1.26433	0.0686277	18.4231	8.58e-76	2.23e-74
ENSG00000078269.13	SYNJ2	1822	1528	1762	2826	2634	2861	2234.13	0.738134	0.0616561	11.9718	4.99e-33	4.89e-32
ENSG00000078295.16	ADCY2	0	0	2	3	4	2	1.86915	2.21128	1.54586	1.43045	0.152588	0.246884
ENSG00000078304.19	PPP2R5C	4368	4148	4118	3940	3910	4400	4122.92	-0.010806	0.0412967	-0.261667	0.793578	0.86902
ENSG00000078328.19	RBFOX1	0	0	0	0	0	0	0	NA	NA	NA	NA	NA
ENSG00000078369.17	GNB1	25331	23148	23061	16597	16353	18903	20401.4	-0.431045	0.0372032	-11.5863	4.84e-31	4.47e-30
ENSG00000078399.16	HOXA9	75	70	94	85	79	69	78.5346	0.00116796	0.218394	0.00534796	0.995733	0.997304
ENSG00000078401.6	EDN1	39	24	18	42	36	33	31.9167	0.498162	0.344915	1.4443	0.148654	0.2417
ENSG00000078403.16	MLLT10	2735	2706	2758	2208	2208	2499	2502.54	-0.212751	0.0481829	-4.41548	1.01e-05	3.02e-05
ENSG00000078487.17	ZCWPW1	247	265	234	131	155	184	200.795	-0.635131	0.138494	-4.58599	4.52e-06	1.39e-05
ENSG00000078549.14	ADCYAP1R1	0	0	1	0	1	0	0.34467	0.035401	3.10402	0.0114049	0.9909	NA
ENSG00000078579.8	FGF20	5	3	3	5	4	7	4.45135	0.568098	0.855755	0.663856	0.506782	0.637904
ENSG00000078589.12	P2RY10	0	1	0	0	1	1	0.497676	0.923556	2.57545	0.3586	0.719894	NA
ENSG00000078596.10	ITM2A	0	0	0	0	0	0	0	NA	NA	NA	NA	NA
ENSG00000078618.20	NRDC	13792	13283	13046	12917	12527	14370	13243.8	0.0221974	0.0330885	0.670849	0.502317	0.634174
ENSG00000078668.13	VDAC3	4742	4209	4212	4698	4590	5279	4595.95	0.179947	0.0455676	3.94902	7.85e-05	0.000216045
ENSG00000078674.17	PCM1	6586	6543	6614	8249	7761	8835	7400.49	0.364885	0.0377888	9.65592	4.64e-22	3.2e-21
ENSG00000078687.17	TNRC6C	1351	1329	1370	2133	1971	2313	1738.84	0.696532	0.0542674	12.8352	1.04e-37	1.17e-36
ENSG00000078699.21	CBFA2T2	2554	2817	2819	3197	2945	3475	2954.03	0.263241	0.0548645	4.79801	1.6e-06	5.11e-06
ENSG00000078725.12	BRINP1	1	0	1	0	0	0	0.327327	-1.82116	3.10674	-0.586196	0.557744	NA
ENSG00000078747.13	ITCH	2795	2626	2543	1757	1690	2017	2218.88	-0.510904	0.0506728	-10.0824	6.61e-24	4.85e-23
ENSG00000078795.16	PKD2L2	4	4	4	1	5	2	3.33695	-0.53497	1.00977	-0.529792	0.596256	0.71626
ENSG00000078804.12	TP53INP2	3789	3956	3766	2694	2620	3089	3293.33	-0.421998	0.0463547	-9.10367	8.73e-20	5.53e-19
ENSG00000078808.16	SDF4	8017	7325	7363	12509	12394	14267	10281.1	0.820005	0.0388014	21.1334	3.92e-99	1.44e-97
ENSG00000078814.15	MYH7B	24	21	34	23	22	22	24.2428	-0.203873	0.37581	-0.54249	0.587481	0.709035
ENSG00000078898.6	BPIFB2	0	0	0	0	0	0	0	NA	NA	NA	NA	NA
ENSG00000078900.14	TP73	739	635	657	229	229	258	452.501	-1.47006	0.0978524	-15.0233	5.17e-51	8.25e-50
ENSG00000078902.15	TOLLIP	3722	3449	3330	2324	2262	2670	2934.37	-0.500337	0.0481167	-10.3984	2.52e-25	1.93e-24
ENSG00000078967.12	UBE2D4	1284	1173	1128	1218	1273	1415	1241.7	0.157896	0.0633366	2.49297	0.012668	0.026622
ENSG00000079101.16	CLUL1	46	59	60	36	30	41	44.9562	-0.596179	0.278053	-2.14412	0.032023	0.0623172
ENSG00000079102.16	RUNX1T1	0	0	0	0	0	0	0	NA	NA	NA	NA	NA
ENSG00000079112.9	CDH17	2	0	0	1	2	7	1.93765	2.32811	1.57464	1.4785	0.139273	0.228841
ENSG00000079134.11	THOC1	3202	3250	3053	3411	3158	3668	3272.59	0.140215	0.0448103	3.12907	0.00175359	0.004179
ENSG00000079150.17	FKBP7	181	165	154	293	273	360	236.515	0.919658	0.127061	7.23793	4.56e-13	2.17e-12
ENSG00000079156.16	OSBPL6	1102	1036	998	2515	2442	2719	1800.92	1.32581	0.0543187	24.408	1.41e-131	7.96e-130
ENSG00000079215.13	SLC1A3	3272	2966	2724	5874	5757	6510	4507.85	1.05205	0.0497616	21.1418	3.28e-99	1.21e-97
ENSG00000079246.15	XRCC5	26875	25002	24032	25574	25964	28331	25826.6	0.10854	0.0383738	2.82851	0.00467655	0.010533
ENSG00000079257.7	LXN	0	3	0	2	0	1	0.990354	0.0218241	1.97555	0.0110471	0.991186	NA
ENSG00000079263.18	SP140	8	13	9	139	153	154	79.8602	3.9296	0.317417	12.3799	3.36e-35	3.51e-34
ENSG00000079277.19	MKNK1	2505	2532	2493	2404	2282	2684	2468.32	0.00138147	0.0475853	0.0290314	0.97684	0.987993
ENSG00000079308.16	TNS1	1	0	3	6	4	14	4.57931	2.58549	1.05553	2.44948	0.0143061	0.0298069
ENSG00000079313.12	REXO1	3578	3408	3360	2223	2150	2432	2835.32	-0.570637	0.0451751	-12.6317	1.41e-36	1.54e-35
ENSG00000079332.14	SAR1A	7283	6870	6866	5270	5258	6204	6244.1	-0.296868	0.040982	-7.24386	4.36e-13	2.07e-12
ENSG00000079335.18	CDC14A	405	437	418	430	395	479	424.818	0.0812904	0.0939556	0.8652	0.386929	0.521611
ENSG00000079337.15	RAPGEF3	44	45	52	147	121	160	94.6858	1.63182	0.204246	7.98949	1.35e-15	7.19e-15
ENSG00000079385.21	CEACAM1	420	450	615	1248	1186	1473	897.514	1.42221	0.19424	7.32195	2.44e-13	1.18e-12
ENSG00000079387.13	SENP1	2232	2097	2112	1123	1078	1248	1632.84	-0.867898	0.0546544	-15.8797	8.75e-57	1.58e-55
ENSG00000079393.20	DUSP13	1	7	2	1	2	6	3.105	-0.150596	1.09521	-0.137504	0.890632	0.92926
ENSG00000079432.7	CIC	10619	10472	10241	12118	11864	13399	11399.4	0.288195	0.0336563	8.56288	1.1e-17	6.41e-17
ENSG00000079435.9	LIPE	78	58	71	48	59	67	63.0135	-0.217853	0.236077	-0.922804	0.356109	0.490007
ENSG00000079459.12	FDFT1	4981	4796	4791	3860	4032	4608	4480.41	-0.188187	0.0448859	-4.19257	2.76e-05	7.93e-05
ENSG00000079462.7	PAFAH1B3	1581	1379	1336	2150	2201	2493	1850.05	0.705969	0.0595317	11.8587	1.94e-32	1.87e-31
ENSG00000079482.12	OPHN1	1694	1754	1606	1658	1473	1661	1631.75	-0.0424745	0.058622	-0.724549	0.468729	0.602019
ENSG00000079557.4	AFM	2	1	0	3	1	0	1.17531	0.487892	1.76116	0.277028	0.781758	NA
ENSG00000079616.12	KIF22	2563	2180	2218	1831	1801	2093	2098.38	-0.248382	0.0579025	-4.28966	1.79e-05	5.24e-05
ENSG00000079689.13	SCGN	0	0	0	0	0	0	0	NA	NA	NA	NA	NA
ENSG00000079691.17	LRRC16A	1056	1026	1044	1413	1476	1544	1256.49	0.538981	0.0622176	8.66284	4.6e-18	2.72e-17
ENSG00000079739.15	PGM1	9592	9402	9014	10507	10472	12056	10122.2	0.271114	0.0364103	7.44606	9.62e-14	4.71e-13
ENSG00000079785.14	DDX1	8488	8009	7693	8972	8945	10221	8676.24	0.251656	0.0386548	6.51034	7.5e-11	3.17e-10
ENSG00000079805.16	DNM2	11552	10850	10731	6774	6759	7795	8999.2	-0.602453	0.0379277	-15.8842	8.15e-57	1.47e-55
ENSG00000079819.17	EPB41L2	7915	7803	7591	9162	9148	9958	8561.08	0.312889	0.0368601	8.48855	2.09e-17	1.2e-16
ENSG00000079841.18	RIMS1	14	3	9	12	11	16	10.7389	0.616249	0.587278	1.04933	0.294026	0.423838
ENSG00000079931.14	MOXD1	4322	3785	3641	5930	5928	6959	5073.73	0.712901	0.051083	13.9557	2.9e-44	3.88e-43
ENSG00000079950.13	STX7	3068	3066	2973	3376	3279	3680	3224.91	0.216195	0.0433482	4.98742	6.12e-07	2.01e-06
ENSG00000079974.17	RABL2B	905	940	923	756	655	802	824.163	-0.290889	0.0727342	-3.99934	6.35e-05	0.000176132
ENSG00000079999.13	KEAP1	3932	3546	3545	2782	2749	3142	3258.23	-0.312207	0.0471567	-6.62063	3.58e-11	1.54e-10
ENSG00000080007.7	DDX43	0	0	0	0	0	0	0	NA	NA	NA	NA	NA
ENSG00000080031.9	PTPRH	11	17	12	11	11	12	12.2636	-0.201314	0.516685	-0.389625	0.696814	0.795255
ENSG00000080166.15	DCT	6	13	7	23	15	27	15.0697	1.34579	0.503704	2.67179	0.00754469	0.0164294
ENSG00000080189.14	SLC35C2	3116	3122	3038	3517	3368	3877	3323.27	0.247408	0.0429973	5.75403	8.71e-09	3.26e-08
ENSG00000080200.9	CRYBG3	3314	3613	3716	3783	3409	3937	3610.99	0.0966149	0.0555039	1.74069	0.0817385	0.144418
ENSG00000080224.17	EPHA6	2	4	7	1	1	1	2.65104	-2.08866	1.26094	-1.65643	0.0976358	0.169005
ENSG00000080293.9	SCTR	0	0	0	0	0	0	0	NA	NA	NA	NA	NA
ENSG00000080298.15	RFX3	1653	1649	1667	2131	2035	2265	1892.95	0.405874	0.0519737	7.80923	5.75e-15	2.97e-14
ENSG00000080345.17	RIF1	7774	8212	8464	8814	7935	9180	8355.25	0.11708	0.0478531	2.44665	0.0144191	0.0300067
ENSG00000080371.5	RAB21	4260	3963	3849	5500	5456	6086	4834.36	0.531788	0.0420033	12.6606	9.77e-37	1.07e-35
ENSG00000080493.14	SLC4A4	0	0	0	0	0	0	0	NA	NA	NA	NA	NA
ENSG00000080503.21	SMARCA2	7848	7661	7551	8510	8218	9052	8102.49	0.195322	0.0362427	5.38927	7.07e-08	2.49e-07
ENSG00000080511.3	RDH8	0	0	0	0	0	0	0	NA	NA	NA	NA	NA
ENSG00000080546.13	SESN1	464	435	404	609	673	591	529.048	0.563812	0.0987096	5.71183	1.12e-08	4.15e-08
ENSG00000080561.13	MID2	600	606	581	547	532	633	579.389	-0.0295889	0.080769	-0.36634	0.714111	0.808044
ENSG00000080572.12	PIH1D3	0	0	0	0	0	0	0	NA	NA	NA	NA	NA
ENSG00000080573.6	COL5A3	1	0	1	0	0	0	0.327327	-1.82116	3.10674	-0.586196	0.557744	NA
ENSG00000080603.16	SRCAP	511	510	513	443	425	465	475.035	-0.16856	0.0879921	-1.91563	0.0554126	0.102239
ENSG00000080608.9	PUM3	4962	4241	4359	4424	4334	4807	4495.15	0.0353476	0.0497656	0.71028	0.47753	0.61078
ENSG00000080618.13	CPB2	0	0	0	1	2	1	0.68207	2.90943	2.2382	1.2999	0.193635	NA
ENSG00000080644.15	CHRNA3	4	8	7	5	4	7	5.78018	-0.22569	0.753493	-0.299525	0.764539	0.846714
ENSG00000080709.14	KCNN2	2	1	4	3	1	2	2.15508	-0.196445	1.23685	-0.158828	0.873805	0.919468
ENSG00000080802.18	CNOT4	1596	1511	1564	1622	1511	1771	1586.86	0.103029	0.0549841	1.87379	0.0609598	0.1114
ENSG00000080815.18	PSEN1	4324	4218	4262	2790	2592	3027	3506.73	-0.57378	0.0434009	-13.2205	6.68e-40	7.99e-39
ENSG00000080819.6	CPOX	694	734	650	2033	1986	2234	1388.82	1.62311	0.0619177	26.2139	1.84e-151	1.33e-149
ENSG00000080822.16	CLDND1	3928	3670	3681	3171	3087	3527	3487.21	-0.171508	0.0432549	-3.96506	7.34e-05	0.00020246
ENSG00000080823.21	MOK	927	940	845	570	517	602	727.183	-0.649586	0.0759574	-8.55198	1.21e-17	7.03e-17
ENSG00000080824.18	HSP90AA1	83593	73797	72196	65569	66675	71780	71815.6	-0.134206	0.0438211	-3.06259	0.00219428	0.00517899
ENSG00000080839.11	RBL1	1511	1447	1482	986	910	967	1208.25	-0.597803	0.0636107	-9.39784	5.57e-21	3.69e-20
ENSG00000080845.17	DLGAP4	4958	5101	4909	4731	4590	5081	4868.25	-0.0216632	0.0411226	-0.526796	0.598335	0.718304
ENSG00000080854.14	IGSF9B	4	4	1	5	11	7	5.36469	1.40226	0.842088	1.66521	0.0958704	0.166339
ENSG00000080910.11	CFHR2	0	0	0	0	0	0	0	NA	NA	NA	NA	NA
ENSG00000080986.12	NDC80	3217	2746	2941	2161	2124	2220	2550.51	-0.416562	0.057221	-7.27988	3.34e-13	1.6e-12
ENSG00000081014.10	AP4E1	2496	2530	2445	3255	3067	3367	2849.9	0.409541	0.0470455	8.7052	3.17e-18	1.89e-17
ENSG00000081019.13	RSBN1	1589	1538	1517	1414	1356	1545	1484.01	-0.0725141	0.0549498	-1.31964	0.186954	0.292969
ENSG00000081026.18	MAGI3	3862	3900	3708	3260	2866	3365	3469.62	-0.240003	0.047217	-5.08297	3.72e-07	1.24e-06
ENSG00000081041.8	CXCL2	87	64	102	310	270	409	206.186	1.99169	0.164427	12.1129	9.02e-34	9.04e-33
ENSG00000081051.7	AFP	68	63	51	286	278	400	190.374	2.43252	0.168031	14.4766	1.7e-47	2.49e-46
ENSG00000081052.11	COL4A4	300	360	288	400	338	358	339.52	0.245279	0.11599	2.11466	0.0344589	0.0665138
ENSG00000081059.19	TCF7	262	202	194	139	145	160	182.025	-0.531945	0.147145	-3.61511	0.00030022	0.000777653
ENSG00000081087.14	OSTM1	2407	2334	2161	8336	8264	9311	5474.09	1.94247	0.0427477	45.4403	0	0
ENSG00000081138.13	CDH7	0	0	1	0	1	0	0.34467	0.035401	3.10402	0.0114049	0.9909	NA
ENSG00000081148.11	IMPG2	92	96	109	226	186	210	153.119	1.10012	0.159032	6.91761	4.59e-12	2.08e-11
ENSG00000081154.11	PCNP	7354	6980	6589	6505	6201	7355	6785.29	-0.0278851	0.0407777	-0.683832	0.494081	0.626413
ENSG00000081177.18	EXD2	1451	1446	1349	1010	987	1173	1226.14	-0.389137	0.0610013	-6.37916	1.78e-10	7.38e-10
ENSG00000081181.7	ARG2	216	194	230	209	253	337	238.085	0.346877	0.142042	2.44207	0.0146032	0.0303319
ENSG00000081189.14	MEF2C	1246	1220	1112	1758	1785	1862	1493.58	0.631145	0.060251	10.4753	1.12e-25	8.69e-25
ENSG00000081237.18	PTPRC	6	6	5	12	20	9	9.78894	1.3232	0.624024	2.12043	0.0339695	0.0656856
ENSG00000081248.10	CACNA1S	1	0	0	0	0	0	0.160299	-0.926385	4.08047	-0.227029	0.820401	NA
ENSG00000081277.12	PKP1	0	0	0	0	0	0	0	NA	NA	NA	NA	NA
ENSG00000081307.12	UBA5	2994	3033	2971	3668	3575	4039	3365.74	0.359659	0.0434421	8.27905	1.24e-16	6.86e-16
ENSG00000081320.10	STK17B	1097	1044	994	1932	1784	2139	1493.82	0.933872	0.0577479	16.1715	8.01e-59	1.51e-57
ENSG00000081377.16	CDC14B	1597	1585	1477	1479	1341	1672	1514.57	-0.0209827	0.0583004	-0.359907	0.718917	0.811765
ENSG00000081386.12	ZNF510	1948	1980	2024	1690	1623	1993	1863.25	-0.135002	0.0559283	-2.41384	0.0157856	0.0325922
ENSG00000081479.12	LRP2	19	13	24	29	28	24	22.8606	0.570906	0.39268	1.45387	0.145981	0.238126
ENSG00000081665.13	ZNF506	1058	1036	1031	671	630	716	850.118	-0.598119	0.068886	-8.68274	3.86e-18	2.29e-17
ENSG00000081692.12	JMJD4	1424	1219	1266	472	428	531	879.356	-1.4171	0.076662	-18.4851	2.72e-76	7.13e-75
ENSG00000081721.11	DUSP12	1429	1208	1282	1750	1640	1780	1509.44	0.435314	0.0631801	6.89005	5.58e-12	2.51e-11
ENSG00000081760.16	AACS	3282	3182	3042	2874	2730	3210	3033.2	-0.0761442	0.0448436	-1.698	0.0895087	0.156442
ENSG00000081791.8	KIAA0141	3694	3627	3476	2676	2520	2864	3119.73	-0.387985	0.0441623	-8.78544	1.56e-18	9.39e-18
ENSG00000081800.8	SLC13A1	0	0	0	0	0	0	0	NA	NA	NA	NA	NA
ENSG00000081803.15	CADPS2	1252	1275	1258	1413	1369	1551	1346.62	0.228281	0.0577563	3.95248	7.73e-05	0.000213043
ENSG00000081818.3	PCDHB4	477	471	441	362	381	413	421.388	-0.230666	0.0936676	-2.4626	0.0137934	0.0288122
ENSG00000081842.17	PCDHA6	0	1	0	0	1	0	0.341846	0.0354009	3.11262	0.0113733	0.990926	NA
ENSG00000081853.14	PCDHGA2	169	215	164	275	251	283	225.488	0.595751	0.133385	4.46642	7.95e-06	2.4e-05
ENSG00000081870.11	HSPB11	2474	2276	2304	1706	1621	1996	2045.79	-0.374514	0.0534597	-7.00554	2.46e-12	1.13e-11
ENSG00000081913.13	PHLPP1	1760	1760	1728	1244	1226	1371	1503.85	-0.416729	0.0553322	-7.5314	5.02e-14	2.49e-13
ENSG00000081923.11	ATP8B1	317	306	271	296	273	337	297.94	0.0517471	0.110554	0.468072	0.639733	0.753788
ENSG00000081985.10	IL12RB2	0	0	0	1	1	2	0.660258	2.87407	2.25755	1.27309	0.202986	NA
ENSG00000082014.16	SMARCD3	489	516	481	872	850	968	694.369	0.889344	0.0764383	11.6348	2.74e-31	2.55e-30
ENSG00000082068.8	WDR70	1771	1717	1710	1446	1373	1605	1592.66	-0.199767	0.0538735	-3.70807	0.000208848	0.000550901
ENSG00000082074.15	FYB	38	38	81	264	300	354	179.449	2.57178	0.372261	6.90854	4.9e-12	2.21e-11
ENSG00000082126.17	MPP4	17	20	29	32	19	20	22.8154	0.140083	0.401463	0.348932	0.727141	0.818077
ENSG00000082146.12	STRADB	2592	2476	2404	2071	2030	2210	2282.65	-0.208844	0.0489905	-4.26295	2.02e-05	5.87e-05
ENSG00000082153.17	BZW1	16844	15439	15126	12870	12646	14294	14435.8	-0.21785	0.0377307	-5.77383	7.75e-09	2.91e-08
ENSG00000082175.14	PGR	0	0	0	0	1	0	0.177642	0.997168	4.08047	0.244376	0.80694	NA
ENSG00000082196.20	C1QTNF3	34	39	36	38	35	44	37.4374	0.133123	0.294832	0.451522	0.651613	0.762713
ENSG00000082212.11	ME2	1442	1360	1340	1509	1606	1748	1493.94	0.265757	0.0588198	4.51815	6.24e-06	1.9e-05
ENSG00000082213.17	C5orf22	3375	3128	3013	2404	2327	2657	2796.29	-0.331251	0.0476447	-6.95251	3.59e-12	1.63e-11
ENSG00000082258.12	CCNT2	2678	2771	2691	3809	3642	4085	3268.47	0.536617	0.0450776	11.9043	1.12e-32	1.09e-31
ENSG00000082269.16	FAM135A	1195	1160	1203	1408	1371	1574	1312.5	0.323796	0.0586845	5.51757	3.44e-08	1.23e-07
ENSG00000082293.12	COL19A1	0	0	0	2	1	1	0.675384	2.89892	2.24402	1.29184	0.196411	NA
ENSG00000082397.17	EPB41L3	0	2	0	0	2	0	0.683692	0.0866954	2.43781	0.0355628	0.971631	NA
ENSG00000082438.15	COBLL1	838	833	792	1347	1269	1469	1088.02	0.763151	0.0628526	12.1419	6.33e-34	6.38e-33
ENSG00000082458.11	DLG3	815	742	677	665	618	687	696.085	-0.146179	0.0793384	-1.84247	0.065406	0.118474
ENSG00000082482.13	KCNK2	153	134	145	131	172	173	150.656	0.174781	0.158704	1.1013	0.270765	0.396951
ENSG00000082497.11	SERTAD4	544	554	530	223	178	206	368.541	-1.38937	0.106959	-12.9898	1.4e-38	1.62e-37
ENSG00000082512.14	TRAF5	1242	1267	1352	1798	1629	1854	1518.63	0.484865	0.0615238	7.88092	3.25e-15	1.7e-14
ENSG00000082515.17	MRPL22	1883	1683	1716	1945	1946	2275	1897.53	0.256101	0.0550785	4.64974	3.32e-06	1.03e-05
ENSG00000082516.8	GEMIN5	2935	2679	2594	2454	2425	2753	2622.96	-0.070956	0.0495431	-1.43221	0.152085	0.246262
ENSG00000082556.10	OPRK1	2	0	0	0	0	1	0.476428	-0.838165	2.7681	-0.302794	0.762047	NA
ENSG00000082641.15	NFE2L1	25819	25052	24913	25682	24880	28769	25706.9	0.0988136	0.0313489	3.15206	0.00162121	0.00388091
ENSG00000082684.14	SEMA5B	137	140	117	569	529	645	356.249	2.17753	0.114519	19.0146	1.29e-80	3.62e-79
ENSG00000082701.14	GSK3B	5973	5946	5727	5981	5729	6546	5950.65	0.0823989	0.0374785	2.19856	0.027909	0.055014
ENSG00000082781.11	ITGB5	3880	3605	3472	6619	6411	7488	5231.11	0.938183	0.0422447	22.2083	2.86e-109	1.24e-107
ENSG00000082805.19	ERC1	3887	3866	3680	3722	3541	3797	3729.57	-0.0124542	0.0452435	-0.275269	0.783109	0.860772
ENSG00000082898.16	XPO1	26500	25355	25397	20922	20479	23035	23457.5	-0.227946	0.031813	-7.16518	7.77e-13	3.66e-12
ENSG00000082996.19	RNF13	1590	1510	1536	2155	2158	2469	1895.88	0.581834	0.0521908	11.1482	7.31e-29	6.25e-28
ENSG00000083067.22	TRPM3	104	110	94	117	92	140	108.595	0.208601	0.182242	1.14463	0.252361	0.375559
ENSG00000083093.9	PALB2	1149	1013	1042	1019	949	1114	1040.95	-0.0226478	0.0659824	-0.343239	0.731418	0.821336
ENSG00000083097.14	DOPEY1	2502	2596	2482	2233	1930	2302	2325.22	-0.196884	0.0535748	-3.67494	0.000237902	0.000623011
ENSG00000083099.10	LYRM2	3963	3613	3579	2911	2954	3494	3393.2	-0.220835	0.0493136	-4.47817	7.53e-06	2.28e-05
ENSG00000083123.14	BCKDHB	1549	1462	1391	1696	1584	1845	1579.54	0.252907	0.0555913	4.54941	5.38e-06	1.65e-05
ENSG00000083168.9	KAT6A	4149	4169	4343	2885	2575	3006	3494.11	-0.548052	0.0492088	-11.1373	8.26e-29	7.05e-28
ENSG00000083223.17	ZCCHC6	2171	2182	2124	1933	1801	2058	2032.16	-0.127843	0.050201	-2.54661	0.0108774	0.0231109
ENSG00000083290.19	ULK2	3432	3203	3129	1786	1748	2009	2527.63	-0.783285	0.0484387	-16.1707	8.12e-59	1.53e-57
ENSG00000083307.10	GRHL2	2	0	1	2	2	2	1.49648	1.04156	1.5166	0.686772	0.492226	0.624582
ENSG00000083312.17	TNPO1	17470	17454	17145	30604	29333	32799	24083.9	0.866611	0.0323857	26.7591	9.68e-158	7.55e-156
ENSG00000083444.16	PLOD1	16834	16615	17173	18514	16844	21214	17758.2	0.1902	0.0426025	4.46452	8.02e-06	2.42e-05
ENSG00000083454.21	P2RX5	0	2	1	1	2	2	1.33334	0.763843	1.59295	0.479514	0.631573	0.746784
ENSG00000083457.11	ITGAE	950	866	853	538	515	606	714.853	-0.652738	0.0756087	-8.63311	5.97e-18	3.51e-17
ENSG00000083520.14	DIS3	3526	3508	3461	3483	3420	3780	3511.34	0.059589	0.0428078	1.39201	0.163919	0.26221
ENSG00000083535.15	PIBF1	975	856	851	846	864	939	883.427	0.0170974	0.0713799	0.239527	0.810697	0.880342
ENSG00000083544.13	TDRD3	1166	1142	1141	870	848	942	1011.17	-0.34094	0.0639295	-5.33307	9.66e-08	3.37e-07
ENSG00000083635.7	NUFIP1	721	609	605	848	759	955	745.246	0.437205	0.0799964	5.46532	4.62e-08	1.65e-07
ENSG00000083642.18	PDS5B	2756	2692	2673	2421	2340	2575	2561.12	-0.112397	0.0466066	-2.41161	0.0158824	0.0327803
ENSG00000083720.12	OXCT1	1898	1758	1617	2653	2831	2956	2280.09	0.714878	0.0582575	12.271	1.3e-34	1.33e-33
ENSG00000083750.12	RRAGB	1261	1230	1142	2092	1982	2294	1662.05	0.843131	0.0549109	15.3545	3.3e-53	5.51e-52
ENSG00000083782.7	EPYC	0	0	0	0	1	0	0.177642	0.997168	4.08047	0.244376	0.80694	NA
ENSG00000083799.17	CYLD	4284	4373	4520	4745	4462	5219	4576.85	0.16266	0.0449899	3.61549	0.000299786	0.000776791
ENSG00000083807.9	SLC27A5	127	109	88	100	109	113	107.022	0.0278981	0.184454	0.151247	0.879781	0.922994
ENSG00000083812.11	ZNF324	1310	1183	1186	993	852	1058	1088.32	-0.309234	0.0673126	-4.594	4.35e-06	1.34e-05
ENSG00000083814.13	ZNF671	1336	1336	1233	1114	1074	1265	1217.84	-0.144659	0.0607964	-2.3794	0.017341	0.035534
ENSG00000083817.8	ZNF416	808	800	724	548	512	639	666.025	-0.424964	0.0790107	-5.37856	7.51e-08	2.64e-07
ENSG00000083828.15	ZNF586	717	741	752	553	604	657	666.429	-0.251715	0.0802781	-3.13554	0.00171539	0.00409479
ENSG00000083838.15	ZNF446	1353	1415	1284	1015	986	1153	1192.04	-0.328721	0.0624683	-5.26221	1.42e-07	4.91e-07
ENSG00000083844.10	ZNF264	1544	1648	1558	1511	1363	1416	1499.44	-0.110933	0.0653201	-1.69831	0.0894502	0.156363
ENSG00000083845.8	RPS5	28245	25137	24244	19319	20309	22491	23119.9	-0.286707	0.0465693	-6.15656	7.43e-10	2.97e-09
ENSG00000083857.13	FAT1	13648	15382	14697	12359	9731	11149	12747.2	-0.361686	0.116009	-3.11774	0.00182243	0.00433539
ENSG00000083896.12	YTHDC1	5902	5743	5787	4809	4745	5411	5363.93	-0.187101	0.0389826	-4.79959	1.59e-06	5.07e-06
ENSG00000083937.8	CHMP2B	2249	2101	2036	3663	3602	4168	2961.15	0.873445	0.0468248	18.6535	1.18e-77	3.16e-76
ENSG00000084070.11	SMAP2	2923	2780	2665	1960	2026	2297	2423.09	-0.379966	0.0505507	-7.51653	5.62e-14	2.77e-13
ENSG00000084072.16	PPIE	2545	2267	2222	2483	2570	2939	2490.36	0.21777	0.0542989	4.01058	6.06e-05	0.000168297
ENSG00000084073.8	ZMPSTE24	6733	6186	5910	6095	5716	6620	6171.17	0.00310256	0.0428296	0.0724397	0.942252	0.968825
ENSG00000084090.13	STARD7	12522	11608	11594	9475	9250	10875	10807.5	-0.238661	0.0377365	-6.3244	2.54e-10	1.04e-09
ENSG00000084092.6	NOA1	3638	3607	3385	3016	3016	3604	3353.82	-0.109716	0.0474071	-2.31434	0.0206493	0.0417701
ENSG00000084093.15	REST	5380	5443	5400	5177	5021	5469	5287.34	-0.0159488	0.041078	-0.388257	0.697826	0.795894
ENSG00000084110.10	HAL	23	19	15	12	7	14	14.7888	-0.760094	0.483784	-1.57114	0.11615	0.195975
ENSG00000084112.14	SSH1	5772	5437	5415	3992	3664	4256	4719.03	-0.447398	0.0413282	-10.8255	2.61e-27	2.14e-26
ENSG00000084207.15	GSTP1	9423	8960	8624	10655	10763	12378	10084.6	0.356645	0.0387834	9.19582	3.72e-20	2.39e-19
ENSG00000084234.16	APLP2	50998	48798	48017	19735	19214	21964	34417.6	-1.24554	0.0311926	-39.9305	0	0
ENSG00000084444.13	FAM234B	1357	1335	1334	413	447	504	888.103	-1.52864	0.0731903	-20.8859	7.2e-97	2.56e-95
ENSG00000084453.16	SLCO1A2	2	2	0	2	4	2	2.01314	1.05623	1.32957	0.794416	0.426953	0.561782
ENSG00000084463.7	WBP11	4259	3672	3964	3200	3235	3575	3626.59	-0.214541	0.0512317	-4.18766	2.82e-05	8.09e-05
ENSG00000084623.11	EIF3I	14576	12998	12625	11278	11805	13051	12638.4	-0.119026	0.0462563	-2.57318	0.0100768	0.0215451
ENSG00000084628.9	NKAIN1	76	104	83	116	128	103	101.743	0.439983	0.198409	2.21756	0.026585	0.0526402
ENSG00000084636.17	COL16A1	220	195	215	809	747	816	501.356	1.94752	0.0963958	20.2034	9.15e-91	2.99e-89
ENSG00000084652.15	TXLNA	12115	11166	11123	6154	5959	6951	8827.18	-0.81864	0.0385385	-21.2421	3.9e-100	1.46e-98
ENSG00000084674.14	APOB	0	0	0	0	0	0	0	NA	NA	NA	NA	NA
ENSG00000084676.15	NCOA1	5203	5312	5349	5582	5309	5866	5411.2	0.112905	0.0422776	2.67057	0.00757228	0.0164832
ENSG00000084693.15	AGBL5	3155	2963	2829	2157	2252	2572	2634.4	-0.324655	0.0515585	-6.29682	3.04e-10	1.24e-09
ENSG00000084710.13	EFR3B	392	340	358	291	301	315	330.767	-0.229845	0.105953	-2.16931	0.0300589	0.0588754
ENSG00000084731.14	KIF3C	2472	2306	2366	2329	2353	2613	2393.43	0.0640359	0.0489951	1.30699	0.191217	0.298461
ENSG00000084733.10	RAB10	11261	10725	10526	12526	12427	14166	11880.8	0.3003	0.0350644	8.56424	1.09e-17	6.34e-17
ENSG00000084734.8	GCKR	8	9	8	12	13	13	10.4831	0.639492	0.557892	1.14627	0.251685	0.37465
ENSG00000084754.10	HADHA	12496	11545	11030	12009	12310	13654	12108.6	0.149296	0.0416027	3.58862	0.000332434	0.00085692
ENSG00000084764.10	MAPRE3	1526	1426	1481	1415	1395	1655	1473.75	0.0425213	0.0576098	0.738091	0.460459	0.594068
ENSG00000084774.13	CAD	5685	5115	4826	4693	4441	4881	4909.09	-0.121151	0.0490847	-2.46819	0.0135796	0.0284073
ENSG00000085063.14	CD59	8949	8484	8152	11970	12235	14206	10622.7	0.618946	0.041002	15.0955	1.73e-51	2.8e-50
ENSG00000085117.11	CD82	972	932	894	3826	3988	4408	2507.58	2.16101	0.0540503	39.9813	0	0
ENSG00000085185.15	BCORL1	1893	1944	1926	2313	2218	2437	2113.54	0.307957	0.0512109	6.01351	1.82e-09	7.09e-09
ENSG00000085224.21	ATRX	11989	13376	12830	11171	10101	11681	11785.5	-0.180577	0.0484802	-3.72475	0.000195509	0.000517508
ENSG00000085231.13	AK6	720	686	640	1703	1727	1886	1226.78	1.41221	0.0637891	22.1387	1.34e-108	5.78e-107
ENSG00000085265.10	FCN1	0	0	0	0	0	0	0	NA	NA	NA	NA	NA
ENSG00000085274.15	MYNN	1620	1475	1556	1476	1523	1779	1561.88	0.0711526	0.0593926	1.198	0.230915	0.349169
ENSG00000085276.17	MECOM	1712	1747	1629	1435	1442	1628	1588.56	-0.14218	0.0554927	-2.56214	0.0104029	0.022178
ENSG00000085365.17	SCAMP1	5523	5472	5396	5101	4943	5752	5331.6	-0.0207607	0.0387614	-0.535603	0.592233	0.712813
ENSG00000085377.13	PREP	4566	4641	4374	2755	2684	3071	3650.91	-0.641161	0.0433314	-14.7967	1.54e-49	2.36e-48
ENSG00000085382.11	HACE1	644	618	541	592	637	685	616.18	0.121218	0.084321	1.43758	0.150554	0.244182
ENSG00000085415.15	SEH1L	2115	1839	1793	2605	2622	2897	2303.04	0.534421	0.0559361	9.55413	1.25e-21	8.47e-21
ENSG00000085433.15	WDR47	2192	2068	2123	1895	1828	2074	2017.43	-0.105437	0.0502996	-2.09617	0.0360669	0.0693482
ENSG00000085449.14	WDFY1	7296	7101	7670	11308	10887	12842	9484.99	0.698456	0.0432715	16.1412	1.31e-58	2.44e-57
ENSG00000085465.12	OVGP1	116	112	105	60	52	67	84.4588	-0.863491	0.201885	-4.27715	1.89e-05	5.52e-05
ENSG00000085491.15	SLC25A24	2492	2216	2311	1940	1892	2143	2151.04	-0.198487	0.0523296	-3.79302	0.000148826	0.000398694
ENSG00000085511.19	MAP3K4	4438	4321	4136	5176	4825	5651	4734.35	0.312605	0.0404287	7.73225	1.06e-14	5.39e-14
ENSG00000085514.15	PILRA	175	156	175	238	220	255	202.403	0.527887	0.131706	4.00806	6.12e-05	0.000169959
ENSG00000085552.16	IGSF9	2	0	1	6	7	10	4.31516	2.96715	1.11722	2.65583	0.00791127	0.0171867
ENSG00000085563.14	ABCB1	0	1	0	0	0	0	0.164204	-0.926385	4.08047	-0.227029	0.820401	NA
ENSG00000085644.13	ZNF213	875	891	854	526	511	520	690.939	-0.715114	0.0782809	-9.13523	6.53e-20	4.15e-19
ENSG00000085662.13	AKR1B1	4883	4404	4542	6725	7158	7865	5911.38	0.687337	0.047259	14.544	6.37e-48	9.43e-47
ENSG00000085719.12	CPNE3	9079	9082	8353	6952	6965	7682	7964.69	-0.261319	0.0399591	-6.53966	6.17e-11	2.62e-10
ENSG00000085721.12	RRN3	2608	2375	2391	2000	1995	2156	2239.69	-0.226599	0.0512752	-4.41926	9.9e-06	2.97e-05
ENSG00000085733.15	CTTN	20483	19527	19415	19506	18575	21475	19713.5	0.0363412	0.0321681	1.12973	0.258591	0.382911
ENSG00000085741.12	WNT11	3	5	1	18	17	17	10.2152	2.5689	0.68461	3.75236	0.000175176	0.000465846
ENSG00000085760.14	MTIF2	2838	2666	2733	2541	2567	2836	2681.52	-0.0182943	0.0473807	-0.386113	0.699413	0.797147
ENSG00000085788.13	DDHD2	3755	3834	3602	3815	3627	4278	3796.26	0.0990892	0.043346	2.286	0.022254	0.0447115
ENSG00000085831.15	TTC39A	71	84	73	90	95	116	87.7057	0.431478	0.198163	2.17739	0.0294515	0.0577804
ENSG00000085832.16	EPS15	4588	4566	4519	5238	5076	5648	4917.31	0.257194	0.0395434	6.50409	7.82e-11	3.3e-10
ENSG00000085840.12	ORC1	1366	1095	1216	763	754	846	998.092	-0.603493	0.0755216	-7.991	1.34e-15	7.11e-15
ENSG00000085871.8	MGST2	673	616	654	1002	944	1173	840.048	0.714022	0.0726888	9.823	8.96e-23	6.32e-22
ENSG00000085872.14	CHERP	3902	3870	3826	3074	2931	3368	3471.03	-0.274206	0.0424483	-6.45975	1.05e-10	4.4e-10
ENSG00000085978.21	ATG16L1	2922	2572	2672	2813	2862	3162	2819.07	0.148329	0.050951	2.91121	0.00360035	0.00825465
ENSG00000085982.13	USP40	2115	2053	2102	2896	2770	3354	2537.05	0.556105	0.0492246	11.2973	1.35e-29	1.19e-28
ENSG00000085998.13	POMGNT1	6908	6602	6241	5059	5084	5521	5862.18	-0.299379	0.0416816	-7.1825	6.84e-13	3.23e-12
ENSG00000085999.11	RAD54L	1445	1157	1424	751	738	828	1047.98	-0.763418	0.0797834	-9.56864	1.08e-21	7.38e-21
ENSG00000086015.20	MAST2	3364	3052	3245	3136	3025	3489	3199.58	0.0314395	0.04701	0.668783	0.503634	0.635237
ENSG00000086061.15	DNAJA1	46543	42303	44123	46465	46213	51642	45977.1	0.152207	0.0365807	4.16087	3.17e-05	9.07e-05
ENSG00000086062.12	B4GALT1	29976	27824	26922	21565	21263	24432	25141.8	-0.299411	0.0365192	-8.19872	2.43e-16	1.33e-15
ENSG00000086065.13	CHMP5	10611	9991	10830	15581	15472	17609	13306.6	0.663254	0.0411342	16.1242	1.73e-58	3.21e-57
ENSG00000086102.18	NFX1	7330	7056	6767	6331	6396	7353	6828.23	-0.0420277	0.0399461	-1.05211	0.292748	0.422244
ENSG00000086159.12	AQP6	22	43	26	29	16	28	27.0933	-0.291472	0.377506	-0.772101	0.440055	0.573997
ENSG00000086189.9	DIMT1	1408	1299	1197	1398	1435	1624	1385.92	0.225148	0.0624654	3.60437	0.000312914	0.000809157
ENSG00000086200.16	IPO11	1526	1523	1463	1115	1027	1191	1297.71	-0.40367	0.0586638	-6.88107	5.94e-12	2.67e-11
ENSG00000086205.16	FOLH1	0	0	0	0	0	0	0	NA	NA	NA	NA	NA
ENSG00000086232.12	EIF2AK1	20044	18864	18531	13782	13667	15565	16615.2	-0.383666	0.0348212	-11.0182	3.12e-28	2.63e-27
ENSG00000086288.11	NME8	0	1	0	0	0	0	0.164204	-0.926385	4.08047	-0.227029	0.820401	NA
ENSG00000086289.11	EPDR1	5030	4547	4617	6673	6745	7469	5826.99	0.591713	0.0427567	13.8391	1.48e-43	1.95e-42
ENSG00000086300.15	SNX10	1505	1432	1430	1593	1583	1671	1529.17	0.185779	0.0567066	3.27615	0.00105234	0.00257386
ENSG00000086475.14	SEPHS1	3404	3061	2925	1854	1778	2122	2500.31	-0.673454	0.0537564	-12.5279	5.26e-36	5.63e-35
ENSG00000086504.15	MRPL28	3362	3044	3120	2866	2919	3398	3097.9	-0.0202267	0.0493342	-0.409994	0.681811	0.785719
ENSG00000086506.2	HBQ1	0	0	0	0	0	0	0	NA	NA	NA	NA	NA
ENSG00000086544.2	ITPKC	929	906	896	785	767	941	864.432	-0.100074	0.069794	-1.43385	0.151615	0.245675
ENSG00000086548.8	CEACAM6	0	0	1	0	0	0	0.167028	-0.926385	4.08047	-0.227029	0.820401	NA
ENSG00000086570.12	FAT2	35	35	30	160	142	126	88.5811	2.13832	0.228661	9.3515	8.64e-21	5.69e-20
ENSG00000086589.11	RBM22	3865	3492	3569	3136	3135	3567	3437.95	-0.117771	0.0463751	-2.53953	0.0111001	0.0235589
ENSG00000086598.10	TMED2	13031	11797	11708	12676	12481	14233	12583.7	0.142374	0.039061	3.64492	0.000267477	0.00069663
ENSG00000086619.13	ERO1B	686	679	611	712	713	854	704.972	0.238135	0.0772425	3.08296	0.00204952	0.00485135
ENSG00000086666.18	ZFAND6	4805	4413	4524	4043	3991	4625	4371.36	-0.0855002	0.0431348	-1.98216	0.0474611	0.0889152
ENSG00000086696.10	HSD17B2	0	1	0	0	0	0	0.164204	-0.926385	4.08047	-0.227029	0.820401	NA
ENSG00000086712.12	TXLNG	2672	2565	2543	2809	2767	3210	2746.22	0.208253	0.0459101	4.53612	5.73e-06	1.75e-05
ENSG00000086717.18	PPEF1	18	12	11	12	5	5	10.412	-0.854822	0.593203	-1.44103	0.149577	0.242976
ENSG00000086730.16	LAT2	58	66	64	101	109	128	87.4004	0.877521	0.200523	4.37616	1.21e-05	3.59e-05
ENSG00000086758.15	HUWE1	23050	23687	23460	27991	23396	24418	24249.3	0.148077	0.100733	1.46999	0.141563	0.232037
ENSG00000086827.8	ZW10	1109	967	1018	1228	1267	1376	1156.02	0.357878	0.0654079	5.47148	4.46e-08	1.59e-07
ENSG00000086848.14	ALG9	510	494	510	569	582	627	546.421	0.266057	0.0834587	3.18788	0.00143319	0.00345363
ENSG00000086967.9	MYBPC2	1	0	1	1	2	1	1.0094	1.04971	1.83358	0.57249	0.56699	NA
ENSG00000086991.12	NOX4	0	0	0	0	0	0	0	NA	NA	NA	NA	NA
ENSG00000087008.15	ACOX3	1099	1037	1014	981	952	1059	1017.66	-0.0400077	0.06397	-0.625414	0.531699	0.659437
ENSG00000087053.18	MTMR2	4969	4511	4379	4396	4331	4749	4529.59	-0.00523752	0.0452973	-0.115625	0.907949	0.941846
ENSG00000087074.7	PPP1R15A	3155	2977	2882	1932	1949	2176	2491.55	-0.539519	0.0486505	-11.0897	1.41e-28	1.19e-27
ENSG00000087076.8	HSD17B14	1513	1494	1325	1602	1552	1731	1528.48	0.207886	0.0586582	3.54402	0.000394077	0.00100763
ENSG00000087077.12	TRIP6	14139	12613	12601	10489	10685	11932	11992.9	-0.21499	0.0425038	-5.05815	4.23e-07	1.41e-06
ENSG00000087085.13	ACHE	38	45	31	36	29	26	34.016	-0.285277	0.320843	-0.88915	0.373923	0.50885
ENSG00000087086.14	FTL	215520	215072	214758	441886	462955	514246	343652	1.17003	0.0375362	31.1707	2.66e-213	3.8e-211
ENSG00000087087.18	SRRT	9101	8678	8917	7530	7373	8293	8262.58	-0.169195	0.0368121	-4.59617	4.3e-06	1.33e-05
ENSG00000087088.19	BAX	3739	3212	3288	2353	2356	2671	2912.98	-0.438262	0.0533156	-8.22015	2.03e-16	1.12e-15
ENSG00000087095.12	NLK	1944	1821	1836	2103	1973	2216	1972.63	0.20198	0.0511833	3.94621	7.94e-05	0.000218514
ENSG00000087111.20	PIGS	6046	5527	5635	9110	9135	10472	7629.95	0.772008	0.0405449	19.0408	7.83e-81	2.21e-79
ENSG00000087116.14	ADAMTS2	0	0	0	0	0	0	0	NA	NA	NA	NA	NA
ENSG00000087128.9	TMPRSS11E	0	0	0	0	0	0	0	NA	NA	NA	NA	NA
ENSG00000087152.15	ATXN7L3	5713	5400	5466	4700	4595	5389	5174.99	-0.142631	0.04039	-3.53136	0.000413436	0.00105525
ENSG00000087157.18	PGS1	2817	2701	2659	2304	2070	2434	2480.1	-0.231125	0.0485623	-4.75935	1.94e-06	6.15e-06
ENSG00000087191.12	PSMC5	10793	9885	9856	11538	11667	13220	11104.6	0.288203	0.0393703	7.32032	2.47e-13	1.19e-12
ENSG00000087206.16	UIMC1	2406	2295	2369	1676	1522	1855	2004.18	-0.452663	0.0526333	-8.6003	7.95e-18	4.66e-17
ENSG00000087237.10	CETP	7	5	7	12	7	14	8.5889	0.820618	0.629444	1.30372	0.192329	0.299952
ENSG00000087245.12	MMP2	14640	14390	13382	16212	15410	18196	15289.3	0.264921	0.0366194	7.23445	4.67e-13	2.22e-12
ENSG00000087250.8	MT3	1	2	2	0	2	2	1.48971	-0.297317	1.49501	-0.198873	0.842362	0.900445
ENSG00000087253.12	LPCAT2	737	726	665	527	496	565	614.674	-0.388349	0.0795939	-4.87912	1.07e-06	3.44e-06
ENSG00000087258.13	GNAO1	8	12	10	4	13	12	9.78625	-0.0170912	0.60255	-0.0283648	0.977371	0.988289
ENSG00000087263.16	OGFOD1	5086	4765	4748	4062	4037	4586	4516.96	-0.169218	0.0412962	-4.09766	4.17e-05	0.00011784
ENSG00000087266.15	SH3BP2	6708	7656	7125	8927	7979	9395	7930.06	0.323483	0.0519661	6.22489	4.82e-10	1.95e-09
ENSG00000087269.15	NOP14	3333	2983	3014	3131	3247	3651	3208.52	0.138033	0.049941	2.76391	0.00571127	0.012702
ENSG00000087274.16	ADD1	13777	13788	13471	9133	8700	10082	11400.4	-0.52306	0.034247	-15.2731	1.15e-52	1.91e-51
ENSG00000087299.11	L2HGDH	959	910	893	909	872	907	903.949	-0.00326263	0.0695525	-0.0469089	0.962586	0.982155
ENSG00000087301.8	TXNDC16	544	545	529	1038	1018	1178	806.911	1.03191	0.0716596	14.4002	5.16e-47	7.43e-46
ENSG00000087302.8	C14orf166	5773	5172	5004	3801	3724	4266	4586.59	-0.401726	0.0468454	-8.57556	9.86e-18	5.75e-17
ENSG00000087303.17	NID2	112	106	107	77	76	87	93.4527	-0.404159	0.188149	-2.14807	0.0317079	0.0617355
ENSG00000087338.4	GMCL1	1765	1704	1643	1306	1306	1398	1510.28	-0.315324	0.0563203	-5.59876	2.16e-08	7.88e-08
ENSG00000087365.15	SF3B2	17650	16759	16431	16334	16479	18538	16934.1	0.0481848	0.035184	1.36951	0.17084	0.271364
ENSG00000087448.9	KLHL42	3064	2983	2951	2998	2806	3210	2985.08	0.036064	0.0443193	0.813731	0.415799	0.551295
ENSG00000087460.23	GNAS	63517	61548	59194	58064	58065	66464	60773.5	0.02009	0.0330067	0.608664	0.542747	0.669109
ENSG00000087470.17	DNM1L	4387	4321	4255	4971	4886	5363	4676.96	0.265877	0.0401346	6.62462	3.48e-11	1.5e-10
ENSG00000087494.15	PTHLH	325	327	305	1054	1141	1233	731.751	1.87496	0.0827214	22.6659	9.72e-114	4.44e-112
ENSG00000087495.16	PHACTR3	0	0	0	0	0	0	0	NA	NA	NA	NA	NA
ENSG00000087502.17	ERGIC2	3040	2923	2913	2634	2698	2924	2839.05	-0.0700437	0.046721	-1.49919	0.133824	0.221288
ENSG00000087510.6	TFAP2C	4038	4175	3893	2608	2624	2984	3360.06	-0.52615	0.0461383	-11.4038	4e-30	3.57e-29
ENSG00000087586.17	AURKA	5648	4581	4986	1997	2044	2236	3543.32	-1.24221	0.0599334	-20.7265	2e-95	6.97e-94
ENSG00000087589.16	CASS4	10	3	3	3	0	2	3.42121	-1.64527	1.10374	-1.49063	0.136058	0.224462
ENSG00000087842.10	PIR	1322	1307	1305	2759	2902	3363	2155.74	1.22978	0.0557254	22.0686	6.33e-108	2.69e-106
ENSG00000087884.14	AAMDC	656	701	695	470	488	529	585.82	-0.431209	0.0834512	-5.1672	2.38e-07	8.07e-07
ENSG00000087903.12	RFX2	196	181	206	205	179	228	197.92	0.101052	0.134158	0.753234	0.451309	0.584939
ENSG00000087995.15	METTL2A	990	902	886	977	968	1042	956.151	0.139824	0.0674348	2.07347	0.0381285	0.0730173
ENSG00000088002.11	SULT2B1	26	29	30	15	20	25	23.9535	-0.473854	0.374862	-1.26408	0.206203	0.318115
ENSG00000088035.15	ALG6	1135	1050	991	808	835	891	945.186	-0.290521	0.0692835	-4.19322	2.75e-05	7.91e-05
ENSG00000088038.17	CNOT3	4841	4792	4898	4172	4066	4624	4537.06	-0.143054	0.0413969	-3.45566	0.000548942	0.00138197
ENSG00000088053.11	GP6	0	2	0	0	0	0	0.328408	-1.82506	3.35367	-0.544198	0.586306	NA
ENSG00000088179.8	PTPN4	2505	2467	2486	2764	2604	2978	2621.04	0.195539	0.0463622	4.21765	2.47e-05	7.13e-05
ENSG00000088205.12	DDX18	6364	6045	5907	6109	6002	6785	6167.27	0.0787769	0.0380666	2.06945	0.038504	0.0736255
ENSG00000088247.16	KHSRP	17727	16943	16853	14819	14679	16504	16151.5	-0.129783	0.0332469	-3.90361	9.48e-05	0.000259042
ENSG00000088256.8	GNA11	6140	5739	5672	2497	2268	2741	4130.88	-1.19283	0.0446396	-26.7213	2.66e-157	2.06e-155
ENSG00000088280.18	ASAP3	2180	2209	2188	1931	1945	2319	2114.64	-0.0548734	0.0529661	-1.03601	0.300198	0.430841
ENSG00000088298.12	EDEM2	1476	1461	1412	2194	2157	2509	1861.58	0.690225	0.0520705	13.2556	4.19e-40	5.03e-39
ENSG00000088305.18	DNMT3B	537	530	585	425	372	418	474.696	-0.409766	0.0935514	-4.38012	1.19e-05	3.53e-05
ENSG00000088320.3	REM1	0	0	0	0	0	0	0	NA	NA	NA	NA	NA
ENSG00000088325.15	TPX2	10165	8526	8732	6808	6993	7331	8036.44	-0.339074	0.0530536	-6.39117	1.65e-10	6.83e-10
ENSG00000088356.5	PDRG1	1487	1301	1317	748	813	954	1092.93	-0.674275	0.0720057	-9.36419	7.66e-21	5.05e-20
ENSG00000088367.21	EPB41L1	1008	1031	897	1069	1122	1278	1061.92	0.273934	0.0690096	3.96951	7.2e-05	0.000198812
ENSG00000088386.16	SLC15A1	0	0	1	4	2	1	1.36197	2.75576	1.79003	1.5395	0.123681	0.207032
ENSG00000088387.18	DOCK9	4589	4798	4699	4128	3805	4370	4370.94	-0.162291	0.0444848	-3.64824	0.00026404	0.000688228
ENSG00000088448.14	ANKRD10	2025	2078	2064	2112	1606	2003	1969.05	-0.0761079	0.0696834	-1.0922	0.274747	0.401528
ENSG00000088451.10	TGDS	876	782	826	787	729	838	801.424	-0.043901	0.0721589	-0.608394	0.542926	0.669258
ENSG00000088538.12	DOCK3	135	143	128	197	202	209	168.632	0.617903	0.143989	4.29132	1.78e-05	5.2e-05
ENSG00000088543.14	C3orf18	267	282	296	132	152	164	213.67	-0.882818	0.133807	-6.59769	4.18e-11	1.8e-10
ENSG00000088682.13	COQ9	5054	4626	4627	4285	4217	4883	4585.18	-0.0629062	0.042929	-1.46536	0.142824	0.233767
ENSG00000088726.15	TMEM40	109	97	112	149	140	144	124.889	0.480943	0.166994	2.88001	0.00397659	0.0090564
ENSG00000088727.12	KIF9	320	297	291	206	223	243	261.367	-0.400131	0.116871	-3.4237	0.000617752	0.00154872
ENSG00000088756.12	ARHGAP28	0	0	0	0	1	2	0.489302	2.44475	2.66456	0.917508	0.358876	NA
ENSG00000088766.11	CRLS1	1379	1364	1284	1198	1149	1439	1292.65	-0.0579061	0.0619578	-0.934606	0.349991	0.483268
ENSG00000088782.4	DEFB127	0	0	0	0	0	0	0	NA	NA	NA	NA	NA
ENSG00000088808.16	PPP1R13B	1040	1025	986	869	848	1003	955.208	-0.133174	0.0657646	-2.02501	0.0428666	0.0811257
ENSG00000088812.17	ATRN	9358	9311	8718	7208	6867	7730	8141.82	-0.294713	0.0374235	-7.87509	3.41e-15	1.78e-14
ENSG00000088826.17	SMOX	1310	1242	1326	1581	1557	1783	1460.13	0.376443	0.0578621	6.50586	7.73e-11	3.26e-10
ENSG00000088827.12	SIGLEC1	45	50	44	215	208	243	134.345	2.29307	0.182062	12.595	2.25e-36	2.44e-35
ENSG00000088832.15	FKBP1A	9383	9204	8967	10616	10772	11820	10083.5	0.303535	0.0365497	8.30474	1e-16	5.55e-16
ENSG00000088833.17	NSFL1C	3993	3558	3764	4480	4401	4993	4178.75	0.327778	0.0455468	7.19652	6.18e-13	2.92e-12
ENSG00000088836.12	SLC4A11	351	341	320	280	299	317	316.088	-0.140896	0.106714	-1.32031	0.18673	0.292718
ENSG00000088854.12	C20orf194	2676	2666	2615	2935	2739	3059	2768.51	0.168331	0.0463926	3.6284	0.000285184	0.00074072
ENSG00000088876.11	ZNF343	1024	959	944	743	676	910	868.204	-0.299863	0.0747993	-4.0089	6.1e-05	0.000169458
ENSG00000088881.20	EBF4	141	179	158	127	115	166	146.393	-0.201282	0.162735	-1.23687	0.216134	0.330736
ENSG00000088882.7	CPXM1	0	3	3	3	1	3	2.1517	0.234635	1.27459	0.184086	0.853946	0.907809
ENSG00000088888.17	MAVS	12448	12688	11984	8445	8009	8625	10291	-0.530407	0.0400161	-13.2548	4.23e-40	5.07e-39
ENSG00000088899.14	RP5-1187M17.10	1027	934	958	437	431	485	704.855	-1.07551	0.0770753	-13.954	2.97e-44	3.97e-43
ENSG00000088926.13	F11	0	0	0	3	0	0	0.512868	2.49951	2.83129	0.882816	0.377336	NA
ENSG00000088930.7	XRN2	10960	10208	10219	10670	10507	11868	10679.9	0.108084	0.0360288	2.99993	0.00270039	0.00628716
ENSG00000088970.15	KIZ	536	534	493	644	608	761	592.639	0.396441	0.0822313	4.82104	1.43e-06	4.57e-06
ENSG00000088986.10	DYNLL1	13634	12238	11789	12331	12455	14160	12691.3	0.0825067	0.0438221	1.88277	0.059732	0.109437
ENSG00000088992.17	TESC	0	0	0	0	0	0	0	NA	NA	NA	NA	NA
ENSG00000089006.16	SNX5	7703	7361	6973	6270	6075	6920	6837.59	-0.160065	0.0387937	-4.12607	3.69e-05	0.000104658
ENSG00000089009.15	RPL6	26506	25394	22767	18429	18574	20657	21890.5	-0.338015	0.0433908	-7.79001	6.7e-15	3.45e-14
ENSG00000089012.14	SIRPG	0	0	0	0	0	1	0.15583	0.997168	4.08047	0.244376	0.80694	NA
ENSG00000089022.13	MAPKAPK5	2939	2777	2870	2229	2087	2399	2532.12	-0.321308	0.0476869	-6.73786	1.61e-11	7.07e-11
ENSG00000089041.16	P2RX7	348	352	364	380	333	362	354.911	0.0493952	0.103531	0.477105	0.633288	0.748291
ENSG00000089048.14	ESF1	3069	2898	2978	3378	3302	3592	3189.03	0.234179	0.0453669	5.16188	2.44e-07	8.3e-07
ENSG00000089050.15	RBBP9	1445	1350	1373	1457	1503	1682	1460.82	0.188928	0.0576866	3.27507	0.00105635	0.00258257
ENSG00000089053.12	ANAPC5	8801	8310	8168	7489	7487	8324	8047.04	-0.0833926	0.0374639	-2.22594	0.026018	0.0516115
ENSG00000089057.14	SLC23A2	3114	3081	2920	2089	1965	2318	2560.21	-0.48367	0.0472507	-10.2363	1.36e-24	1.02e-23
ENSG00000089060.11	SLC8B1	944	912	932	1163	1166	1305	1066.06	0.415781	0.063273	6.57122	4.99e-11	2.13e-10
ENSG00000089063.14	TMEM230	5145	4840	4611	4140	4077	4709	4555.46	-0.141888	0.0430584	-3.29524	0.000983392	0.00241505
ENSG00000089091.16	DZANK1	378	395	409	237	230	309	323.294	-0.578274	0.111553	-5.18382	2.17e-07	7.4e-07
ENSG00000089094.17	KDM2B	4312	4117	3948	2406	2346	2693	3274.38	-0.699802	0.0445769	-15.6988	1.54e-55	2.71e-54
ENSG00000089101.17	CFAP61	2	1	4	0	4	2	2.17514	-0.180311	1.28847	-0.139943	0.888705	0.928375
ENSG00000089116.3	LHX5	0	1	0	0	0	0	0.164204	-0.926385	4.08047	-0.227029	0.820401	NA
ENSG00000089123.15	TASP1	537	511	529	392	380	422	458.626	-0.367582	0.089449	-4.1094	3.97e-05	0.00011223
ENSG00000089127.12	OAS1	44048	45883	50109	45910	43629	52312	46715.3	0.048596	0.0503843	0.964507	0.334792	0.468683
ENSG00000089154.10	GCN1	11711	10691	10824	7277	6829	7669	9092.9	-0.575135	0.0393942	-14.5995	2.83e-48	4.22e-47
ENSG00000089157.15	RPLP0	39420	35004	31489	25465	26950	29269	31028.2	-0.338638	0.0545489	-6.20796	5.37e-10	2.17e-09
ENSG00000089159.16	PXN	16436	15866	15207	13412	13279	14513	14693.3	-0.170503	0.0353505	-4.8232	1.41e-06	4.52e-06
ENSG00000089163.4	SIRT4	66	74	83	63	61	66	68.4853	-0.198195	0.222902	-0.889159	0.373917	0.50885
ENSG00000089169.14	RPH3A	1	0	1	0	0	1	0.483157	-0.859481	2.59719	-0.330928	0.740699	NA
ENSG00000089177.18	KIF16B	564	568	544	770	810	875	686.417	0.584863	0.0769781	7.59779	3.01e-14	1.51e-13
ENSG00000089195.14	TRMT6	2648	2521	2542	2958	2921	3356	2810.56	0.293213	0.0456895	6.41751	1.39e-10	5.78e-10
ENSG00000089199.9	CHGB	463	465	450	521	521	590	499.295	0.277307	0.0858398	3.23052	0.00123565	0.00299877
ENSG00000089220.4	PEBP1	19778	18879	18128	20628	20531	23620	20152.6	0.223242	0.0353638	6.31271	2.74e-10	1.12e-09
ENSG00000089225.19	TBX5	0	0	0	1	0	0	0.170956	0.997168	4.08047	0.244376	0.80694	NA
ENSG00000089234.15	BRAP	2240	2099	2104	1476	1396	1756	1829.12	-0.446248	0.0558432	-7.99109	1.34e-15	7.1e-15
ENSG00000089248.6	ERP29	7159	6545	6854	11479	11579	13711	9523.01	0.87056	0.0433272	20.0927	8.55e-90	2.76e-88
ENSG00000089250.18	NOS1	0	0	0	0	0	0	0	NA	NA	NA	NA	NA
ENSG00000089280.18	FUS	25031	22836	22735	27703	27681	30806	26013.4	0.322314	0.0369914	8.71321	2.95e-18	1.76e-17
ENSG00000089289.15	IGBP1	3626	3507	3215	2721	2810	3137	3147.29	-0.221462	0.0494385	-4.47954	7.48e-06	2.26e-05
ENSG00000089327.14	FXYD5	2271	2128	2252	6754	6953	7562	4657.78	1.71132	0.0461754	37.0614	1.18e-300	3.21e-298
ENSG00000089335.20	ZNF302	3218	3399	3304	2779	2505	3170	3039.89	-0.200658	0.0521368	-3.84868	0.000118756	0.000321114
ENSG00000089351.14	GRAMD1A	4188	3990	3835	3751	3733	4307	3942.61	0.00626405	0.043282	0.144727	0.884927	0.926097
ENSG00000089356.17	FXYD3	99	82	78	35	33	43	60.9088	-1.18983	0.244207	-4.8722	1.1e-06	3.56e-06
ENSG00000089472.16	HEPH	10	21	20	29	32	37	24.7998	0.97105	0.385745	2.51734	0.0118246	0.0249904
ENSG00000089486.16	CDIP1	52	68	54	14	15	28	37.9422	-1.58661	0.328655	-4.82757	1.38e-06	4.43e-06
ENSG00000089505.17	CMTM1	69	61	86	38	39	57	57.7482	-0.662765	0.254226	-2.607	0.00913405	0.0196618
ENSG00000089558.8	KCNH4	0	0	0	0	0	0	0	NA	NA	NA	NA	NA
ENSG00000089597.16	GANAB	45974	42984	41836	38528	37063	42801	41255.7	-0.11023	0.0336657	-3.27424	0.00105946	0.00258989
ENSG00000089639.10	GMIP	1094	1079	1041	1201	1205	1421	1167.23	0.284123	0.0619939	4.58308	4.58e-06	1.41e-05
ENSG00000089682.16	RBM41	1084	1179	1213	1137	1026	1241	1139.99	0.000928773	0.0689456	0.0134711	0.989252	0.993523
ENSG00000089685.14	BIRC5	5082	4242	4425	2684	2909	3013	3695.41	-0.639349	0.0594743	-10.75	5.93e-27	4.79e-26
ENSG00000089692.8	LAG3	34	25	34	199	210	223	121.309	2.79929	0.207971	13.46	2.69e-41	3.32e-40
ENSG00000089693.10	MLF2	9590	8958	9271	9233	9393	10485	9437.63	0.0991258	0.0390898	2.53585	0.0112176	0.023784
ENSG00000089723.9	OTUB2	199	199	196	135	100	150	161.531	-0.596444	0.151982	-3.92443	8.69e-05	0.000238399
ENSG00000089737.15	DDX24	17256	16972	16649	15412	15168	17208	16344.6	-0.057035	0.0325217	-1.75375	0.0794727	0.140818
ENSG00000089775.11	ZBTB25	433	480	454	515	509	626	500.07	0.30215	0.0903623	3.34376	0.0008265	0.00204801
ENSG00000089818.16	NECAP1	2929	2932	3056	3384	3349	3762	3221.07	0.268069	0.0470426	5.69844	1.21e-08	4.48e-08
ENSG00000089820.15	ARHGAP4	142	134	119	190	150	180	151.819	0.430942	0.154461	2.78997	0.0052713	0.0117831
ENSG00000089847.12	ANKRD24	44	56	45	54	50	58	50.9167	0.192699	0.256112	0.752403	0.451809	0.58542
ENSG00000089876.11	DHX32	3842	3558	3666	3003	2787	3359	3344.33	-0.242268	0.0459568	-5.27165	1.35e-07	4.67e-07
ENSG00000089902.9	RCOR1	4209	4382	4225	4434	4360	4890	4394.48	0.127883	0.0425777	3.00353	0.00266865	0.00621895
ENSG00000089916.17	GPATCH2L	1866	1984	2014	2116	1875	2167	1993.8	0.103303	0.0581288	1.77714	0.0755458	0.134622
ENSG00000090006.17	LTBP4	597	588	539	1021	935	1005	779.529	0.815977	0.0757182	10.7765	4.44e-27	3.61e-26
ENSG00000090013.9	BLVRB	1957	1864	1886	2775	2863	3135	2406.32	0.654409	0.0497774	13.1467	1.78e-39	2.11e-38
ENSG00000090020.10	SLC9A1	2508	2441	2528	2697	2654	2896	2608.91	0.175559	0.0480962	3.65017	0.000262066	0.00068316
ENSG00000090054.13	SPTLC1	3101	2974	2918	3041	3027	3492	3074.58	0.121185	0.0448984	2.69909	0.00695299	0.0152163
ENSG00000090060.17	PAPOLA	12608	11941	12000	9240	9174	10403	10816.6	-0.309481	0.0354127	-8.73927	2.35e-18	1.4e-17
ENSG00000090061.17	CCNK	3566	3458	3495	816	792	882	2140.84	-2.04511	0.0533561	-38.3295	0	0
ENSG00000090097.20	PCBP4	1902	1860	1781	1497	1514	1701	1697.72	-0.200704	0.0536411	-3.74162	0.00018284	0.000485549
ENSG00000090104.11	RGS1	0	0	0	2	0	2	0.653572	2.86218	2.38998	1.19757	0.231083	NA
ENSG00000090238.11	YPEL3	437	461	414	306	279	394	378.17	-0.393713	0.105554	-3.72997	0.0001915	0.000507367
ENSG00000090263.15	MRPS33	1505	1384	1330	1120	1000	1207	1247.86	-0.309567	0.0626921	-4.9379	7.9e-07	2.57e-06
ENSG00000090266.12	NDUFB2	2843	2674	2561	3115	3230	3690	3003.89	0.346242	0.0495122	6.99307	2.69e-12	1.23e-11
ENSG00000090273.13	NUDC	8229	7646	7588	7613	7829	8698	7889.67	0.0751374	0.0405077	1.85489	0.0636117	0.115627
ENSG00000090316.15	MAEA	3573	3346	3401	2731	2645	3071	3105.54	-0.255975	0.0447863	-5.71547	1.09e-08	4.07e-08
ENSG00000090339.8	ICAM1	11589	11086	11637	20571	21401	25855	16969.2	1.01337	0.0474607	21.3517	3.76e-101	1.44e-99
ENSG00000090372.14	STRN4	8541	8080	8162	7300	7269	8367	7902.25	-0.0788464	0.037759	-2.08815	0.0367845	0.0706092
ENSG00000090376.9	IRAK3	2	1	3	2	1	5	2.28459	0.417325	1.21063	0.344717	0.730307	0.820492
ENSG00000090382.6	LYZ	10	7	5	4	3	2	5.11597	-1.24317	0.837008	-1.48526	0.137476	0.226344
ENSG00000090402.7	SI	0	0	0	0	0	0	0	NA	NA	NA	NA	NA
ENSG00000090432.6	MUL1	2672	2490	2411	2210	2136	2534	2392.02	-0.105698	0.0497675	-2.12384	0.0336831	0.0651981
ENSG00000090447.11	TFAP4	394	377	369	384	346	406	377.074	0.0282545	0.0973815	0.290143	0.771707	0.852009
ENSG00000090470.14	PDCD7	2153	2003	1974	1312	1258	1426	1673.72	-0.583386	0.0542469	-10.7543	5.66e-27	4.57e-26
ENSG00000090487.10	SPG21	5411	5159	4902	5142	5130	5635	5201.74	0.0747589	0.0415022	1.80132	0.0716517	0.128373
ENSG00000090512.11	FETUB	0	0	0	2	2	0	0.697196	2.93534	2.34544	1.25151	0.210749	NA
ENSG00000090520.11	DNAJB11	3324	3051	3062	5119	4889	5939	4214.35	0.788698	0.0454305	17.3605	1.64e-67	3.7e-66
ENSG00000090530.9	P3H2	3615	3248	3374	6246	5929	7154	4912.21	0.948945	0.0451472	21.0189	4.4e-98	1.61e-96
ENSG00000090534.17	THPO	0	0	0	0	0	0	0	NA	NA	NA	NA	NA
ENSG00000090539.15	CHRD	2	5	4	21	9	16	9.49187	2.09137	0.678765	3.08114	0.0020621	0.0048791
ENSG00000090554.12	FLT3LG	19	11	28	22	17	25	20.2054	0.168345	0.42725	0.39402	0.693566	0.793331
ENSG00000090565.15	RAB11FIP3	2715	2607	2569	1821	1697	1892	2199.99	-0.510258	0.0496145	-10.2844	8.28e-25	6.25e-24
ENSG00000090581.9	GNPTG	1897	1869	1727	2613	2502	2908	2243.76	0.57978	0.0499228	11.6135	3.52e-31	3.27e-30
ENSG00000090612.20	ZNF268	2338	2326	2218	1885	1951	2270	2149.75	-0.140224	0.0526536	-2.66315	0.00774134	0.0168303
ENSG00000090615.13	GOLGA3	3378	3268	3201	2916	2783	2994	3072.21	-0.144613	0.046199	-3.13022	0.00174677	0.00416317
ENSG00000090621.13	PABPC4	5965	5502	5340	6549	6442	7165	6132.05	0.296788	0.0411244	7.21684	5.32e-13	2.52e-12
ENSG00000090659.17	CD209	0	0	0	0	0	1	0.15583	0.997168	4.08047	0.244376	0.80694	NA
ENSG00000090661.11	CERS4	1380	1390	1401	2021	2006	2308	1744.97	0.635502	0.0540312	11.7618	6.14e-32	5.81e-31
ENSG00000090674.15	MCOLN1	1630	1481	1409	2421	2460	2695	2010.66	0.780062	0.0552877	14.1091	3.34e-45	4.6e-44
ENSG00000090686.15	USP48	5252	5124	5022	5019	4748	5462	5074.7	0.0173853	0.0385375	0.451127	0.651898	0.76289
ENSG00000090776.5	EFNB1	576	511	510	697	733	786	633.275	0.507554	0.0811033	6.25812	3.9e-10	1.59e-09
ENSG00000090857.13	PDPR	13428	13392	12449	7555	6644	7664	10097	-0.810811	0.0429692	-18.8696	2.03e-79	5.55e-78
ENSG00000090861.15	AARS	22340	20849	20961	18357	18283	20986	20162	-0.121603	0.0352117	-3.45348	0.000553401	0.00139227
ENSG00000090863.11	GLG1	16296	15651	15076	15822	15020	17388	15782.9	0.0699126	0.0336614	2.07694	0.0378072	0.0724506
ENSG00000090889.11	KIF4A	4281	3706	3629	3112	3174	3293	3509.92	-0.241091	0.0555327	-4.34141	1.42e-05	4.18e-05
ENSG00000090905.18	TNRC6A	10196	9708	10243	9132	8654	9876	9576.83	-0.0909625	0.038537	-2.36039	0.0182555	0.037261
ENSG00000090924.14	PLEKHG2	2058	2024	2037	2745	2451	2928	2363.43	0.441326	0.0501755	8.79564	1.42e-18	8.59e-18
ENSG00000090932.10	DLL3	22	21	19	10	4	8	13.8152	-1.4641	0.520728	-2.81164	0.00492891	0.0110654
ENSG00000090971.4	NAT14	1609	1414	1347	1555	1552	1917	1555.36	0.233034	0.0654938	3.55812	0.000373526	0.000957442
ENSG00000090975.12	PITPNM2	2044	1900	1965	2347	2297	2552	2174.8	0.318324	0.0499332	6.37501	1.83e-10	7.57e-10
ENSG00000090989.17	EXOC1	6316	6463	6227	6738	6584	7461	6597.93	0.162169	0.0381764	4.24788	2.16e-05	6.26e-05
ENSG00000091009.7	RBM27	1181	1148	1069	1145	1090	1271	1143.81	0.0784262	0.0618426	1.26816	0.204742	0.316139
ENSG00000091010.4	POU4F3	53	43	40	110	119	110	79.3236	1.35675	0.21915	6.19095	5.98e-10	2.4e-09
ENSG00000091039.16	OSBPL8	5888	5921	5771	6052	5830	6665	5988.9	0.110378	0.0377187	2.92634	0.00342971	0.00788477
ENSG00000091073.19	DTX2	1822	1676	1636	1563	1607	1760	1667.46	-0.023937	0.0562248	-0.425737	0.670299	0.776866
ENSG00000091106.18	NLRC4	2	0	0	0	1	1	0.654069	0.0473864	2.34504	0.0202071	0.983878	NA
ENSG00000091127.13	PUS7	1866	1814	1727	2507	2383	2668	2153.1	0.517426	0.0496414	10.4233	1.94e-25	1.49e-24
ENSG00000091128.12	LAMB4	18	13	10	40	48	48	29.5352	1.76754	0.367219	4.8133	1.48e-06	4.74e-06
ENSG00000091129.19	NRCAM	1685	1721	1580	3347	3285	3630	2538.01	1.07566	0.0491864	21.869	5.13e-106	2.12e-104
ENSG00000091136.13	LAMB1	25433	25850	25537	36844	35157	39575	31298	0.571965	0.0334744	17.0866	1.87e-65	4e-64
ENSG00000091137.11	SLC26A4	66	72	62	44	49	49	56.6203	-0.458785	0.243061	-1.88753	0.0590895	0.10839
ENSG00000091138.12	SLC26A3	2	0	0	0	0	1	0.476428	-0.838165	2.7681	-0.302794	0.762047	NA
[truncated: 18,071 more rows]

## Sheet: 421 co-regualted genes 
Gene	log2FoldChange(siNC vs. siDARS1-AS1)	pvalue((siNC vs. siDARS1-AS1))	padj((siNC vs. siDARS1-AS1))	log2FoldChange(siNC vs. siYBX1)	pvalue(siNC vs. siYBX1)	padj(siNC vs. siYBX1)
[truncated: 421 more rows]

[truncated: 2 more sheets: GSEA.result.MSigDB6.2.C2.FDR0.1, GSEA.overlapped.APMS.genes]
