# Supplementary material for: Multiomics analyses reveal DARS1-AS1/YBX1–controlled posttranscriptional circuits promoting glioblastoma tumorigenesis/radioresistance
Source: Sci Adv. 2023 Aug 4;9(31):eadf3984. doi: 10.1126/sciadv.adf3984 (PMC10403220; doi:10.1126/sciadv.adf3984)
Supplement: Supplementary file 2 — Tables S1 to S6 [file sciadv.adf3984_tables_s1_to_s6.zip › adf3984_Table_S5.xlsx]

## Sheet: YBX1 eCLIPseq peaks
Chrom	Start	End	PeakName	log10Pvalue/log2fc	Strand
chr10	100150966	100151051	peak_3	18.4010851299803|4.71313727596126	-
chr10	100151520	100151564	peak_4	4.57427557278895|3.09422744331676	-
chr10	100151639	100151686	peak_5	6.67766077382751|4.28687252125916	-
chr10	100152000	100152067	peak_6	8.15293682519121|4.53480003470274	-
chr10	100152272	100152325	peak_7	2.94271435558179|2.28687252125916	-
chr10	100185534	100185567	peak_9	1.6653976892507|2.28687252125916	-
chr10	100208365	100208423	peak_11	1.38876605326266|1.87183502198031	-
chr10	100275311	100275365	peak_15	2.05668517474299|2.50926494259561	-
chr10	100347321	100347382	peak_17	25.0094214168898|3.17439779200074	+
chr10	100347382	100347484	peak_18	31.2242657975204|2.75635780456038	+
chr10	100348070	100348112	peak_19	6.78054646292319|1.41932281728281	+
chr10	100348331	100348343	peak_20	8.84190902681444|2.52391171856001	+
chr10	100352369	100352419	peak_21	20.3952556956823|3.1301470175717	+
chr10	100356663	100356679	peak_22	7.02003301062972|2.05240726762213	+
chr10	100356735	100356763	peak_23	8.14309597747901|1.7722993484294	+
chr10	100360732	100360764	peak_24	13.8419995708535|2.42437604500909	+
chr10	100360829	100360857	peak_25	8.2577463300934|1.95824977379779	+
chr10	100361200	100361253	peak_26	23.1158279304761|3.45679752270147	+
chr10	100361537	100361614	peak_27	27.7869340379343|2.88777656584934	+
chr10	100361871	100361932	peak_28	21.5951833819246|2.98201793973074	+
chr10	100362131	100362159	peak_29	12.8937410901326|2.74630413989645	+
chr10	100362409	100362466	peak_30	27.1192949949136|3.62926471870624	+
chr10	100362466	100362524	peak_31	27.2622509261084|3.71571582006303	+
chr10	100362662	100362736	peak_32	40.7257266622416|4.48850638242881	+
chr10	100363054	100363125	peak_33	32.4095929000449|4.21287193981538	+
chr10	100363125	100363195	peak_34	25.4189496555631|3.14248261192398	+
chr10	100363235	100363293	peak_35	30.3415020843394|4.13486942781411	+
chr10	100363452	100363511	peak_36	19.2459958719894|2.87183502198031	+
chr10	100363804	100363890	peak_37	36.8956494807573|3.19707585090851	+
chr10	100363890	100363951	peak_38	28.2459958719894|3.20248033396878	+
chr10	100364256	100364325	peak_39	36.1327800775087|4.1281747752401	+
chr10	100364499	100364534	peak_40	18.3758417112109|3.81043447731617	+
chr10	100523823	100523909	peak_42	4.18668453924516|3.28687252125916	-
chr10	100523828	100523905	peak_43	4.18668453924516|3.28687252125916	-
chr10	100548109	100548209	peak_46	5.46043264817282|4.87183502198031	+
chr10	100548383	100548444	peak_47	4.27880219688116|3.74630413989645	+
chr10	100549345	100549413	peak_48	2.98028027262776|4.09422744331676	+
chr10	100549760	100549820	peak_49	4.27880219688116|3.74630413989645	+
chr10	100551098	100551178	peak_50	3.00293705383569|2.17995731734264	+
chr10	100552595	100552647	peak_51	2.98028027262776|4.09422744331676	+
chr10	100556152	100556247	peak_53	2.4537376209155|3.09422744331676	+
chr10	100907210	100907249	peak_55	4.95753238553866|4.74630413989645	-
chr10	100913085	100913225	peak_57	4.25361493027155|1.76080370959157	+
chr10	100924395	100924449	peak_59	2.05668517474299|2.50926494259561	+
chr10	100983754	100983801	peak_66	1.6653976892507|2.28687252125916	-
chr10	100983754	100983808	peak_67	1.6653976892507|2.28687252125916	-
chr10	100986780	100986918	peak_68	3.72561120444962|1.74630413989645	-
chr10	100988504	100988565	peak_69	2.05668517474299|2.50926494259561	+
chr10	100989270	100989324	peak_70	2.05668517474299|2.50926494259561	+
chr10	100994136	100994176	peak_71	1.56221203240442|3.28687252125916	+
chr10	100999698	100999764	peak_72	3.81212521971539|3.60880061614652	+
chr10	101002616	101002704	peak_73	3.38103196469996|1.87183502198031	+
chr10	101003558	101003644	peak_75	4.88442276887148|2.21975832540062	+
chr10	101003730	101003880	peak_76	8.84190902681444|2.52391171856001	+
chr10	101003944	101004028	peak_77	5.18114094702437|2.78937286178834	+
chr10	101007098	101007185	peak_79	5.19676828430951|2.53480003470274	+
chr10	101007398	101007448	peak_80	2.49819718298505|2.45679752270147	+
chr10	101036046	101036102	peak_81	2.1130820715579|2.28687252125916	+
chr10	101040903	101040954	peak_82	2.02010501091819|2.87183502198031	+
chr10	101041131	101041203	peak_84	3.35155079701972|3.45679752270147	+
chr10	101065217	101065290	peak_85	2.4537376209155|3.09422744331676	+
chr10	101521758	101521819	peak_87	1.60024531004426|2.60880061614652	+
chr10	101553181	101553256	peak_88	2.4537376209155|3.09422744331676	+
chr10	101553971	101554054	peak_89	3.35155079701972|3.45679752270147	+
chr10	101554454	101554519	peak_91	4.45746100317748|4.60880061614652	+
chr10	101556772	101556842	peak_93	1.6653976892507|2.28687252125916	+
chr10	101579004	101579086	peak_95	3.35155079701972|3.45679752270147	-
chr10	101579712	101579782	peak_97	1.38876605326266|1.87183502198031	-
chr10	101611222	101611324	peak_99	4.27880219688116|3.74630413989645	-
chr10	101612356	101612432	peak_100	2.61067564857|2.1613416391753	-
chr10	101667902	101667976	peak_101	7.04326984827714|2.93894921783885	-
chr10	101781609	101781634	peak_104	3.35155079701972|3.45679752270147	-
chr10	101781726	101781752	peak_105	2.89824399287294|3.28687252125916	-
chr10	101782317	101782346	peak_106	1.31096405946437|1.7722993484294	-
chr10	101786061	101786153	peak_109	6.32649988149415|2.18733684770824	-
chr10	101792272	101792333	peak_110	2.93057871462066|2.42437604500909	-
chr10	101801285	101801338	peak_115	2.02510631458446|3.60880061614652	-
chr10	101811954	101812044	peak_119	1.74229095360359|2.09422744331676	-
chr10	101818297	101818320	peak_123	1.8883060953134|1.80144569408892	-
chr10	101827137	101827188	peak_125	1.56221203240442|3.28687252125916	-
chr10	102066032	102066144	peak_130	6.19095292062323|4.19376311686768	+
chr10	102066743	102066817	peak_131	2.49819718298505|2.45679752270147	+
chr10	102107738	102107812	peak_132	8.19487773430322|3.74630413989645	-
chr10	102110664	102110686	peak_137	1.74334887018977|1.87183502198031	-
chr10	102140427	102140512	peak_138	6.19095292062323|4.19376311686768	+
chr10	102146911	102146955	peak_139	2.05668517474299|2.50926494259561	+
chr10	102147050	102147107	peak_140	2.88008821436965|2.87183502198031	+
chr10	102150030	102150085	peak_143	3.35155079701972|3.45679752270147	+
chr10	102160459	102160579	peak_144	4.94002028305584|2.1613416391753	+
chr10	102163448	102163492	peak_147	2.98028027262776|4.09422744331676	+
chr10	102163688	102163744	peak_148	2.4537376209155|3.09422744331676	+
chr10	102245649	102245684	peak_149	2.89537838748438|2.60880061614652	+
chr10	102288391	102288459	peak_152	2.05668517474299|2.50926494259561	+
chr10	102344144	102344180	peak_153	2.20385601184992|1.93894921783885	+
chr10	102351256	102351260	peak_154	1.74229095360359|2.09422744331676	+
chr10	102358140	102358187	peak_155	3.6818114058482|1.99736590406417	+
chr10	102358506	102358535	peak_156	1.69576805781433|1.28687252125916	+
chr10	102359332	102359382	peak_157	1.67395103205326|1.40234973867909	+
chr10	102366426	102366451	peak_158	2.18039684652082|2.13486942781411	+
chr10	102369255	102369300	peak_159	3.81307190306523|2.50926494259561	+
chr10	102376701	102376755	peak_160	3.0702235671951|2.09422744331676	+
chr10	102381168	102381252	peak_161	14.0929973262696|3.83119303748297	+
chr10	102382175	102382255	peak_162	8.48297574168516|3.12337378897628	+
chr10	102382325	102382399	peak_163	8.64229378921536|3.48850638242881	+
chr10	102382488	102382621	peak_164	21.3623725989451|5.25649887221564	+
chr10	102399572	102399617	peak_165	2.05668517474299|2.50926494259561	+
chr10	102400124	102400194	peak_166	2.89537838748438|2.60880061614652	+
chr10	102400277	102400282	peak_167	1.56221203240442|3.28687252125916	+
chr10	102401458	102401516	peak_168	2.49819718298505|2.45679752270147	+
chr10	102422957	102423005	peak_169	1.56221203240442|3.28687252125916	+
chr10	102423283	102423338	peak_170	2.98028027262776|4.09422744331676	-
chr10	102424348	102424393	peak_172	1.74229095360359|2.09422744331676	-
chr10	102475805	102475876	peak_173	4.95753238553866|4.74630413989645	+
chr10	102479400	102479437	peak_175	3.30763018570281|3.02383811542536	-
chr10	102479632	102479684	peak_176	5.96575507881477|4.98731223940025	-
chr10	102480137	102480154	peak_177	4.95753238553866|4.74630413989645	-
chr10	102480473	102480553	peak_178	16.4131526465573|4.57227474012141	-
chr10	102480553	102480639	peak_179	15.2860155493851|4.83119303748297	-
chr10	102480944	102480964	peak_180	2.61067564857|2.1613416391753	-
chr10	102481131	102481151	peak_181	2.54953810871859|2.28687252125916	-
chr10	102484217	102484313	peak_182	12.1146218156716|3.03689426825081	-
chr10	102630312	102630369	peak_185	2.02010501091819|2.87183502198031	+
chr10	102630478	102630515	peak_186	2.02510631458446|3.60880061614652	+
chr10	102630997	102631061	peak_187	4.45746100317748|4.60880061614652	+
chr10	102632113	102632174	peak_189	3.81212521971539|3.60880061614652	+
chr10	102632394	102632432	peak_190	1.56221203240442|3.28687252125916	+
chr10	102632924	102632979	peak_191	1.56221203240442|3.28687252125916	+
chr10	102644675	102644728	peak_192	3.96073900157643|4.45679752270147	+
chr10	102657872	102657925	peak_194	3.35155079701972|3.45679752270147	+
chr10	102744073	102744118	peak_195	3.0702235671951|2.09422744331676	+
chr10	102798073	102798095	peak_197	5.45360393564951|3.28687252125916	+
chr10	102809885	102809971	peak_198	23.1283278418354|4.63736976834329	+
chr10	102813204	102813321	peak_199	15.6316015334207|3.94983753398159	+
chr10	102813749	102813757	peak_200	2.46245138465789|2.701910020538	+
chr10	102814534	102814616	peak_201	9.35096282264341|4.22547197659501	+
chr10	102814656	102814726	peak_202	9.14676625716154|4.67918994403792	+
chr10	102815456	102815503	peak_203	5.09086402749175|3.5092649425956	+
chr10	102863022	102863085	peak_204	2.4537376209155|3.09422744331676	+
chr10	102863775	102863829	peak_205	2.02510631458446|3.60880061614652	+
chr10	102918841	102918873	peak_206	2.05668517474299|2.50926494259561	+
chr10	102918929	102918981	peak_207	1.8883060953134|1.80144569408892	+
chr10	102919046	102919080	peak_208	3.96073900157643|4.45679752270147	+
chr10	102919431	102919542	peak_209	15.6316015334207|3.94983753398159	+
chr10	102919823	102919898	peak_210	6.10622159862549|2.57637913845414	+
chr10	103076127	103076251	peak_211	3.37288004007246|2.40234973867909	+
chr10	103077253	103077314	peak_212	5.55049923098028|3.60880061614652	+
chr10	103077595	103077700	peak_213	17.2999505530104|4.98731223940025	+
chr10	103077746	103077784	peak_214	3.74356057059998|3.1613416391753	+
chr10	103077972	103078018	peak_215	5.55049923098028|3.60880061614652	+
chr10	103079985	103080035	peak_216	2.49870187301712|3.87183502198031	+
chr10	103080186	103080220	peak_217	1.56221203240442|3.28687252125916	+
chr10	103088509	103088554	peak_218	1.60024531004426|2.60880061614652	-
chr10	103089098	103089163	peak_219	4.27880219688116|3.74630413989645	-
chr10	103090610	103090685	peak_220	3.32195395673371|2.54990692709295	-
chr10	103102751	103102814	peak_221	1.56221203240442|3.28687252125916	-
chr10	103389116	103389168	peak_227	3.74356057059998|3.1613416391753	-
chr10	103418454	103418588	peak_228	10.6665325730946|3.71983192853526	+
chr10	103442337	103442402	peak_229	2.01444379588882|2.02383811542536	+
chr10	103443989	103444047	peak_230	2.93057871462066|2.42437604500909	+
chr10	103445516	103445597	peak_231	5.96575507881477|4.98731223940025	+
chr10	103596230	103596291	peak_232	2.02510631458446|3.60880061614652	-
chr10	103602943	103603013	peak_233	2.49870187301712|3.87183502198031	-
chr10	103882593	103882654	peak_237	2.98028027262776|4.09422744331676	-
chr10	103897561	103897621	peak_238	1.38876605326266|1.87183502198031	-
chr10	103967297	103967390	peak_239	2.93057871462066|2.42437604500909	+
chr10	104003252	104003337	peak_242	1.74334887018977|1.87183502198031	+
chr10	104025641	104025725	peak_246	3.32195395673371|2.54990692709295	+
chr10	104025759	104025806	peak_247	2.02010501091819|2.87183502198031	+
chr10	104312317	104312395	peak_250	4.45746100317748|4.60880061614652	-
chr10	104312872	104313012	peak_251	14.7084633258291|5.28687252125916	-
chr10	104313108	104313165	peak_252	6.4731743525793|5.09422744331676	-
chr10	104313693	104313748	peak_253	5.96575507881477|4.98731223940025	-
chr10	104313940	104314019	peak_254	6.12356852983379|2.94983753398159	-
chr10	104314788	104314873	peak_255	4.75067565431719|3.87183502198031	-
chr10	1110686	1110746	peak_267	2.02510631458446|3.60880061614652	+
chr10	112151626	112151697	peak_268	2.49870187301712|3.87183502198031	-
chr10	112152692	112152740	peak_269	1.56221203240442|3.28687252125916	-
chr10	112153357	112153422	peak_270	2.46245138465789|2.701910020538	-
chr10	112440639	112440697	peak_272	1.31096405946437|1.7722993484294	-
chr10	112795162	112795230	peak_274	2.02510631458446|3.60880061614652	+
chr10	113008219	113008273	peak_279	2.02510631458446|3.60880061614652	+
chr10	113077035	113077116	peak_282	4.95753238553866|4.74630413989645	+
chr10	113166946	113167026	peak_284	4.75067565431719|3.87183502198031	+
chr10	113730362	113730436	peak_287	2.05668517474299|2.50926494259561	+
chr10	113876813	113876890	peak_289	2.89824399287294|3.28687252125916	+
chr10	113910388	113910458	peak_292	2.89824399287294|3.28687252125916	+
chr10	114431202	114431276	peak_293	5.22702726639681|3.98731223940025	-
chr10	114432627	114432682	peak_294	2.89824399287294|3.28687252125916	-
chr10	114432721	114432801	peak_295	5.22702726639681|3.98731223940025	-
chr10	114433212	114433234	peak_296	2.02510631458446|3.60880061614652	-
chr10	114435281	114435312	peak_297	1.56221203240442|3.28687252125916	-
chr10	114435636	114435669	peak_298	1.56221203240442|3.28687252125916	-
chr10	114441771	114441787	peak_300	1.31096405946437|1.7722993484294	-
chr10	114444028	114444066	peak_301	1.31096405946437|1.7722993484294	-
chr10	114465738	114465820	peak_302	1.56755987705721|1.41240340334302	-
chr10	114495443	114495544	peak_306	2.98028027262776|4.09422744331676	-
chr10	114575422	114575475	peak_307	2.98028027262776|4.09422744331676	-
chr10	11462625	11462674	peak_308	1.56221203240442|3.28687252125916	-
chr10	115093944	115094007	peak_311	2.98028027262776|4.09422744331676	+
chr10	116057434	116057477	peak_312	3.74356057059998|3.1613416391753	-
chr10	116057654	116057697	peak_313	4.95753238553866|4.74630413989645	-
chr10	116058679	116058731	peak_314	5.96575507881477|4.98731223940025	-
chr10	116059139	116059173	peak_315	4.45746100317748|4.60880061614652	-
chr10	116059454	116059538	peak_316	12.6712105589199|5.09422744331676	-
chr10	116059804	116059833	peak_317	3.35155079701972|3.45679752270147	-
chr10	116059996	116060026	peak_318	4.45746100317748|4.60880061614652	-
chr10	116061040	116061137	peak_319	14.7488542590891|6.19376311686768	-
chr10	116061579	116061630	peak_320	5.70727753417749|4.09422744331676	-
chr10	116064005	116064035	peak_321	3.96073900157643|4.45679752270147	-
chr10	116064196	116064249	peak_322	5.22702726639681|3.98731223940025	-
chr10	116064407	116064528	peak_323	13.7851995835721|4.701910020538	-
chr10	116089802	116089925	peak_324	18.8861568810625|3.84146137293679	-
chr10	116125220	116125244	peak_326	3.46804311121032|4.28687252125916	-
chr10	116125432	116125497	peak_327	9.04560792599599|3.34576621031273	-
chr10	116898586	116898631	peak_330	1.56221203240442|3.28687252125916	-
chr10	116900638	116900722	peak_331	7.49329437258363|5.28687252125916	-
chr10	116925037	116925093	peak_332	2.02510631458446|3.60880061614652	-
chr10	117283151	117283231	peak_336	2.88008821436965|2.87183502198031	-
chr10	117284920	117285023	peak_337	4.36579487892065|2.28687252125916	-
chr10	117285083	117285166	peak_338	2.61067564857|2.1613416391753	-
chr10	117290232	117290315	peak_339	3.35155079701972|3.45679752270147	-
chr10	117374394	117374502	peak_340	3.47749056200712|2.19376311686768	-
chr10	117374714	117374804	peak_341	10.6496178364115|4.87183502198031	-
chr10	118005806	118005859	peak_342	1.56221203240442|3.28687252125916	-
chr10	118020126	118020185	peak_343	2.02510631458446|3.60880061614652	-
chr10	118078980	118079050	peak_344	2.49870187301712|3.87183502198031	+
chr10	118681757	118681913	peak_345	6.19095292062323|4.19376311686768	-
chr10	118682593	118682641	peak_346	2.02010501091819|2.87183502198031	-
chr10	118682731	118682820	peak_347	5.96575507881477|4.98731223940025	-
chr10	118683319	118683381	peak_348	2.98028027262776|4.09422744331676	-
chr10	118683885	118683943	peak_349	3.46804311121032|4.28687252125916	-
chr10	118685283	118685377	peak_351	6.9824266340332|5.19376311686768	-
chr10	118685509	118685574	peak_352	5.46043264817282|4.87183502198031	-
chr10	118695179	118695232	peak_354	1.38876605326266|1.87183502198031	-
chr10	118754613	118754713	peak_356	6.80787291811335|3.53480003470274	-
chr10	118754829	118754961	peak_357	7.4276724193462|3.94983753398159	-
chr10	119030251	119030323	peak_358	5.46043264817282|4.87183502198031	+
chr10	119030699	119030771	peak_359	5.46043264817282|4.87183502198031	+
chr10	119036192	119036253	peak_360	2.19428170921579|1.36933468145113	-
chr10	119042495	119042624	peak_364	2.74086024157898|0.987312239400249	-
chr10	119042624	119042720	peak_365	2.876801924968|1.19376311686768	-
chr10	119060747	119060815	peak_369	7.01999662841625|2.81043447731617	-
chr10	119065528	119065560	peak_371	1.8883060953134|1.80144569408892	-
chr10	119069510	119069556	peak_372	2.11970100857425|1.66538414451289	-
chr10	119071066	119071083	peak_373	3.30763018570281|3.02383811542536	-
chr10	119072889	119072902	peak_374	1.46518766952193|1.701910020538	-
chr10	119073752	119073760	peak_375	2.49819718298505|2.45679752270147	-
chr10	119080745	119080803	peak_376	7.14670951078868|3.28687252125916	-
chr10	119168242	119168318	peak_378	3.96073900157643|4.45679752270147	-
chr10	119174576	119174585	peak_382	1.56221203240442|3.28687252125916	-
chr10	119175203	119175266	peak_383	2.02510631458446|3.60880061614652	-
chr10	119177020	119177058	peak_384	2.02010501091819|2.87183502198031	-
chr10	11921119	11921194	peak_385	4.14334341751313|2.98731223940025	-
chr10	11926366	11926440	peak_386	4.27880219688116|3.74630413989645	-
chr10	11929925	11929989	peak_387	2.46245138465789|2.701910020538	-
chr10	119527399	119527425	peak_389	1.56221203240442|3.28687252125916	-
chr10	119542621	119542683	peak_390	3.71922569503789|2.87183502198031	-
chr10	119572670	119572733	peak_391	2.61067564857|2.1613416391753	-
chr10	119573829	119573882	peak_392	2.02510631458446|3.60880061614652	-
chr10	119595520	119595580	peak_398	2.49870187301712|3.87183502198031	-
chr10	119672259	119672376	peak_399	14.8785058137583|3.07828589944774	+
chr10	119672441	119672565	peak_400	8.84521097126125|2.82292542149937	+
chr10	119677504	119677575	peak_401	10.5601605039629|4.04176002342263	+
chr10	119726142	119726214	peak_402	2.49870187301712|3.87183502198031	+
chr10	119814432	119814479	peak_403	1.56221203240442|3.28687252125916	+
chr10	119836895	119836959	peak_407	2.05668517474299|2.50926494259561	-
chr10	119842538	119842588	peak_409	1.56221203240442|3.28687252125916	-
chr10	119892750	119892805	peak_411	2.02510631458446|3.60880061614652	+
chr10	119892825	119892935	peak_412	2.29154510554161|1.87183502198031	+
chr10	119902797	119902843	peak_414	2.01444379588882|2.02383811542536	+
chr10	120904672	120904751	peak_426	1.31096405946437|1.7722993484294	+
chr10	12104674	12104734	peak_427	1.6653976892507|2.28687252125916	+
chr10	12122766	12122836	peak_428	2.02010501091819|2.87183502198031	+
chr10	12165788	12165847	peak_430	1.56221203240442|3.28687252125916	-
chr10	12167642	12167703	peak_431	2.02010501091819|2.87183502198031	-
chr10	121859505	121859578	peak_432	1.31096405946437|1.7722993484294	-
chr10	121902437	121902533	peak_434	2.01444379588882|2.02383811542536	-
chr10	12195765	12195836	peak_435	2.94271435558179|2.28687252125916	-
chr10	122461655	122461726	peak_447	10.0826339386913|3.98731223940025	+
chr10	122461890	122461943	peak_448	5.19676828430951|2.53480003470274	+
chr10	122461987	122462052	peak_449	8.19487773430322|3.74630413989645	+
chr10	12250343	12250444	peak_450	7.14670951078868|3.28687252125916	+
chr10	122506696	122506739	peak_451	5.55049923098028|3.60880061614652	+
chr10	122514600	122514690	peak_452	13.287046735015|4.65610633092488	+
chr10	122994271	122994350	peak_456	1.6653976892507|2.28687252125916	-
chr10	123160481	123160541	peak_461	1.38876605326266|1.87183502198031	+
chr10	123162619	123162702	peak_462	5.52337122481764|2.08042164379173	+
chr10	124397710	124397762	peak_465	1.60024531004426|2.60880061614652	-
chr10	124408879	124408938	peak_469	2.49870187301712|3.87183502198031	-
chr10	124620271	124620337	peak_471	3.96073900157643|4.45679752270147	-
chr10	124620632	124620693	peak_472	4.45746100317748|4.60880061614652	-
chr10	124621368	124621417	peak_473	2.49870187301712|3.87183502198031	-
chr10	124621463	124621516	peak_474	2.02510631458446|3.60880061614652	-
chr10	124621467	124621512	peak_475	2.02510631458446|3.60880061614652	-
chr10	124622134	124622224	peak_476	4.45746100317748|4.60880061614652	-
chr10	124622874	124622930	peak_477	2.98028027262776|4.09422744331676	-
chr10	124623037	124623089	peak_478	3.46804311121032|4.28687252125916	-
chr10	124623469	124623564	peak_479	4.14334341751313|2.98731223940025	-
chr10	124681713	124681780	peak_480	1.32148772115583|1.47951759920155	-
chr10	124681898	124681979	peak_481	2.49819718298505|2.45679752270147	-
chr10	124834735	124834801	peak_485	1.60024531004426|2.60880061614652	+
chr10	124835083	124835151	peak_486	1.60024531004426|2.60880061614652	+
chr10	124981774	124981830	peak_490	2.02010501091819|2.87183502198031	+
chr10	124983174	124983185	peak_491	1.56221203240442|3.28687252125916	+
chr10	124983589	124983682	peak_492	3.71922569503789|2.87183502198031	+
chr10	124998075	124998163	peak_497	2.18039684652082|2.13486942781411	-
chr10	125033267	125033352	peak_500	2.88008821436965|2.87183502198031	-
chr10	125069843	125069901	peak_504	2.02510631458446|3.60880061614652	-
chr10	125151809	125151879	peak_508	2.05668517474299|2.50926494259561	-
chr10	125666729	125666777	peak_511	1.56221203240442|3.28687252125916	-
chr10	125794945	125794981	peak_514	3.30763018570281|3.02383811542536	-
chr10	125796102	125796141	peak_515	2.89824399287294|3.28687252125916	-
chr10	125823164	125823226	peak_516	2.4537376209155|3.09422744331676	-
chr10	125831469	125831610	peak_517	2.75409269837232|1.6738956443684	+
chr10	126013609	126013635	peak_523	5.70727753417749|4.09422744331676	-
chr10	126014012	126014110	peak_524	14.1978952612344|5.24106883164603	-
chr10	126014194	126014267	peak_525	11.3068634421237|4.45679752270147	-
chr10	126015308	126015365	peak_526	9.14676625716154|4.67918994403792	-
chr10	126015779	126015838	peak_527	9.54971069820028|5.60880061614652	-
chr10	126015915	126015967	peak_528	7.65891047587273|4.45679752270147	-
chr10	126016229	126016299	peak_529	12.1413547836087|5.93072871103388	-
chr10	126016530	126016589	peak_530	9.64623836620898|4.74630413989645	-
chr10	126016738	126016800	peak_531	9.14557249421214|3.54990692709295	-
chr10	126016845	126016930	peak_532	13.1792154269656|5.14485351638673	-
chr10	126017134	126017156	peak_533	4.95753238553866|4.74630413989645	-
chr10	126017241	126017263	peak_534	3.42079966377914|2.28687252125916	-
chr10	126019694	126019736	peak_535	7.4276724193462|3.94983753398159	-
chr10	126019736	126019817	peak_536	18.4181527011704|4.35726184915055	-
chr10	126021481	126021529	peak_537	1.56221203240442|3.28687252125916	-
chr10	126030213	126030283	peak_538	4.27880219688116|3.74630413989645	-
chr10	126036210	126036253	peak_540	2.0914774511211|1.3743353625095	-
chr10	126039387	126039421	peak_541	3.14276402417851|2.02383811542536	-
chr10	126043124	126043145	peak_542	2.67438172718997|1.98731223940025	-
chr10	126046054	126046079	peak_543	3.14276402417851|2.02383811542536	-
chr10	126049294	126049331	peak_545	3.81307190306523|2.50926494259561	-
chr10	126049380	126049435	peak_546	5.25812386806146|2.35726184915056	-
chr10	126064937	126065009	peak_548	21.9626133474176|4.01479297582236	-
chr10	126066716	126066762	peak_549	4.78558006070426|1.65610633092488	-
chr10	126069704	126069845	peak_550	8.82579477305985|2.65610633092488	-
chr10	126069845	126069947	peak_551	5.66160327580374|2.50926494259561	-
chr10	126071633	126071653	peak_552	3.89483057200067|2.28687252125916	-
chr10	126093984	126094004	peak_554	2.54953810871859|2.28687252125916	-
chr10	126094544	126094593	peak_555	1.56221203240442|3.28687252125916	-
chr10	126098472	126098498	peak_556	4.57427557278895|3.09422744331676	-
chr10	126101071	126101092	peak_557	3.71922569503789|2.87183502198031	-
chr10	126127245	126127318	peak_558	5.96575507881477|4.98731223940025	-
chr10	126191431	126191503	peak_560	2.4537376209155|3.09422744331676	-
chr10	126236311	126236392	peak_566	3.81212521971539|3.60880061614652	-
chr10	126245350	126245401	peak_568	1.56221203240442|3.28687252125916	-
chr10	126251480	126251576	peak_569	8.96919795122773|3.17995731734264	-
chr10	126251639	126251822	peak_570	14.3994300203767|3.04586442175536	-
chr10	126251914	126251995	peak_571	2.49984588971269|1.35726184915056	-
chr10	126256736	126256809	peak_573	5.70727753417749|4.09422744331676	-
chr10	126323604	126323659	peak_576	2.02510631458446|3.60880061614652	-
chr10	126382032	126382102	peak_578	2.49870187301712|3.87183502198031	-
chr10	126388209	126388267	peak_580	6.65394056694743|3.21287193981538	-
chr10	126944016	126944092	peak_584	1.60024531004426|2.60880061614652	+
chr10	127024766	127024784	peak_589	2.98028027262776|4.09422744331676	+
chr10	127026348	127026399	peak_590	2.75587138133053|1.92430244187445	+
chr10	127032256	127032305	peak_592	2.18039684652082|2.13486942781411	+
chr10	127067993	127068052	peak_595	2.49870187301712|3.87183502198031	+
chr10	127134284	127134364	peak_597	6.4731743525793|5.09422744331676	+
chr10	127141573	127141638	peak_598	2.89824399287294|3.28687252125916	+
chr10	127339053	127339084	peak_599	3.46804311121032|4.28687252125916	+
chr10	127343645	127343670	peak_600	2.49819718298505|2.45679752270147	+
chr10	127451859	127451943	peak_605	8.64894773096061|4.60880061614652	+
chr10	128098189	128098262	peak_606	5.65615831252887|2.00676460206642	-
chr10	128098304	128098387	peak_607	9.29075548671201|2.78163721300874	-
chr10	128098387	128098523	peak_608	29.6951218823017|4.72427783356646	-
chr10	128098803	128098928	peak_609	14.8026642968699|2.35962886369447	-
chr10	128105054	128105217	peak_614	5.44938034656307|1.1075488218146	-
chr10	128105465	128105521	peak_615	1.42661776342922|0.924302441874449	-
chr10	128105558	128105645	peak_616	1.95381710925912|0.871835021980313	-
chr10	128106679	128106745	peak_618	1.45440839630233|0.843265869783543	-
chr10	128107603	128107760	peak_620	3.92277748958895|1.00676460206642	-
chr10	128107944	128107981	peak_621	1.38841475374605|0.997365904064172	-
chr10	128108316	128108360	peak_622	1.52632329564697|1.06448009992271	-
chr10	128112288	128112362	peak_624	5.24080825186935|1.5988165275739	-
chr10	128113426	128113512	peak_625	2.66810727589778|1.05240726762213	-
chr10	13100104	13100163	peak_628	2.02510631458446|3.60880061614652	+
chr10	13100182	13100293	peak_629	1.46518766952193|1.701910020538	+
chr10	131956286	131956341	peak_636	2.02010501091819|2.87183502198031	+
chr10	131956361	131956420	peak_637	1.60024531004426|2.60880061614652	+
chr10	131967788	131967880	peak_638	2.4537376209155|3.09422744331676	-
chr10	131969065	131969116	peak_639	1.56221203240442|3.28687252125916	-
chr10	131973792	131973832	peak_641	1.74334887018977|1.87183502198031	-
chr10	131981846	131981951	peak_642	7.65891047587273|4.45679752270147	-
chr10	132204857	132204950	peak_645	2.01444379588882|2.02383811542536	+
chr10	132404957	132405007	peak_647	1.38876605326266|1.87183502198031	+
chr10	132405254	132405311	peak_648	2.4537376209155|3.09422744331676	+
chr10	132417554	132417612	peak_649	1.56221203240442|3.28687252125916	+
chr10	132780878	132780914	peak_651	2.02510631458446|3.60880061614652	+
chr10	132781856	132781898	peak_652	1.74229095360359|2.09422744331676	+
chr10	132782746	132782842	peak_653	6.4731743525793|5.09422744331676	+
chr10	13319330	13319357	peak_655	2.02510631458446|3.60880061614652	-
chr10	13322834	13322946	peak_656	2.49819718298505|2.45679752270147	-
chr10	13322988	13323046	peak_657	3.46804311121032|4.28687252125916	-
chr10	133281266	133281429	peak_658	6.12506614834429|2.48850638242881	-
chr10	133283147	133283216	peak_659	1.92357803263941|1.74630413989645	-
chr10	133285569	133285627	peak_661	1.78138573025491|1.54990692709295	-
chr10	133289823	133289940	peak_662	4.74612914766032|1.9649444263718	-
chr10	133293048	133293101	peak_663	1.38876605326266|1.87183502198031	-
chr10	133293171	133293234	peak_664	3.30763018570281|3.02383811542536	-
chr10	133297998	133298067	peak_665	1.35142533469101|1.43887561470421	-
chr10	133309775	133309793	peak_668	1.60024531004426|2.60880061614652	+
chr10	133309775	133309840	peak_669	2.02010501091819|2.87183502198031	+
chr10	133309840	133309937	peak_670	1.6653976892507|2.28687252125916	+
chr10	133312877	133312980	peak_672	9.64623836620898|4.74630413989645	+
chr10	133362621	133362675	peak_673	9.45813381715543|3.23440510136502	-
chr10	133362675	133362767	peak_674	21.6377626390359|4.15194294117305	-
chr10	133369903	133369947	peak_675	4.73030030261563|2.56698044045189	-
chr10	133420195	133420302	peak_682	1.31096405946437|1.7722993484294	+
chr10	133420228	133420288	peak_683	1.31096405946437|1.7722993484294	+
chr10	133464788	133464869	peak_684	2.89537838748438|2.60880061614652	+
chr10	13348123	13348168	peak_685	1.56221203240442|3.28687252125916	-
chr10	135090	135167	peak_686	5.22702726639681|3.98731223940025	+
chr10	13646615	13646709	peak_690	2.4537376209155|3.09422744331676	-
chr10	13691277	13691326	peak_691	1.56221203240442|3.28687252125916	-
chr10	14521137	14521195	peak_694	1.56221203240442|3.28687252125916	-
chr10	15214006	15214082	peak_701	4.57427557278895|3.09422744331676	-
chr10	16592095	16592158	peak_702	2.02010501091819|2.87183502198031	-
chr10	16695058	16695141	peak_705	2.88008821436965|2.87183502198031	-
chr10	17229286	17229340	peak_709	9.66683495745612|1.67216267714395	+
chr10	17229340	17229502	peak_710	26.741913715672|1.7100839519837	+
chr10	17229502	17229599	peak_711	27.6195535791326|2.26341354843517	+
chr10	17229599	17229723	peak_712	32.6867657083053|2.15360599039569	+
chr10	17229723	17229838	peak_713	25.1339609001234|2.03894500781557	+
chr10	17229838	17229936	peak_714	18.3613909541929|1.87183502198031	+
chr10	17229936	17229981	peak_715	11.5811520407499|1.81974651083186	+
chr10	17230650	17230657	peak_716	2.32457913631265|1.12933124427268	+
chr10	17230687	17230701	peak_717	1.47384171635393|0.871835021980313	+
chr10	17233787	17233874	peak_719	6.52967772945608|1.19129486127693	+
chr10	17233874	17233929	peak_720	5.55120095807587|1.28687252125916	+
chr10	17234690	17234739	peak_721	10.174755687777|1.68053636974543	+
chr10	17234739	17234816	peak_722	10.0303837619373|1.53480003470274	+
chr10	17235167	17235192	peak_723	4.15240266573604|1.14391456741711	+
chr10	17235192	17235232	peak_724	3.40025880608015|0.948703785364584	+
chr10	17235273	17235368	peak_726	4.99554964701078|1.01385402685274	+
chr10	17235849	17235888	peak_727	7.99046412338078|2.04871278406439	+
chr10	17236293	17236327	peak_728	5.05578884675952|1.43497116024829	+
chr10	17236361	17236374	peak_729	1.56594233143614|0.886334591675428	+
chr10	17237228	17237266	peak_730	6.93509297284036|1.701910020538	+
chr10	17237298	17237467	peak_731	22.2907130747273|1.88323978525256	+
chr10	17237522	17237568	peak_732	12.8280104172979|3.41615553820412	+
chr10	18678830	18678898	peak_733	3.96073900157643|4.45679752270147	+
chr10	19746795	19746857	peak_734	7.15218681820114|2.28687252125916	+
chr10	20782664	20782736	peak_735	2.98028027262776|4.09422744331676	-
chr10	20783115	20783185	peak_736	3.35155079701972|3.45679752270147	-
chr10	20784316	20784384	peak_737	2.49870187301712|3.87183502198031	-
chr10	21481769	21481810	peak_741	2.88008821436965|2.87183502198031	+
chr10	21494342	21494395	peak_742	1.56221203240442|3.28687252125916	-
chr10	21515595	21515643	peak_744	1.56221203240442|3.28687252125916	-
chr10	21516345	21516445	peak_746	5.22702726639681|3.98731223940025	-
chr10	21738722	21738788	peak_750	2.02510631458446|3.60880061614652	+
chr10	22003309	22003357	peak_754	2.98028027262776|4.09422744331676	-
chr10	22003453	22003510	peak_755	4.27880219688116|3.74630413989645	-
chr10	22003537	22003603	peak_756	3.74356057059998|3.1613416391753	-
chr10	22319961	22320010	peak_757	1.56221203240442|3.28687252125916	+
chr10	22535729	22535777	peak_761	2.49870187301712|3.87183502198031	-
chr10	22536854	22536926	peak_763	4.95753238553866|4.74630413989645	-
chr10	22537260	22537282	peak_764	2.02510631458446|3.60880061614652	-
chr10	22539971	22539989	peak_765	1.60024531004426|2.60880061614652	-
chr10	22541840	22541905	peak_766	3.81212521971539|3.60880061614652	-
chr10	22596605	22596692	peak_767	3.81212521971539|3.60880061614652	-
chr10	22714368	22714462	peak_768	3.30763018570281|3.02383811542536	-
chr10	24584753	24584796	peak_772	1.60024531004426|2.60880061614652	-
chr10	24585540	24585606	peak_774	3.7911825612254|2.66538414451289	-
chr10	24603253	24603307	peak_779	1.56221203240442|3.28687252125916	-
chr10	24607757	24607860	peak_781	2.41582714103278|1.58643280311807	-
chr10	24619486	24619524	peak_782	1.6653976892507|2.28687252125916	-
chr10	24619583	24619696	peak_783	6.10622159862549|2.57637913845414	-
chr10	24620591	24620646	peak_784	1.38876605326266|1.87183502198031	-
chr10	24723567	24723593	peak_788	1.56221203240442|3.28687252125916	-
chr10	254008	254073	peak_791	2.49870187301712|3.87183502198031	+
chr10	26765226	26765303	peak_793	2.02010501091819|2.87183502198031	-
chr10	26768884	26768953	peak_794	1.6653976892507|2.28687252125916	-
chr10	27117572	27117707	peak_800	6.60183421689364|3.02383811542536	-
chr10	27136333	27136386	peak_802	1.92357803263941|1.74630413989645	-
chr10	27142396	27142471	peak_804	2.29154510554161|1.87183502198031	-
chr10	27145459	27145522	peak_805	2.1130820715579|2.28687252125916	-
chr10	27148980	27149046	peak_806	4.28563670529611|2.47951759920155	-
chr10	27167169	27167221	peak_809	1.56221203240442|3.28687252125916	+
chr10	27240405	27240465	peak_812	1.38876605326266|1.87183502198031	-
chr10	275919	275972	peak_814	2.02510631458446|3.60880061614652	-
chr10	28533156	28533253	peak_818	7.47045415713828|2.76080370959157	+
chr10	28533303	28533390	peak_819	2.51461933028906|1.56698044045189	+
chr10	28533431	28533537	peak_820	5.68858523283764|2.42437604500909	+
chr10	28595835	28595894	peak_826	1.31096405946437|1.7722993484294	+
chr10	28608179	28608335	peak_827	3.80695892784676|1.28687252125916	+
chr10	28610699	28610822	peak_828	2.71848939850734|1.28687252125916	+
chr10	28611768	28611841	peak_829	5.52337122481764|2.08042164379173	+
chr10	28613691	28613765	peak_831	2.02010501091819|2.87183502198031	+
chr10	28614643	28614686	peak_833	1.35142533469101|1.43887561470421	+
chr10	28616169	28616201	peak_834	1.67728465212031|1.57637913845414	+
chr10	28620080	28620137	peak_838	2.98028027262776|4.09422744331676	+
chr10	28677843	28677943	peak_839	2.89824399287294|3.28687252125916	+
chr10	29458479	29458558	peak_845	9.54257230705351|3.40234973867909	-
chr10	29462320	29462396	peak_846	4.36579487892065|2.28687252125916	-
chr10	29465594	29465616	peak_848	2.05668517474299|2.50926494259561	-
chr10	29480726	29480788	peak_851	2.20385601184992|1.93894921783885	-
chr10	29486411	29486468	peak_853	1.60220159441162|1.64944260064387	-
chr10	29487215	29487283	peak_854	2.94271435558179|2.28687252125916	-
chr10	29523946	29524021	peak_859	3.54083376620885|2.11694751981684	-
chr10	29524475	29524507	peak_860	2.02010501091819|2.87183502198031	-
chr10	29550665	29550796	peak_863	2.54495708592092|1.23028899289279	-
chr10	29618058	29618110	peak_867	1.56221203240442|3.28687252125916	-
chr10	29636006	29636063	peak_869	1.6653976892507|2.28687252125916	-
chr10	3103828	3103887	peak_875	1.67395103205326|1.40234973867909	+
chr10	3107297	3107307	peak_876	1.31096405946437|1.7722993484294	+
chr10	3108699	3108748	peak_877	2.9266482976131|1.82744090262186	+
chr10	3113133	3113186	peak_878	1.4185054577091|1.18733684770824	+
chr10	3113372	3113400	peak_879	2.94271435558179|2.28687252125916	+
chr10	3118814	3118869	peak_880	3.4650732230243|1.83436031656165	+
chr10	3119885	3119941	peak_881	6.27542104946553|2.23440510136502	+
chr10	3119956	3120047	peak_882	16.3259476015479|3.17139530383922	+
chr10	3126452	3126550	peak_885	4.72312477886845|2.87183502198031	+
chr10	3129818	3129839	peak_886	2.20385601184992|1.93894921783885	+
chr10	3136554	3136605	peak_893	2.02010501091819|2.87183502198031	+
chr10	3136657	3136730	peak_894	2.54953810871859|2.28687252125916	+
chr10	3136676	3136719	peak_895	2.54953810871859|2.28687252125916	+
chr10	3138057	3138104	peak_896	2.02010501091819|2.87183502198031	-
chr10	3148019	3148064	peak_899	1.8883060953134|1.80144569408892	-
chr10	3148170	3148233	peak_900	2.01444379588882|2.02383811542536	-
chr10	3148270	3148292	peak_901	2.46245138465789|2.701910020538	-
chr10	3149620	3149645	peak_902	1.74229095360359|2.09422744331676	-
chr10	3149645	3149720	peak_903	3.81307190306523|2.50926494259561	-
chr10	31520657	31520776	peak_904	2.46245138465789|2.701910020538	+
chr10	3163799	3163856	peak_909	2.46245138465789|2.701910020538	-
chr10	3165491	3165527	peak_910	2.49870187301712|3.87183502198031	-
chr10	3166277	3166356	peak_911	4.18668453924516|3.28687252125916	-
chr10	32011347	32011402	peak_917	3.71922569503789|2.87183502198031	-
chr10	32015619	32015664	peak_918	1.77944738013365|1.39378772517567	-
chr10	32017142	32017153	peak_919	1.38876605326266|1.87183502198031	-
chr10	32055905	32055970	peak_920	4.63604523198952|3.40234973867909	-
chr10	32056028	32056103	peak_921	4.26189359644188|2.60880061614652	-
chr10	32056121	32056171	peak_922	4.27880219688116|3.74630413989645	-
chr10	32268002	32268055	peak_923	1.56221203240442|3.28687252125916	-
chr10	32373734	32373785	peak_924	1.60024531004426|2.60880061614652	-
chr10	32900832	32900897	peak_926	7.49329437258363|5.28687252125916	-
chr10	32911604	32911666	peak_927	2.67438172718997|1.98731223940025	-
chr10	32919953	32920045	peak_930	1.67491556124591|1.13486942781411	-
chr10	32922270	32922351	peak_931	9.78220032005288|2.91914073675867	-
chr10	32922639	32922685	peak_932	5.64981015000067|2.87183502198031	-
chr10	32922685	32922740	peak_933	7.14670951078868|3.28687252125916	-
chr10	32923688	32923728	peak_934	2.1130820715579|2.28687252125916	-
chr10	32925881	32925979	peak_935	2.49984588971269|1.35726184915056	-
chr10	32926007	32926103	peak_936	3.93783182664822|1.58232840478533	-
chr10	32928178	32928260	peak_937	5.46150167108645|2.12337378897628	-
chr10	32929820	32929890	peak_938	2.21297900156534|1.28687252125916	-
chr10	32958155	32958238	peak_943	4.88442276887148|2.21975832540062	-
chr10	33178171	33178254	peak_944	3.03967194946986|1.60880061614652	-
chr10	33178339	33178428	peak_945	10.0826339386913|3.98731223940025	-
chr10	33179236	33179307	peak_946	8.1412042275839|3.42437604500909	-
chr10	33179379	33179512	peak_947	19.834278301458|5.1613416391753	-
chr10	33179666	33179716	peak_948	6.48216342946408|3.78937286178834	-
chr10	33180226	33180313	peak_949	5.52337122481764|2.08042164379173	-
chr10	33195882	33195955	peak_951	2.89824399287294|3.28687252125916	-
chr10	33207631	33207703	peak_953	1.36626902711464|1.10630027561734	-
chr10	33213465	33213670	peak_955	20.0858579026947|2.2097046607367	-
chr10	33254092	33254165	peak_956	5.52337122481764|2.08042164379173	-
chr10	33263677	33263699	peak_958	1.46518766952193|1.701910020538	-
chr10	33330802	33330858	peak_960	1.88492228334042|1.52788062076295	-
chr10	33334323	33334379	peak_961	1.98796464085047|1.5092649425956	-
chr10	34110431	34110492	peak_963	2.49870187301712|3.87183502198031	-
chr10	34815031	34815085	peak_972	2.4537376209155|3.09422744331676	-
chr10	35010162	35010225	peak_973	3.81212521971539|3.60880061614652	-
chr10	35010264	35010337	peak_974	1.57738340738199|1.96494442637179	-
chr10	35029487	35029505	peak_977	1.60024531004426|2.60880061614652	-
chr10	35090305	35090371	peak_978	2.02510631458446|3.60880061614652	-
chr10	35127358	35127430	peak_979	2.89824399287294|3.28687252125916	+
chr10	35336799	35336889	peak_980	6.48216342946408|3.78937286178834	+
chr10	35336889	35336990	peak_981	9.03392559986267|5.53480003470274	+
chr10	35382943	35383004	peak_982	2.98028027262776|4.09422744331676	+
chr10	35430036	35430090	peak_984	2.02510631458446|3.60880061614652	+
chr10	35569118	35569186	peak_988	4.63604523198952|3.40234973867909	+
chr10	35570637	35570678	peak_989	2.02510631458446|3.60880061614652	+
chr10	35639796	35639854	peak_990	6.9824266340332|5.19376311686768	-
chr10	35639937	35640008	peak_991	7.65891047587273|4.45679752270147	-
chr10	35640091	35640117	peak_992	2.88008821436965|2.87183502198031	-
chr10	35640929	35640969	peak_993	4.45746100317748|4.60880061614652	-
chr10	369573	369633	peak_994	3.35155079701972|3.45679752270147	-
chr10	37602629	37602680	peak_996	3.89483057200067|2.28687252125916	-
chr10	3777523	3777595	peak_997	3.35155079701972|3.45679752270147	-
chr10	3784912	3785065	peak_1002	2.56600627820529|1.73433149823038	-
chr10	380334	380413	peak_1003	1.74229095360359|2.09422744331676	-
chr10	38059243	38059305	peak_1006	2.02010501091819|2.87183502198031	+
chr10	43167025	43167094	peak_1018	2.05668517474299|2.50926494259561	+
chr10	43183288	43183399	peak_1019	4.63604523198952|3.40234973867909	+
chr10	43386462	43386499	peak_1021	1.57738340738199|1.96494442637179	-
chr10	43387244	43387323	peak_1023	6.10273588865655|2.80144569408892	-
chr10	43394653	43394689	peak_1025	7.93393510254032|2.81738723795794	-
chr10	43396455	43396493	peak_1026	5.72367608897981|2.35100285867887	-
chr10	45003773	45003830	peak_1032	1.60024531004426|2.60880061614652	+
chr10	45004828	45004921	peak_1033	4.45746100317748|4.60880061614652	+
chr10	45456282	45456337	peak_1034	2.49870187301712|3.87183502198031	-
chr10	45456419	45456470	peak_1035	2.49870187301712|3.87183502198031	-
chr10	45457866	45457936	peak_1036	3.96073900157643|4.45679752270147	-
chr10	45459208	45459269	peak_1038	4.45746100317748|4.60880061614652	-
chr10	45464237	45464324	peak_1039	5.45360393564951|3.28687252125916	-
chr10	45468873	45468923	peak_1040	1.56221203240442|3.28687252125916	-
chr10	46003547	46003605	peak_1043	2.02010501091819|2.87183502198031	+
chr10	46005665	46005674	peak_1045	1.56221203240442|3.28687252125916	-
chr10	46006482	46006527	peak_1046	2.46245138465789|2.701910020538	-
chr10	46012935	46013004	peak_1047	2.93057871462066|2.42437604500909	-
chr10	46014457	46014502	peak_1048	1.74229095360359|2.09422744331676	-
chr10	46015123	46015178	peak_1049	3.30763018570281|3.02383811542536	-
chr10	48325250	48325309	peak_1056	1.60024531004426|2.60880061614652	+
chr10	48450750	48450815	peak_1059	4.75067565431719|3.87183502198031	-
chr10	48450902	48450944	peak_1060	1.60024531004426|2.60880061614652	-
chr10	48452786	48452836	peak_1061	2.49870187301712|3.87183502198031	-
chr10	48453220	48453370	peak_1062	2.18039684652082|2.13486942781411	-
chr10	48461036	48461097	peak_1063	2.02010501091819|2.87183502198031	-
chr10	48479471	48479519	peak_1065	2.02010501091819|2.87183502198031	-
chr10	48479637	48479709	peak_1066	1.57738340738199|1.96494442637179	-
chr10	48495425	48495481	peak_1067	1.56221203240442|3.28687252125916	-
chr10	48518784	48518841	peak_1068	2.98028027262776|4.09422744331676	-
chr10	48519694	48519753	peak_1069	2.02510631458446|3.60880061614652	-
chr10	49459115	49459189	peak_1071	2.05668517474299|2.50926494259561	-
chr10	49819182	49819235	peak_1073	1.56221203240442|3.28687252125916	-
chr10	49819376	49819445	peak_1074	1.38876605326266|1.87183502198031	-
chr10	50306718	50306775	peak_1078	2.4537376209155|3.09422744331676	-
chr10	50307183	50307250	peak_1080	5.70727753417749|4.09422744331676	-
chr10	50343636	50343704	peak_1081	8.15293682519121|4.53480003470274	-
chr10	51698878	51698928	peak_1083	1.56221203240442|3.28687252125916	-
chr10	52314485	52314597	peak_1084	25.2429305741015|3.63082692247652	+
chr10	52314636	52314674	peak_1085	4.83428097019917|2.28687252125916	+
chr10	52314924	52314933	peak_1086	3.37288004007246|2.40234973867909	+
chr10	52316577	52316619	peak_1087	1.42528597924574|1.05240726762213	+
chr10	52316746	52316829	peak_1088	11.6896678649977|3.09422744331676	+
chr10	52316846	52316979	peak_1089	28.6243181003406|3.42072826799395	+
chr10	534944	534998	peak_1090	2.49870187301712|3.87183502198031	-
chr10	5456620	5456752	peak_1091	9.14557249421214|3.54990692709295	+
chr10	55667862	55667914	peak_1093	1.38876605326266|1.87183502198031	-
chr10	56357670	56357729	peak_1094	2.98028027262776|4.09422744331676	-
chr10	5731081	5731130	peak_1096	1.6653976892507|2.28687252125916	+
chr10	5739702	5739754	peak_1097	1.46518766952193|1.701910020538	+
chr10	5739768	5739836	peak_1098	2.49819718298505|2.45679752270147	+
chr10	5746276	5746361	peak_1100	5.22702726639681|3.98731223940025	+
chr10	5747042	5747070	peak_1101	1.6653976892507|2.28687252125916	+
chr10	5747844	5747905	peak_1103	2.18039684652082|2.13486942781411	+
chr10	5749390	5749470	peak_1106	2.18039684652082|2.13486942781411	+
chr10	5757526	5757607	peak_1108	2.94271435558179|2.28687252125916	+
chr10	5765793	5765863	peak_1111	2.88008821436965|2.87183502198031	-
chr10	5785155	5785212	peak_1112	1.31096405946437|1.7722993484294	-
chr10	5813213	5813373	peak_1113	4.74612914766032|1.9649444263718	-
chr10	58368991	58369045	peak_1114	2.98028027262776|4.09422744331676	+
chr10	5909246	5909295	peak_1118	4.18668453924516|3.28687252125916	+
chr10	5910934	5911031	peak_1119	9.2798986063857|2.701910020538	+
chr10	5911238	5911250	peak_1120	1.56221203240442|3.28687252125916	+
chr10	5918382	5918462	peak_1122	2.1130820715579|2.28687252125916	+
chr10	5921318	5921358	peak_1123	1.6653976892507|2.28687252125916	+
chr10	5921447	5921514	peak_1124	2.93057871462066|2.42437604500909	+
chr10	59271522	59271578	peak_1126	1.56221203240442|3.28687252125916	-
chr10	5936477	5936573	peak_1130	6.01441595994965|3.701910020538	+
chr10	59789167	59789220	peak_1132	3.46804311121032|4.28687252125916	-
chr10	59790320	59790343	peak_1133	2.02510631458446|3.60880061614652	-
chr10	59790606	59790690	peak_1134	8.00559771283618|5.3743353625095	-
chr10	59791265	59791310	peak_1135	3.46804311121032|4.28687252125916	-
chr10	59792701	59792782	peak_1136	8.00559771283618|5.3743353625095	-
chr10	59792849	59792895	peak_1137	2.05668517474299|2.50926494259561	-
chr10	59793061	59793084	peak_1138	2.02510631458446|3.60880061614652	-
chr10	59794580	59794598	peak_1139	4.45746100317748|4.60880061614652	-
chr10	59804419	59804518	peak_1140	9.54257230705351|3.40234973867909	-
chr10	59906233	59906281	peak_1142	2.56600627820529|1.73433149823038	-
chr10	59906281	59906377	peak_1143	17.6942832889086|4.09422744331676	-
chr10	59906418	59906502	peak_1144	5.09086402749175|3.5092649425956	-
chr10	60791911	60791975	peak_1145	2.01444379588882|2.02383811542536	+
chr10	60870493	60870552	peak_1146	1.56221203240442|3.28687252125916	-
chr10	60911386	60911477	peak_1151	5.55049923098028|3.60880061614652	-
chr10	62004282	62004338	peak_1161	2.02010501091819|2.87183502198031	+
chr10	62012422	62012496	peak_1165	2.88008821436965|2.87183502198031	+
chr10	62012624	62012687	peak_1166	3.35155079701972|3.45679752270147	+
chr10	62026029	62026111	peak_1167	1.38876605326266|1.87183502198031	+
chr10	62026182	62026239	peak_1168	1.56221203240442|3.28687252125916	+
chr10	62027772	62027825	peak_1169	1.56221203240442|3.28687252125916	+
chr10	62036919	62036976	peak_1170	2.02510631458446|3.60880061614652	+
chr10	62078635	62078690	peak_1173	1.56221203240442|3.28687252125916	+
chr10	62091092	62091172	peak_1174	4.21583934877809|1.97875022589683	+
chr10	62091416	62091531	peak_1175	14.1230550940841|3.28687252125916	+
chr10	62091531	62091601	peak_1176	6.12356852983379|2.94983753398159	+
chr10	62091764	62091825	peak_1177	1.80046421880166|1.28687252125916	+
chr10	62092205	62092249	peak_1179	3.84878342114354|2.38640819481007	+
chr10	62092779	62092835	peak_1180	6.10622159862549|2.57637913845414	+
chr10	62092849	62092912	peak_1181	5.25812386806146|2.35726184915056	+
chr10	62092942	62093025	peak_1182	12.0339662674246|2.87183502198031	+
chr10	62094329	62094387	peak_1183	5.45360393564951|3.28687252125916	+
chr10	62094716	62094804	peak_1184	8.15293682519121|4.53480003470274	+
chr10	62095452	62095503	peak_1185	5.22702726639681|3.98731223940025	+
chr10	62096346	62096403	peak_1186	6.9824266340332|5.19376311686768	+
chr10	6219351	6219408	peak_1188	2.02510631458446|3.60880061614652	+
chr10	62197941	62198001	peak_1189	1.6653976892507|2.28687252125916	-
chr10	6220698	6220796	peak_1190	12.4814071046666|2.44215074673707	+
chr10	6221720	6221732	peak_1191	1.74229095360359|2.09422744331676	+
chr10	6231695	6231813	peak_1195	10.5840439207037|5.74630413989645	+
chr10	6233070	6233182	peak_1196	10.3021693404008|3.07114383020372	+
chr10	6233477	6233577	peak_1197	9.83727015102971|4.28687252125916	+
chr10	6233667	6233683	peak_1198	3.46804311121032|4.28687252125916	+
chr10	6234438	6234530	peak_1199	10.3254427880887|4.34576621031273	+
chr10	6234796	6234824	peak_1200	2.88008821436965|2.87183502198031	+
chr10	62400449	62400515	peak_1204	2.4537376209155|3.09422744331676	+
chr10	626733	626840	peak_1205	4.18668453924516|3.28687252125916	-
chr10	62805056	62805170	peak_1207	8.51918446939895|5.45679752270147	+
chr10	62805531	62805590	peak_1208	4.45746100317748|4.60880061614652	+
chr10	62807057	62807123	peak_1209	4.95753238553866|4.74630413989645	+
chr10	63154079	63154143	peak_1210	2.05668517474299|2.50926494259561	+
chr10	63207431	63207480	peak_1217	1.60220159441162|1.64944260064387	-
chr10	63208140	63208200	peak_1218	1.57254635059868|1.12640784906591	-
chr10	63213796	63213888	peak_1223	3.99439055463972|1.6828011975903	-
chr10	63213946	63213990	peak_1224	1.8883060953134|1.80144569408892	-
chr10	63239738	63239857	peak_1227	2.01444379588882|2.02383811542536	-
chr10	63421860	63421933	peak_1233	1.6653976892507|2.28687252125916	-
chr10	634392	634445	peak_1235	1.56221203240442|3.28687252125916	-
chr10	63446483	63446543	peak_1236	2.02510631458446|3.60880061614652	-
chr10	63466253	63466319	peak_1237	3.81212521971539|3.60880061614652	-
chr10	63528279	63528345	peak_1239	3.46804311121032|4.28687252125916	+
chr10	63598031	63598066	peak_1240	2.01444379588882|2.02383811542536	+
chr10	63610224	63610286	peak_1241	1.57254635059868|1.12640784906591	+
chr10	63620878	63620935	peak_1243	3.0702235671951|2.09422744331676	+
chr10	63621367	63621456	peak_1244	7.08410441283888|3.09422744331676	+
chr10	63621512	63621554	peak_1245	4.95753238553866|4.74630413989645	+
chr10	63621792	63621893	peak_1246	7.01410221070473|2.60880061614652	+
chr10	63622579	63622632	peak_1247	9.14676625716154|4.67918994403792	+
chr10	63622800	63622835	peak_1248	4.26189359644188|2.60880061614652	+
chr10	63622894	63622935	peak_1249	6.4731743525793|5.09422744331676	+
chr10	63623143	63623229	peak_1250	16.8551456927471|4.25034664523404	+
chr10	63623421	63623446	peak_1251	3.96073900157643|4.45679752270147	+
chr10	67884899	67884976	peak_1255	1.74229095360359|2.09422744331676	+
chr10	68049429	68049499	peak_1262	3.96073900157643|4.45679752270147	-
chr10	68074953	68075030	peak_1264	4.75067565431719|3.87183502198031	-
chr10	68341795	68341851	peak_1269	1.57254635059868|1.12640784906591	+
chr10	68342913	68342982	peak_1272	1.57738340738199|1.96494442637179	+
chr10	68518030	68518085	peak_1277	1.60024531004426|2.60880061614652	-
chr10	68573845	68573892	peak_1280	2.02510631458446|3.60880061614652	+
chr10	68645206	68645272	peak_1281	2.49819718298505|2.45679752270147	+
chr10	68692750	68692815	peak_1284	2.4537376209155|3.09422744331676	+
chr10	68722517	68722577	peak_1285	2.75587138133053|1.92430244187445	+
chr10	68736870	68737006	peak_1286	7.43678004442301|1.90836089800543	+
chr10	68737006	68737047	peak_1287	1.57262751045052|1.60880061614652	+
chr10	68737844	68737888	peak_1288	2.20385601184992|1.93894921783885	+
chr10	68740628	68740649	peak_1289	1.74229095360359|2.09422744331676	+
chr10	68963292	68963322	peak_1302	1.57738340738199|1.96494442637179	+
chr10	68977528	68977536	peak_1304	2.46245138465789|2.701910020538	+
chr10	68977639	68977688	peak_1305	4.63604523198952|3.40234973867909	+
chr10	68983146	68983183	peak_1307	2.18039684652082|2.13486942781411	+
chr10	68984010	68984064	peak_1308	3.96073900157643|4.45679752270147	+
chr10	68984282	68984322	peak_1309	2.46245138465789|2.701910020538	+
chr10	68984441	68984523	peak_1310	11.6215590351652|5.87183502198031	+
chr10	69172561	69172615	peak_1314	1.56221203240442|3.28687252125916	+
chr10	69180442	69180511	peak_1315	1.38876605326266|1.87183502198031	+
chr10	69318904	69318983	peak_1316	9.54257230705351|3.40234973867909	+
chr10	69360008	69360044	peak_1317	4.63604523198952|3.40234973867909	+
chr10	69369267	69369327	peak_1318	4.75540129867113|2.45679752270147	+
chr10	69382492	69382506	peak_1319	1.46518766952193|1.701910020538	+
chr10	69382625	69382680	peak_1320	3.10416876855763|1.75635780456038	+
chr10	69382722	69382780	peak_1321	2.65971456052953|1.701910020538	+
chr10	69384430	69384473	peak_1322	4.57427557278895|3.09422744331676	+
chr10	69395050	69395105	peak_1323	6.10622159862549|2.57637913845414	+
chr10	69398594	69398610	peak_1324	4.14334341751313|2.98731223940025	+
chr10	69401017	69401183	peak_1325	22.299270329777|3.8983072333415	+
chr10	69401336	69401386	peak_1326	5.90079776048961|3.3743353625095	+
chr10	69401457	69401572	peak_1327	18.417402169959|6.49632588688811	+
chr10	69401604	69401661	peak_1328	11.1024366282325|5.81043447731617	+
chr10	69401691	69401746	peak_1329	5.90079776048961|3.3743353625095	+
chr10	69401793	69401840	peak_1330	6.01441595994965|3.701910020538	+
chr10	69451658	69451686	peak_1331	4.72312477886845|2.87183502198031	+
chr10	69483691	69483697	peak_1332	3.35155079701972|3.45679752270147	+
chr10	69483829	69483876	peak_1333	4.47537023968632|2.14936899750922	+
chr10	69485142	69485157	peak_1334	2.59669069617313|2.06448009992271	+
chr10	69498322	69498367	peak_1335	3.21930833327878|1.96494442637179	+
chr10	69506124	69506227	peak_1336	18.0285478709071|3.93894921783885	+
chr10	69506861	69506903	peak_1337	5.67937604494646|3.05240726762213	+
chr10	69506971	69507033	peak_1338	10.5840439207037|5.74630413989645	+
chr10	69507112	69507181	peak_1339	14.7488542590891|6.19376311686768	+
chr10	69507181	69507294	peak_1340	24.2102107214683|6.87183502198031	+
chr10	70114092	70114145	peak_1341	1.60024531004426|2.60880061614652	-
chr10	70121175	70121216	peak_1345	2.89537838748438|2.60880061614652	-
chr10	70123404	70123482	peak_1346	1.56755987705721|1.41240340334302	-
chr10	70139635	70139689	peak_1347	2.02010501091819|2.87183502198031	-
chr10	70139783	70139838	peak_1348	2.4537376209155|3.09422744331676	-
chr10	70145781	70145852	peak_1349	3.74356057059998|3.1613416391753	-
chr10	70151576	70151664	peak_1350	3.71922569503789|2.87183502198031	-
chr10	70152286	70152385	peak_1351	3.7911825612254|2.66538414451289	-
chr10	70153913	70153965	peak_1352	1.32148772115583|1.47951759920155	-
chr10	70163976	70164067	peak_1354	1.57738340738199|1.96494442637179	-
chr10	70165548	70165698	peak_1356	3.30285726314827|2.74630413989645	-
chr10	70202929	70203048	peak_1358	10.5840439207037|5.74630413989645	-
chr10	70203099	70203148	peak_1359	1.38876605326266|1.87183502198031	-
chr10	70300161	70300214	peak_1361	2.49870187301712|3.87183502198031	-
chr10	70301002	70301033	peak_1362	1.56221203240442|3.28687252125916	-
chr10	70404390	70404558	peak_1363	11.2090958621251|3.05240726762213	+
chr10	70422099	70422213	peak_1364	15.2197865564395|5.33126664061761	+
chr10	70422476	70422547	peak_1365	7.65891047587273|4.45679752270147	+
chr10	70424296	70424364	peak_1366	4.75067565431719|3.87183502198031	+
chr10	70425115	70425212	peak_1367	4.63604523198952|3.40234973867909	+
chr10	70426018	70426079	peak_1368	4.63604523198952|3.40234973867909	+
chr10	70428103	70428187	peak_1369	9.64623836620898|4.74630413989645	+
chr10	70539197	70539247	peak_1370	2.02510631458446|3.60880061614652	+
chr10	70871050	70871068	peak_1372	2.05668517474299|2.50926494259561	+
chr10	70875429	70875512	peak_1373	5.01124614481963|3.19376311686768	+
chr10	70877238	70877268	peak_1374	3.46804311121032|4.28687252125916	+
chr10	70877354	70877433	peak_1375	9.64623836620898|4.74630413989645	+
chr10	70878200	70878287	peak_1376	19.3330962864542|5.64442452587724	+
chr10	70878893	70878937	peak_1377	6.9824266340332|5.19376311686768	+
chr10	70879008	70879074	peak_1378	10.5840439207037|5.74630413989645	+
chr10	70879132	70879182	peak_1379	6.4731743525793|5.09422744331676	+
chr10	70879555	70879602	peak_1380	5.46043264817282|4.87183502198031	+
chr10	70879640	70879682	peak_1381	4.45746100317748|4.60880061614652	+
chr10	70880399	70880454	peak_1382	4.27880219688116|3.74630413989645	+
chr10	70883731	70883831	peak_1383	16.9087629781055|4.60880061614652	-
chr10	70884017	70884045	peak_1384	3.96073900157643|4.45679752270147	-
chr10	70885151	70885169	peak_1385	2.49870187301712|3.87183502198031	-
chr10	71286714	71286771	peak_1386	1.56221203240442|3.28687252125916	+
chr10	71816599	71816673	peak_1387	30.1500342226838|3.74630413989645	-
chr10	71816691	71816745	peak_1388	23.8930615492618|3.35296171171693	-
chr10	71816777	71816888	peak_1389	42.1008254026952|3.62185676897197	-
chr10	71816994	71817090	peak_1390	40.7868808611885|4.27176562886895	-
chr10	71819484	71819543	peak_1391	22.0690713348191|3.00307955525857	-
chr10	71819746	71819840	peak_1392	32.3940165620827|2.97337304844238	-
chr10	71821899	71821941	peak_1393	9.3697043659088|1.83230665779368	-
chr10	71821980	71822005	peak_1394	10.3594490019789|2.28687252125916	-
chr10	71828036	71828133	peak_1395	18.4404045513359|1.9149037438722	-
chr10	71828922	71829002	peak_1396	22.2837628684276|2.50368391033231	-
chr10	71829002	71829076	peak_1397	23.6067583225509|2.53079810414525	-
chr10	72007387	72007439	peak_1398	8.64894773096061|4.60880061614652	+
chr10	72007466	72007551	peak_1399	13.5820635366295|3.78937286178834	+
chr10	72007654	72007711	peak_1400	5.66160327580374|2.50926494259561	+
chr10	72007765	72007813	peak_1401	5.18186651929881|2.64944260064387	+
chr10	72007882	72007956	peak_1402	13.4620964460101|4.33126664061761	+
chr10	72008369	72008422	peak_1403	8.1412042275839|3.42437604500909	+
chr10	72008719	72008773	peak_1404	9.14676625716154|4.67918994403792	+
chr10	72009190	72009215	peak_1405	4.95753238553866|4.74630413989645	+
chr10	72009378	72009428	peak_1406	6.60183421689364|3.02383811542536	+
chr10	72010510	72010570	peak_1407	12.1413547836087|5.93072871103388	+
chr10	72011219	72011237	peak_1408	6.19095292062323|4.19376311686768	+
chr10	72011489	72011547	peak_1409	9.13395735284981|3.87183502198031	+
chr10	72011729	72011821	peak_1410	22.8952770270491|5.34576621031273	+
chr10	72012085	72012122	peak_1411	7.65891047587273|4.45679752270147	+
chr10	72012168	72012217	peak_1412	9.13395735284981|3.87183502198031	+
chr10	72012784	72012852	peak_1413	13.7043071377705|6.09422744331676	+
chr10	72096673	72096702	peak_1414	2.02510631458446|3.60880061614652	-
chr10	72096959	72097031	peak_1415	8.51918446939895|5.45679752270147	-
chr10	72190426	72190478	peak_1416	1.38876605326266|1.87183502198031	+
chr10	72217159	72217226	peak_1417	2.01444379588882|2.02383811542536	+
chr10	72233433	72233501	peak_1421	2.46245138465789|2.701910020538	+
chr10	72235157	72235238	peak_1422	2.49870187301712|3.87183502198031	+
chr10	72274934	72275090	peak_1423	17.4377071355435|2.41615553820412	+
chr10	72275475	72275531	peak_1424	7.92176074619033|2.71983192853526	+
chr10	72275808	72275928	peak_1425	16.0303325306649|2.51717014068095	+
chr10	72332981	72333037	peak_1426	3.30285726314827|2.74630413989645	-
chr10	72333239	72333321	peak_1427	7.65891047587273|4.45679752270147	-
chr10	72333503	72333535	peak_1428	3.81212521971539|3.60880061614652	-
chr10	72333749	72333804	peak_1429	5.22702726639681|3.98731223940025	-
chr10	72334301	72334340	peak_1430	3.46804311121032|4.28687252125916	-
chr10	72334385	72334468	peak_1431	7.51969116914006|3.00307955525857	-
chr10	72338201	72338288	peak_1432	6.16467096267724|3.13486942781411	-
chr10	72340984	72341090	peak_1434	6.32649988149415|2.18733684770824	-
chr10	72367659	72367726	peak_1437	2.1130820715579|2.28687252125916	-
chr10	72367905	72367961	peak_1438	2.02510631458446|3.60880061614652	-
chr10	72403918	72403984	peak_1439	2.05668517474299|2.50926494259561	-
chr10	72692143	72692225	peak_1442	2.88008821436965|2.87183502198031	+
chr10	73007876	73007944	peak_1447	3.32195395673371|2.54990692709295	-
chr10	73008060	73008149	peak_1448	13.9509627124573|4.3743353625095	-
chr10	73038915	73038980	peak_1449	2.49870187301712|3.87183502198031	-
chr10	73096811	73096831	peak_1450	2.02010501091819|2.87183502198031	-
chr10	73154381	73154445	peak_1452	4.28563670529611|2.47951759920155	-
chr10	73163756	73163825	peak_1453	2.67438172718997|1.98731223940025	-
chr10	73233042	73233126	peak_1454	2.38154396277707|1.81738723795794	+
chr10	73242000	73242043	peak_1455	1.56221203240442|3.28687252125916	-
chr10	73243032	73243085	peak_1456	1.60024531004426|2.60880061614652	-
chr10	73248971	73249028	peak_1460	3.00293705383569|2.17995731734264	-
chr10	73249178	73249241	peak_1461	4.36579487892065|2.28687252125916	-
chr10	73249843	73249905	peak_1462	6.9824266340332|5.19376311686768	-
chr10	73250180	73250229	peak_1463	1.35142533469101|1.43887561470421	-
chr10	73251912	73252033	peak_1464	15.3326591375693|3.60880061614652	-
chr10	73252470	73252484	peak_1465	3.46804311121032|4.28687252125916	-
chr10	73376017	73376050	peak_1466	1.6653976892507|2.28687252125916	-
chr10	73398180	73398252	peak_1469	6.01441595994965|3.701910020538	-
chr10	73436963	73437013	peak_1470	1.56221203240442|3.28687252125916	-
chr10	73498870	73498927	peak_1473	2.02510631458446|3.60880061614652	-
chr10	73517600	73517684	peak_1475	1.57738340738199|1.96494442637179	-
chr10	73542817	73542876	peak_1477	2.02510631458446|3.60880061614652	-
chr10	73717667	73717766	peak_1479	2.4537376209155|3.09422744331676	-
chr10	73746832	73746908	peak_1481	6.10622159862549|2.57637913845414	+
chr10	73751110	73751147	peak_1482	4.45746100317748|4.60880061614652	+
chr10	73759745	73759793	peak_1483	4.25364608147351|2.7722993484294	+
chr10	73760062	73760144	peak_1484	6.35235584705059|3.45679752270147	+
chr10	73760753	73760783	peak_1485	1.32148772115583|1.47951759920155	+
chr10	73765810	73765861	peak_1486	1.78138573025491|1.54990692709295	+
chr10	73769345	73769384	peak_1489	3.38103196469996|1.87183502198031	+
chr10	73770280	73770314	peak_1491	1.46010879546521|1.42437604500909	+
chr10	73771728	73771880	peak_1492	18.4010851299803|4.71313727596126	+
chr10	73772321	73772371	peak_1493	1.56221203240442|3.28687252125916	-
chr10	73772793	73772816	peak_1494	2.02010501091819|2.87183502198031	+
chr10	73772853	73772953	peak_1495	10.6665325730946|3.71983192853526	+
chr10	73772983	73773003	peak_1496	2.49870187301712|3.87183502198031	+
chr10	73773349	73773394	peak_1497	3.74356057059998|3.1613416391753	+
chr10	73775699	73775724	peak_1498	2.49870187301712|3.87183502198031	+
chr10	73776274	73776330	peak_1499	3.37288004007246|2.40234973867909	+
chr10	73776696	73776740	peak_1501	2.46245138465789|2.701910020538	+
chr10	73777776	73777811	peak_1502	2.4537376209155|3.09422744331676	+
chr10	73777874	73777933	peak_1503	5.01124614481963|3.19376311686768	+
chr10	73778217	73778264	peak_1504	2.49819718298505|2.45679752270147	+
chr10	73778827	73778890	peak_1505	3.30763018570281|3.02383811542536	+
chr10	73779264	73779332	peak_1506	4.75067565431719|3.87183502198031	+
chr10	73791932	73792042	peak_1507	2.59725729048951|1.43887561470421	+
chr10	73796842	73796994	peak_1508	5.06411503203647|2.06448009992271	+
chr10	73797106	73797163	peak_1509	3.81307190306523|2.50926494259561	+
chr10	73797885	73797945	peak_1511	1.77944738013365|1.39378772517567	+
chr10	73800106	73800167	peak_1512	2.3170340616636|1.60880061614652	+
chr10	73800294	73800365	peak_1513	2.19264089005606|1.47951759920155	+
chr10	73801102	73801196	peak_1514	5.86544042257737|2.17995731734264	+
chr10	73801314	73801351	peak_1515	1.88492228334042|1.52788062076295	+
chr10	73805656	73805726	peak_1517	1.92357803263941|1.74630413989645	-
chr10	73806406	73806466	peak_1518	1.57738340738199|1.96494442637179	-
chr10	73813930	73813987	peak_1521	2.02010501091819|2.87183502198031	-
chr10	73815149	73815214	peak_1523	1.32148772115583|1.47951759920155	-
chr10	73827457	73827524	peak_1524	2.49870187301712|3.87183502198031	-
chr10	73911190	73911211	peak_1530	1.9044471039806|1.28687252125916	+
chr10	73911530	73911598	peak_1531	5.30236968685338|1.6738956443684	+
chr10	73913606	73913739	peak_1532	20.1136559444813|2.82939975565992	+
chr10	73914091	73914128	peak_1533	5.34783104575417|1.92430244187445	+
chr10	73914775	73914781	peak_1534	5.50164808680063|1.87183502198031	+
chr10	73914781	73914842	peak_1535	7.14522044063585|1.85391311398305	+
chr10	73916612	73916638	peak_1536	5.64451016709661|2.60880061614652	+
chr10	73916673	73916789	peak_1537	21.8474059220725|4.34576621031273	+
chr10	73917238	73917293	peak_1538	13.6881290011582|5.19376311686768	+
chr10	73917341	73917388	peak_1539	7.99969610021519|3.06448009992271	+
chr10	73998145	73998260	peak_1540	18.8538409443952|2.94583560342409	+
chr10	73998260	73998358	peak_1541	18.5986511640202|3.579654270487	+
chr10	74070723	74070810	peak_1543	8.43409317793234|2.98731223940025	+
chr10	74089284	74089341	peak_1546	1.46967221022191|1.11694751981684	+
chr10	74094314	74094361	peak_1547	3.42079966377914|2.28687252125916	+
chr10	74095656	74095682	peak_1548	2.29154510554161|1.87183502198031	+
chr10	74095714	74095781	peak_1549	3.03967194946986|1.60880061614652	+
chr10	74112012	74112060	peak_1552	4.63604523198952|3.40234973867909	+
chr10	74114360	74114387	peak_1553	3.54083376620885|2.11694751981684	+
chr10	74114792	74114865	peak_1554	9.94954290521427|3.28687252125916	+
chr10	74118105	74118154	peak_1555	4.83428097019917|2.28687252125916	+
chr10	74118362	74118423	peak_1556	16.7578784103691|5.45679752270147	+
chr10	74118624	74118691	peak_1557	16.3351606627127|4.21287193981538	+
chr10	74118890	74119010	peak_1558	27.0729326193895|4.60880061614652	+
chr10	74119391	74119439	peak_1559	9.83727015102971|4.28687252125916	+
chr10	74119597	74119735	peak_1560	38.881801431955|4.87183502198031	+
chr10	74122884	74122933	peak_1561	1.56221203240442|3.28687252125916	-
chr10	74125246	74125321	peak_1563	2.4537376209155|3.09422744331676	-
chr10	74843032	74843110	peak_1569	3.71922569503789|2.87183502198031	+
chr10	75020631	75020721	peak_1571	2.61067564857|2.1613416391753	+
chr10	75029546	75029708	peak_1572	4.34062581822781|1.73938472595666	+
chr10	75030294	75030353	peak_1573	4.25364608147351|2.7722993484294	+
chr10	75030550	75030639	peak_1574	4.82082177079021|1.93072871103388	+
chr10	75150660	75150704	peak_1575	1.60024531004426|2.60880061614652	+
chr10	75151039	75151092	peak_1576	2.49870187301712|3.87183502198031	+
chr10	75177179	75177247	peak_1579	2.18039684652082|2.13486942781411	+
chr10	75180650	75180699	peak_1580	2.02510631458446|3.60880061614652	+
chr10	75181464	75181549	peak_1581	4.45746100317748|4.60880061614652	+
chr10	75234665	75234747	peak_1583	1.67728465212031|1.57637913845414	-
chr10	75398565	75398611	peak_1584	2.88008821436965|2.87183502198031	-
chr10	75398575	75398602	peak_1585	3.35155079701972|3.45679752270147	-
chr10	75398781	75398834	peak_1586	3.14276402417851|2.02383811542536	-
chr10	75398968	75398995	peak_1587	1.57262751045052|1.60880061614652	-
chr10	75399348	75399403	peak_1588	6.48216342946408|3.78937286178834	-
chr10	75399712	75399767	peak_1589	6.16467096267724|3.13486942781411	-
chr10	75399983	75400018	peak_1590	2.67438172718997|1.98731223940025	-
chr10	75400240	75400328	peak_1591	12.0561346619721|3.65610633092488	-
chr10	75400244	75400325	peak_1592	12.7145102031537|3.91914073675867	-
chr10	75401483	75401540	peak_1594	3.60929445877363|2.05240726762213	-
chr10	75408018	75408070	peak_1595	2.49870187301712|3.87183502198031	+
chr10	75473778	75473833	peak_1597	1.56221203240442|3.28687252125916	+
chr10	75582880	75582929	peak_1604	1.56221203240442|3.28687252125916	+
chr10	75684295	75684362	peak_1608	1.74229095360359|2.09422744331676	+
chr10	75689493	75689550	peak_1609	1.56221203240442|3.28687252125916	+
chr10	75716455	75716534	peak_1611	3.35155079701972|3.45679752270147	+
chr10	75720321	75720382	peak_1613	2.02510631458446|3.60880061614652	+
chr10	7620910	7620928	peak_1616	14.7488542590891|6.19376311686768	-
chr10	76434673	76434724	peak_1628	1.56221203240442|3.28687252125916	+
chr10	76456072	76456145	peak_1629	2.02010501091819|2.87183502198031	+
chr10	76537570	76537631	peak_1635	2.02510631458446|3.60880061614652	+
chr10	76886027	76886118	peak_1636	7.49329437258363|5.28687252125916	-
chr10	77636345	77636399	peak_1647	1.60024531004426|2.60880061614652	-
chr10	77637281	77637384	peak_1648	4.25364608147351|2.7722993484294	-
chr10	77637500	77637565	peak_1649	1.32148772115583|1.47951759920155	-
chr10	77791889	77791915	peak_1650	4.18668453924516|3.28687252125916	-
chr10	77792013	77792079	peak_1651	7.14670951078868|3.28687252125916	-
chr10	77792239	77792315	peak_1652	7.04852162552535|2.45679752270147	-
chr10	77794849	77794926	peak_1653	3.88732798288287|1.43371390958843	-
chr10	77796565	77796595	peak_1654	6.95335853467624|3.87183502198031	-
chr10	77805664	77805708	peak_1657	7.14670951078868|3.28687252125916	-
chr10	77806917	77806929	peak_1658	2.47318274478686|1.7722993484294	-
chr10	77807795	77807844	peak_1659	6.12506614834429|2.48850638242881	-
chr10	77811128	77811195	peak_1660	5.3494690718536|2.22547197659501	-
chr10	77811195	77811235	peak_1661	7.95908134925147|2.93072871103388	-
chr10	77811922	77811969	peak_1662	7.508820467856|2.44441379824564	-
chr10	77811969	77812056	peak_1663	9.94473637421581|2.25370565732396	-
chr10	77819335	77819458	peak_1664	9.0865146408169|2.00307955525857	-
chr10	77821260	77821369	peak_1665	8.37533638780302|2.60880061614652	-
chr10	77821698	77821798	peak_1666	13.2270991312457|3.32640088544579	-
chr10	77834010	77834038	peak_1667	2.9266482976131|1.82744090262186	-
chr10	77835737	77835774	peak_1668	1.48392759140706|1.28687252125916	-
chr10	77869171	77869196	peak_1672	1.88412333573156|1.38640819481007	-
chr10	77871192	77871265	peak_1673	3.46804311121032|4.28687252125916	-
chr10	77926222	77926293	peak_1677	5.86544042257737|2.17995731734264	-
chr10	77975258	77975314	peak_1678	3.96073900157643|4.45679752270147	-
chr10	77976761	77976843	peak_1679	5.96575507881477|4.98731223940025	-
chr10	77977294	77977336	peak_1680	2.02010501091819|2.87183502198031	-
chr10	77978930	77978986	peak_1681	2.49870187301712|3.87183502198031	-
chr10	77982151	77982208	peak_1682	1.32148772115583|1.47951759920155	-
chr10	78000040	78000120	peak_1684	4.26189359644188|2.60880061614652	-
chr10	78002234	78002310	peak_1686	4.71823962780007|2.701910020538	-
chr10	78009614	78009680	peak_1687	1.57262751045052|1.60880061614652	-
chr10	78033852	78033905	peak_1690	7.29863928243857|2.1613416391753	+
chr10	78035350	78035395	peak_1691	5.3914418768831|1.66126803604065	+
chr10	78035395	78035417	peak_1692	1.36626902711464|1.10630027561734	+
chr10	78035505	78035547	peak_1693	2.21297900156534|1.28687252125916	+
chr10	78035547	78035619	peak_1694	9.73740654197395|2.74630413989645	+
chr10	7805166	7805234	peak_1700	2.02510631458446|3.60880061614652	+
chr10	79108835	79108898	peak_1703	2.98028027262776|4.09422744331676	+
chr10	79169093	79169145	peak_1706	1.56221203240442|3.28687252125916	+
chr10	79208351	79208414	peak_1707	2.56600627820529|1.73433149823038	+
chr10	79277180	79277223	peak_1711	1.92357803263941|1.74630413989645	+
chr10	79289789	79289854	peak_1712	7.72942223931876|3.67918994403792	+
chr10	79291074	79291165	peak_1713	6.95335853467624|3.87183502198031	+
chr10	79299100	79299179	peak_1714	4.75540129867113|2.45679752270147	+
chr10	79300763	79300805	peak_1715	2.29154510554161|1.87183502198031	+
chr10	79300872	79300943	peak_1716	14.2167755365527|3.40234973867909	+
chr10	79302102	79302155	peak_1717	6.22889778904591|2.28687252125916	+
chr10	79304103	79304144	peak_1718	2.01444379588882|2.02383811542536	+
chr10	79306100	79306159	peak_1719	3.10416876855763|1.75635780456038	+
chr10	79310958	79311039	peak_1720	9.83727015102971|4.28687252125916	+
chr10	79312785	79312835	peak_1721	4.18668453924516|3.28687252125916	+
chr10	79313100	79313145	peak_1722	1.78138573025491|1.54990692709295	+
chr10	79314115	79314209	peak_1723	14.2263457644374|6.14485351638673	+
chr10	79314288	79314362	peak_1724	7.64257975385458|3.35726184915056	+
chr10	79315111	79315167	peak_1725	5.22702726639681|3.98731223940025	+
chr10	79353972	79354014	peak_1727	1.60220159441162|1.64944260064387	+
chr10	79354083	79354148	peak_1728	3.7911825612254|2.66538414451289	+
chr10	79354279	79354316	peak_1729	3.46804311121032|4.28687252125916	+
chr10	79354365	79354433	peak_1730	9.54971069820028|5.60880061614652	+
chr10	79355116	79355175	peak_1731	5.46043264817282|4.87183502198031	+
chr10	79382874	79382963	peak_1732	4.63604523198952|3.40234973867909	-
chr10	79384114	79384195	peak_1733	4.45746100317748|4.60880061614652	-
chr10	79384330	79384410	peak_1734	5.46043264817282|4.87183502198031	-
chr10	79385838	79385883	peak_1735	2.02510631458446|3.60880061614652	-
chr10	79428513	79428588	peak_1736	4.27880219688116|3.74630413989645	-
chr10	79445201	79445311	peak_1737	6.67766077382751|4.28687252125916	-
chr10	79513315	79513370	peak_1738	2.49870187301712|3.87183502198031	+
chr10	8009077	8009153	peak_1743	2.02010501091819|2.87183502198031	+
chr10	80091677	80091729	peak_1745	1.56221203240442|3.28687252125916	+
chr10	80155802	80155870	peak_1747	2.47318274478686|1.7722993484294	-
chr10	80163533	80163616	peak_1750	3.90406389781921|1.500997326612	-
chr10	80166938	80166979	peak_1751	1.8883060953134|1.80144569408892	-
chr10	80168974	80169075	peak_1752	8.64229378921536|3.48850638242881	-
chr10	80169103	80169180	peak_1753	6.65394056694743|3.21287193981538	-
chr10	80169227	80169333	peak_1754	12.6712105589199|5.09422744331676	-
chr10	80170816	80170873	peak_1755	3.32195395673371|2.54990692709295	-
chr10	80170873	80170918	peak_1756	9.04560792599599|3.34576621031273	-
chr10	80172805	80172875	peak_1757	18.3713454651492|3.3743353625095	-
chr10	80176106	80176115	peak_1758	1.38876605326266|1.87183502198031	-
chr10	80489237	80489315	peak_1763	6.15269268699773|2.41240340334302	+
chr10	80505190	80505254	peak_1766	4.75067565431719|3.87183502198031	+
chr10	80505701	80505776	peak_1767	7.65891047587273|4.45679752270147	+
chr10	80506416	80506537	peak_1768	2.46245138465789|2.701910020538	+
chr10	80509296	80509342	peak_1769	4.45746100317748|4.60880061614652	+
chr10	80512157	80512262	peak_1770	7.35443037064885|2.12640784906591	+
chr10	80518082	80518142	peak_1772	8.48297574168516|3.12337378897628	+
chr10	80518316	80518372	peak_1773	11.6215590351652|5.87183502198031	+
chr10	80518571	80518630	peak_1774	11.6581810130845|4.98731223940025	+
chr10	80518775	80518828	peak_1775	6.10622159862549|2.57637913845414	+
chr10	80518963	80519005	peak_1776	6.65394056694743|3.21287193981538	+
chr10	80519059	80519179	peak_1777	25.7942993510935|6.95929786323065	+
chr10	80519366	80519425	peak_1778	12.6617736637597|5.98731223940025	+
chr10	80520406	80520462	peak_1779	7.65891047587273|4.45679752270147	+
chr10	80520614	80520680	peak_1780	10.3254427880887|4.34576621031273	+
chr10	80521327	80521384	peak_1781	7.16707270564408|4.3743353625095	+
chr10	80521483	80521569	peak_1782	15.2718034854057|6.24106883164603	+
chr10	80522147	80522208	peak_1783	9.03392559986267|5.53480003470274	+
chr10	80524575	80524631	peak_1784	3.46804311121032|4.28687252125916	+
chr10	809938	810017	peak_1785	6.01441595994965|3.701910020538	-
chr10	810402	810473	peak_1786	4.95753238553866|4.74630413989645	-
chr10	810672	810717	peak_1787	1.60024531004426|2.60880061614652	-
chr10	812030	812119	peak_1788	4.14334341751313|2.98731223940025	-
chr10	812977	813073	peak_1789	7.16707270564408|4.3743353625095	-
chr10	813129	813170	peak_1790	2.02510631458446|3.60880061614652	-
chr10	814989	815074	peak_1791	1.56755987705721|1.41240340334302	-
chr10	817724	817758	peak_1792	1.57738340738199|1.96494442637179	-
chr10	818203	818272	peak_1794	2.46245138465789|2.701910020538	-
chr10	838318	838382	peak_1795	2.49870187301712|3.87183502198031	-
chr10	84139570	84139592	peak_1796	2.46245138465789|2.701910020538	+
chr10	84141461	84141478	peak_1797	3.35155079701972|3.45679752270147	+
chr10	84141538	84141623	peak_1798	4.60414962398122|2.04586442175536	+
chr10	84150079	84150136	peak_1799	6.4731743525793|5.09422744331676	+
chr10	84150228	84150244	peak_1800	1.74334887018977|1.87183502198031	+
chr10	84150706	84150756	peak_1801	10.0664443844787|5.67918994403792	+
chr10	84328680	84328767	peak_1802	3.81212521971539|3.60880061614652	+
chr10	84371723	84371792	peak_1803	1.6653976892507|2.28687252125916	+
chr10	84513576	84513658	peak_1805	3.81212521971539|3.60880061614652	+
chr10	86452006	86452105	peak_1810	2.93057871462066|2.42437604500909	-
chr10	86453760	86453833	peak_1811	7.56997334548999|3.1613416391753	-
chr10	86458988	86459028	peak_1812	4.63604523198952|3.40234973867909	-
chr10	86470991	86471009	peak_1814	1.56221203240442|3.28687252125916	-
chr10	86521435	86521525	peak_1815	9.64623836620898|4.74630413989645	-
chr10	86521575	86521650	peak_1816	7.49329437258363|5.28687252125916	-
chr10	86813656	86813718	peak_1818	2.05668517474299|2.50926494259561	+
chr10	86921542	86921610	peak_1824	3.32195395673371|2.54990692709295	+
chr10	86923366	86923421	peak_1825	2.89824399287294|3.28687252125916	+
chr10	86924492	86924536	peak_1827	2.02510631458446|3.60880061614652	+
chr10	86924908	86924943	peak_1828	1.56221203240442|3.28687252125916	+
chr10	86926558	86926610	peak_1831	1.6653976892507|2.28687252125916	+
chr10	87050688	87050720	peak_1832	1.56221203240442|3.28687252125916	-
chr10	87051443	87051522	peak_1833	6.4731743525793|5.09422744331676	-
chr10	87051599	87051691	peak_1834	4.57427557278895|3.09422744331676	-
chr10	87051691	87051751	peak_1835	2.05668517474299|2.50926494259561	-
chr10	87505403	87505462	peak_1839	3.0702235671951|2.09422744331676	+
chr10	87505471	87505538	peak_1840	5.64451016709661|2.60880061614652	+
chr10	87513128	87513172	peak_1841	2.98028027262776|4.09422744331676	+
chr10	87521098	87521115	peak_1842	2.02510631458446|3.60880061614652	+
chr10	87552085	87552145	peak_1843	4.63604523198952|3.40234973867909	+
chr10	87553178	87553247	peak_1844	3.71922569503789|2.87183502198031	+
chr10	87659857	87659959	peak_1845	3.81212521971539|3.60880061614652	+
chr10	87743575	87743639	peak_1846	3.96073900157643|4.45679752270147	+
chr10	87747024	87747100	peak_1847	4.45746100317748|4.60880061614652	+
chr10	87753453	87753515	peak_1849	2.02010501091819|2.87183502198031	-
chr10	87754441	87754535	peak_1850	6.01441595994965|3.701910020538	-
chr10	87863735	87863811	peak_1853	5.18114094702437|2.78937286178834	+
chr10	87863909	87863917	peak_1854	1.32148772115583|1.47951759920155	+
chr10	87864265	87864352	peak_1855	7.08410441283888|3.09422744331676	+
chr10	87864352	87864434	peak_1856	6.78666821929341|2.19376311686768	+
chr10	87889788	87889861	peak_1859	2.1130820715579|2.28687252125916	+
chr10	87966365	87966436	peak_1869	2.88008821436965|2.87183502198031	+
chr10	87966617	87966658	peak_1870	2.02510631458446|3.60880061614652	+
chr10	89213933	89214005	peak_1873	7.49329437258363|5.28687252125916	-
chr10	89214069	89214143	peak_1874	7.65891047587273|4.45679752270147	-
chr10	89214264	89214355	peak_1875	9.03392559986267|5.53480003470274	-
chr10	89214385	89214422	peak_1876	4.95753238553866|4.74630413989645	-
chr10	89226958	89227000	peak_1877	2.98028027262776|4.09422744331676	-
chr10	89306891	89306993	peak_1878	3.74356057059998|3.1613416391753	+
chr10	89402762	89402836	peak_1880	3.35155079701972|3.45679752270147	+
chr10	90749072	90749172	peak_1884	3.46804311121032|4.28687252125916	-
chr10	91222716	91222867	peak_1888	1.48392759140706|1.28687252125916	+
chr10	91222933	91222978	peak_1889	1.38876605326266|1.87183502198031	+
chr10	91490579	91490638	peak_1895	1.46518766952193|1.701910020538	+
chr10	91798672	91798736	peak_1896	4.75067565431719|3.87183502198031	+
chr10	91809333	91809415	peak_1897	5.55049923098028|3.60880061614652	+
chr10	91833867	91833946	peak_1898	3.14276402417851|2.02383811542536	+
chr10	91848449	91848549	peak_1901	5.13128504589881|2.02383811542536	+
chr10	91863054	91863107	peak_1902	1.46518766952193|1.701910020538	+
chr10	91863496	91863538	peak_1903	2.4537376209155|3.09422744331676	+
chr10	91864418	91864483	peak_1904	3.81212521971539|3.60880061614652	+
chr10	91973584	91973654	peak_1909	3.46804311121032|4.28687252125916	+
chr10	92018778	92018848	peak_1916	2.54953810871859|2.28687252125916	+
chr10	92239838	92239901	peak_1918	2.02510631458446|3.60880061614652	-
chr10	922506	922558	peak_1919	1.56221203240442|3.28687252125916	-
chr10	92349665	92349760	peak_1922	1.31096405946437|1.7722993484294	+
chr10	92351204	92351268	peak_1923	1.60024531004426|2.60880061614652	+
chr10	92452524	92452602	peak_1925	2.02010501091819|2.87183502198031	-
chr10	92452897	92452959	peak_1926	2.98028027262776|4.09422744331676	-
chr10	92454473	92454540	peak_1927	1.57738340738199|1.96494442637179	-
chr10	92465674	92465733	peak_1929	2.46245138465789|2.701910020538	-
chr10	92508750	92508835	peak_1932	2.01444379588882|2.02383811542536	-
chr10	92571027	92571084	peak_1933	1.74229095360359|2.09422744331676	-
chr10	92573928	92574000	peak_1934	3.47749056200712|2.19376311686768	-
chr10	92632668	92632694	peak_1937	2.02510631458446|3.60880061614652	+
chr10	92633621	92633670	peak_1938	2.1130820715579|2.28687252125916	+
chr10	92653882	92653929	peak_1940	1.6653976892507|2.28687252125916	+
chr10	92654001	92654057	peak_1941	2.4537376209155|3.09422744331676	+
chr10	92654812	92654879	peak_1942	3.46804311121032|4.28687252125916	+
chr10	92710530	92710570	peak_1943	4.95753238553866|4.74630413989645	-
chr10	93059012	93059079	peak_1944	2.46245138465789|2.701910020538	+
chr10	931430	931567	peak_1945	2.75409269837232|1.6738956443684	-
chr10	93306819	93306934	peak_1946	19.4001516292235|4.77872561758883	-
chr10	93310079	93310168	peak_1947	16.0995782465423|3.42437604500909	-
chr10	93310533	93310537	peak_1948	2.49819718298505|2.45679752270147	-
chr10	93319886	93319931	peak_1949	3.94884747755262|2.20441036106718	-
chr10	93328872	93328911	peak_1950	4.73030030261563|2.56698044045189	-
chr10	93333226	93333262	peak_1951	2.21829487720304|1.63479582467946	-
chr10	93333892	93333908	peak_1952	2.02139042397907|1.701910020538	-
chr10	93347677	93347754	peak_1954	7.92176074619033|2.71983192853526	-
chr10	93351203	93351253	peak_1955	6.12356852983379|2.94983753398159	-
chr10	93351268	93351296	peak_1956	11.3068634421237|4.45679752270147	-
chr10	93351412	93351448	peak_1957	9.65083907730705|3.60880061614652	-
chr10	93353853	93353889	peak_1959	5.19676828430951|2.53480003470274	-
chr10	93355627	93355641	peak_1960	3.37288004007246|2.40234973867909	-
chr10	93381354	93381397	peak_1961	2.19428170921579|1.36933468145113	-
chr10	93426099	93426156	peak_1963	3.90413354652146|1.701910020538	-
chr10	93452098	93452137	peak_1966	2.41582714103278|1.58643280311807	-
chr10	93510577	93510651	peak_1968	2.02010501091819|2.87183502198031	+
chr10	93528065	93528130	peak_1969	3.96073900157643|4.45679752270147	+
chr10	93528249	93528294	peak_1970	2.4537376209155|3.09422744331676	+
chr10	93528652	93528719	peak_1971	2.49819718298505|2.45679752270147	+
chr10	93901849	93901902	peak_1972	1.56221203240442|3.28687252125916	+
chr10	94246076	94246181	peak_1977	7.26699744842881|3.60880061614652	+
chr10	94259048	94259134	peak_1979	1.46518766952193|1.701910020538	+
chr10	94298375	94298461	peak_1980	2.05668517474299|2.50926494259561	+
chr10	94603032	94603096	peak_1983	3.74356057059998|3.1613416391753	+
chr10	94604144	94604232	peak_1984	4.63604523198952|3.40234973867909	+
chr10	94604946	94605014	peak_1985	1.60024531004426|2.60880061614652	+
chr10	94605656	94605723	peak_1986	2.89824399287294|3.28687252125916	+
chr10	94606138	94606176	peak_1987	2.49870187301712|3.87183502198031	+
chr10	94606400	94606483	peak_1988	11.6215590351652|5.87183502198031	+
chr10	94607736	94607845	peak_1989	2.21829487720304|1.63479582467946	+
chr10	94607903	94607967	peak_1990	4.25364608147351|2.7722993484294	+
chr10	94610167	94610223	peak_1993	2.4537376209155|3.09422744331676	+
chr10	95237680	95237745	peak_1997	3.46804311121032|4.28687252125916	-
chr10	95263865	95264038	peak_1999	7.72942223931876|3.67918994403792	-
chr10	95606131	95606178	peak_2001	3.96073900157643|4.45679752270147	-
chr10	95606648	95606730	peak_2002	9.35096282264341|4.22547197659501	-
chr10	95611373	95611420	peak_2003	2.49819718298505|2.45679752270147	-
chr10	95621152	95621221	peak_2004	2.47318274478686|1.7722993484294	-
chr10	95643157	95643202	peak_2005	3.74356057059998|3.1613416391753	-
chr10	95653301	95653367	peak_2006	3.89483057200067|2.28687252125916	-
chr10	95663855	95663882	peak_2007	2.98028027262776|4.09422744331676	-
chr10	95664088	95664144	peak_2008	3.21930833327878|1.96494442637179	-
chr10	95682650	95682665	peak_2009	2.4537376209155|3.09422744331676	-
chr10	95683610	95683630	peak_2010	4.14334341751313|2.98731223940025	-
chr10	95684498	95684536	peak_2011	4.57427557278895|3.09422744331676	-
chr10	95687336	95687356	peak_2012	6.01441595994965|3.701910020538	-
chr10	95687591	95687669	peak_2013	9.65083907730705|3.60880061614652	-
chr10	95693355	95693413	peak_2015	3.84878342114354|2.38640819481007	-
chr10	96161069	96161135	peak_2017	3.35155079701972|3.45679752270147	+
chr10	96519563	96519599	peak_2018	3.74356057059998|3.1613416391753	-
chr10	96520832	96520887	peak_2019	5.18114094702437|2.78937286178834	-
chr10	96521124	96521170	peak_2020	5.40332594761322|2.17139530383922	-
chr10	96521190	96521246	peak_2021	10.5601605039629|4.04176002342263	-
chr10	96521571	96521685	peak_2022	22.1230896886554|3.41025493676444	-
chr10	96522037	96522186	peak_2023	31.3748728326484|4.17439779200074	-
chr10	96528123	96528180	peak_2024	9.60718244566733|3.93072871103388	-
chr10	96533071	96533167	peak_2025	12.6573207664125|3.17439779200074	-
chr10	96544108	96544185	peak_2026	15.795166460872|6.28687252125916	-
chr10	96547945	96547979	peak_2027	3.32195395673371|2.54990692709295	-
chr10	96553042	96553055	peak_2029	2.01444379588882|2.02383811542536	-
chr10	96576734	96576793	peak_2033	5.18186651929881|2.64944260064387	-
chr10	96586760	96586852	peak_2034	2.28095059860708|1.17139530383922	-
chr10	96750434	96750516	peak_2035	6.19095292062323|4.19376311686768	+
chr10	96949000	96949093	peak_2040	5.18186651929881|2.64944260064387	+
chr10	96960091	96960179	peak_2043	1.46518766952193|1.701910020538	+
chr10	96980849	96980933	peak_2045	1.60220159441162|1.64944260064387	+
chr10	96982291	96982330	peak_2046	1.38876605326266|1.87183502198031	+
chr10	96985888	96985953	peak_2049	3.30763018570281|3.02383811542536	+
chr10	96993035	96993154	peak_2050	6.4731743525793|5.09422744331676	+
chr10	96994184	96994262	peak_2051	3.96073900157643|4.45679752270147	+
chr10	97333961	97334005	peak_2054	2.02510631458446|3.60880061614652	-
chr10	97356998	97357066	peak_2055	3.71922569503789|2.87183502198031	-
chr10	97370197	97370263	peak_2056	1.57738340738199|1.96494442637179	-
chr10	97373083	97373190	peak_2057	1.56755987705721|1.41240340334302	-
chr10	97379293	97379381	peak_2058	1.37654395193007|1.28687252125916	-
chr10	97385920	97385989	peak_2060	2.93057871462066|2.42437604500909	-
chr10	97390497	97390543	peak_2061	3.81212521971539|3.60880061614652	-
chr10	97390738	97390809	peak_2062	2.02139042397907|1.701910020538	-
chr10	97432612	97432672	peak_2064	3.46804311121032|4.28687252125916	+
chr10	97436510	97436553	peak_2066	1.6653976892507|2.28687252125916	-
chr10	97437190	97437283	peak_2067	3.81307190306523|2.50926494259561	-
chr10	97445745	97445846	peak_2069	2.38154396277707|1.81738723795794	-
chr10	97451677	97451687	peak_2070	2.4537376209155|3.09422744331676	+
chr10	97452214	97452283	peak_2071	7.51969116914006|3.00307955525857	+
chr10	97452415	97452459	peak_2072	4.72312477886845|2.87183502198031	+
chr10	97453541	97453547	peak_2073	2.02010501091819|2.87183502198031	+
chr10	97457100	97457192	peak_2074	7.08410441283888|3.09422744331676	+
chr10	97457192	97457292	peak_2075	11.3068634421237|4.45679752270147	+
chr10	97459222	97459256	peak_2076	1.6653976892507|2.28687252125916	-
chr10	97461494	97461553	peak_2079	2.29154510554161|1.87183502198031	-
chr10	97463878	97463925	peak_2080	2.02510631458446|3.60880061614652	-
chr10	97477344	97477382	peak_2081	1.6653976892507|2.28687252125916	-
chr10	97516468	97516527	peak_2082	2.05668517474299|2.50926494259561	+
chr10	97570158	97570214	peak_2083	4.45746100317748|4.60880061614652	+
chr10	97570583	97570603	peak_2084	2.98028027262776|4.09422744331676	+
chr10	97614752	97614811	peak_2085	1.56221203240442|3.28687252125916	-
chr10	97640768	97640840	peak_2086	2.4537376209155|3.09422744331676	+
chr10	97640774	97640826	peak_2087	2.4537376209155|3.09422744331676	+
chr10	97656918	97656973	peak_2088	2.49870187301712|3.87183502198031	+
chr10	97656921	97656970	peak_2089	2.49870187301712|3.87183502198031	+
chr10	97673812	97673880	peak_2090	2.49870187301712|3.87183502198031	+
chr10	97675269	97675322	peak_2091	2.98028027262776|4.09422744331676	+
chr10	97714815	97714904	peak_2092	9.83727015102971|4.28687252125916	+
chr10	97715137	97715197	peak_2093	5.96575507881477|4.98731223940025	+
chr10	97715556	97715660	peak_2094	13.7043071377705|6.09422744331676	+
chr10	97717546	97717608	peak_2095	7.65891047587273|4.45679752270147	+
chr10	97717910	97717987	peak_2096	15.2718034854057|6.24106883164603	+
chr10	97744875	97744916	peak_2097	1.92357803263941|1.74630413989645	+
chr10	97748264	97748302	peak_2098	3.37288004007246|2.40234973867909	+
chr10	97759795	97759859	peak_2099	6.48216342946408|3.78937286178834	+
chr10	97760028	97760109	peak_2100	5.09086402749175|3.5092649425956	+
chr10	98248331	98248376	peak_2103	2.02510631458446|3.60880061614652	-
chr10	98429585	98429642	peak_2114	2.02139042397907|1.701910020538	-
chr10	98430648	98430670	peak_2115	1.88492228334042|1.52788062076295	-
chr10	98431130	98431267	peak_2116	11.6375363752448|2.99736590406417	-
chr10	98434017	98434097	peak_2117	1.80046421880166|1.28687252125916	-
chr10	99397554	99397644	peak_2122	3.35155079701972|3.45679752270147	-
chr10	99433102	99433158	peak_2123	2.02510631458446|3.60880061614652	+
chr10	99661514	99661517	peak_2127	2.02510631458446|3.60880061614652	+
chr10	99702564	99702644	peak_2128	4.95753238553866|4.74630413989645	+
chr10	99702644	99702674	peak_2129	2.98028027262776|4.09422744331676	+
chr10	99704451	99704456	peak_2130	1.56221203240442|3.28687252125916	+
chr10	99704518	99704581	peak_2131	4.75067565431719|3.87183502198031	+
chr10	99704522	99704577	peak_2132	4.75067565431719|3.87183502198031	+
chr10	99704774	99704824	peak_2133	3.96073900157643|4.45679752270147	+
chr10	99705207	99705256	peak_2134	2.49870187301712|3.87183502198031	+
chr10	99705222	99705248	peak_2135	2.49870187301712|3.87183502198031	+
chr10	99706379	99706411	peak_2136	1.60024531004426|2.60880061614652	+
chr10	99708451	99708510	peak_2138	2.49870187301712|3.87183502198031	+
chr10	99709361	99709429	peak_2139	3.35155079701972|3.45679752270147	+
chr10	99710106	99710168	peak_2140	4.75067565431719|3.87183502198031	+
chr10	99710461	99710493	peak_2141	1.56221203240442|3.28687252125916	+
chr10	99711959	99712022	peak_2142	3.35155079701972|3.45679752270147	-
chr10	99712249	99712317	peak_2143	4.45746100317748|4.60880061614652	-
chr10	99712695	99712761	peak_2144	2.02510631458446|3.60880061614652	+
chr10	99714469	99714536	peak_2147	2.46245138465789|2.701910020538	-
chr10	99716532	99716633	peak_2148	2.49870187301712|3.87183502198031	+
chr10	99836088	99836140	peak_2150	1.56221203240442|3.28687252125916	+
chr10	99880267	99880357	peak_2151	4.14334341751313|2.98731223940025	-
chr10	99886384	99886451	peak_2154	2.4537376209155|3.09422744331676	-
chr10	99957040	99957173	peak_2156	2.18039684652082|2.13486942781411	-
chr1	100017779	100017816	peak_2157	1.60024531004426|2.60880061614652	+
chr1	100022378	100022422	peak_2158	2.49870187301712|3.87183502198031	+
chr1	100024889	100024954	peak_2162	6.4731743525793|5.09422744331676	+
chr1	100025041	100025097	peak_2163	3.46804311121032|4.28687252125916	+
chr1	100068475	100068560	peak_2165	7.14670951078868|3.28687252125916	+
chr1	100080643	100080660	peak_2166	2.98028027262776|4.09422744331676	+
chr1	100082000	100082054	peak_2167	6.67766077382751|4.28687252125916	+
chr1	100082231	100082306	peak_2168	6.01441595994965|3.701910020538	+
chr1	100149983	100150035	peak_2169	1.56221203240442|3.28687252125916	+
chr1	100193137	100193186	peak_2170	1.56221203240442|3.28687252125916	-
chr1	10072027	10072077	peak_2173	2.05668517474299|2.50926494259561	+
chr1	100872700	100872783	peak_2174	3.81212521971539|3.60880061614652	-
chr1	100872818	100872874	peak_2175	2.98028027262776|4.09422744331676	-
chr1	100873408	100873466	peak_2176	2.89824399287294|3.28687252125916	-
chr1	100913674	100913728	peak_2180	2.02010501091819|2.87183502198031	+
chr1	100976057	100976131	peak_2183	4.95753238553866|4.74630413989645	+
chr1	100976221	100976301	peak_2184	5.46043264817282|4.87183502198031	+
chr1	100976771	100976825	peak_2185	3.46804311121032|4.28687252125916	+
chr1	100977328	100977367	peak_2186	2.49870187301712|3.87183502198031	+
chr1	100978163	100978271	peak_2187	8.00559771283618|5.3743353625095	+
chr1	100978377	100978467	peak_2188	4.75067565431719|3.87183502198031	+
chr1	100978982	100979038	peak_2189	2.4537376209155|3.09422744331676	+
chr1	100979796	100979884	peak_2190	2.89537838748438|2.60880061614652	+
chr1	10102964	10103019	peak_2195	1.57738340738199|1.96494442637179	+
chr1	10119507	10119571	peak_2196	3.35155079701972|3.45679752270147	+
chr1	10119571	10119614	peak_2197	2.46245138465789|2.701910020538	+
chr1	101239452	101239520	peak_2199	8.51918446939895|5.45679752270147	+
chr1	101239520	101239586	peak_2200	8.51918446939895|5.45679752270147	+
chr1	101239586	101239663	peak_2201	6.9824266340332|5.19376311686768	+
chr1	101239740	101239793	peak_2202	4.95753238553866|4.74630413989645	+
chr1	10130714	10130771	peak_2203	2.05668517474299|2.50926494259561	+
chr1	10137106	10137173	peak_2204	1.46010879546521|1.42437604500909	+
chr1	1014029	1014104	peak_2205	7.65891047587273|4.45679752270147	+
chr1	1014137	1014220	peak_2206	4.63604523198952|3.40234973867909	+
chr1	10161266	10161287	peak_2208	2.49870187301712|3.87183502198031	+
chr1	10168132	10168190	peak_2209	1.46010879546521|1.42437604500909	+
chr1	10171130	10171187	peak_2211	4.95753238553866|4.74630413989645	+
chr1	10179430	10179505	peak_2213	3.0702235671951|2.09422744331676	+
chr1	1020173	1020238	peak_2214	15.9185306315482|4.53480003470274	+
chr1	1022276	1022312	peak_2215	7.99969610021519|3.06448009992271	+
chr1	1022350	1022409	peak_2216	12.1146218156716|3.03689426825081	+
chr1	1022409	1022446	peak_2217	7.46579614895508|2.66538414451289	+
chr1	10256246	10256326	peak_2218	1.57738340738199|1.96494442637179	+
chr1	10282386	10282460	peak_2219	2.29154510554161|1.87183502198031	+
chr1	102879796	102879871	peak_2220	2.89824399287294|3.28687252125916	-
chr1	102912173	102912213	peak_2221	1.56221203240442|3.28687252125916	-
chr1	10296621	10296666	peak_2224	1.31096405946437|1.7722993484294	+
chr1	10296895	10296936	peak_2225	3.96073900157643|4.45679752270147	+
chr1	103078657	103078738	peak_2227	4.27880219688116|3.74630413989645	-
chr1	103570364	103570427	peak_2228	3.84878342114354|2.38640819481007	+
chr1	10361709	10361787	peak_2229	1.38876605326266|1.87183502198031	+
chr1	10365473	10365560	peak_2230	2.18039684652082|2.13486942781411	+
chr1	10371161	10371230	peak_2231	1.6653976892507|2.28687252125916	+
chr1	10378324	10378378	peak_2233	1.74229095360359|2.09422744331676	+
chr1	10378447	10378511	peak_2234	4.45746100317748|4.60880061614652	+
chr1	10379679	10379731	peak_2236	1.56221203240442|3.28687252125916	+
chr1	10380388	10380452	peak_2237	2.98028027262776|4.09422744331676	+
chr1	1040822	1040844	peak_2240	7.26699744842881|3.60880061614652	+
chr1	1041173	1041216	peak_2241	10.221060497087|2.87183502198031	+
chr1	1041265	1041350	peak_2242	17.6384421385595|3.10790238021384	+
chr1	10413130	10413190	peak_2243	3.81212521971539|3.60880061614652	+
chr1	1041371	1041396	peak_2244	8.48297574168516|3.12337378897628	+
chr1	1041477	1041559	peak_2245	16.4782214120455|2.72744511264514	+
chr1	1041660	1041697	peak_2246	7.95908134925147|2.93072871103388	+
chr1	10419414	10419464	peak_2248	5.46043264817282|4.87183502198031	+
chr1	10419695	10419766	peak_2249	7.49329437258363|5.28687252125916	+
chr1	1041987	1042031	peak_2250	5.27349284579523|1.95429718217229	+
chr1	10419963	10420045	peak_2251	5.55049923098028|3.60880061614652	+
chr1	1042108	1042163	peak_2252	15.6316015334207|3.94983753398159	+
chr1	1043238	1043254	peak_2253	9.04560792599599|3.34576621031273	+
chr1	1043696	1043714	peak_2254	4.47537023968632|2.14936899750922	+
chr1	1043944	1043987	peak_2255	10.5427541216593|3.5092649425956	+
chr1	1044424	1044435	peak_2256	5.90079776048961|3.3743353625095	+
chr1	1045161	1045271	peak_2257	26.6489384419676|3.34576621031273	+
chr1	1045393	1045454	peak_2258	11.6375363752448|2.99736590406417	+
chr1	1045485	1045517	peak_2259	3.49740902621928|1.45679752270147	+
chr1	1045737	1045750	peak_2260	2.7120192164775|1.53480003470274	+
chr1	10458116	10458157	peak_2261	2.4537376209155|3.09422744331676	-
chr1	10458407	10458481	peak_2262	4.27880219688116|3.74630413989645	-
chr1	1046040	1046085	peak_2263	5.47206091937054|1.74630413989645	+
chr1	10461382	10461458	peak_2264	2.02010501091819|2.87183502198031	-
chr1	1046173	1046266	peak_2265	17.447161505712|2.87183502198031	+
chr1	1046395	1046479	peak_2267	17.3594390655954|2.55435283212414	+
chr1	10472322	10472412	peak_2269	4.75067565431719|3.87183502198031	-
chr1	1047783	1047827	peak_2270	5.42395826655801|1.89692600294314	+
chr1	1048060	1048126	peak_2271	11.5546605012572|2.49837662645287	+
chr1	1048263	1048282	peak_2272	8.00559771283618|5.3743353625095	+
chr1	1048868	1048948	peak_2273	22.0214041108078|3.33417823603751	+
chr1	1049623	1049711	peak_2274	18.0566390576058|3.06823223478382	+
chr1	1050233	1050297	peak_2275	13.4469305206363|2.97875022589683	+
chr1	1050533	1050556	peak_2276	7.08410441283888|3.09422744331676	+
chr1	1051310	1051369	peak_2277	12.8826292589791|2.69126277633849	+
chr1	1051452	1051464	peak_2278	7.64257975385458|3.35726184915056	+
chr1	1053875	1053953	peak_2279	22.1555414639025|4.17995731734265	+
chr1	1055056	1055113	peak_2280	13.5820635366295|3.78937286178834	+
chr1	1055057	1055113	peak_2281	13.5820635366295|3.78937286178834	+
chr1	1055203	1055286	peak_2282	14.2167755365527|3.40234973867909	+
chr1	1055207	1055275	peak_2283	12.7347103741392|3.28687252125916	+
chr1	1055348	1055374	peak_2284	8.51918446939895|5.45679752270147	+
chr1	1055355	1055367	peak_2285	7.49329437258363|5.28687252125916	+
chr1	1055440	1055526	peak_2286	23.9302235279548|5.04176002342263	+
chr1	1055443	1055526	peak_2287	23.9302235279548|5.04176002342263	+
chr1	1055632	1055697	peak_2288	14.6049533232156|3.87183502198031	+
chr1	1055637	1055691	peak_2289	14.0929973262696|3.83119303748297	+
chr1	1055743	1055814	peak_2290	21.8728345990965|5.28687252125916	+
chr1	1055744	1055816	peak_2291	20.9043537098655|4.87183502198031	+
chr1	105892030	105892084	peak_2292	2.02510631458446|3.60880061614652	+
chr1	10624385	10624440	peak_2293	2.49819718298505|2.45679752270147	+
chr1	10627270	10627285	peak_2294	2.49870187301712|3.87183502198031	+
chr1	10629593	10629629	peak_2295	1.56221203240442|3.28687252125916	+
chr1	10630158	10630198	peak_2296	2.49870187301712|3.87183502198031	+
chr1	10630299	10630371	peak_2297	5.96575507881477|4.98731223940025	+
chr1	1082343	1082407	peak_2303	2.98028027262776|4.09422744331676	-
chr1	108692629	108692722	peak_2304	1.78138573025491|1.54990692709295	+
chr1	108696102	108696162	peak_2305	1.31096405946437|1.7722993484294	+
chr1	108698665	108698720	peak_2306	1.46518766952193|1.701910020538	+
chr1	108699296	108699409	peak_2307	2.38085447365396|1.17584120887041	+
chr1	108700073	108700128	peak_2309	1.32148772115583|1.47951759920155	+
chr1	108766977	108767041	peak_2311	2.46245138465789|2.701910020538	+
chr1	108806614	108806665	peak_2312	1.56221203240442|3.28687252125916	+
chr1	108877086	108877198	peak_2313	3.35155079701972|3.45679752270147	+
chr1	108924902	108924987	peak_2315	2.98028027262776|4.09422744331676	-
chr1	108928911	108928980	peak_2316	2.4537376209155|3.09422744331676	-
chr1	108931274	108931445	peak_2319	8.64894773096061|4.60880061614652	-
chr1	108932212	108932265	peak_2320	2.89824399287294|3.28687252125916	-
chr1	108939644	108939712	peak_2325	1.60220159441162|1.64944260064387	-
chr1	108939652	108939707	peak_2326	1.60220159441162|1.64944260064387	-
chr1	109063272	109063338	peak_2332	4.75540129867113|2.45679752270147	-
chr1	109064023	109064151	peak_2333	2.02706161403995|1.10999475917508	-
chr1	109094562	109094633	peak_2335	2.05668517474299|2.50926494259561	+
chr1	109094771	109094836	peak_2336	2.49870187301712|3.87183502198031	+
chr1	109095820	109095879	peak_2337	2.02510631458446|3.60880061614652	+
chr1	109216974	109217043	peak_2340	2.98028027262776|4.09422744331676	+
chr1	109235342	109235426	peak_2341	1.78138573025491|1.54990692709295	+
chr1	109236393	109236439	peak_2342	1.32148772115583|1.47951759920155	+
chr1	109237241	109237323	peak_2343	6.7366953997127|2.23796292077821	+
chr1	109237845	109238004	peak_2344	10.7308841731049|3.00933854573025	+
chr1	109250062	109250101	peak_2345	5.64981015000067|2.87183502198031	+
chr1	109250400	109250452	peak_2346	9.83727015102971|4.28687252125916	+
chr1	109251044	109251080	peak_2347	5.45360393564951|3.28687252125916	+
chr1	109251673	109251760	peak_2348	16.9087629781055|4.60880061614652	+
chr1	109251827	109251854	peak_2349	5.01124614481963|3.19376311686768	+
chr1	109252973	109253083	peak_2350	16.3431355084511|3.67918994403792	+
chr1	109253116	109253211	peak_2351	20.0874591172094|4.06448009992271	+
chr1	109258440	109258608	peak_2352	42.5641715541931|4.98731223940025	+
chr1	109258608	109258719	peak_2353	31.133226877412|5.74630413989645	+
chr1	109258734	109258817	peak_2354	17.5956966515422|3.51953327804943	+
chr1	109258817	109258934	peak_2355	23.3085825240187|3.26549887046659	+
chr1	109261162	109261263	peak_2356	25.385968017799|3.72427783356646	+
chr1	109261514	109261526	peak_2357	5.45360393564951|3.28687252125916	+
chr1	109263252	109263266	peak_2358	6.9824266340332|5.19376311686768	+
chr1	109263610	109263649	peak_2359	12.1641763709191|5.04176002342263	+
chr1	109263737	109263762	peak_2360	4.57427557278895|3.09422744331676	+
chr1	109264986	109265003	peak_2361	5.22702726639681|3.98731223940025	+
chr1	109265190	109265219	peak_2362	7.4276724193462|3.94983753398159	+
chr1	109265770	109265824	peak_2363	10.8153471748522|4.40234973867909	+
chr1	109265824	109265876	peak_2364	7.56997334548999|3.1613416391753	+
chr1	109266131	109266179	peak_2365	7.08410441283888|3.09422744331676	+
chr1	109267599	109267636	peak_2366	6.16467096267724|3.13486942781411	+
chr1	109267907	109267998	peak_2367	23.5087644099667|4.09422744331676	+
chr1	109268726	109268760	peak_2368	6.48216342946408|3.78937286178834	+
chr1	109268880	109268887	peak_2369	6.4731743525793|5.09422744331676	+
chr1	109269182	109269238	peak_2370	8.96919795122773|3.17995731734264	+
chr1	109269428	109269476	peak_2371	7.04326984827714|2.93894921783885	+
chr1	109269547	109269590	peak_2372	8.64229378921536|3.48850638242881	+
chr1	109269948	109270034	peak_2373	8.03237247281099|2.33126664061761	+
chr1	109270519	109270596	peak_2374	16.1461862350383|3.98731223940025	+
chr1	109271023	109271036	peak_2375	3.7911825612254|2.66538414451289	+
chr1	109271213	109271261	peak_2376	12.7145102031537|3.91914073675867	+
chr1	109271475	109271512	peak_2377	9.60718244566733|3.93072871103388	+
chr1	109271599	109271625	peak_2378	7.04326984827714|2.93894921783885	+
chr1	109274434	109274481	peak_2379	8.1412042275839|3.42437604500909	+
chr1	109275369	109275427	peak_2380	10.6496178364115|4.87183502198031	+
chr1	109309854	109309975	peak_2383	26.0785758447743|6.04176002342263	-
chr1	109310386	109310442	peak_2384	14.7084633258291|5.28687252125916	-
chr1	109310562	109310608	peak_2385	9.94954290521427|3.28687252125916	-
chr1	109310760	109310828	peak_2386	18.8170127532413|5.60880061614652	-
chr1	109310873	109310997	peak_2387	33.9206179391893|6.39539697803733	-
chr1	109311553	109311630	peak_2388	18.311636960373|5.05946202515609	-
chr1	109311717	109311780	peak_2389	15.2860155493851|4.83119303748297	-
chr1	109312421	109312502	peak_2390	15.019192450662|3.25370565732396	-
chr1	109313049	109313109	peak_2391	13.7851995835721|4.701910020538	-
chr1	109313371	109313418	peak_2392	7.51969116914006|3.00307955525857	-
chr1	109313522	109313571	peak_2393	11.3068634421237|4.45679752270147	-
chr1	109313601	109313715	peak_2394	29.5254859528293|5.30924033428761	-
chr1	109313887	109313949	peak_2395	11.3068634421237|4.45679752270147	-
chr1	109322944	109322989	peak_2396	8.05904545723368|3.22547197659501	-
chr1	109322989	109323052	peak_2397	14.0929973262696|3.83119303748297	-
chr1	109324948	109324969	peak_2398	3.32195395673371|2.54990692709295	-
chr1	109340747	109340844	peak_2399	21.8468866684894|3.19940968000882	-
chr1	109340844	109340876	peak_2400	8.86666998641304|4.1613416391753	-
chr1	109347487	109347532	peak_2401	7.93393510254032|2.81738723795794	-
chr1	109397605	109397630	peak_2402	3.84878342114354|2.38640819481007	-
chr1	109397775	109397840	peak_2403	7.93393510254032|2.81738723795794	-
chr1	109495854	109495963	peak_2407	4.63604523198952|3.40234973867909	+
chr1	109496269	109496334	peak_2408	4.18668453924516|3.28687252125916	+
chr1	109497350	109497411	peak_2409	2.4537376209155|3.09422744331676	+
chr1	109498520	109498602	peak_2410	5.70727753417749|4.09422744331676	+
chr1	109499745	109499787	peak_2412	2.02510631458446|3.60880061614652	+
chr1	109500017	109500081	peak_2413	2.89824399287294|3.28687252125916	+
chr1	109507798	109507858	peak_2415	2.02510631458446|3.60880061614652	-
chr1	109593303	109593384	peak_2423	2.02010501091819|2.87183502198031	+
chr1	109598771	109598861	peak_2424	2.05668517474299|2.50926494259561	+
chr1	109606033	109606105	peak_2425	1.60024531004426|2.60880061614652	+
chr1	109628719	109628788	peak_2426	2.93057871462066|2.42437604500909	+
chr1	109629378	109629490	peak_2427	1.77944738013365|1.39378772517567	+
chr1	109629822	109629885	peak_2428	4.18668453924516|3.28687252125916	+
chr1	109630228	109630309	peak_2429	1.73189027019152|1.20441036106718	+
chr1	109630360	109630407	peak_2430	2.54953810871859|2.28687252125916	+
chr1	109631524	109631591	peak_2432	3.81212521971539|3.60880061614652	+
chr1	109631753	109631801	peak_2433	2.02010501091819|2.87183502198031	+
chr1	109668076	109668152	peak_2434	4.75540129867113|2.45679752270147	+
chr1	109739881	109739915	peak_2438	2.02010501091819|2.87183502198031	-
chr1	109740239	109740265	peak_2439	2.02510631458446|3.60880061614652	-
chr1	109916333	109916384	peak_2440	2.49870187301712|3.87183502198031	+
chr1	109924077	109924149	peak_2442	7.48759579808494|2.87183502198031	+
chr1	109928909	109928965	peak_2443	7.26699744842881|3.60880061614652	+
chr1	109929111	109929150	peak_2444	6.9824266340332|5.19376311686768	+
chr1	109929534	109929590	peak_2445	8.86666998641304|4.1613416391753	+
chr1	109929643	109929726	peak_2446	9.73892754860918|2.54990692709295	+
chr1	109930146	109930271	peak_2447	20.9043537098655|4.87183502198031	+
chr1	109930320	109930349	peak_2448	4.95753238553866|4.74630413989645	+
chr1	1099661	1099725	peak_2449	2.18039684652082|2.13486942781411	-
chr11	1000432	1000510	peak_2450	3.30763018570281|3.02383811542536	+
chr1	110012426	110012463	peak_2451	2.49819718298505|2.45679752270147	+
chr1	110012897	110012967	peak_2452	3.6818114058482|1.99736590406417	+
chr1	110021796	110021853	peak_2455	8.00559771283618|5.3743353625095	+
chr1	110021901	110021949	peak_2456	3.96073900157643|4.45679752270147	+
chr1	110022529	110022588	peak_2457	4.25364608147351|2.7722993484294	+
chr1	110022915	110023006	peak_2458	12.4884797273151|4.24106883164603	+
chr1	110023317	110023339	peak_2459	3.35155079701972|3.45679752270147	+
chr1	110023391	110023495	peak_2460	20.3430715843956|5.19376311686768	+
chr1	110053948	110054016	peak_2464	6.01441595994965|3.701910020538	+
chr1	110056478	110056538	peak_2465	1.6653976892507|2.28687252125916	+
chr11	1006571	1006618	peak_2466	2.49819718298505|2.45679752270147	+
chr11	1008008	1008086	peak_2467	4.71823962780007|2.701910020538	+
chr11	1009098	1009136	peak_2468	1.38876605326266|1.87183502198031	+
chr11	1011774	1011805	peak_2469	1.56221203240442|3.28687252125916	+
chr11	102110597	102110721	peak_2472	7.95908134925147|2.93072871103388	+
chr11	102110721	102110797	peak_2473	3.14276402417851|2.02383811542536	+
chr11	102110939	102111057	peak_2474	9.7543639705938|2.82744090262186	+
chr11	102111057	102111144	peak_2475	2.3956551263728|1.45679752270147	+
chr11	102114159	102114215	peak_2476	4.25364608147351|2.7722993484294	+
chr11	102230060	102230117	peak_2491	2.93057871462066|2.42437604500909	+
chr11	102232230	102232296	peak_2492	2.84019226703057|1.87183502198031	+
chr11	102232465	102232533	peak_2493	5.01124614481963|3.19376311686768	+
chr11	102363667	102363682	peak_2500	1.31096405946437|1.7722993484294	+
chr11	102366709	102366784	peak_2501	2.02010501091819|2.87183502198031	+
chr11	102397270	102397299	peak_2502	3.30763018570281|3.02383811542536	-
chr11	102397390	102397434	peak_2503	5.22702726639681|3.98731223940025	-
chr11	102397591	102397636	peak_2504	6.9824266340332|5.19376311686768	-
chr11	102398385	102398419	peak_2505	4.95753238553866|4.74630413989645	-
chr11	102398445	102398476	peak_2506	4.45746100317748|4.60880061614652	-
chr11	102401681	102401692	peak_2507	2.61067564857|2.1613416391753	-
chr11	102401914	102401984	peak_2508	9.7543639705938|2.82744090262186	-
chr11	102402014	102402120	peak_2509	13.8146561984178|2.81043447731617	-
chr11	102402120	102402206	peak_2510	8.40308417224886|2.47951759920155	-
chr11	102448811	102448848	peak_2511	4.18668453924516|3.28687252125916	-
chr11	102452590	102452608	peak_2512	1.57738340738199|1.96494442637179	-
chr11	102452650	102452704	peak_2513	6.12356852983379|2.94983753398159	-
chr11	10306689	10306793	peak_2515	4.75067565431719|3.87183502198031	+
chr11	10306939	10307008	peak_2516	2.89824399287294|3.28687252125916	+
chr11	103091899	103092026	peak_2517	1.69576805781433|1.28687252125916	-
chr11	103323925	103323981	peak_2521	1.74229095360359|2.09422744331676	+
chr1	110339651	110339728	peak_2522	4.14334341751313|2.98731223940025	+
chr1	110340956	110341016	peak_2525	2.4537376209155|3.09422744331676	+
chr1	110376971	110377096	peak_2534	18.3014239925654|5.57227474012141	-
chr1	110378882	110378961	peak_2535	3.96073900157643|4.45679752270147	-
chr1	110401467	110401527	peak_2536	2.4537376209155|3.09422744331676	-
chr1	110403929	110404045	peak_2537	6.67766077382751|4.28687252125916	-
chr11	10507928	10507973	peak_2542	2.9441631489816|1.62790943909422	-
chr11	10508158	10508194	peak_2543	3.80790668254797|1.5092649425956	-
chr11	10508525	10508611	peak_2544	55.1091488123916|2.52054486746161	-
chr11	10508841	10508881	peak_2545	1.67491556124591|1.13486942781411	-
chr11	10509057	10509146	peak_2546	24.7096536993461|2.34345604962552	-
chr1	11054642	11054721	peak_2547	13.7043071377705|6.09422744331676	-
chr1	11054789	11054844	peak_2548	4.57427557278895|3.09422744331676	-
chr1	11059775	11059805	peak_2549	2.01444379588882|2.02383811542536	-
chr1	11059887	11059932	peak_2550	5.46043264817282|4.87183502198031	-
chr11	106096788	106096859	peak_2553	2.02010501091819|2.87183502198031	+
chr11	106097548	106097610	peak_2554	2.49870187301712|3.87183502198031	+
chr11	10751399	10751449	peak_2561	1.56221203240442|3.28687252125916	+
chr11	10767899	10767965	peak_2563	2.02510631458446|3.60880061614652	+
chr11	107791183	107791200	peak_2566	2.02510631458446|3.60880061614652	-
chr11	107791508	107791578	peak_2567	10.147228663232|4.81043447731617	-
chr11	107792718	107792803	peak_2568	4.57427557278895|3.09422744331676	-
chr11	107908451	107908505	peak_2569	3.7911825612254|2.66538414451289	+
chr11	10797306	10797378	peak_2570	9.13395735284981|3.87183502198031	-
chr11	10797487	10797651	peak_2571	9.17810016721902|2.1556279879809	-
chr11	10797724	10797790	peak_2572	6.48216342946408|3.78937286178834	-
chr11	10799089	10799114	peak_2574	4.60414962398122|2.04586442175536	-
chr11	10799210	10799296	peak_2575	12.5054280157698|2.40716675497687	-
chr11	10799319	10799422	peak_2576	4.95171360689387|1.39378772517567	-
chr11	10800151	10800195	peak_2578	2.2943415146941|1.46744476690098	-
chr11	10800225	10800345	peak_2579	18.0566390576058|3.06823223478382	-
chr11	10800431	10800447	peak_2580	2.65971456052953|1.701910020538	-
chr11	10800823	10800836	peak_2581	4.36579487892065|2.28687252125916	-
chr11	10800961	10801059	peak_2582	16.6144115989703|2.35100285867887	-
chr11	10802069	10802194	peak_2583	18.2674775793905|2.50926494259561	-
chr11	10802407	10802437	peak_2584	3.47026174453405|1.65884129864612	-
chr11	10803028	10803089	peak_2585	5.46150167108645|2.12337378897628	-
chr11	10804393	10804405	peak_2587	2.46245138465789|2.701910020538	-
chr11	108084961	108085012	peak_2589	1.35142533469101|1.43887561470421	+
chr11	108084969	108085006	peak_2590	1.35142533469101|1.43887561470421	+
chr11	108366696	108366729	peak_2599	1.56221203240442|3.28687252125916	+
chr11	108366782	108366845	peak_2600	3.96073900157643|4.45679752270147	+
chr11	108367186	108367232	peak_2601	1.60024531004426|2.60880061614652	+
chr11	108473415	108473481	peak_2603	3.96073900157643|4.45679752270147	-
chr11	108482060	108482142	peak_2604	6.9824266340332|5.19376311686768	-
chr11	108498175	108498239	peak_2605	2.89824399287294|3.28687252125916	-
chr11	108498264	108498334	peak_2606	5.46043264817282|4.87183502198031	-
chr11	108940570	108940629	peak_2608	1.56221203240442|3.28687252125916	+
chr1	110952229	110952316	peak_2612	2.88008821436965|2.87183502198031	-
chr11	110125718	110125770	peak_2613	1.56221203240442|3.28687252125916	+
chr11	110230226	110230282	peak_2616	2.93057871462066|2.42437604500909	-
chr11	110230738	110230811	peak_2617	5.70727753417749|4.09422744331676	-
chr11	110230875	110230923	peak_2618	3.81212521971539|3.60880061614652	-
chr11	110231153	110231207	peak_2619	2.93057871462066|2.42437604500909	-
chr11	110231400	110231434	peak_2620	2.05668517474299|2.50926494259561	-
chr11	110231687	110231725	peak_2621	2.02010501091819|2.87183502198031	-
chr11	110231744	110231809	peak_2622	2.93057871462066|2.42437604500909	-
chr11	110296487	110296609	peak_2625	2.41629125789435|1.28687252125916	-
chr1	11106769	11106856	peak_2626	5.22702726639681|3.98731223940025	-
chr1	11106856	11106928	peak_2627	5.70727753417749|4.09422744331676	-
chr1	11107247	11107298	peak_2628	3.35155079701972|3.45679752270147	-
chr1	111131424	111131571	peak_2631	3.81307190306523|2.50926494259561	-
chr11	111549634	111549691	peak_2633	4.27880219688116|3.74630413989645	+
chr11	111560531	111560655	peak_2634	10.6496178364115|4.87183502198031	+
chr11	111712229	111712300	peak_2636	3.00293705383569|2.17995731734264	+
chr11	111719773	111719828	peak_2637	2.46245138465789|2.701910020538	+
chr11	111723878	111723957	peak_2639	1.74334887018977|1.87183502198031	+
chr11	111724883	111724960	peak_2640	1.74334887018977|1.87183502198031	+
chr11	111725712	111725812	peak_2641	5.46043264817282|4.87183502198031	+
chr11	111727716	111727761	peak_2642	1.56221203240442|3.28687252125916	-
chr11	111728613	111728671	peak_2644	3.35155079701972|3.45679752270147	+
chr11	111786483	111786521	peak_2649	1.6653976892507|2.28687252125916	-
chr11	111786485	111786521	peak_2650	1.6653976892507|2.28687252125916	-
chr11	111821584	111821619	peak_2653	2.88008821436965|2.87183502198031	-
chr11	111838256	111838308	peak_2655	1.56221203240442|3.28687252125916	-
chr11	111838266	111838290	peak_2656	1.56221203240442|3.28687252125916	-
chr11	111844631	111844690	peak_2661	2.1130820715579|2.28687252125916	-
chr11	111844633	111844687	peak_2662	2.1130820715579|2.28687252125916	-
chr11	111908760	111908836	peak_2664	1.38876605326266|1.87183502198031	-
chr11	111908867	111908954	peak_2665	3.96073900157643|4.45679752270147	-
chr11	111911566	111911642	peak_2666	2.02010501091819|2.87183502198031	-
chr11	112020330	112020416	peak_2668	2.98028027262776|4.09422744331676	+
chr11	112028910	112028946	peak_2670	1.6653976892507|2.28687252125916	+
chr11	112033400	112033443	peak_2671	2.05668517474299|2.50926494259561	+
chr11	112062420	112062480	peak_2672	2.98028027262776|4.09422744331676	+
chr11	112074577	112074689	peak_2673	3.81212521971539|3.60880061614652	+
chr11	112083436	112083517	peak_2675	3.46804311121032|4.28687252125916	+
chr11	112085335	112085399	peak_2677	2.05668517474299|2.50926494259561	-
chr1	11122058	11122120	peak_2678	2.54953810871859|2.28687252125916	-
chr1	111238807	111238878	peak_2679	5.46043264817282|4.87183502198031	+
chr1	111241332	111241393	peak_2680	2.02510631458446|3.60880061614652	+
chr1	11127019	11127046	peak_2681	2.05668517474299|2.50926494259561	-
chr1	11129762	11129802	peak_2682	1.6653976892507|2.28687252125916	-
chr1	11130623	11130701	peak_2683	3.47749056200712|2.19376311686768	-
chr11	113410782	113410870	peak_2684	2.49870187301712|3.87183502198031	-
chr11	113415462	113415537	peak_2685	2.02510631458446|3.60880061614652	-
chr11	113741719	113741766	peak_2692	1.38876605326266|1.87183502198031	-
chr11	114312380	114312442	peak_2695	3.46804311121032|4.28687252125916	+
chr1	111440397	111440471	peak_2698	7.16707270564408|4.3743353625095	-
chr11	114407504	114407589	peak_2699	2.1130820715579|2.28687252125916	+
chr1	111441158	111441198	peak_2700	2.02510631458446|3.60880061614652	-
chr11	114449963	114450033	peak_2705	3.96073900157643|4.45679752270147	+
chr1	111449488	111449576	peak_2706	3.32195395673371|2.54990692709295	+
chr1	111454207	111454274	peak_2709	5.64451016709661|2.60880061614652	+
chr1	111454297	111454346	peak_2710	1.38876605326266|1.87183502198031	+
chr1	111461165	111461221	peak_2712	2.98028027262776|4.09422744331676	+
chr1	111620028	111620111	peak_2718	2.02010501091819|2.87183502198031	+
chr11	116778647	116778718	peak_2719	1.60024531004426|2.60880061614652	-
chr11	116782916	116782998	peak_2721	1.32148772115583|1.47951759920155	-
chr11	116787853	116788007	peak_2726	6.80787291811335|3.53480003470274	-
chr11	116843742	116843832	peak_2727	4.45746100317748|4.60880061614652	-
chr11	116843962	116844015	peak_2728	1.38876605326266|1.87183502198031	-
chr11	116844782	116844833	peak_2729	2.49870187301712|3.87183502198031	-
chr11	116845149	116845197	peak_2730	2.98028027262776|4.09422744331676	-
chr11	116858477	116858525	peak_2732	1.31096405946437|1.7722993484294	-
chr11	116859347	116859410	peak_2735	2.98028027262776|4.09422744331676	-
chr11	116859410	116859525	peak_2736	3.42079966377914|2.28687252125916	-
chr11	116861290	116861317	peak_2738	1.60024531004426|2.60880061614652	-
chr11	116861881	116861929	peak_2739	1.57738340738199|1.96494442637179	-
chr11	116863753	116863816	peak_2741	1.35142533469101|1.43887561470421	-
chr11	116870379	116870402	peak_2744	1.46518766952193|1.701910020538	-
chr11	116873480	116873545	peak_2745	3.7911825612254|2.66538414451289	-
chr11	116873983	116874054	peak_2746	2.54953810871859|2.28687252125916	-
chr11	116897247	116897311	peak_2749	3.30285726314827|2.74630413989645	-
chr11	117098153	117098234	peak_2751	1.92357803263941|1.74630413989645	-
chr11	117098272	117098357	peak_2752	2.94271435558179|2.28687252125916	-
chr11	117098377	117098427	peak_2753	2.4537376209155|3.09422744331676	-
chr1	111712429	111712484	peak_2754	1.60024531004426|2.60880061614652	+
chr1	111712736	111712792	peak_2755	2.02510631458446|3.60880061614652	+
chr11	117167689	117167757	peak_2757	2.46245138465789|2.701910020538	+
chr11	117169165	117169205	peak_2759	1.60024531004426|2.60880061614652	+
chr11	117169242	117169284	peak_2760	2.02510631458446|3.60880061614652	+
chr11	117170417	117170516	peak_2761	6.9824266340332|5.19376311686768	+
chr11	117179376	117179441	peak_2762	3.81212521971539|3.60880061614652	+
chr11	117181877	117181947	peak_2763	1.74334887018977|1.87183502198031	+
chr11	117182550	117182621	peak_2764	4.26189359644188|2.60880061614652	+
chr11	117182717	117182749	peak_2765	2.05668517474299|2.50926494259561	+
chr11	117183774	117183863	peak_2766	3.37288004007246|2.40234973867909	+
chr11	117186163	117186218	peak_2767	2.46245138465789|2.701910020538	+
chr11	117189331	117189392	peak_2768	2.89537838748438|2.60880061614652	+
chr11	117189981	117190026	peak_2769	2.18039684652082|2.13486942781411	+
chr11	117190162	117190260	peak_2770	3.94884747755262|2.20441036106718	+
chr11	117191895	117192012	peak_2771	3.29895036927086|1.9149037438722	+
chr11	117192260	117192331	peak_2772	1.32148772115583|1.47951759920155	+
chr11	117192834	117192866	peak_2773	2.49870187301712|3.87183502198031	+
chr11	117193152	117193169	peak_2774	2.02510631458446|3.60880061614652	+
chr11	117193200	117193263	peak_2775	4.57427557278895|3.09422744331676	+
chr11	117193852	117193886	peak_2776	2.4537376209155|3.09422744331676	+
chr11	117193886	117193959	peak_2777	2.18039684652082|2.13486942781411	+
chr11	117195841	117195900	peak_2778	2.1130820715579|2.28687252125916	+
chr11	117196109	117196147	peak_2779	2.02510631458446|3.60880061614652	+
chr11	117196535	117196589	peak_2780	4.95753238553866|4.74630413989645	+
chr11	117205199	117205251	peak_2781	2.02010501091819|2.87183502198031	-
chr11	117205704	117205763	peak_2783	4.45746100317748|4.60880061614652	-
chr11	117206344	117206345	peak_2784	2.02510631458446|3.60880061614652	-
chr11	117206345	117206357	peak_2785	3.96073900157643|4.45679752270147	-
chr11	117206680	117206687	peak_2786	3.96073900157643|4.45679752270147	-
chr11	117206687	117206722	peak_2787	3.96073900157643|4.45679752270147	-
chr11	117219069	117219136	peak_2788	1.74334887018977|1.87183502198031	-
chr11	117227172	117227266	peak_2792	7.08410441283888|3.09422744331676	-
chr11	117229681	117229739	peak_2793	2.02510631458446|3.60880061614652	-
chr1	111724083	111724140	peak_2794	1.60024531004426|2.60880061614652	-
chr1	111724778	111724846	peak_2795	2.02510631458446|3.60880061614652	-
chr11	117286039	117286117	peak_2797	7.16707270564408|4.3743353625095	-
chr11	117286864	117286922	peak_2798	6.19095292062323|4.19376311686768	-
chr11	117287304	117287356	peak_2799	4.45746100317748|4.60880061614652	-
chr11	117287941	117287966	peak_2800	2.49870187301712|3.87183502198031	-
chr11	117288685	117288696	peak_2801	2.98028027262776|4.09422744331676	-
chr11	117289164	117289229	peak_2802	15.2718034854057|6.24106883164603	-
chr11	117289614	117289721	peak_2803	10.0416798487288|3.45679752270147	-
chr11	117289721	117289784	peak_2804	8.38455951791742|4.09422744331676	-
chr11	117290609	117290662	peak_2805	10.5840439207037|5.74630413989645	-
chr11	117290898	117290961	peak_2806	16.3189186667147|6.33126664061761	-
chr11	117293153	117293177	peak_2809	2.4537376209155|3.09422744331676	-
chr11	117295236	117295278	peak_2810	2.18039684652082|2.13486942781411	-
chr11	117296877	117296934	peak_2811	5.22702726639681|3.98731223940025	-
chr11	117328530	117328581	peak_2812	1.56221203240442|3.28687252125916	+
chr11	117385960	117386009	peak_2813	1.56221203240442|3.28687252125916	+
chr11	117412981	117413054	peak_2816	5.22702726639681|3.98731223940025	+
chr11	118368681	118368726	peak_2819	2.94271435558179|2.28687252125916	+
chr11	118372511	118372626	peak_2820	6.56706276156163|2.54990692709295	+
chr11	118373612	118373633	peak_2821	2.88008821436965|2.87183502198031	+
chr11	118379478	118379555	peak_2822	3.84878342114354|2.38640819481007	+
chr11	118381457	118381495	peak_2823	1.57262751045052|1.60880061614652	+
chr11	118386537	118386612	peak_2824	9.54257230705351|3.40234973867909	+
chr11	118389719	118389792	peak_2825	13.9488088753143|3.64944260064387	+
chr11	118392811	118392869	peak_2826	2.29154510554161|1.87183502198031	+
chr11	118396318	118396356	peak_2827	1.8883060953134|1.80144569408892	+
chr11	118397443	118397504	peak_2828	7.90482157905931|4.02383811542536	+
chr11	118398129	118398150	peak_2829	2.02010501091819|2.87183502198031	+
chr11	118401594	118401732	peak_2830	5.18114094702437|2.78937286178834	+
chr11	118406936	118406949	peak_2831	1.38876605326266|1.87183502198031	+
chr11	11842096	11842206	peak_2832	2.1130820715579|2.28687252125916	+
chr11	118436520	118436590	peak_2833	6.48216342946408|3.78937286178834	+
chr11	118436606	118436675	peak_2834	4.57427557278895|3.09422744331676	+
chr11	118436725	118436812	peak_2835	2.56600627820529|1.73433149823038	+
chr11	118436821	118436917	peak_2836	3.42079966377914|2.28687252125916	+
chr11	118471707	118471764	peak_2838	1.67728465212031|1.57637913845414	+
chr11	118472573	118472616	peak_2839	2.05668517474299|2.50926494259561	+
chr11	118472779	118472885	peak_2840	3.51941821317083|1.53841128825512	+
chr11	118490129	118490161	peak_2844	1.38876605326266|1.87183502198031	+
chr11	118492359	118492436	peak_2846	3.71922569503789|2.87183502198031	+
chr11	118494743	118494768	peak_2847	2.59669069617313|2.06448009992271	+
chr11	118495694	118495748	peak_2848	4.36579487892065|2.28687252125916	+
chr11	118498374	118498450	peak_2849	2.21829487720304|1.63479582467946	+
chr11	118501697	118501837	peak_2850	5.81307190306523|2.23028899289279	+
chr11	118505850	118505889	peak_2852	7.49329437258363|5.28687252125916	+
chr11	118506221	118506338	peak_2853	18.9002237417771|4.74630413989645	+
chr11	118506406	118506471	peak_2854	4.67376657909576|2.00307955525857	+
chr11	118520052	118520060	peak_2855	1.56221203240442|3.28687252125916	+
chr11	118520801	118520831	peak_2856	1.74229095360359|2.09422744331676	+
chr11	118521966	118522003	peak_2857	2.49870187301712|3.87183502198031	+
chr11	118522025	118522081	peak_2858	2.89537838748438|2.60880061614652	+
chr11	118522599	118522645	peak_2859	3.46804311121032|4.28687252125916	+
chr11	118523421	118523448	peak_2860	1.60024531004426|2.60880061614652	+
chr11	118524070	118524131	peak_2861	4.95753238553866|4.74630413989645	+
chr11	118524382	118524431	peak_2862	3.35155079701972|3.45679752270147	+
chr11	118524532	118524568	peak_2863	2.98028027262776|4.09422744331676	+
chr11	118525293	118525351	peak_2864	4.45746100317748|4.60880061614652	+
chr11	118534289	118534356	peak_2867	2.89824399287294|3.28687252125916	+
chr11	118535471	118535544	peak_2869	4.45746100317748|4.60880061614652	+
chr11	11853822	11853875	peak_2870	1.60024531004426|2.60880061614652	+
chr11	118544785	118544837	peak_2871	1.56221203240442|3.28687252125916	-
chr11	118593670	118593698	peak_2873	2.49819718298505|2.45679752270147	+
chr11	118597706	118597725	peak_2874	2.49819718298505|2.45679752270147	+
chr11	118601666	118601701	peak_2875	2.89824399287294|3.28687252125916	+
chr11	118601929	118602007	peak_2876	9.64623836620898|4.74630413989645	+
chr11	118602190	118602211	peak_2877	3.46804311121032|4.28687252125916	+
chr11	118602263	118602357	peak_2878	11.3068634421237|4.45679752270147	+
chr11	118602462	118602494	peak_2879	4.45746100317748|4.60880061614652	+
chr11	118602568	118602618	peak_2880	4.75067565431719|3.87183502198031	+
chr11	118624978	118625048	peak_2881	3.32195395673371|2.54990692709295	+
chr11	118627506	118627664	peak_2882	10.2563178059935|2.39649701243366	+
chr11	118628160	118628236	peak_2883	5.64451016709661|2.60880061614652	+
chr11	118645431	118645552	peak_2887	7.96830883137485|2.43371390958843	+
chr11	118645552	118645632	peak_2888	2.09052955445836|1.49332339872658	+
chr11	118656886	118656960	peak_2891	6.55620522969729|2.64050947587386	+
chr11	118657276	118657355	peak_2892	12.9745761537708|4.28687252125916	+
chr11	118657355	118657512	peak_2893	21.9105530813519|4.93072871103388	+
chr11	118748236	118748306	peak_2894	5.64981015000067|2.87183502198031	-
chr11	118748826	118748991	peak_2895	7.90025031915101|1.81043447731617	-
chr11	118749580	118749626	peak_2896	4.95753238553866|4.74630413989645	-
chr11	118749729	118749791	peak_2897	2.67438172718997|1.98731223940025	-
chr11	118750438	118750533	peak_2898	8.51918446939895|5.45679752270147	-
chr11	118750586	118750615	peak_2899	2.98028027262776|4.09422744331676	-
chr11	118750726	118750768	peak_2900	3.46804311121032|4.28687252125916	-
chr11	118751463	118751532	peak_2901	5.45360393564951|3.28687252125916	-
chr11	118751591	118751655	peak_2902	6.9824266340332|5.19376311686768	-
chr11	118751698	118751749	peak_2903	2.93057871462066|2.42437604500909	-
chr11	118754856	118754888	peak_2904	1.60024531004426|2.60880061614652	-
chr11	118755401	118755425	peak_2905	2.02510631458446|3.60880061614652	-
chr11	118757227	118757288	peak_2906	1.31096405946437|1.7722993484294	-
chr11	118786059	118786100	peak_2908	1.60024531004426|2.60880061614652	-
chr11	118896606	118896700	peak_2910	25.4593910146348|5.48326973406266	-
chr11	118896753	118896810	peak_2911	11.799884431131|4.50926494259561	-
chr11	118896845	118896897	peak_2912	11.3068634421237|4.45679752270147	-
chr11	118896956	118897007	peak_2913	10.0664443844787|5.67918994403792	-
chr11	118897057	118897126	peak_2914	14.4411031160632|4.41615553820412	-
chr11	118897544	118897603	peak_2915	11.1532999520543|4.93072871103388	-
chr11	118898316	118898355	peak_2916	2.93057871462066|2.42437604500909	-
chr11	118898416	118898471	peak_2917	8.00559771283618|5.3743353625095	-
chr11	118898732	118898789	peak_2918	6.65394056694743|3.21287193981538	-
chr11	118898965	118899006	peak_2919	4.25364608147351|2.7722993484294	-
chr11	118899131	118899204	peak_2920	7.51969116914006|3.00307955525857	-
chr11	118899329	118899370	peak_2921	5.96575507881477|4.98731223940025	-
chr11	118899922	118899943	peak_2922	3.96073900157643|4.45679752270147	-
chr11	118899969	118900048	peak_2923	4.44773341822648|1.87183502198031	-
chr11	118900621	118900684	peak_2924	5.18186651929881|2.64944260064387	-
chr11	118900734	118900805	peak_2925	4.41767522957|2.21287193981538	-
chr11	118901031	118901145	peak_2926	7.47163615628032|2.58232840478533	-
chr11	118901247	118901296	peak_2927	2.67438172718997|1.98731223940025	-
chr11	118901549	118901576	peak_2928	3.81212521971539|3.60880061614652	-
chr11	118901920	118901962	peak_2929	3.81307190306523|2.50926494259561	-
chr11	118902619	118902676	peak_2930	10.147228663232|4.81043447731617	-
chr11	118902676	118902730	peak_2931	10.5840439207037|5.74630413989645	-
chr11	118902791	118902846	peak_2932	7.4276724193462|3.94983753398159	-
chr11	118903005	118903075	peak_2933	10.6429804209503|2.75635780456038	-
chr11	118903241	118903259	peak_2934	2.01444379588882|2.02383811542536	-
chr11	118903302	118903383	peak_2935	7.93393510254032|2.81738723795794	-
chr11	118909988	118910015	peak_2936	4.63604523198952|3.40234973867909	-
chr11	118912577	118912629	peak_2937	3.35155079701972|3.45679752270147	-
chr11	118925260	118925316	peak_2938	2.19264089005606|1.47951759920155	-
chr11	118925316	118925398	peak_2939	8.38553518541003|2.54062911350494	-
chr11	119003032	119003086	peak_2940	2.02510631458446|3.60880061614652	+
chr11	119018281	119018357	peak_2944	1.97951441420345|1.1556279879809	-
chr11	119019295	119019318	peak_2945	1.60024531004426|2.60880061614652	+
chr11	119020149	119020181	peak_2946	2.4537376209155|3.09422744331676	+
chr11	119023524	119023580	peak_2947	2.02510631458446|3.60880061614652	+
chr11	119024469	119024569	peak_2948	3.96073900157643|4.45679752270147	-
chr11	119044475	119044551	peak_2951	15.2860155493851|4.83119303748297	-
chr11	119044738	119044841	peak_2952	26.9755053016966|5.19376311686768	-
chr11	119044897	119044927	peak_2953	7.16707270564408|4.3743353625095	-
chr11	119045176	119045261	peak_2954	21.8728345990965|5.28687252125916	-
chr11	119045500	119045576	peak_2955	13.7851995835721|4.701910020538	-
chr11	119046574	119046689	peak_2956	7.92176074619033|2.71983192853526	-
chr11	119047949	119048015	peak_2957	4.88442276887148|2.21975832540062	-
chr11	119049594	119049637	peak_2958	10.6496178364115|4.87183502198031	-
chr11	119049776	119049807	peak_2959	6.35235584705059|3.45679752270147	-
chr11	119051451	119051523	peak_2960	4.88442276887148|2.21975832540062	-
chr11	119052804	119052828	peak_2961	3.81212521971539|3.60880061614652	-
chr11	119054493	119054496	peak_2962	2.02510631458446|3.60880061614652	-
chr11	119054526	119054678	peak_2963	20.954090532965|3.21760985882204	-
chr11	119054983	119055002	peak_2964	2.89537838748438|2.60880061614652	-
chr11	119055263	119055329	peak_2965	5.18186651929881|2.64944260064387	-
chr11	119078794	119078865	peak_2966	2.4537376209155|3.09422744331676	+
chr11	119081108	119081182	peak_2967	1.57738340738199|1.96494442637179	+
chr11	119081679	119081781	peak_2968	3.96073900157643|4.45679752270147	+
chr11	119093279	119093345	peak_2969	2.98028027262776|4.09422744331676	+
chr11	119094246	119094355	peak_2970	26.0949330509574|4.21760985882204	-
chr11	119094557	119094668	peak_2971	23.3653313197025|3.63264735810089	-
chr11	119094688	119094754	peak_2972	16.6615235850871|4.02383811542536	-
chr11	119095051	119095123	peak_2973	9.40744575932795|2.32434722667782	-
chr11	119096732	119096795	peak_2974	3.74356057059998|3.1613416391753	-
chr11	119097014	119097068	peak_2975	3.35155079701972|3.45679752270147	-
chr11	119100658	119100771	peak_2978	7.16707270564408|4.3743353625095	-
chr11	119107829	119107946	peak_2982	1.74229095360359|2.09422744331676	+
chr11	119116745	119116877	peak_2985	5.09086402749175|3.5092649425956	+
chr11	119173569	119173630	peak_2987	1.60024531004426|2.60880061614652	+
chr11	119174439	119174597	peak_2988	5.22702726639681|3.98731223940025	+
chr11	119180201	119180265	peak_2991	1.60024531004426|2.60880061614652	+
chr11	119181213	119181258	peak_2992	3.46804311121032|4.28687252125916	+
chr11	119182093	119182124	peak_2993	2.4537376209155|3.09422744331676	+
chr11	119206352	119206407	peak_2995	2.05668517474299|2.50926494259561	+
chr11	119278229	119278299	peak_2998	6.01441595994965|3.701910020538	+
chr11	119278509	119278521	peak_2999	2.05668517474299|2.50926494259561	+
chr11	119287893	119287944	peak_3001	2.98028027262776|4.09422744331676	+
chr11	119295634	119295691	peak_3002	2.02510631458446|3.60880061614652	+
chr11	119297424	119297479	peak_3004	2.46245138465789|2.701910020538	+
chr11	119300366	119300440	peak_3006	3.46804311121032|4.28687252125916	+
chr11	119301118	119301184	peak_3007	2.4537376209155|3.09422744331676	+
chr11	119303801	119303830	peak_3008	1.56221203240442|3.28687252125916	+
chr11	119303879	119303925	peak_3009	2.49870187301712|3.87183502198031	+
chr11	119304140	119304177	peak_3010	1.60024531004426|2.60880061614652	+
chr11	119304801	119304857	peak_3011	2.4537376209155|3.09422744331676	+
chr11	119305661	119305711	peak_3014	1.38876605326266|1.87183502198031	+
chr11	119306519	119306582	peak_3015	3.46804311121032|4.28687252125916	+
chr11	119309269	119309279	peak_3016	4.75067565431719|3.87183502198031	-
chr11	119309382	119309500	peak_3017	22.8900167051801|4.40234973867909	-
chr11	119309500	119309595	peak_3018	16.9087629781055|4.60880061614652	-
chr11	119309695	119309726	peak_3019	5.96575507881477|4.98731223940025	-
chr11	119310516	119310556	peak_3020	3.81212521971539|3.60880061614652	-
chr11	119312380	119312428	peak_3022	3.00293705383569|2.17995731734264	-
chr11	119314715	119314740	peak_3025	3.46804311121032|4.28687252125916	-
chr11	119314841	119314856	peak_3026	1.6653976892507|2.28687252125916	-
chr11	119314993	119315046	peak_3027	9.14676625716154|4.67918994403792	-
chr11	119315138	119315155	peak_3028	2.88008821436965|2.87183502198031	-
chr11	119335496	119335562	peak_3029	11.6215590351652|5.87183502198031	+
chr11	119335662	119335729	peak_3030	12.6712105589199|5.09422744331676	+
chr11	119336337	119336375	peak_3031	4.95753238553866|4.74630413989645	+
chr11	119336646	119336709	peak_3032	11.1024366282325|5.81043447731617	+
chr11	119336918	119336998	peak_3033	9.03392559986267|5.53480003470274	+
chr11	119418408	119418492	peak_3034	11.6581810130845|4.98731223940025	-
chr11	119418599	119418674	peak_3035	9.60718244566733|3.93072871103388	-
chr11	119418710	119418763	peak_3036	7.65891047587273|4.45679752270147	-
chr11	119418847	119418893	peak_3037	7.49329437258363|5.28687252125916	-
chr11	119419029	119419113	peak_3038	11.6215590351652|5.87183502198031	-
chr11	119419224	119419287	peak_3039	9.64623836620898|4.74630413989645	-
chr11	119419449	119419517	peak_3040	9.35096282264341|4.22547197659501	-
chr11	119420089	119420142	peak_3041	3.30763018570281|3.02383811542536	-
chr11	119420170	119420209	peak_3042	2.88008821436965|2.87183502198031	-
chr11	119420272	119420345	peak_3043	4.28563670529611|2.47951759920155	-
chr11	119420369	119420388	peak_3044	6.65394056694743|3.21287193981538	-
chr11	119420868	119420920	peak_3045	7.99969610021519|3.06448009992271	-
chr11	11956749	11956823	peak_3047	2.89824399287294|3.28687252125916	+
chr11	11963717	11963792	peak_3048	12.6617736637597|5.98731223940025	-
chr11	11963792	11963946	peak_3049	29.5254859528293|5.30924033428761	-
chr11	11964011	11964030	peak_3050	4.95753238553866|4.74630413989645	-
chr11	11965815	11965829	peak_3051	2.98028027262776|4.09422744331676	-
chr11	119664203	119664269	peak_3053	2.49870187301712|3.87183502198031	-
chr11	11966963	11967016	peak_3054	2.93057871462066|2.42437604500909	-
chr11	11968415	11968482	peak_3055	6.9824266340332|5.19376311686768	-
chr11	12008504	12008564	peak_3056	2.01444379588882|2.02383811542536	-
chr11	120229671	120229721	peak_3058	2.98028027262776|4.09422744331676	+
chr11	120329974	120330044	peak_3060	7.16707270564408|4.3743353625095	+
chr11	120428068	120428112	peak_3067	2.89824399287294|3.28687252125916	+
chr11	120441775	120441818	peak_3070	2.1130820715579|2.28687252125916	+
chr11	120442103	120442192	peak_3071	4.71823962780007|2.701910020538	+
chr11	120449145	120449215	peak_3075	1.60220159441162|1.64944260064387	+
chr11	120451511	120451545	peak_3076	1.60024531004426|2.60880061614652	+
chr11	120451581	120451712	peak_3077	1.56755987705721|1.41240340334302	+
chr11	120457114	120457236	peak_3078	5.66160327580374|2.50926494259561	+
chr1	11204580	11204663	peak_3079	2.19264089005606|1.47951759920155	-
chr11	120480096	120480209	peak_3086	1.32148772115583|1.47951759920155	+
chr11	120481316	120481461	peak_3087	9.65083907730705|3.60880061614652	+
chr11	120487835	120487866	peak_3092	1.56221203240442|3.28687252125916	+
chr1	11212885	11212901	peak_3097	2.02010501091819|2.87183502198031	-
chr11	121303391	121303481	peak_3098	2.1130820715579|2.28687252125916	+
chr11	121307152	121307245	peak_3099	4.27880219688116|3.74630413989645	+
chr11	121307838	121307897	peak_3100	2.4537376209155|3.09422744331676	+
chr11	121478185	121478244	peak_3102	2.4537376209155|3.09422744331676	+
chr11	121512999	121513048	peak_3103	2.02510631458446|3.60880061614652	+
chr11	121514153	121514221	peak_3104	2.89824399287294|3.28687252125916	+
chr11	121522683	121522704	peak_3107	1.56221203240442|3.28687252125916	+
chr11	121558762	121558818	peak_3109	2.02510631458446|3.60880061614652	+
chr11	121559521	121559577	peak_3110	2.02510631458446|3.60880061614652	+
chr11	121586288	121586330	peak_3112	1.60024531004426|2.60880061614652	+
chr11	121588019	121588030	peak_3113	1.56221203240442|3.28687252125916	+
chr11	121619804	121619878	peak_3116	2.98028027262776|4.09422744331676	+
chr11	12162211	12162278	peak_3117	2.02510631458446|3.60880061614652	+
chr11	121630198	121630271	peak_3118	3.35155079701972|3.45679752270147	+
chr11	121631654	121631704	peak_3120	1.56221203240442|3.28687252125916	+
chr11	12204330	12204391	peak_3122	1.60024531004426|2.60880061614652	+
chr11	122089506	122089567	peak_3123	1.60024531004426|2.60880061614652	-
chr11	12256856	12256937	peak_3125	2.46245138465789|2.701910020538	+
chr11	122656094	122656156	peak_3129	2.49870187301712|3.87183502198031	+
chr11	122783072	122783127	peak_3130	1.74229095360359|2.09422744331676	+
chr11	122809783	122809862	peak_3133	4.27880219688116|3.74630413989645	+
chr11	122810150	122810193	peak_3134	2.02510631458446|3.60880061614652	+
chr1	11228758	11228849	peak_3135	3.84878342114354|2.38640819481007	-
chr11	123057830	123057916	peak_3136	1.80824167862955|0.976532400647007	-
chr11	123058800	123058809	peak_3140	4.14334341751313|2.98731223940025	-
chr11	123059113	123059167	peak_3143	5.58839712748246|2.04176002342263	-
chr11	123059239	123059261	peak_3144	6.10273588865655|2.80144569408892	-
chr11	123059472	123059501	peak_3147	6.55620522969729|2.64050947587386	-
chr11	123059661	123059727	peak_3148	5.47206091937054|1.74630413989645	-
chr11	123059764	123059811	peak_3149	6.60183421689364|3.02383811542536	-
chr11	123071210	123071269	peak_3150	5.46043264817282|4.87183502198031	-
chr11	123071722	123071775	peak_3151	1.46518766952193|1.701910020538	-
chr11	123072065	123072108	peak_3152	2.4537376209155|3.09422744331676	-
chr11	123072374	123072450	peak_3153	3.35155079701972|3.45679752270147	-
chr11	123072993	123073051	peak_3154	3.96073900157643|4.45679752270147	-
chr11	123073402	123073418	peak_3155	1.56221203240442|3.28687252125916	-
chr1	11238487	11238560	peak_3156	4.27880219688116|3.74630413989645	-
chr1	11240324	11240437	peak_3157	7.4276724193462|3.94983753398159	-
chr1	11240507	11240553	peak_3158	4.27880219688116|3.74630413989645	-
[truncated: 40,948 more rows]

## Sheet: YBX1 eCLIPseq peak annotation
Chrom	Start	End	PeakName	Strand	log10Pvalue	log2fc	Location	name	geneSymbol	description
chr10	100150966	100151051	peak_3	-	18.4011	4.71314	1	ENST00000421367.7	ERLIN1	Homo sapiens ER lipid raft associated 1 (ERLIN1), transcript variant 14, non-coding RNA. (from RefSeq NR_144760)
chr10	100151520	100151564	peak_4	-	4.57428	3.09423	1	ENST00000421367.7	ERLIN1	Homo sapiens ER lipid raft associated 1 (ERLIN1), transcript variant 14, non-coding RNA. (from RefSeq NR_144760)
chr10	100151639	100151686	peak_5	-	6.67766	4.28687	1	ENST00000421367.7	ERLIN1	Homo sapiens ER lipid raft associated 1 (ERLIN1), transcript variant 14, non-coding RNA. (from RefSeq NR_144760)
chr10	100152000	100152067	peak_6	-	8.15294	4.5348	1	ENST00000421367.7	ERLIN1	Homo sapiens ER lipid raft associated 1 (ERLIN1), transcript variant 14, non-coding RNA. (from RefSeq NR_144760)
chr10	100152000	100152067	peak_6	-	8.15294	4.5348	1	ENST00000407654.7	ERLIN1	Homo sapiens ER lipid raft associated 1 (ERLIN1), transcript variant 9, non-coding RNA. (from RefSeq NR_144755)
chr10	100152272	100152325	peak_7	-	2.94271	2.28687	1	ENST00000421367.7	ERLIN1	Homo sapiens ER lipid raft associated 1 (ERLIN1), transcript variant 14, non-coding RNA. (from RefSeq NR_144760)
chr10	100152272	100152325	peak_7	-	2.94271	2.28687	1	ENST00000407654.7	ERLIN1	Homo sapiens ER lipid raft associated 1 (ERLIN1), transcript variant 9, non-coding RNA. (from RefSeq NR_144755)
chr10	100185534	100185567	peak_9	-	1.6654	2.28687	11	ENST00000421367.7	ERLIN1	Homo sapiens ER lipid raft associated 1 (ERLIN1), transcript variant 14, non-coding RNA. (from RefSeq NR_144760)
chr10	100185534	100185567	peak_9	-	1.6654	2.28687	10	ENST00000370408.2	ERLIN1	ER lipid raft associated 1 (from HGNC ERLIN1)
chr10	100185534	100185567	peak_9	-	1.6654	2.28687	11	ENST00000407654.7	ERLIN1	Homo sapiens ER lipid raft associated 1 (ERLIN1), transcript variant 9, non-coding RNA. (from RefSeq NR_144755)
chr10	100275311	100275365	peak_15	-	2.05669	2.50926	1	ENST00000618916.4	BLOC1S2	Homo sapiens biogenesis of lysosomal organelles complex 1 subunit 2 (BLOC1S2), transcript variant 3, mRNA. (from RefSeq NM_001282436)
chr10	100275311	100275365	peak_15	-	2.05669	2.50926	1	ENST00000441611.5	BLOC1S2	Homo sapiens biogenesis of lysosomal organelles complex 1 subunit 2 (BLOC1S2), transcript variant 4, mRNA. (from RefSeq NM_001282437)
chr10	100275311	100275365	peak_15	-	2.05669	2.50926	1	ENST00000614731.4	BLOC1S2	Homo sapiens biogenesis of lysosomal organelles complex 1 subunit 2 (BLOC1S2), transcript variant 5, mRNA. (from RefSeq NM_001282438)
chr10	100275311	100275365	peak_15	-	2.05669	2.50926	1	ENST00000370372.7	BLOC1S2	Homo sapiens biogenesis of lysosomal organelles complex 1 subunit 2 (BLOC1S2), transcript variant 1, mRNA. (from RefSeq NM_173809)
chr10	100347321	100347382	peak_17	+	25.0094	3.1744	1	ENST00000370355.3	SCD	Homo sapiens stearoyl-CoA desaturase (SCD), mRNA. (from RefSeq NM_005063)
chr10	100347382	100347484	peak_18	+	31.2243	2.75636	1	ENST00000370355.3	SCD	Homo sapiens stearoyl-CoA desaturase (SCD), mRNA. (from RefSeq NM_005063)
chr10	100348070	100348112	peak_19	+	6.78055	1.41932	2	ENST00000370355.3	SCD	Homo sapiens stearoyl-CoA desaturase (SCD), mRNA. (from RefSeq NM_005063)
chr10	100348331	100348343	peak_20	+	8.84191	2.52391	2	ENST00000370355.3	SCD	Homo sapiens stearoyl-CoA desaturase (SCD), mRNA. (from RefSeq NM_005063)
chr10	100352369	100352419	peak_21	+	20.3953	3.13015	3	ENST00000370355.3	SCD	Homo sapiens stearoyl-CoA desaturase (SCD), mRNA. (from RefSeq NM_005063)
chr10	100356663	100356679	peak_22	+	7.02003	2.05241	5	ENST00000370355.3	SCD	Homo sapiens stearoyl-CoA desaturase (SCD), mRNA. (from RefSeq NM_005063)
chr10	100356735	100356763	peak_23	+	8.1431	1.7723	5	ENST00000370355.3	SCD	Homo sapiens stearoyl-CoA desaturase (SCD), mRNA. (from RefSeq NM_005063)
chr10	100360732	100360764	peak_24	+	13.842	2.42438	6	ENST00000370355.3	SCD	Homo sapiens stearoyl-CoA desaturase (SCD), mRNA. (from RefSeq NM_005063)
chr10	100360829	100360857	peak_25	+	8.25775	1.95825	6	ENST00000370355.3	SCD	Homo sapiens stearoyl-CoA desaturase (SCD), mRNA. (from RefSeq NM_005063)
chr10	100361200	100361253	peak_26	+	23.1158	3.4568	6	ENST00000370355.3	SCD	Homo sapiens stearoyl-CoA desaturase (SCD), mRNA. (from RefSeq NM_005063)
chr10	100361537	100361614	peak_27	+	27.7869	2.88778	6	ENST00000370355.3	SCD	Homo sapiens stearoyl-CoA desaturase (SCD), mRNA. (from RefSeq NM_005063)
chr10	100361871	100361932	peak_28	+	21.5952	2.98202	6	ENST00000370355.3	SCD	Homo sapiens stearoyl-CoA desaturase (SCD), mRNA. (from RefSeq NM_005063)
chr10	100362131	100362159	peak_29	+	12.8937	2.7463	6	ENST00000370355.3	SCD	Homo sapiens stearoyl-CoA desaturase (SCD), mRNA. (from RefSeq NM_005063)
chr10	100362409	100362466	peak_30	+	27.1193	3.62926	6	ENST00000370355.3	SCD	Homo sapiens stearoyl-CoA desaturase (SCD), mRNA. (from RefSeq NM_005063)
chr10	100362466	100362524	peak_31	+	27.2623	3.71572	6	ENST00000370355.3	SCD	Homo sapiens stearoyl-CoA desaturase (SCD), mRNA. (from RefSeq NM_005063)
chr10	100362662	100362736	peak_32	+	40.7257	4.48851	6	ENST00000370355.3	SCD	Homo sapiens stearoyl-CoA desaturase (SCD), mRNA. (from RefSeq NM_005063)
chr10	100363054	100363125	peak_33	+	32.4096	4.21287	6	ENST00000370355.3	SCD	Homo sapiens stearoyl-CoA desaturase (SCD), mRNA. (from RefSeq NM_005063)
chr10	100363125	100363195	peak_34	+	25.4189	3.14248	6	ENST00000370355.3	SCD	Homo sapiens stearoyl-CoA desaturase (SCD), mRNA. (from RefSeq NM_005063)
chr10	100363235	100363293	peak_35	+	30.3415	4.13487	6	ENST00000370355.3	SCD	Homo sapiens stearoyl-CoA desaturase (SCD), mRNA. (from RefSeq NM_005063)
chr10	100363452	100363511	peak_36	+	19.246	2.87184	6	ENST00000370355.3	SCD	Homo sapiens stearoyl-CoA desaturase (SCD), mRNA. (from RefSeq NM_005063)
chr10	100363804	100363890	peak_37	+	36.8956	3.19708	6	ENST00000370355.3	SCD	Homo sapiens stearoyl-CoA desaturase (SCD), mRNA. (from RefSeq NM_005063)
chr10	100363890	100363951	peak_38	+	28.246	3.20248	6	ENST00000370355.3	SCD	Homo sapiens stearoyl-CoA desaturase (SCD), mRNA. (from RefSeq NM_005063)
chr10	100364256	100364325	peak_39	+	36.1328	4.12817	6	ENST00000370355.3	SCD	Homo sapiens stearoyl-CoA desaturase (SCD), mRNA. (from RefSeq NM_005063)
chr10	100364499	100364534	peak_40	+	18.3758	3.81043	6	ENST00000370355.3	SCD	Homo sapiens stearoyl-CoA desaturase (SCD), mRNA. (from RefSeq NM_005063)
chr10	100523823	100523909	peak_42	-	4.18668	3.28687	1	ENST00000464651.1	NDUFB8	NADH:ubiquinone oxidoreductase subunit B8 (from HGNC NDUFB8)
chr10	100523823	100523909	peak_42	-	4.18668	3.28687	1	ENST00000299166.9	NDUFB8	Homo sapiens NADH:ubiquinone oxidoreductase subunit B8 (NDUFB8), transcript variant 1, mRNA. (from RefSeq NM_005004)
chr10	100523823	100523909	peak_42	-	4.18668	3.28687	1	ENST00000370322.5	NDUFB8	Homo sapiens NADH:ubiquinone oxidoreductase subunit B8 (NDUFB8), transcript variant 3, mRNA. (from RefSeq NM_001284368)
chr10	100523828	100523905	peak_43	-	4.18668	3.28687	1	ENST00000464651.1	NDUFB8	NADH:ubiquinone oxidoreductase subunit B8 (from HGNC NDUFB8)
chr10	100523828	100523905	peak_43	-	4.18668	3.28687	1	ENST00000299166.9	NDUFB8	Homo sapiens NADH:ubiquinone oxidoreductase subunit B8 (NDUFB8), transcript variant 1, mRNA. (from RefSeq NM_005004)
chr10	100523828	100523905	peak_43	-	4.18668	3.28687	1	ENST00000370322.5	NDUFB8	Homo sapiens NADH:ubiquinone oxidoreductase subunit B8 (NDUFB8), transcript variant 3, mRNA. (from RefSeq NM_001284368)
chr10	100548109	100548209	peak_46	+	5.46043	4.87184	8	ENST00000299163.7	HIF1AN	Homo sapiens hypoxia inducible factor 1 subunit alpha inhibitor (HIF1AN), mRNA. (from RefSeq NM_017902)
chr10	100548383	100548444	peak_47	+	4.2788	3.7463	8	ENST00000299163.7	HIF1AN	Homo sapiens hypoxia inducible factor 1 subunit alpha inhibitor (HIF1AN), mRNA. (from RefSeq NM_017902)
chr10	100549345	100549413	peak_48	+	2.98028	4.09423	8	ENST00000299163.7	HIF1AN	Homo sapiens hypoxia inducible factor 1 subunit alpha inhibitor (HIF1AN), mRNA. (from RefSeq NM_017902)
chr10	100549760	100549820	peak_49	+	4.2788	3.7463	8	ENST00000299163.7	HIF1AN	Homo sapiens hypoxia inducible factor 1 subunit alpha inhibitor (HIF1AN), mRNA. (from RefSeq NM_017902)
chr10	100551098	100551178	peak_50	+	3.00294	2.17996	8	ENST00000299163.7	HIF1AN	Homo sapiens hypoxia inducible factor 1 subunit alpha inhibitor (HIF1AN), mRNA. (from RefSeq NM_017902)
chr10	100552595	100552647	peak_51	+	2.98028	4.09423	8	ENST00000299163.7	HIF1AN	Homo sapiens hypoxia inducible factor 1 subunit alpha inhibitor (HIF1AN), mRNA. (from RefSeq NM_017902)
chr10	100556152	100556247	peak_53	+	2.45374	3.09423	8	ENST00000299163.7	HIF1AN	Homo sapiens hypoxia inducible factor 1 subunit alpha inhibitor (HIF1AN), mRNA. (from RefSeq NM_017902)
chr10	100907210	100907249	peak_55	-	4.95753	4.7463	1	ENST00000410140.1	Y_RNA	Y_RNA (from geneSymbol)
chr10	100913085	100913225	peak_57	+	4.25361	1.7608	1	ENST00000609386.1	SLF2	Homo sapiens SMC5-SMC6 complex localization factor 2 (SLF2), transcript variant 3, mRNA. (from RefSeq NM_001243770)
chr10	100913085	100913225	peak_57	+	4.25361	1.7608	1	ENST00000370271.7	SLF2	SMC5-SMC6 complex localization factor 2 (from HGNC SLF2)
chr10	100913085	100913225	peak_57	+	4.25361	1.7608	1	ENST00000370269.3	SLF2	Homo sapiens SMC5-SMC6 complex localization factor 2 (SLF2), transcript variant 2, mRNA. (from RefSeq NM_001136123)
chr10	100913085	100913225	peak_57	+	4.25361	1.7608	1	ENST00000649226.1	SLF2	SMC5-SMC6 complex localization factor 2 (from HGNC SLF2)
chr10	100913085	100913225	peak_57	+	4.25361	1.7608	1	ENST00000238961.9	SLF2	Homo sapiens SMC5-SMC6 complex localization factor 2 (SLF2), transcript variant 1, mRNA. (from RefSeq NM_018121)
chr10	100924395	100924449	peak_59	+	2.05669	2.50926	5	ENST00000370271.7	SLF2	SMC5-SMC6 complex localization factor 2 (from HGNC SLF2)
chr10	100924395	100924449	peak_59	+	2.05669	2.50926	5	ENST00000370269.3	SLF2	Homo sapiens SMC5-SMC6 complex localization factor 2 (SLF2), transcript variant 2, mRNA. (from RefSeq NM_001136123)
chr10	100924395	100924449	peak_59	+	2.05669	2.50926	5	ENST00000649226.1	SLF2	SMC5-SMC6 complex localization factor 2 (from HGNC SLF2)
chr10	100924395	100924449	peak_59	+	2.05669	2.50926	5	ENST00000238961.9	SLF2	Homo sapiens SMC5-SMC6 complex localization factor 2 (SLF2), transcript variant 1, mRNA. (from RefSeq NM_018121)
chr10	100983754	100983801	peak_66	-	1.6654	2.28687	2	ENST00000523148.5	MRPL43	The sequence shown here is derived from an Ensembl automatic analysis pipeline and should be considered as preliminary data. (from UniProt H0YBU8)
chr10	100983754	100983801	peak_66	-	1.6654	2.28687	2	ENST00000476012.5	MRPL43	mitochondrial ribosomal protein L43 (from HGNC MRPL43)
chr10	100983754	100983801	peak_66	-	1.6654	2.28687	2	ENST00000448244.5	MRPL43	The sequence shown here is derived from an Ensembl automatic analysis pipeline and should be considered as preliminary data. (from UniProt H0Y6Y8)
chr10	100983754	100983801	peak_66	-	1.6654	2.28687	2	ENST00000370241.7	MRPL43	mitochondrial ribosomal protein L43 (from HGNC MRPL43)
chr10	100983754	100983801	peak_66	-	1.6654	2.28687	2	ENST00000299179.9	MRPL43	Homo sapiens mitochondrial ribosomal protein L43 (MRPL43), transcript variant 3, mRNA. (from RefSeq NM_176793)
chr10	100983754	100983801	peak_66	-	1.6654	2.28687	2	ENST00000318325.6	MRPL43	Homo sapiens mitochondrial ribosomal protein L43 (MRPL43), transcript variant 2, mRNA. (from RefSeq NM_176792)
chr10	100983754	100983801	peak_66	-	1.6654	2.28687	2	ENST00000370242.8	MRPL43	Mitochondrion. (from UniProt Q8N983)
chr10	100983754	100983801	peak_66	-	1.6654	2.28687	2	ENST00000342071.5	MRPL43	Homo sapiens mitochondrial ribosomal protein L43 (MRPL43), transcript variant 4, mRNA. (from RefSeq NM_176794)
chr10	100983754	100983808	peak_67	-	1.6654	2.28687	2	ENST00000523148.5	MRPL43	The sequence shown here is derived from an Ensembl automatic analysis pipeline and should be considered as preliminary data. (from UniProt H0YBU8)
chr10	100983754	100983808	peak_67	-	1.6654	2.28687	2	ENST00000476012.5	MRPL43	mitochondrial ribosomal protein L43 (from HGNC MRPL43)
chr10	100983754	100983808	peak_67	-	1.6654	2.28687	2	ENST00000448244.5	MRPL43	The sequence shown here is derived from an Ensembl automatic analysis pipeline and should be considered as preliminary data. (from UniProt H0Y6Y8)
chr10	100983754	100983808	peak_67	-	1.6654	2.28687	2	ENST00000370241.7	MRPL43	mitochondrial ribosomal protein L43 (from HGNC MRPL43)
chr10	100983754	100983808	peak_67	-	1.6654	2.28687	2	ENST00000299179.9	MRPL43	Homo sapiens mitochondrial ribosomal protein L43 (MRPL43), transcript variant 3, mRNA. (from RefSeq NM_176793)
chr10	100983754	100983808	peak_67	-	1.6654	2.28687	2	ENST00000318325.6	MRPL43	Homo sapiens mitochondrial ribosomal protein L43 (MRPL43), transcript variant 2, mRNA. (from RefSeq NM_176792)
chr10	100983754	100983808	peak_67	-	1.6654	2.28687	2	ENST00000370242.8	MRPL43	Mitochondrion. (from UniProt Q8N983)
chr10	100983754	100983808	peak_67	-	1.6654	2.28687	2	ENST00000342071.5	MRPL43	Homo sapiens mitochondrial ribosomal protein L43 (MRPL43), transcript variant 4, mRNA. (from RefSeq NM_176794)
chr10	100986780	100986918	peak_68	-	3.72561	1.7463	3	ENST00000523148.5	MRPL43	The sequence shown here is derived from an Ensembl automatic analysis pipeline and should be considered as preliminary data. (from UniProt H0YBU8)
chr10	100986780	100986918	peak_68	-	3.72561	1.7463	1	ENST00000493646.1	MRPL43	mitochondrial ribosomal protein L43 (from HGNC MRPL43)
chr10	100986780	100986918	peak_68	-	3.72561	1.7463	4	ENST00000448244.5	MRPL43	The sequence shown here is derived from an Ensembl automatic analysis pipeline and should be considered as preliminary data. (from UniProt H0Y6Y8)
chr10	100986780	100986918	peak_68	-	3.72561	1.7463	3	ENST00000370241.7	MRPL43	mitochondrial ribosomal protein L43 (from HGNC MRPL43)
chr10	100986780	100986918	peak_68	-	3.72561	1.7463	2	ENST00000370236.5	MRPL43	Mitochondrion. (from UniProt Q8N983)
chr10	100986780	100986918	peak_68	-	3.72561	1.7463	2	ENST00000370234.4	MRPL43	Homo sapiens mitochondrial ribosomal protein L43 (MRPL43), transcript variant 5, mRNA. (from RefSeq NM_001308396)
chr10	100986780	100986918	peak_68	-	3.72561	1.7463	3	ENST00000299179.9	MRPL43	Homo sapiens mitochondrial ribosomal protein L43 (MRPL43), transcript variant 3, mRNA. (from RefSeq NM_176793)
chr10	100986780	100986918	peak_68	-	3.72561	1.7463	3	ENST00000318325.6	MRPL43	Homo sapiens mitochondrial ribosomal protein L43 (MRPL43), transcript variant 2, mRNA. (from RefSeq NM_176792)
chr10	100986780	100986918	peak_68	-	3.72561	1.7463	4	ENST00000370242.8	MRPL43	Mitochondrion. (from UniProt Q8N983)
chr10	100986780	100986918	peak_68	-	3.72561	1.7463	1	ENST00000487059.1	MRPL43	mitochondrial ribosomal protein L43 (from HGNC MRPL43)
chr10	100986780	100986918	peak_68	-	3.72561	1.7463	4	ENST00000342071.5	MRPL43	Homo sapiens mitochondrial ribosomal protein L43 (MRPL43), transcript variant 4, mRNA. (from RefSeq NM_176794)
chr10	100986780	100986918	peak_68	-	3.72561	1.7463	1	ENST00000318364.12	MRPL43	Homo sapiens mitochondrial ribosomal protein L43 (MRPL43), transcript variant 1, mRNA. (from RefSeq NM_032112)
chr10	100986780	100986918	peak_68	-	3.72561	1.7463	1	ENST00000477279.1	MRPL43	mitochondrial ribosomal protein L43 (from HGNC MRPL43)
chr10	100988504	100988565	peak_69	+	2.05669	2.50926	1	ENST00000370228.2	TWNK	Homo sapiens twinkle mtDNA helicase (TWNK), transcript variant 8, non-coding RNA. (from RefSeq NR_160740)
chr10	100988504	100988565	peak_69	+	2.05669	2.50926	1	ENST00000643860.1	TWNK	Homo sapiens twinkle mtDNA helicase (TWNK), transcript variant 10, non-coding RNA. (from RefSeq NR_160742)
chr10	100988504	100988565	peak_69	+	2.05669	2.50926	1	ENST00000311916.8	TWNK	Homo sapiens twinkle mtDNA helicase (TWNK), transcript variant 9, non-coding RNA. (from RefSeq NR_160741)
chr10	100989270	100989324	peak_70	+	2.05669	2.50926	1	ENST00000650396.1	TWNK	twinkle mtDNA helicase (from HGNC TWNK)
chr10	100989270	100989324	peak_70	+	2.05669	2.50926	1	ENST00000370228.2	TWNK	Homo sapiens twinkle mtDNA helicase (TWNK), transcript variant 8, non-coding RNA. (from RefSeq NR_160740)
chr10	100989270	100989324	peak_70	+	2.05669	2.50926	1	ENST00000643860.1	TWNK	Homo sapiens twinkle mtDNA helicase (TWNK), transcript variant 10, non-coding RNA. (from RefSeq NR_160742)
chr10	100989270	100989324	peak_70	+	2.05669	2.50926	1	ENST00000311916.8	TWNK	Homo sapiens twinkle mtDNA helicase (TWNK), transcript variant 9, non-coding RNA. (from RefSeq NR_160741)
chr10	100994136	100994176	peak_71	+	1.56221	3.28687	5	ENST00000650396.1	TWNK	twinkle mtDNA helicase (from HGNC TWNK)
chr10	100994136	100994176	peak_71	+	1.56221	3.28687	5	ENST00000370228.2	TWNK	Homo sapiens twinkle mtDNA helicase (TWNK), transcript variant 8, non-coding RNA. (from RefSeq NR_160740)
chr10	100994136	100994176	peak_71	+	1.56221	3.28687	5	ENST00000643860.1	TWNK	Homo sapiens twinkle mtDNA helicase (TWNK), transcript variant 10, non-coding RNA. (from RefSeq NR_160742)
chr10	100994136	100994176	peak_71	+	1.56221	3.28687	5	ENST00000311916.8	TWNK	Homo sapiens twinkle mtDNA helicase (TWNK), transcript variant 9, non-coding RNA. (from RefSeq NR_160741)
chr10	100999698	100999764	peak_72	+	3.81213	3.6088	1	ENST00000370220.1	LZTS2	Homo sapiens leucine zipper tumor suppressor 2 (LZTS2), transcript variant 3, mRNA. (from RefSeq NM_001318100)
chr10	101002616	101002704	peak_73	+	3.38103	1.87184	2	ENST00000481129.1	LZTS2	leucine zipper tumor suppressor 2 (from HGNC LZTS2)
chr10	101002616	101002704	peak_73	+	3.38103	1.87184	2	ENST00000489526.1	LZTS2	leucine zipper tumor suppressor 2 (from HGNC LZTS2)
chr10	101002616	101002704	peak_73	+	3.38103	1.87184	2	ENST00000429732.5	LZTS2	leucine zipper tumor suppressor 2 (from HGNC LZTS2)
chr10	101002616	101002704	peak_73	+	3.38103	1.87184	2	ENST00000454422.1	LZTS2	leucine zipper tumor suppressor 2 (from HGNC LZTS2)
chr10	101002616	101002704	peak_73	+	3.38103	1.87184	2	ENST00000426584.5	LZTS2	leucine zipper tumor suppressor 2 (from HGNC LZTS2)
chr10	101002616	101002704	peak_73	+	3.38103	1.87184	2	ENST00000370223.7	LZTS2	Homo sapiens leucine zipper tumor suppressor 2 (LZTS2), transcript variant 1, mRNA. (from RefSeq NM_032429)
chr10	101002616	101002704	peak_73	+	3.38103	1.87184	1	ENST00000370220.1	LZTS2	Homo sapiens leucine zipper tumor suppressor 2 (LZTS2), transcript variant 3, mRNA. (from RefSeq NM_001318100)
chr10	101003558	101003644	peak_75	+	4.88442	2.21976	3	ENST00000429732.5	LZTS2	leucine zipper tumor suppressor 2 (from HGNC LZTS2)
chr10	101003558	101003644	peak_75	+	4.88442	2.21976	3	ENST00000454422.1	LZTS2	leucine zipper tumor suppressor 2 (from HGNC LZTS2)
chr10	101003558	101003644	peak_75	+	4.88442	2.21976	3	ENST00000426584.5	LZTS2	leucine zipper tumor suppressor 2 (from HGNC LZTS2)
chr10	101003558	101003644	peak_75	+	4.88442	2.21976	3	ENST00000370223.7	LZTS2	Homo sapiens leucine zipper tumor suppressor 2 (LZTS2), transcript variant 1, mRNA. (from RefSeq NM_032429)
chr10	101003558	101003644	peak_75	+	4.88442	2.21976	2	ENST00000370220.1	LZTS2	Homo sapiens leucine zipper tumor suppressor 2 (LZTS2), transcript variant 3, mRNA. (from RefSeq NM_001318100)
chr10	101003730	101003880	peak_76	+	8.84191	2.52391	3	ENST00000454422.1	LZTS2	leucine zipper tumor suppressor 2 (from HGNC LZTS2)
chr10	101003730	101003880	peak_76	+	8.84191	2.52391	3	ENST00000426584.5	LZTS2	leucine zipper tumor suppressor 2 (from HGNC LZTS2)
chr10	101003730	101003880	peak_76	+	8.84191	2.52391	3	ENST00000370223.7	LZTS2	Homo sapiens leucine zipper tumor suppressor 2 (LZTS2), transcript variant 1, mRNA. (from RefSeq NM_032429)
chr10	101003730	101003880	peak_76	+	8.84191	2.52391	2	ENST00000370220.1	LZTS2	Homo sapiens leucine zipper tumor suppressor 2 (LZTS2), transcript variant 3, mRNA. (from RefSeq NM_001318100)
chr10	101003944	101004028	peak_77	+	5.18114	2.78937	3	ENST00000370223.7	LZTS2	Homo sapiens leucine zipper tumor suppressor 2 (LZTS2), transcript variant 1, mRNA. (from RefSeq NM_032429)
chr10	101003944	101004028	peak_77	+	5.18114	2.78937	2	ENST00000370220.1	LZTS2	Homo sapiens leucine zipper tumor suppressor 2 (LZTS2), transcript variant 3, mRNA. (from RefSeq NM_001318100)
chr10	101007098	101007185	peak_79	+	5.19677	2.5348	5	ENST00000370223.7	LZTS2	Homo sapiens leucine zipper tumor suppressor 2 (LZTS2), transcript variant 1, mRNA. (from RefSeq NM_032429)
chr10	101007098	101007185	peak_79	+	5.19677	2.5348	4	ENST00000370220.1	LZTS2	Homo sapiens leucine zipper tumor suppressor 2 (LZTS2), transcript variant 3, mRNA. (from RefSeq NM_001318100)
chr10	101007398	101007448	peak_80	+	2.4982	2.4568	5	ENST00000370223.7	LZTS2	Homo sapiens leucine zipper tumor suppressor 2 (LZTS2), transcript variant 1, mRNA. (from RefSeq NM_032429)
chr10	101007398	101007448	peak_80	+	2.4982	2.4568	4	ENST00000370220.1	LZTS2	Homo sapiens leucine zipper tumor suppressor 2 (LZTS2), transcript variant 3, mRNA. (from RefSeq NM_001318100)
chr10	101036046	101036102	peak_81	+	2.11308	2.28687	3	ENST00000489434.3	SFXN3	sideroflexin 3 (from HGNC SFXN3)
chr10	101036046	101036102	peak_81	+	2.11308	2.28687	1	ENST00000465383.5	SFXN3	sideroflexin 3 (from HGNC SFXN3)
chr10	101036046	101036102	peak_81	+	2.11308	2.28687	5	ENST00000224807.9	SFXN3	Homo sapiens sideroflexin 3 (SFXN3), transcript variant 1, mRNA. (from RefSeq NM_030971)
chr10	101036046	101036102	peak_81	+	2.11308	2.28687	5	ENST00000393459.5	SFXN3	Homo sapiens sideroflexin 3 (SFXN3), transcript variant 2, non-coding RNA. (from RefSeq NR_157572)
chr10	101040903	101040954	peak_82	+	2.02011	2.87184	12	ENST00000224807.9	SFXN3	Homo sapiens sideroflexin 3 (SFXN3), transcript variant 1, mRNA. (from RefSeq NM_030971)
chr10	101040903	101040954	peak_82	+	2.02011	2.87184	3	ENST00000470252.1	SFXN3	sideroflexin 3 (from HGNC SFXN3)
chr10	101040903	101040954	peak_82	+	2.02011	2.87184	12	ENST00000393459.5	SFXN3	Homo sapiens sideroflexin 3 (SFXN3), transcript variant 2, non-coding RNA. (from RefSeq NR_157572)
chr10	101041131	101041203	peak_84	+	3.35155	3.4568	12	ENST00000224807.9	SFXN3	Homo sapiens sideroflexin 3 (SFXN3), transcript variant 1, mRNA. (from RefSeq NM_030971)
chr10	101041131	101041203	peak_84	+	3.35155	3.4568	3	ENST00000470252.1	SFXN3	sideroflexin 3 (from HGNC SFXN3)
chr10	101041131	101041203	peak_84	+	3.35155	3.4568	12	ENST00000393459.5	SFXN3	Homo sapiens sideroflexin 3 (SFXN3), transcript variant 2, non-coding RNA. (from RefSeq NR_157572)
chr10	101065217	101065290	peak_85	+	2.45374	3.09423	5	ENST00000370200.5	KAZALD1	Homo sapiens Kazal type serine peptidase inhibitor domain 1 (KAZALD1), transcript variant 1, mRNA. (from RefSeq NM_030929)
chr10	101521758	101521819	peak_87	+	1.60025	2.6088	5	ENST00000370183.2	BTRC	beta-transducin repeat containing E3 ubiquitin protein ligase (from HGNC BTRC)
chr10	101521758	101521819	peak_87	+	1.60025	2.6088	5	ENST00000465182.1	BTRC	beta-transducin repeat containing E3 ubiquitin protein ligase (from HGNC BTRC)
chr10	101521758	101521819	peak_87	+	1.60025	2.6088	5	ENST00000370187.8	BTRC	Homo sapiens beta-transducin repeat containing E3 ubiquitin protein ligase (BTRC), transcript variant 1, mRNA. (from RefSeq NM_033637)
chr10	101521758	101521819	peak_87	+	1.60025	2.6088	4	ENST00000393441.8	BTRC	Homo sapiens beta-transducin repeat containing E3 ubiquitin protein ligase (BTRC), transcript variant 3, mRNA. (from RefSeq NM_001256856)
chr10	101521758	101521819	peak_87	+	1.60025	2.6088	4	ENST00000408038.6	BTRC	Homo sapiens beta-transducin repeat containing E3 ubiquitin protein ligase (BTRC), transcript variant 2, mRNA. (from RefSeq NM_003939)
chr10	101553181	101553256	peak_88	+	2.45374	3.09423	15	ENST00000370187.8	BTRC	Homo sapiens beta-transducin repeat containing E3 ubiquitin protein ligase (BTRC), transcript variant 1, mRNA. (from RefSeq NM_033637)
chr10	101553181	101553256	peak_88	+	2.45374	3.09423	14	ENST00000393441.8	BTRC	Homo sapiens beta-transducin repeat containing E3 ubiquitin protein ligase (BTRC), transcript variant 3, mRNA. (from RefSeq NM_001256856)
chr10	101553181	101553256	peak_88	+	2.45374	3.09423	14	ENST00000408038.6	BTRC	Homo sapiens beta-transducin repeat containing E3 ubiquitin protein ligase (BTRC), transcript variant 2, mRNA. (from RefSeq NM_003939)
chr10	101553971	101554054	peak_89	+	3.35155	3.4568	15	ENST00000370187.8	BTRC	Homo sapiens beta-transducin repeat containing E3 ubiquitin protein ligase (BTRC), transcript variant 1, mRNA. (from RefSeq NM_033637)
chr10	101553971	101554054	peak_89	+	3.35155	3.4568	14	ENST00000393441.8	BTRC	Homo sapiens beta-transducin repeat containing E3 ubiquitin protein ligase (BTRC), transcript variant 3, mRNA. (from RefSeq NM_001256856)
chr10	101553971	101554054	peak_89	+	3.35155	3.4568	14	ENST00000408038.6	BTRC	Homo sapiens beta-transducin repeat containing E3 ubiquitin protein ligase (BTRC), transcript variant 2, mRNA. (from RefSeq NM_003939)
chr10	101554454	101554519	peak_91	+	4.45746	4.6088	15	ENST00000370187.8	BTRC	Homo sapiens beta-transducin repeat containing E3 ubiquitin protein ligase (BTRC), transcript variant 1, mRNA. (from RefSeq NM_033637)
chr10	101554454	101554519	peak_91	+	4.45746	4.6088	14	ENST00000393441.8	BTRC	Homo sapiens beta-transducin repeat containing E3 ubiquitin protein ligase (BTRC), transcript variant 3, mRNA. (from RefSeq NM_001256856)
chr10	101554454	101554519	peak_91	+	4.45746	4.6088	14	ENST00000408038.6	BTRC	Homo sapiens beta-transducin repeat containing E3 ubiquitin protein ligase (BTRC), transcript variant 2, mRNA. (from RefSeq NM_003939)
chr10	101556772	101556842	peak_93	+	1.6654	2.28687	15	ENST00000370187.8	BTRC	Homo sapiens beta-transducin repeat containing E3 ubiquitin protein ligase (BTRC), transcript variant 1, mRNA. (from RefSeq NM_033637)
chr10	101556772	101556842	peak_93	+	1.6654	2.28687	14	ENST00000393441.8	BTRC	Homo sapiens beta-transducin repeat containing E3 ubiquitin protein ligase (BTRC), transcript variant 3, mRNA. (from RefSeq NM_001256856)
chr10	101556772	101556842	peak_93	+	1.6654	2.28687	14	ENST00000408038.6	BTRC	Homo sapiens beta-transducin repeat containing E3 ubiquitin protein ligase (BTRC), transcript variant 2, mRNA. (from RefSeq NM_003939)
chr10	101579004	101579086	peak_95	-	3.35155	3.4568	1	ENST00000463515.1	POLL	DNA polymerase lambda (from HGNC POLL)
chr10	101579004	101579086	peak_95	-	3.35155	3.4568	1	ENST00000370168.7	POLL	DNA polymerase lambda (from HGNC POLL)
chr10	101579004	101579086	peak_95	-	3.35155	3.4568	1	ENST00000370169.5	POLL	Repair polymerase. Involved in base excision repair (BER) responsible for repair of lesions that give rise to abasic (AP) sites in DNA. Has both DNA polymerase and terminal transferase activities. Has a 5'-deoxyribose-5-phosphate lyase (dRP lyase) activity. (from UniProt Q9UGP5)
chr10	101579004	101579086	peak_95	-	3.35155	3.4568	1	ENST00000339310.7	POLL	DNA polymerase lambda (from HGNC POLL)
chr10	101579004	101579086	peak_95	-	3.35155	3.4568	1	ENST00000299206.8	POLL	Homo sapiens DNA polymerase lambda (POLL), transcript variant 2, mRNA. (from RefSeq NM_013274)
chr10	101579004	101579086	peak_95	-	3.35155	3.4568	1	ENST00000370172.5	POLL	Homo sapiens DNA polymerase lambda (POLL), transcript variant 4, non-coding RNA. (from RefSeq NR_033406)
chr10	101579004	101579086	peak_95	-	3.35155	3.4568	1	ENST00000370162.8	POLL	Homo sapiens DNA polymerase lambda (POLL), transcript variant 1, mRNA. (from RefSeq NM_001174084)
chr10	101579004	101579086	peak_95	-	3.35155	3.4568	1	ENST00000628479.2	POLL	Homo sapiens DNA polymerase lambda (POLL), transcript variant 5, mRNA. (from RefSeq NM_001308382)
chr10	101579712	101579782	peak_97	-	1.38877	1.87184	1	ENST00000463515.1	POLL	DNA polymerase lambda (from HGNC POLL)
chr10	101579712	101579782	peak_97	-	1.38877	1.87184	1	ENST00000370168.7	POLL	DNA polymerase lambda (from HGNC POLL)
chr10	101579712	101579782	peak_97	-	1.38877	1.87184	1	ENST00000485369.5	POLL	DNA polymerase lambda (from HGNC POLL)
chr10	101579712	101579782	peak_97	-	1.38877	1.87184	1	ENST00000415897.5	POLL	Homo sapiens DNA polymerase lambda (POLL), transcript variant 3, mRNA. (from RefSeq NM_001174085)
chr10	101579712	101579782	peak_97	-	1.38877	1.87184	1	ENST00000370169.5	POLL	Repair polymerase. Involved in base excision repair (BER) responsible for repair of lesions that give rise to abasic (AP) sites in DNA. Has both DNA polymerase and terminal transferase activities. Has a 5'-deoxyribose-5-phosphate lyase (dRP lyase) activity. (from UniProt Q9UGP5)
chr10	101579712	101579782	peak_97	-	1.38877	1.87184	1	ENST00000339310.7	POLL	DNA polymerase lambda (from HGNC POLL)
chr10	101579712	101579782	peak_97	-	1.38877	1.87184	1	ENST00000299206.8	POLL	Homo sapiens DNA polymerase lambda (POLL), transcript variant 2, mRNA. (from RefSeq NM_013274)
chr10	101579712	101579782	peak_97	-	1.38877	1.87184	1	ENST00000429502.1	POLL	DNA polymerase lambda (from HGNC POLL)
chr10	101579712	101579782	peak_97	-	1.38877	1.87184	1	ENST00000370172.5	POLL	Homo sapiens DNA polymerase lambda (POLL), transcript variant 4, non-coding RNA. (from RefSeq NR_033406)
chr10	101579712	101579782	peak_97	-	1.38877	1.87184	1	ENST00000370162.8	POLL	Homo sapiens DNA polymerase lambda (POLL), transcript variant 1, mRNA. (from RefSeq NM_001174084)
chr10	101579712	101579782	peak_97	-	1.38877	1.87184	1	ENST00000628479.2	POLL	Homo sapiens DNA polymerase lambda (POLL), transcript variant 5, mRNA. (from RefSeq NM_001308382)
chr10	101611222	101611324	peak_99	-	4.2788	3.7463	1	ENST00000470093.5	FBXW4	F-box and WD repeat domain containing 4 (from HGNC FBXW4)
chr10	101611222	101611324	peak_99	-	4.2788	3.7463	1	ENST00000331272.9	FBXW4	Homo sapiens F-box and WD repeat domain containing 4 (FBXW4), transcript variant 3, non-coding RNA. (from RefSeq NR_136613)
chr10	101611222	101611324	peak_99	-	4.2788	3.7463	1	ENST00000664783.1	FBXW4	Homo sapiens F-box and WD repeat domain containing 4 (FBXW4), transcript variant 2, mRNA. (from RefSeq NM_001323541)
chr10	101612356	101612432	peak_100	-	2.61068	2.16134	2	ENST00000482428.1	FBXW4	F-box and WD repeat domain containing 4 (from HGNC FBXW4)
chr10	101612356	101612432	peak_100	-	2.61068	2.16134	3	ENST00000470093.5	FBXW4	F-box and WD repeat domain containing 4 (from HGNC FBXW4)
chr10	101612356	101612432	peak_100	-	2.61068	2.16134	3	ENST00000331272.9	FBXW4	Homo sapiens F-box and WD repeat domain containing 4 (FBXW4), transcript variant 3, non-coding RNA. (from RefSeq NR_136613)
chr10	101612356	101612432	peak_100	-	2.61068	2.16134	3	ENST00000664783.1	FBXW4	Homo sapiens F-box and WD repeat domain containing 4 (FBXW4), transcript variant 2, mRNA. (from RefSeq NM_001323541)
chr10	101667902	101667976	peak_101	-	7.04327	2.93895	5	ENST00000331272.9	FBXW4	Homo sapiens F-box and WD repeat domain containing 4 (FBXW4), transcript variant 3, non-coding RNA. (from RefSeq NR_136613)
chr10	101667902	101667976	peak_101	-	7.04327	2.93895	5	ENST00000664783.1	FBXW4	Homo sapiens F-box and WD repeat domain containing 4 (FBXW4), transcript variant 2, mRNA. (from RefSeq NM_001323541)
chr10	101667902	101667976	peak_101	-	7.04327	2.93895	2	ENST00000457105.2	FBXW4	F-box and WD repeat domain containing 4 (from HGNC FBXW4)
chr10	101781609	101781634	peak_104	-	3.35155	3.4568	1	ENST00000462391.5	NPM3	nucleophosmin/nucleoplasmin 3 (from HGNC NPM3)
chr10	101781609	101781634	peak_104	-	3.35155	3.4568	1	ENST00000474993.5	NPM3	nucleophosmin/nucleoplasmin 3 (from HGNC NPM3)
chr10	101781609	101781634	peak_104	-	3.35155	3.4568	1	ENST00000370110.5	NPM3	Homo sapiens nucleophosmin/nucleoplasmin 3 (NPM3), mRNA. (from RefSeq NM_006993)
chr10	101781726	101781752	peak_105	-	2.89824	3.28687	1	ENST00000468544.1	NPM3	nucleophosmin/nucleoplasmin 3 (from HGNC NPM3)
chr10	101781726	101781752	peak_105	-	2.89824	3.28687	2	ENST00000462391.5	NPM3	nucleophosmin/nucleoplasmin 3 (from HGNC NPM3)
chr10	101781726	101781752	peak_105	-	2.89824	3.28687	2	ENST00000474993.5	NPM3	nucleophosmin/nucleoplasmin 3 (from HGNC NPM3)
chr10	101781726	101781752	peak_105	-	2.89824	3.28687	2	ENST00000370110.5	NPM3	Homo sapiens nucleophosmin/nucleoplasmin 3 (NPM3), mRNA. (from RefSeq NM_006993)
chr10	101782317	101782346	peak_106	-	1.31096	1.7723	2	ENST00000468544.1	NPM3	nucleophosmin/nucleoplasmin 3 (from HGNC NPM3)
chr10	101782317	101782346	peak_106	-	1.31096	1.7723	3	ENST00000474993.5	NPM3	nucleophosmin/nucleoplasmin 3 (from HGNC NPM3)
chr10	101782317	101782346	peak_106	-	1.31096	1.7723	3	ENST00000370110.5	NPM3	Homo sapiens nucleophosmin/nucleoplasmin 3 (NPM3), mRNA. (from RefSeq NM_006993)
chr10	101786061	101786153	peak_109	-	6.3265	2.18734	1	ENST00000462994.1	OGA	Homo sapiens cDNA: FLJ23355 fis, clone HEP14552. (from mRNA AK027008)
chr10	101786061	101786153	peak_109	-	6.3265	2.18734	1	ENST00000494347.5	OGA	Homo sapiens, Similar to meningioma expressed antigen 5 (hyaluronidase), clone IMAGE:3462742, mRNA, partial cds. (from mRNA BC001343)
chr10	101786061	101786153	peak_109	-	6.3265	2.18734	1	ENST00000482611.5	OGA	Homo sapiens KIAA0679 mRNA for KIAA0679 protein. (from mRNA AB014579)
chr10	101786061	101786153	peak_109	-	6.3265	2.18734	1	ENST00000357797.9	OGA	Cleaves GlcNAc but not GalNAc from glycopeptides. Can use p-nitrophenyl-beta-GlcNAc as substrate but not p-nitrophenyl- beta-GalNAc or p-nitrophenyl-alpha-GlcNAc. Possesses hyaluronidase activity. Acetylates 'Lys-8' of histone H4 and 'Lys-14' of histone H3 (By similarity). (from UniProt O60502)
chr10	101786061	101786153	peak_109	-	6.3265	2.18734	1	ENST00000361464.8	OGA	Homo sapiens O-GlcNAcase (OGA), transcript variant 1, mRNA. (from RefSeq NM_012215)
chr10	101786061	101786153	peak_109	-	6.3265	2.18734	1	ENST00000439817.5	OGA	Homo sapiens O-GlcNAcase (OGA), transcript variant 2, mRNA. (from RefSeq NM_001142434)
chr10	101818297	101818320	peak_123	-	1.88831	1.80145	15	ENST00000357797.9	OGA	Cleaves GlcNAc but not GalNAc from glycopeptides. Can use p-nitrophenyl-beta-GlcNAc as substrate but not p-nitrophenyl- beta-GalNAc or p-nitrophenyl-alpha-GlcNAc. Possesses hyaluronidase activity. Acetylates 'Lys-8' of histone H4 and 'Lys-14' of histone H3 (By similarity). (from UniProt O60502)
chr10	101818297	101818320	peak_123	-	1.88831	1.80145	10	ENST00000370094.7	OGA	Cleaves GlcNAc but not GalNAc from glycopeptides. Can use p-nitrophenyl-beta-GlcNAc as substrate but not p-nitrophenyl- beta-GalNAc or p-nitrophenyl-alpha-GlcNAc. Possesses hyaluronidase activity. Acetylates 'Lys-8' of histone H4 and 'Lys-14' of histone H3 (By similarity). (from UniProt O60502)
chr10	101818297	101818320	peak_123	-	1.88831	1.80145	16	ENST00000361464.8	OGA	Homo sapiens O-GlcNAcase (OGA), transcript variant 1, mRNA. (from RefSeq NM_012215)
chr10	101818297	101818320	peak_123	-	1.88831	1.80145	15	ENST00000439817.5	OGA	Homo sapiens O-GlcNAcase (OGA), transcript variant 2, mRNA. (from RefSeq NM_001142434)
chr10	101827137	101827188	peak_125	-	1.56221	3.28687	1	ENST00000460388.5	KCNIP2	potassium voltage-gated channel interacting protein 2 (from HGNC KCNIP2)
chr10	101827137	101827188	peak_125	-	1.56221	3.28687	1	ENST00000348850.9	KCNIP2	Homo sapiens potassium voltage-gated channel interacting protein 2 (KCNIP2), transcript variant 5, mRNA. (from RefSeq NM_173194)
chr10	101827137	101827188	peak_125	-	1.56221	3.28687	1	ENST00000370046.5	KCNIP2	The sequence shown here is derived from an Ensembl automatic analysis pipeline and should be considered as preliminary data. (from UniProt A6NFF4)
chr10	101827137	101827188	peak_125	-	1.56221	3.28687	1	ENST00000356640.6	KCNIP2	Homo sapiens potassium voltage-gated channel interacting protein 2 (KCNIP2), transcript variant 2, mRNA. (from RefSeq NM_173191)
chr10	101827137	101827188	peak_125	-	1.56221	3.28687	1	ENST00000355657.6	KCNIP2	potassium voltage-gated channel interacting protein 2 (from HGNC KCNIP2)
chr10	101827137	101827188	peak_125	-	1.56221	3.28687	1	ENST00000358038.7	KCNIP2	Homo sapiens potassium voltage-gated channel interacting protein 2 (KCNIP2), transcript variant 3, mRNA. (from RefSeq NM_173192)
chr10	102066032	102066144	peak_130	+	6.19095	4.19376	1	ENST00000299238.6	HPS6	Homo sapiens HPS6 biogenesis of lysosomal organelles complex 2 subunit 3 (HPS6), mRNA. (from RefSeq NM_024747)
chr10	102066743	102066817	peak_131	+	2.4982	2.4568	1	ENST00000299238.6	HPS6	Homo sapiens HPS6 biogenesis of lysosomal organelles complex 2 subunit 3 (HPS6), mRNA. (from RefSeq NM_024747)
chr10	102107738	102107812	peak_132	-	8.19488	3.7463	1	ENST00000361198.9	LDB1	Homo sapiens LIM domain binding 1 (LDB1), transcript variant 3, mRNA. (from RefSeq NM_003893)
chr10	102107738	102107812	peak_132	-	8.19488	3.7463	1	ENST00000425280.1	LDB1	Homo sapiens LIM domain binding 1 (LDB1), transcript variant 2, mRNA. (from RefSeq NM_001321612)
chr10	102110664	102110686	peak_137	-	1.74335	1.87184	1	ENST00000461873.5	LDB1	LIM domain binding 1 (from HGNC LDB1)
chr10	102110664	102110686	peak_137	-	1.74335	1.87184	6	ENST00000361198.9	LDB1	Homo sapiens LIM domain binding 1 (LDB1), transcript variant 3, mRNA. (from RefSeq NM_003893)
chr10	102110664	102110686	peak_137	-	1.74335	1.87184	1	ENST00000490751.1	LDB1	LIM domain binding 1 (from HGNC LDB1)
chr10	102110664	102110686	peak_137	-	1.74335	1.87184	6	ENST00000425280.1	LDB1	Homo sapiens LIM domain binding 1 (LDB1), transcript variant 2, mRNA. (from RefSeq NM_001321612)
chr10	102140427	102140512	peak_138	+	6.19095	4.19376	5	ENST00000413464.6	PPRC1	Homo sapiens PPARG related coactivator 1 (PPRC1), transcript variant 2, mRNA. (from RefSeq NM_001288727)
chr10	102140427	102140512	peak_138	+	6.19095	4.19376	5	ENST00000278070.7	PPRC1	Homo sapiens PPARG related coactivator 1 (PPRC1), transcript variant 1, mRNA. (from RefSeq NM_015062)
chr10	102146911	102146955	peak_139	+	2.05669	2.50926	5	ENST00000370012.1	PPRC1	peroxisome proliferator-activated receptor gamma, coactivator-related 1 (from HGNC PPRC1)
chr10	102146911	102146955	peak_139	+	2.05669	2.50926	9	ENST00000278070.7	PPRC1	Homo sapiens PPARG related coactivator 1 (PPRC1), transcript variant 1, mRNA. (from RefSeq NM_015062)
chr10	102147050	102147107	peak_140	+	2.88009	2.87184	5	ENST00000370012.1	PPRC1	peroxisome proliferator-activated receptor gamma, coactivator-related 1 (from HGNC PPRC1)
chr10	102147050	102147107	peak_140	+	2.88009	2.87184	9	ENST00000278070.7	PPRC1	Homo sapiens PPARG related coactivator 1 (PPRC1), transcript variant 1, mRNA. (from RefSeq NM_015062)
chr10	102150030	102150085	peak_143	+	3.35155	3.4568	10	ENST00000370012.1	PPRC1	peroxisome proliferator-activated receptor gamma, coactivator-related 1 (from HGNC PPRC1)
chr10	102150030	102150085	peak_143	+	3.35155	3.4568	12	ENST00000413464.6	PPRC1	Homo sapiens PPARG related coactivator 1 (PPRC1), transcript variant 2, mRNA. (from RefSeq NM_001288727)
chr10	102150030	102150085	peak_143	+	3.35155	3.4568	14	ENST00000278070.7	PPRC1	Homo sapiens PPARG related coactivator 1 (PPRC1), transcript variant 1, mRNA. (from RefSeq NM_015062)
chr10	102160459	102160579	peak_144	+	4.94002	2.16134	6	ENST00000461421.5	NOLC1	nucleolar and coiled-body phosphoprotein 1 (from HGNC NOLC1)
chr10	102160459	102160579	peak_144	+	4.94002	2.16134	9	ENST00000464969.6	NOLC1	nucleolar and coiled-body phosphoprotein 1 (from HGNC NOLC1)
chr10	102160459	102160579	peak_144	+	4.94002	2.16134	10	ENST00000488254.6	NOLC1	Homo sapiens nucleolar and coiled-body phosphoprotein 1 (NOLC1), transcript variant 3, mRNA. (from RefSeq NM_001284389)
chr10	102160459	102160579	peak_144	+	4.94002	2.16134	10	ENST00000605788.5	NOLC1	Homo sapiens nucleolar and coiled-body phosphoprotein 1 (NOLC1), transcript variant 2, mRNA. (from RefSeq NM_004741)
chr10	102160459	102160579	peak_144	+	4.94002	2.16134	6	ENST00000603946.5	NOLC1	nucleolar and coiled-body phosphoprotein 1 (from HGNC NOLC1)
chr10	102160459	102160579	peak_144	+	4.94002	2.16134	10	ENST00000370007.5	NOLC1	nucleolar and coiled-body phosphoprotein 1 (from HGNC NOLC1)
chr10	102160459	102160579	peak_144	+	4.94002	2.16134	10	ENST00000405356.5	NOLC1	Homo sapiens nucleolar and coiled-body phosphoprotein 1 (NOLC1), transcript variant 1, mRNA. (from RefSeq NM_001284388)
chr10	102163448	102163492	peak_147	+	2.98028	4.09423	13	ENST00000605788.5	NOLC1	Homo sapiens nucleolar and coiled-body phosphoprotein 1 (NOLC1), transcript variant 2, mRNA. (from RefSeq NM_004741)
chr10	102163448	102163492	peak_147	+	2.98028	4.09423	9	ENST00000603946.5	NOLC1	nucleolar and coiled-body phosphoprotein 1 (from HGNC NOLC1)
chr10	102163448	102163492	peak_147	+	2.98028	4.09423	13	ENST00000370007.5	NOLC1	nucleolar and coiled-body phosphoprotein 1 (from HGNC NOLC1)
chr10	102163448	102163492	peak_147	+	2.98028	4.09423	13	ENST00000405356.5	NOLC1	Homo sapiens nucleolar and coiled-body phosphoprotein 1 (NOLC1), transcript variant 1, mRNA. (from RefSeq NM_001284388)
chr10	102163688	102163744	peak_148	+	2.45374	3.09423	13	ENST00000605788.5	NOLC1	Homo sapiens nucleolar and coiled-body phosphoprotein 1 (NOLC1), transcript variant 2, mRNA. (from RefSeq NM_004741)
chr10	102163688	102163744	peak_148	+	2.45374	3.09423	9	ENST00000603946.5	NOLC1	nucleolar and coiled-body phosphoprotein 1 (from HGNC NOLC1)
chr10	102163688	102163744	peak_148	+	2.45374	3.09423	13	ENST00000370007.5	NOLC1	nucleolar and coiled-body phosphoprotein 1 (from HGNC NOLC1)
chr10	102163688	102163744	peak_148	+	2.45374	3.09423	13	ENST00000405356.5	NOLC1	Homo sapiens nucleolar and coiled-body phosphoprotein 1 (NOLC1), transcript variant 1, mRNA. (from RefSeq NM_001284388)
chr10	102245649	102245684	peak_149	+	2.89538	2.6088	1	ENST00000369983.3	GBF1	Homo sapiens golgi brefeldin A resistant guanine nucleotide exchange factor 1 (GBF1), transcript variant 1, mRNA. (from RefSeq NM_004193)
chr10	102344144	102344180	peak_153	+	2.20386	1.93895	4	ENST00000369983.3	GBF1	Homo sapiens golgi brefeldin A resistant guanine nucleotide exchange factor 1 (GBF1), transcript variant 1, mRNA. (from RefSeq NM_004193)
chr10	102351256	102351260	peak_154	+	1.74229	2.09423	5	ENST00000369983.3	GBF1	Homo sapiens golgi brefeldin A resistant guanine nucleotide exchange factor 1 (GBF1), transcript variant 1, mRNA. (from RefSeq NM_004193)
chr10	102358140	102358187	peak_155	+	3.68181	1.99737	9	ENST00000369983.3	GBF1	Homo sapiens golgi brefeldin A resistant guanine nucleotide exchange factor 1 (GBF1), transcript variant 1, mRNA. (from RefSeq NM_004193)
chr10	102358506	102358535	peak_156	+	1.69577	1.28687	10	ENST00000369983.3	GBF1	Homo sapiens golgi brefeldin A resistant guanine nucleotide exchange factor 1 (GBF1), transcript variant 1, mRNA. (from RefSeq NM_004193)
chr10	102359332	102359382	peak_157	+	1.67395	1.40235	1	ENST00000476019.1	GBF1	golgi brefeldin A resistant guanine nucleotide exchange factor 1 (from HGNC GBF1)
chr10	102359332	102359382	peak_157	+	1.67395	1.40235	11	ENST00000369983.3	GBF1	Homo sapiens golgi brefeldin A resistant guanine nucleotide exchange factor 1 (GBF1), transcript variant 1, mRNA. (from RefSeq NM_004193)
chr10	102366426	102366451	peak_158	+	2.1804	2.13487	19	ENST00000369983.3	GBF1	Homo sapiens golgi brefeldin A resistant guanine nucleotide exchange factor 1 (GBF1), transcript variant 1, mRNA. (from RefSeq NM_004193)
chr10	102369255	102369300	peak_159	+	3.81307	2.50926	24	ENST00000369983.3	GBF1	Homo sapiens golgi brefeldin A resistant guanine nucleotide exchange factor 1 (GBF1), transcript variant 1, mRNA. (from RefSeq NM_004193)
chr10	102376701	102376755	peak_160	+	3.07022	2.09423	32	ENST00000369983.3	GBF1	Homo sapiens golgi brefeldin A resistant guanine nucleotide exchange factor 1 (GBF1), transcript variant 1, mRNA. (from RefSeq NM_004193)
chr10	102381168	102381252	peak_161	+	14.093	3.83119	39	ENST00000369983.3	GBF1	Homo sapiens golgi brefeldin A resistant guanine nucleotide exchange factor 1 (GBF1), transcript variant 1, mRNA. (from RefSeq NM_004193)
chr10	102382175	102382255	peak_162	+	8.48298	3.12337	40	ENST00000369983.3	GBF1	Homo sapiens golgi brefeldin A resistant guanine nucleotide exchange factor 1 (GBF1), transcript variant 1, mRNA. (from RefSeq NM_004193)
chr10	102382325	102382399	peak_163	+	8.64229	3.48851	40	ENST00000369983.3	GBF1	Homo sapiens golgi brefeldin A resistant guanine nucleotide exchange factor 1 (GBF1), transcript variant 1, mRNA. (from RefSeq NM_004193)
chr10	102382488	102382621	peak_164	+	21.3624	5.2565	40	ENST00000369983.3	GBF1	Homo sapiens golgi brefeldin A resistant guanine nucleotide exchange factor 1 (GBF1), transcript variant 1, mRNA. (from RefSeq NM_004193)
chr10	102399572	102399617	peak_165	+	2.05669	2.50926	6	ENST00000336486.5	NFKB2	nuclear factor kappa B subunit 2 (from HGNC NFKB2)
chr10	102399572	102399617	peak_165	+	2.05669	2.50926	13	ENST00000652277.1	NFKB2	Homo sapiens nuclear factor kappa B subunit 2 (NFKB2), transcript variant 4, mRNA. (from RefSeq NM_001261403)
chr10	102399572	102399617	peak_165	+	2.05669	2.50926	14	ENST00000428099.6	NFKB2	Homo sapiens nuclear factor kappa B subunit 2 (NFKB2), transcript variant 3, mRNA. (from RefSeq NM_001288724)
chr10	102399572	102399617	peak_165	+	2.05669	2.50926	14	ENST00000369966.8	NFKB2	Homo sapiens nuclear factor kappa B subunit 2 (NFKB2), transcript variant 6, mRNA. (from RefSeq NM_001322935)
chr10	102399572	102399617	peak_165	+	2.05669	2.50926	14	ENST00000189444.11	NFKB2	Homo sapiens nuclear factor kappa B subunit 2 (NFKB2), transcript variant 2, mRNA. (from RefSeq NM_002502)
chr10	102399572	102399617	peak_165	+	2.05669	2.50926	14	ENST00000661543.1	NFKB2	Homo sapiens nuclear factor kappa B subunit 2 (NFKB2), transcript variant 5, mRNA. (from RefSeq NM_001322934)
chr10	102400124	102400194	peak_166	+	2.89538	2.6088	14	ENST00000652277.1	NFKB2	Homo sapiens nuclear factor kappa B subunit 2 (NFKB2), transcript variant 4, mRNA. (from RefSeq NM_001261403)
chr10	102400124	102400194	peak_166	+	2.89538	2.6088	15	ENST00000428099.6	NFKB2	Homo sapiens nuclear factor kappa B subunit 2 (NFKB2), transcript variant 3, mRNA. (from RefSeq NM_001288724)
chr10	102400124	102400194	peak_166	+	2.89538	2.6088	15	ENST00000369966.8	NFKB2	Homo sapiens nuclear factor kappa B subunit 2 (NFKB2), transcript variant 6, mRNA. (from RefSeq NM_001322935)
chr10	102400124	102400194	peak_166	+	2.89538	2.6088	15	ENST00000189444.11	NFKB2	Homo sapiens nuclear factor kappa B subunit 2 (NFKB2), transcript variant 2, mRNA. (from RefSeq NM_002502)
chr10	102400124	102400194	peak_166	+	2.89538	2.6088	15	ENST00000661543.1	NFKB2	Homo sapiens nuclear factor kappa B subunit 2 (NFKB2), transcript variant 5, mRNA. (from RefSeq NM_001322934)
chr10	102400277	102400282	peak_167	+	1.56221	3.28687	15	ENST00000652277.1	NFKB2	Homo sapiens nuclear factor kappa B subunit 2 (NFKB2), transcript variant 4, mRNA. (from RefSeq NM_001261403)
chr10	102400277	102400282	peak_167	+	1.56221	3.28687	16	ENST00000428099.6	NFKB2	Homo sapiens nuclear factor kappa B subunit 2 (NFKB2), transcript variant 3, mRNA. (from RefSeq NM_001288724)
chr10	102400277	102400282	peak_167	+	1.56221	3.28687	16	ENST00000369966.8	NFKB2	Homo sapiens nuclear factor kappa B subunit 2 (NFKB2), transcript variant 6, mRNA. (from RefSeq NM_001322935)
chr10	102400277	102400282	peak_167	+	1.56221	3.28687	16	ENST00000189444.11	NFKB2	Homo sapiens nuclear factor kappa B subunit 2 (NFKB2), transcript variant 2, mRNA. (from RefSeq NM_002502)
chr10	102400277	102400282	peak_167	+	1.56221	3.28687	16	ENST00000661543.1	NFKB2	Homo sapiens nuclear factor kappa B subunit 2 (NFKB2), transcript variant 5, mRNA. (from RefSeq NM_001322934)
chr10	102401458	102401516	peak_168	+	2.4982	2.4568	19	ENST00000652277.1	NFKB2	Homo sapiens nuclear factor kappa B subunit 2 (NFKB2), transcript variant 4, mRNA. (from RefSeq NM_001261403)
chr10	102401458	102401516	peak_168	+	2.4982	2.4568	20	ENST00000428099.6	NFKB2	Homo sapiens nuclear factor kappa B subunit 2 (NFKB2), transcript variant 3, mRNA. (from RefSeq NM_001288724)
chr10	102401458	102401516	peak_168	+	2.4982	2.4568	20	ENST00000369966.8	NFKB2	Homo sapiens nuclear factor kappa B subunit 2 (NFKB2), transcript variant 6, mRNA. (from RefSeq NM_001322935)
chr10	102401458	102401516	peak_168	+	2.4982	2.4568	20	ENST00000189444.11	NFKB2	Homo sapiens nuclear factor kappa B subunit 2 (NFKB2), transcript variant 2, mRNA. (from RefSeq NM_002502)
chr10	102401458	102401516	peak_168	+	2.4982	2.4568	20	ENST00000661543.1	NFKB2	Homo sapiens nuclear factor kappa B subunit 2 (NFKB2), transcript variant 5, mRNA. (from RefSeq NM_001322934)
chr10	102422957	102423005	peak_169	+	1.56221	3.28687	4	ENST00000224862.7	FBXL15	Homo sapiens F-box and leucine rich repeat protein 15 (FBXL15), mRNA. (from RefSeq NM_024326)
chr10	102422957	102423005	peak_169	+	1.56221	3.28687	4	ENST00000369956.6	FBXL15	F-box and leucine rich repeat protein 15 (from HGNC FBXL15)
chr10	102423283	102423338	peak_170	-	2.98028	4.09423	1	ENST00000465409.1	CUEDC2	CUE domain containing 2 (from HGNC CUEDC2)
chr10	102423283	102423338	peak_170	-	2.98028	4.09423	1	ENST00000369937.5	CUEDC2	Homo sapiens CUE domain containing 2 (CUEDC2), mRNA. (from RefSeq NM_024040)
chr10	102424348	102424393	peak_172	-	1.74229	2.09423	2	ENST00000486762.6	CUEDC2	CUE domain containing 2 (from HGNC CUEDC2)
chr10	102424348	102424393	peak_172	-	1.74229	2.09423	5	ENST00000369937.5	CUEDC2	Homo sapiens CUE domain containing 2 (CUEDC2), mRNA. (from RefSeq NM_024040)
chr10	102424348	102424393	peak_172	-	1.74229	2.09423	1	ENST00000477994.1	CUEDC2	CUE domain containing 2 (from HGNC CUEDC2)
chr10	102475805	102475876	peak_173	+	4.95753	4.7463	10	ENST00000238936.8	MFSD13A	Homo sapiens major facilitator superfamily domain containing 13A (MFSD13A), mRNA. (from RefSeq NM_024789)
chr10	102479400	102479437	peak_175	-	3.30763	3.02384	1	ENST00000470322.5	ACTR1A	ARP1 actin related protein 1 homolog A (from HGNC ACTR1A)
chr10	102479400	102479437	peak_175	-	3.30763	3.02384	1	ENST00000487599.1	ACTR1A	ARP1 actin related protein 1 homolog A (from HGNC ACTR1A)
chr10	102479400	102479437	peak_175	-	3.30763	3.02384	1	ENST00000369905.9	ACTR1A	Homo sapiens actin related protein 1A (ACTR1A), mRNA. (from RefSeq NM_005736)
chr10	102479632	102479684	peak_176	-	5.96576	4.98731	1	ENST00000470322.5	ACTR1A	ARP1 actin related protein 1 homolog A (from HGNC ACTR1A)
chr10	102479632	102479684	peak_176	-	5.96576	4.98731	1	ENST00000487599.1	ACTR1A	ARP1 actin related protein 1 homolog A (from HGNC ACTR1A)
chr10	102479632	102479684	peak_176	-	5.96576	4.98731	1	ENST00000369905.9	ACTR1A	Homo sapiens actin related protein 1A (ACTR1A), mRNA. (from RefSeq NM_005736)
chr10	102480137	102480154	peak_177	-	4.95753	4.7463	1	ENST00000470322.5	ACTR1A	ARP1 actin related protein 1 homolog A (from HGNC ACTR1A)
chr10	102480137	102480154	peak_177	-	4.95753	4.7463	1	ENST00000487599.1	ACTR1A	ARP1 actin related protein 1 homolog A (from HGNC ACTR1A)
chr10	102480137	102480154	peak_177	-	4.95753	4.7463	1	ENST00000369905.9	ACTR1A	Homo sapiens actin related protein 1A (ACTR1A), mRNA. (from RefSeq NM_005736)
chr10	102480473	102480553	peak_178	-	16.4132	4.57227	1	ENST00000470322.5	ACTR1A	ARP1 actin related protein 1 homolog A (from HGNC ACTR1A)
chr10	102480473	102480553	peak_178	-	16.4132	4.57227	1	ENST00000487599.1	ACTR1A	ARP1 actin related protein 1 homolog A (from HGNC ACTR1A)
chr10	102480473	102480553	peak_178	-	16.4132	4.57227	1	ENST00000369905.9	ACTR1A	Homo sapiens actin related protein 1A (ACTR1A), mRNA. (from RefSeq NM_005736)
chr10	102480553	102480639	peak_179	-	15.286	4.83119	1	ENST00000470322.5	ACTR1A	ARP1 actin related protein 1 homolog A (from HGNC ACTR1A)
chr10	102480553	102480639	peak_179	-	15.286	4.83119	1	ENST00000487599.1	ACTR1A	ARP1 actin related protein 1 homolog A (from HGNC ACTR1A)
chr10	102480553	102480639	peak_179	-	15.286	4.83119	1	ENST00000369905.9	ACTR1A	Homo sapiens actin related protein 1A (ACTR1A), mRNA. (from RefSeq NM_005736)
chr10	102480944	102480964	peak_180	-	2.61068	2.16134	1	ENST00000470322.5	ACTR1A	ARP1 actin related protein 1 homolog A (from HGNC ACTR1A)
chr10	102480944	102480964	peak_180	-	2.61068	2.16134	1	ENST00000494549.1	ACTR1A	ARP1 actin related protein 1 homolog A (from HGNC ACTR1A)
chr10	102480944	102480964	peak_180	-	2.61068	2.16134	1	ENST00000487599.1	ACTR1A	ARP1 actin related protein 1 homolog A (from HGNC ACTR1A)
chr10	102480944	102480964	peak_180	-	2.61068	2.16134	1	ENST00000369905.9	ACTR1A	Homo sapiens actin related protein 1A (ACTR1A), mRNA. (from RefSeq NM_005736)
chr10	102481131	102481151	peak_181	-	2.54954	2.28687	2	ENST00000470322.5	ACTR1A	ARP1 actin related protein 1 homolog A (from HGNC ACTR1A)
chr10	102481131	102481151	peak_181	-	2.54954	2.28687	2	ENST00000494549.1	ACTR1A	ARP1 actin related protein 1 homolog A (from HGNC ACTR1A)
chr10	102481131	102481151	peak_181	-	2.54954	2.28687	2	ENST00000487599.1	ACTR1A	ARP1 actin related protein 1 homolog A (from HGNC ACTR1A)
chr10	102481131	102481151	peak_181	-	2.54954	2.28687	2	ENST00000369905.9	ACTR1A	Homo sapiens actin related protein 1A (ACTR1A), mRNA. (from RefSeq NM_005736)
chr10	102484217	102484313	peak_182	-	12.1146	3.03689	4	ENST00000494549.1	ACTR1A	ARP1 actin related protein 1 homolog A (from HGNC ACTR1A)
chr10	102484217	102484313	peak_182	-	12.1146	3.03689	1	ENST00000480947.1	ACTR1A	ARP1 actin related protein 1 homolog A (from HGNC ACTR1A)
chr10	102484217	102484313	peak_182	-	12.1146	3.03689	2	ENST00000481044.6	ACTR1A	ARP1 actin related protein 1 homolog A (from HGNC ACTR1A)
chr10	102484217	102484313	peak_182	-	12.1146	3.03689	5	ENST00000487599.1	ACTR1A	ARP1 actin related protein 1 homolog A (from HGNC ACTR1A)
chr10	102484217	102484313	peak_182	-	12.1146	3.03689	3	ENST00000636707.1	ACTR1A	ARP1 actin related protein 1 homolog A (from HGNC ACTR1A)
chr10	102484217	102484313	peak_182	-	12.1146	3.03689	6	ENST00000369905.9	ACTR1A	Homo sapiens actin related protein 1A (ACTR1A), mRNA. (from RefSeq NM_005736)
chr10	102630312	102630369	peak_185	+	2.02011	2.87184	12	ENST00000369902.7	SUFU	Homo sapiens SUFU negative regulator of hedgehog signaling (SUFU), transcript variant 1, mRNA. (from RefSeq NM_016169)
chr10	102630478	102630515	peak_186	+	2.02511	3.6088	12	ENST00000369902.7	SUFU	Homo sapiens SUFU negative regulator of hedgehog signaling (SUFU), transcript variant 1, mRNA. (from RefSeq NM_016169)
chr10	102630997	102631061	peak_187	+	4.45746	4.6088	12	ENST00000369902.7	SUFU	Homo sapiens SUFU negative regulator of hedgehog signaling (SUFU), transcript variant 1, mRNA. (from RefSeq NM_016169)
chr10	102632113	102632174	peak_189	+	3.81213	3.6088	12	ENST00000369902.7	SUFU	Homo sapiens SUFU negative regulator of hedgehog signaling (SUFU), transcript variant 1, mRNA. (from RefSeq NM_016169)
chr10	102632394	102632432	peak_190	+	1.56221	3.28687	12	ENST00000369902.7	SUFU	Homo sapiens SUFU negative regulator of hedgehog signaling (SUFU), transcript variant 1, mRNA. (from RefSeq NM_016169)
chr10	102632924	102632979	peak_191	+	1.56221	3.28687	12	ENST00000369902.7	SUFU	Homo sapiens SUFU negative regulator of hedgehog signaling (SUFU), transcript variant 1, mRNA. (from RefSeq NM_016169)
chr10	102644675	102644728	peak_192	+	3.96074	4.4568	1	ENST00000302424.12	TRIM8	Homo sapiens tripartite motif containing 8 (TRIM8), transcript variant 3, non-coding RNA. (from RefSeq NR_144321)
chr10	102644675	102644728	peak_192	+	3.96074	4.4568	1	ENST00000643721.1	TRIM8	Homo sapiens tripartite motif containing 8 (TRIM8), transcript variant 1, mRNA. (from RefSeq NM_030912)
chr10	102657872	102657925	peak_194	+	3.35155	3.4568	6	ENST00000642664.1	TRIM8	tripartite motif containing 8 (from HGNC TRIM8)
chr10	102657872	102657925	peak_194	+	3.35155	3.4568	5	ENST00000646757.1	TRIM8	tripartite motif containing 8 (from HGNC TRIM8)
chr10	102657872	102657925	peak_194	+	3.35155	3.4568	6	ENST00000643376.1	TRIM8	tripartite motif containing 8 (from HGNC TRIM8)
chr10	102657872	102657925	peak_194	+	3.35155	3.4568	5	ENST00000302424.12	TRIM8	Homo sapiens tripartite motif containing 8 (TRIM8), transcript variant 3, non-coding RNA. (from RefSeq NR_144321)
chr10	102657872	102657925	peak_194	+	3.35155	3.4568	4	ENST00000644572.1	TRIM8	tripartite motif containing 8 (from HGNC TRIM8)
chr10	102657872	102657925	peak_194	+	3.35155	3.4568	5	ENST00000643100.1	TRIM8	tripartite motif containing 8 (from HGNC TRIM8)
chr10	102657872	102657925	peak_194	+	3.35155	3.4568	6	ENST00000643721.1	TRIM8	Homo sapiens tripartite motif containing 8 (TRIM8), transcript variant 1, mRNA. (from RefSeq NM_030912)
chr10	102744073	102744118	peak_195	+	3.07022	2.09423	1	ENST00000448841.7	WBP1L	Homo sapiens WW domain binding protein 1 like (WBP1L), transcript variant 1, mRNA. (from RefSeq NM_001083913)
chr10	102744073	102744118	peak_195	+	3.07022	2.09423	1	ENST00000647664.1	WBP1L	WW domain binding protein 1 like (from HGNC WBP1L)
chr10	102798073	102798095	peak_197	+	5.4536	3.28687	2	ENST00000448841.7	WBP1L	Homo sapiens WW domain binding protein 1 like (WBP1L), transcript variant 1, mRNA. (from RefSeq NM_001083913)
chr10	102798073	102798095	peak_197	+	5.4536	3.28687	2	ENST00000369889.5	WBP1L	Homo sapiens WW domain binding protein 1 like (WBP1L), transcript variant 2, mRNA. (from RefSeq NM_017787)
chr10	102798073	102798095	peak_197	+	5.4536	3.28687	2	ENST00000647664.1	WBP1L	WW domain binding protein 1 like (from HGNC WBP1L)
chr10	102809885	102809971	peak_198	+	23.1283	4.63737	3	ENST00000448841.7	WBP1L	Homo sapiens WW domain binding protein 1 like (WBP1L), transcript variant 1, mRNA. (from RefSeq NM_001083913)
chr10	102809885	102809971	peak_198	+	23.1283	4.63737	3	ENST00000369889.5	WBP1L	Homo sapiens WW domain binding protein 1 like (WBP1L), transcript variant 2, mRNA. (from RefSeq NM_017787)
chr10	102809885	102809971	peak_198	+	23.1283	4.63737	3	ENST00000647664.1	WBP1L	WW domain binding protein 1 like (from HGNC WBP1L)
chr10	102813204	102813321	peak_199	+	15.6316	3.94984	4	ENST00000448841.7	WBP1L	Homo sapiens WW domain binding protein 1 like (WBP1L), transcript variant 1, mRNA. (from RefSeq NM_001083913)
chr10	102813204	102813321	peak_199	+	15.6316	3.94984	4	ENST00000369889.5	WBP1L	Homo sapiens WW domain binding protein 1 like (WBP1L), transcript variant 2, mRNA. (from RefSeq NM_017787)
chr10	102813749	102813757	peak_200	+	2.46245	2.70191	4	ENST00000448841.7	WBP1L	Homo sapiens WW domain binding protein 1 like (WBP1L), transcript variant 1, mRNA. (from RefSeq NM_001083913)
chr10	102813749	102813757	peak_200	+	2.46245	2.70191	4	ENST00000369889.5	WBP1L	Homo sapiens WW domain binding protein 1 like (WBP1L), transcript variant 2, mRNA. (from RefSeq NM_017787)
chr10	102814534	102814616	peak_201	+	9.35096	4.22547	4	ENST00000448841.7	WBP1L	Homo sapiens WW domain binding protein 1 like (WBP1L), transcript variant 1, mRNA. (from RefSeq NM_001083913)
chr10	102814534	102814616	peak_201	+	9.35096	4.22547	4	ENST00000369889.5	WBP1L	Homo sapiens WW domain binding protein 1 like (WBP1L), transcript variant 2, mRNA. (from RefSeq NM_017787)
chr10	102814656	102814726	peak_202	+	9.14677	4.67919	4	ENST00000448841.7	WBP1L	Homo sapiens WW domain binding protein 1 like (WBP1L), transcript variant 1, mRNA. (from RefSeq NM_001083913)
chr10	102814656	102814726	peak_202	+	9.14677	4.67919	4	ENST00000369889.5	WBP1L	Homo sapiens WW domain binding protein 1 like (WBP1L), transcript variant 2, mRNA. (from RefSeq NM_017787)
chr10	102815456	102815503	peak_203	+	5.09086	3.50926	4	ENST00000448841.7	WBP1L	Homo sapiens WW domain binding protein 1 like (WBP1L), transcript variant 1, mRNA. (from RefSeq NM_001083913)
chr10	102815456	102815503	peak_203	+	5.09086	3.50926	4	ENST00000369889.5	WBP1L	Homo sapiens WW domain binding protein 1 like (WBP1L), transcript variant 2, mRNA. (from RefSeq NM_017787)
chr10	102863022	102863085	peak_204	+	2.45374	3.09423	5	ENST00000339834.10	BORCS7	Homo sapiens BLOC-1 related complex subunit 7 (BORCS7), transcript variant 2, mRNA. (from RefSeq NM_144591)
chr10	102863775	102863829	peak_205	+	2.02511	3.6088	6	ENST00000369883.3	BORCS7	Belongs to the UPF0693 family. (from UniProt Q96B45)
chr10	102863775	102863829	peak_205	+	2.02511	3.6088	5	ENST00000339834.10	BORCS7	Homo sapiens BLOC-1 related complex subunit 7 (BORCS7), transcript variant 2, mRNA. (from RefSeq NM_144591)
chr10	102918841	102918873	peak_206	+	2.05669	2.50926	1	ENST00000369875.3	CNNM2	Homo sapiens cyclin and CBS domain divalent metal cation transport mediator 2 (CNNM2), transcript variant 3, mRNA. (from RefSeq NM_199077)
chr10	102918841	102918873	peak_206	+	2.05669	2.50926	1	ENST00000433628.2	CNNM2	Homo sapiens cyclin and CBS domain divalent metal cation transport mediator 2 (CNNM2), transcript variant 2, mRNA. (from RefSeq NM_199076)
chr10	102918841	102918873	peak_206	+	2.05669	2.50926	1	ENST00000369878.9	CNNM2	Homo sapiens cyclin and CBS domain divalent metal cation transport mediator 2 (CNNM2), transcript variant 1, mRNA. (from RefSeq NM_017649)
chr10	102918929	102918981	peak_207	+	1.88831	1.80145	1	ENST00000369875.3	CNNM2	Homo sapiens cyclin and CBS domain divalent metal cation transport mediator 2 (CNNM2), transcript variant 3, mRNA. (from RefSeq NM_199077)
chr10	102918929	102918981	peak_207	+	1.88831	1.80145	1	ENST00000433628.2	CNNM2	Homo sapiens cyclin and CBS domain divalent metal cation transport mediator 2 (CNNM2), transcript variant 2, mRNA. (from RefSeq NM_199076)
chr10	102918929	102918981	peak_207	+	1.88831	1.80145	1	ENST00000369878.9	CNNM2	Homo sapiens cyclin and CBS domain divalent metal cation transport mediator 2 (CNNM2), transcript variant 1, mRNA. (from RefSeq NM_017649)
chr10	102919046	102919080	peak_208	+	3.96074	4.4568	1	ENST00000369875.3	CNNM2	Homo sapiens cyclin and CBS domain divalent metal cation transport mediator 2 (CNNM2), transcript variant 3, mRNA. (from RefSeq NM_199077)
chr10	102919046	102919080	peak_208	+	3.96074	4.4568	1	ENST00000433628.2	CNNM2	Homo sapiens cyclin and CBS domain divalent metal cation transport mediator 2 (CNNM2), transcript variant 2, mRNA. (from RefSeq NM_199076)
chr10	102919046	102919080	peak_208	+	3.96074	4.4568	1	ENST00000369878.9	CNNM2	Homo sapiens cyclin and CBS domain divalent metal cation transport mediator 2 (CNNM2), transcript variant 1, mRNA. (from RefSeq NM_017649)
chr10	102919431	102919542	peak_209	+	15.6316	3.94984	1	ENST00000369875.3	CNNM2	Homo sapiens cyclin and CBS domain divalent metal cation transport mediator 2 (CNNM2), transcript variant 3, mRNA. (from RefSeq NM_199077)
chr10	102919431	102919542	peak_209	+	15.6316	3.94984	1	ENST00000433628.2	CNNM2	Homo sapiens cyclin and CBS domain divalent metal cation transport mediator 2 (CNNM2), transcript variant 2, mRNA. (from RefSeq NM_199076)
chr10	102919431	102919542	peak_209	+	15.6316	3.94984	1	ENST00000369878.9	CNNM2	Homo sapiens cyclin and CBS domain divalent metal cation transport mediator 2 (CNNM2), transcript variant 1, mRNA. (from RefSeq NM_017649)
chr10	102919823	102919898	peak_210	+	6.10622	2.57638	1	ENST00000369875.3	CNNM2	Homo sapiens cyclin and CBS domain divalent metal cation transport mediator 2 (CNNM2), transcript variant 3, mRNA. (from RefSeq NM_199077)
chr10	102919823	102919898	peak_210	+	6.10622	2.57638	1	ENST00000433628.2	CNNM2	Homo sapiens cyclin and CBS domain divalent metal cation transport mediator 2 (CNNM2), transcript variant 2, mRNA. (from RefSeq NM_199076)
chr10	102919823	102919898	peak_210	+	6.10622	2.57638	1	ENST00000369878.9	CNNM2	Homo sapiens cyclin and CBS domain divalent metal cation transport mediator 2 (CNNM2), transcript variant 1, mRNA. (from RefSeq NM_017649)
chr10	103076127	103076251	peak_211	+	3.37288	2.40235	2	ENST00000475511.1	CNNM2	cyclin and CBS domain divalent metal cation transport mediator 2 (from HGNC CNNM2)
chr10	103076127	103076251	peak_211	+	3.37288	2.40235	6	ENST00000433628.2	CNNM2	Homo sapiens cyclin and CBS domain divalent metal cation transport mediator 2 (CNNM2), transcript variant 2, mRNA. (from RefSeq NM_199076)
chr10	103076127	103076251	peak_211	+	3.37288	2.40235	7	ENST00000369878.9	CNNM2	Homo sapiens cyclin and CBS domain divalent metal cation transport mediator 2 (CNNM2), transcript variant 1, mRNA. (from RefSeq NM_017649)
chr10	103077253	103077314	peak_212	+	5.5505	3.6088	7	ENST00000433628.2	CNNM2	Homo sapiens cyclin and CBS domain divalent metal cation transport mediator 2 (CNNM2), transcript variant 2, mRNA. (from RefSeq NM_199076)
chr10	103077253	103077314	peak_212	+	5.5505	3.6088	8	ENST00000369878.9	CNNM2	Homo sapiens cyclin and CBS domain divalent metal cation transport mediator 2 (CNNM2), transcript variant 1, mRNA. (from RefSeq NM_017649)
chr10	103077595	103077700	peak_213	+	17.3	4.98731	7	ENST00000433628.2	CNNM2	Homo sapiens cyclin and CBS domain divalent metal cation transport mediator 2 (CNNM2), transcript variant 2, mRNA. (from RefSeq NM_199076)
chr10	103077595	103077700	peak_213	+	17.3	4.98731	8	ENST00000369878.9	CNNM2	Homo sapiens cyclin and CBS domain divalent metal cation transport mediator 2 (CNNM2), transcript variant 1, mRNA. (from RefSeq NM_017649)
chr10	103077746	103077784	peak_214	+	3.74356	3.16134	7	ENST00000433628.2	CNNM2	Homo sapiens cyclin and CBS domain divalent metal cation transport mediator 2 (CNNM2), transcript variant 2, mRNA. (from RefSeq NM_199076)
chr10	103077746	103077784	peak_214	+	3.74356	3.16134	8	ENST00000369878.9	CNNM2	Homo sapiens cyclin and CBS domain divalent metal cation transport mediator 2 (CNNM2), transcript variant 1, mRNA. (from RefSeq NM_017649)
chr10	103077972	103078018	peak_215	+	5.5505	3.6088	7	ENST00000433628.2	CNNM2	Homo sapiens cyclin and CBS domain divalent metal cation transport mediator 2 (CNNM2), transcript variant 2, mRNA. (from RefSeq NM_199076)
chr10	103077972	103078018	peak_215	+	5.5505	3.6088	8	ENST00000369878.9	CNNM2	Homo sapiens cyclin and CBS domain divalent metal cation transport mediator 2 (CNNM2), transcript variant 1, mRNA. (from RefSeq NM_017649)
chr10	103079985	103080035	peak_216	+	2.4987	3.87184	8	ENST00000369878.9	CNNM2	Homo sapiens cyclin and CBS domain divalent metal cation transport mediator 2 (CNNM2), transcript variant 1, mRNA. (from RefSeq NM_017649)
chr10	103080186	103080220	peak_217	+	1.56221	3.28687	8	ENST00000369878.9	CNNM2	Homo sapiens cyclin and CBS domain divalent metal cation transport mediator 2 (CNNM2), transcript variant 1, mRNA. (from RefSeq NM_017649)
chr10	103088509	103088554	peak_218	-	1.60025	2.6088	1	ENST00000404739.7	NT5C2	Homo sapiens 5'-nucleotidase, cytosolic II (NT5C2), transcript variant 27, mRNA. (from RefSeq NM_001351193)
chr10	103088509	103088554	peak_218	-	1.60025	2.6088	1	ENST00000343289.9	NT5C2	Homo sapiens 5'-nucleotidase, cytosolic II (NT5C2), transcript variant 1, mRNA. (from RefSeq NM_012229)
chr10	103089098	103089163	peak_219	-	4.2788	3.7463	1	ENST00000404739.7	NT5C2	Homo sapiens 5'-nucleotidase, cytosolic II (NT5C2), transcript variant 27, mRNA. (from RefSeq NM_001351193)
chr10	103089098	103089163	peak_219	-	4.2788	3.7463	1	ENST00000369857.8	NT5C2	5'-nucleotidase, cytosolic II (from HGNC NT5C2)
chr10	103089098	103089163	peak_219	-	4.2788	3.7463	1	ENST00000343289.9	NT5C2	Homo sapiens 5'-nucleotidase, cytosolic II (NT5C2), transcript variant 1, mRNA. (from RefSeq NM_012229)
chr10	103090610	103090685	peak_220	-	3.32195	2.54991	2	ENST00000404739.7	NT5C2	Homo sapiens 5'-nucleotidase, cytosolic II (NT5C2), transcript variant 27, mRNA. (from RefSeq NM_001351193)
chr10	103090610	103090685	peak_220	-	3.32195	2.54991	2	ENST00000369857.8	NT5C2	5'-nucleotidase, cytosolic II (from HGNC NT5C2)
chr10	103090610	103090685	peak_220	-	3.32195	2.54991	2	ENST00000343289.9	NT5C2	Homo sapiens 5'-nucleotidase, cytosolic II (NT5C2), transcript variant 1, mRNA. (from RefSeq NM_012229)
chr10	103389116	103389168	peak_227	-	3.74356	3.16134	1	ENST00000369811.5	ATP5MD	Plays a critical role in maintaining the ATP synthase population in mitochondria. (from UniProt Q96IX5)
chr10	103389116	103389168	peak_227	-	3.74356	3.16134	1	ENST00000309579.7	ATP5MD	Homo sapiens ATP synthase membrane subunit DAPIT (ATP5MD), transcript variant 1, mRNA. (from RefSeq NM_001206426)
chr10	103389116	103389168	peak_227	-	3.74356	3.16134	1	ENST00000337003.4	ATP5MD	Homo sapiens ATP synthase membrane subunit DAPIT (ATP5MD), transcript variant 2, mRNA. (from RefSeq NM_032747)
chr10	103389116	103389168	peak_227	-	3.74356	3.16134	1	ENST00000369815.6	ATP5MD	Homo sapiens ATP synthase membrane subunit DAPIT (ATP5MD), transcript variant 3, mRNA. (from RefSeq NM_001206427)
chr10	103389116	103389168	peak_227	-	3.74356	3.16134	1	ENST00000369825.6	ATP5MD	Plays a critical role in maintaining the ATP synthase population in mitochondria. (from UniProt Q96IX5)
chr10	103418454	103418588	peak_228	+	10.6665	3.71983	15	ENST00000649849.1	PDCD11	programmed cell death 11 (from HGNC PDCD11)
chr10	103418454	103418588	peak_228	+	10.6665	3.71983	15	ENST00000369797.8	PDCD11	Homo sapiens programmed cell death 11 (PDCD11), mRNA. (from RefSeq NM_014976)
chr10	103442337	103442402	peak_229	+	2.01444	2.02384	32	ENST00000649849.1	PDCD11	programmed cell death 11 (from HGNC PDCD11)
chr10	103442337	103442402	peak_229	+	2.01444	2.02384	32	ENST00000369797.8	PDCD11	Homo sapiens programmed cell death 11 (PDCD11), mRNA. (from RefSeq NM_014976)
chr10	103443989	103444047	peak_230	+	2.93058	2.42438	34	ENST00000649849.1	PDCD11	programmed cell death 11 (from HGNC PDCD11)
chr10	103443989	103444047	peak_230	+	2.93058	2.42438	34	ENST00000369797.8	PDCD11	Homo sapiens programmed cell death 11 (PDCD11), mRNA. (from RefSeq NM_014976)
chr10	103445516	103445597	peak_231	+	5.96576	4.98731	2	ENST00000478543.1	PDCD11	programmed cell death 11 (from HGNC PDCD11)
chr10	103445516	103445597	peak_231	+	5.96576	4.98731	36	ENST00000649849.1	PDCD11	programmed cell death 11 (from HGNC PDCD11)
chr10	103445516	103445597	peak_231	+	5.96576	4.98731	36	ENST00000369797.8	PDCD11	Homo sapiens programmed cell death 11 (PDCD11), mRNA. (from RefSeq NM_014976)
chr10	103596230	103596291	peak_232	-	2.02511	3.6088	1	ENST00000355946.6	SH3PXD2A	Homo sapiens SH3 and PX domains 2A (SH3PXD2A), transcript variant 1, mRNA. (from RefSeq NM_014631)
chr10	103596230	103596291	peak_232	-	2.02511	3.6088	1	ENST00000369774.8	SH3PXD2A	Homo sapiens SH3 and PX domains 2A (SH3PXD2A), transcript variant 2, mRNA. (from RefSeq NM_001365079)
chr10	103602943	103603013	peak_233	-	2.4987	3.87184	1	ENST00000315994.6	SH3PXD2A	SH3 and PX domains 2A (from HGNC SH3PXD2A)
chr10	103602943	103603013	peak_233	-	2.4987	3.87184	1	ENST00000420222.1	SH3PXD2A	Contains 5 SH3 domains. (from UniProt H0Y507)
chr10	103602943	103603013	peak_233	-	2.4987	3.87184	1	ENST00000355946.6	SH3PXD2A	Homo sapiens SH3 and PX domains 2A (SH3PXD2A), transcript variant 1, mRNA. (from RefSeq NM_014631)
chr10	103602943	103603013	peak_233	-	2.4987	3.87184	1	ENST00000369774.8	SH3PXD2A	Homo sapiens SH3 and PX domains 2A (SH3PXD2A), transcript variant 2, mRNA. (from RefSeq NM_001365079)
chr10	103882593	103882654	peak_237	-	2.98028	4.09423	1	ENST00000369764.1	STN1	Component of the CST complex, a complex that binds to single-stranded DNA and is required to protect telomeres from DNA degradation. The CST complex binds single-stranded DNA with high affinity in a sequence-independent manner, while isolated subunits bind DNA with low affinity by themselves. In addition to telomere protection, the CST complex has probably a more general role in DNA metabolism at…
chr10	103882593	103882654	peak_237	-	2.98028	4.09423	1	ENST00000466828.5	STN1	STN1, CST complex subunit (from HGNC STN1)
chr10	103882593	103882654	peak_237	-	2.98028	4.09423	1	ENST00000224950.8	STN1	Homo sapiens STN1 subunit of CST complex (STN1), mRNA. (from RefSeq NM_024928)
chr10	103897561	103897621	peak_238	-	1.38877	1.87184	4	ENST00000472951.1	STN1	STN1, CST complex subunit (from HGNC STN1)
chr10	103897561	103897621	peak_238	-	1.38877	1.87184	4	ENST00000369764.1	STN1	Component of the CST complex, a complex that binds to single-stranded DNA and is required to protect telomeres from DNA degradation. The CST complex binds single-stranded DNA with high affinity in a sequence-independent manner, while isolated subunits bind DNA with low affinity by themselves. In addition to telomere protection, the CST complex has probably a more general role in DNA metabolism at…
chr10	103897561	103897621	peak_238	-	1.38877	1.87184	4	ENST00000466828.5	STN1	STN1, CST complex subunit (from HGNC STN1)
chr10	103897561	103897621	peak_238	-	1.38877	1.87184	4	ENST00000224950.8	STN1	Homo sapiens STN1 subunit of CST complex (STN1), mRNA. (from RefSeq NM_024928)
chr10	103967297	103967390	peak_239	+	2.93058	2.42438	1	ENST00000369755.4	SLK	Homo sapiens STE20 like kinase (SLK), transcript variant 1, mRNA. (from RefSeq NM_014720)
chr10	103967297	103967390	peak_239	+	2.93058	2.42438	1	ENST00000335753.8	SLK	Homo sapiens STE20 like kinase (SLK), transcript variant 2, mRNA. (from RefSeq NM_001304743)
chr10	104003252	104003337	peak_242	+	1.74335	1.87184	9	ENST00000369755.4	SLK	Homo sapiens STE20 like kinase (SLK), transcript variant 1, mRNA. (from RefSeq NM_014720)
chr10	104003252	104003337	peak_242	+	1.74335	1.87184	9	ENST00000335753.8	SLK	Homo sapiens STE20 like kinase (SLK), transcript variant 2, mRNA. (from RefSeq NM_001304743)
chr10	104025641	104025725	peak_246	+	3.32195	2.54991	19	ENST00000369755.4	SLK	Homo sapiens STE20 like kinase (SLK), transcript variant 1, mRNA. (from RefSeq NM_014720)
chr10	104025641	104025725	peak_246	+	3.32195	2.54991	18	ENST00000335753.8	SLK	Homo sapiens STE20 like kinase (SLK), transcript variant 2, mRNA. (from RefSeq NM_001304743)
chr10	104025759	104025806	peak_247	+	2.02011	2.87184	19	ENST00000369755.4	SLK	Homo sapiens STE20 like kinase (SLK), transcript variant 1, mRNA. (from RefSeq NM_014720)
chr10	104025759	104025806	peak_247	+	2.02011	2.87184	18	ENST00000335753.8	SLK	Homo sapiens STE20 like kinase (SLK), transcript variant 2, mRNA. (from RefSeq NM_001304743)
chr10	104312317	104312395	peak_250	-	4.45746	4.6088	1	ENST00000358187.2	ITPRIP	Homo sapiens inositol 1,4,5-trisphosphate receptor interacting protein (ITPRIP), transcript variant 2, mRNA. (from RefSeq NM_001272012)
chr10	104312317	104312395	peak_250	-	4.45746	4.6088	1	ENST00000278071.6	ITPRIP	Homo sapiens inositol 1,4,5-trisphosphate receptor interacting protein (ITPRIP), transcript variant 1, mRNA. (from RefSeq NM_033397)
chr10	104312317	104312395	peak_250	-	4.45746	4.6088	1	ENST00000647721.1	ITPRIP	Enhances Ca(2+)-mediated inhibition of inositol 1,4,5- triphosphate receptor (ITPR) Ca(2+) release. (from UniProt Q8IWB1)
chr10	104312317	104312395	peak_250	-	4.45746	4.6088	1	ENST00000337478.3	ITPRIP	Homo sapiens inositol 1,4,5-trisphosphate receptor interacting protein (ITPRIP), transcript variant 3, mRNA. (from RefSeq NM_001272013)
chr10	104312872	104313012	peak_251	-	14.7085	5.28687	1	ENST00000358187.2	ITPRIP	Homo sapiens inositol 1,4,5-trisphosphate receptor interacting protein (ITPRIP), transcript variant 2, mRNA. (from RefSeq NM_001272012)
chr10	104312872	104313012	peak_251	-	14.7085	5.28687	1	ENST00000278071.6	ITPRIP	Homo sapiens inositol 1,4,5-trisphosphate receptor interacting protein (ITPRIP), transcript variant 1, mRNA. (from RefSeq NM_033397)
chr10	104312872	104313012	peak_251	-	14.7085	5.28687	1	ENST00000647721.1	ITPRIP	Enhances Ca(2+)-mediated inhibition of inositol 1,4,5- triphosphate receptor (ITPR) Ca(2+) release. (from UniProt Q8IWB1)
chr10	104312872	104313012	peak_251	-	14.7085	5.28687	1	ENST00000337478.3	ITPRIP	Homo sapiens inositol 1,4,5-trisphosphate receptor interacting protein (ITPRIP), transcript variant 3, mRNA. (from RefSeq NM_001272013)
chr10	104313108	104313165	peak_252	-	6.47317	5.09423	1	ENST00000358187.2	ITPRIP	Homo sapiens inositol 1,4,5-trisphosphate receptor interacting protein (ITPRIP), transcript variant 2, mRNA. (from RefSeq NM_001272012)
chr10	104313108	104313165	peak_252	-	6.47317	5.09423	1	ENST00000278071.6	ITPRIP	Homo sapiens inositol 1,4,5-trisphosphate receptor interacting protein (ITPRIP), transcript variant 1, mRNA. (from RefSeq NM_033397)
chr10	104313108	104313165	peak_252	-	6.47317	5.09423	1	ENST00000647721.1	ITPRIP	Enhances Ca(2+)-mediated inhibition of inositol 1,4,5- triphosphate receptor (ITPR) Ca(2+) release. (from UniProt Q8IWB1)
chr10	104313108	104313165	peak_252	-	6.47317	5.09423	1	ENST00000337478.3	ITPRIP	Homo sapiens inositol 1,4,5-trisphosphate receptor interacting protein (ITPRIP), transcript variant 3, mRNA. (from RefSeq NM_001272013)
chr10	104313693	104313748	peak_253	-	5.96576	4.98731	1	ENST00000358187.2	ITPRIP	Homo sapiens inositol 1,4,5-trisphosphate receptor interacting protein (ITPRIP), transcript variant 2, mRNA. (from RefSeq NM_001272012)
chr10	104313693	104313748	peak_253	-	5.96576	4.98731	1	ENST00000278071.6	ITPRIP	Homo sapiens inositol 1,4,5-trisphosphate receptor interacting protein (ITPRIP), transcript variant 1, mRNA. (from RefSeq NM_033397)
chr10	104313693	104313748	peak_253	-	5.96576	4.98731	1	ENST00000647721.1	ITPRIP	Enhances Ca(2+)-mediated inhibition of inositol 1,4,5- triphosphate receptor (ITPR) Ca(2+) release. (from UniProt Q8IWB1)
chr10	104313693	104313748	peak_253	-	5.96576	4.98731	1	ENST00000337478.3	ITPRIP	Homo sapiens inositol 1,4,5-trisphosphate receptor interacting protein (ITPRIP), transcript variant 3, mRNA. (from RefSeq NM_001272013)
chr10	104313940	104314019	peak_254	-	6.12357	2.94984	1	ENST00000358187.2	ITPRIP	Homo sapiens inositol 1,4,5-trisphosphate receptor interacting protein (ITPRIP), transcript variant 2, mRNA. (from RefSeq NM_001272012)
chr10	104313940	104314019	peak_254	-	6.12357	2.94984	1	ENST00000278071.6	ITPRIP	Homo sapiens inositol 1,4,5-trisphosphate receptor interacting protein (ITPRIP), transcript variant 1, mRNA. (from RefSeq NM_033397)
chr10	104313940	104314019	peak_254	-	6.12357	2.94984	1	ENST00000647721.1	ITPRIP	Enhances Ca(2+)-mediated inhibition of inositol 1,4,5- triphosphate receptor (ITPR) Ca(2+) release. (from UniProt Q8IWB1)
chr10	104313940	104314019	peak_254	-	6.12357	2.94984	1	ENST00000337478.3	ITPRIP	Homo sapiens inositol 1,4,5-trisphosphate receptor interacting protein (ITPRIP), transcript variant 3, mRNA. (from RefSeq NM_001272013)
chr10	104314788	104314873	peak_255	-	4.75068	3.87184	1	ENST00000358187.2	ITPRIP	Homo sapiens inositol 1,4,5-trisphosphate receptor interacting protein (ITPRIP), transcript variant 2, mRNA. (from RefSeq NM_001272012)
chr10	104314788	104314873	peak_255	-	4.75068	3.87184	1	ENST00000278071.6	ITPRIP	Homo sapiens inositol 1,4,5-trisphosphate receptor interacting protein (ITPRIP), transcript variant 1, mRNA. (from RefSeq NM_033397)
chr10	104314788	104314873	peak_255	-	4.75068	3.87184	1	ENST00000647721.1	ITPRIP	Enhances Ca(2+)-mediated inhibition of inositol 1,4,5- triphosphate receptor (ITPR) Ca(2+) release. (from UniProt Q8IWB1)
chr10	104314788	104314873	peak_255	-	4.75068	3.87184	1	ENST00000337478.3	ITPRIP	Homo sapiens inositol 1,4,5-trisphosphate receptor interacting protein (ITPRIP), transcript variant 3, mRNA. (from RefSeq NM_001272013)
chr10	112151626	112151697	peak_268	-	2.4987	3.87184	1	ENST00000348367.9	GPAM	Homo sapiens glycerol-3-phosphate acyltransferase, mitochondrial (GPAM), transcript variant 2, mRNA. (from RefSeq NM_020918)
chr10	112152692	112152740	peak_269	-	1.56221	3.28687	1	ENST00000348367.9	GPAM	Homo sapiens glycerol-3-phosphate acyltransferase, mitochondrial (GPAM), transcript variant 2, mRNA. (from RefSeq NM_020918)
chr10	112153357	112153422	peak_270	-	2.46245	2.70191	1	ENST00000348367.9	GPAM	Homo sapiens glycerol-3-phosphate acyltransferase, mitochondrial (GPAM), transcript variant 2, mRNA. (from RefSeq NM_020918)
chr10	112440639	112440697	peak_272	-	1.31096	1.7723	7	ENST00000369404.3	ZDHHC6	Homo sapiens zinc finger DHHC-type containing 6 (ZDHHC6), transcript variant 7, mRNA. (from RefSeq NM_001351086)
chr10	112440639	112440697	peak_272	-	1.31096	1.7723	7	ENST00000369405.7	ZDHHC6	Homo sapiens zinc finger DHHC-type containing 6 (ZDHHC6), transcript variant 8, non-coding RNA. (from RefSeq NR_147045)
chr10	112440639	112440697	peak_272	-	1.31096	1.7723	8	ENST00000626395.2	ZDHHC6	Homo sapiens zinc finger DHHC-type containing 6 (ZDHHC6), transcript variant 9, mRNA. (from RefSeq NM_001363544)
chr10	113166946	113167026	peak_284	+	4.75068	3.87184	14	ENST00000627217.3	TCF7L2	Homo sapiens transcription factor 7 like 2 (TCF7L2), transcript variant 1, mRNA. (from RefSeq NM_001146274)
chr10	113166946	113167026	peak_284	+	4.75068	3.87184	15	ENST00000355995.8	TCF7L2	Homo sapiens transcription factor 7 like 2 (TCF7L2), transcript variant 17, mRNA. (from RefSeq NM_001367943)
chr10	113166946	113167026	peak_284	+	4.75068	3.87184	11	ENST00000534894.5	TCF7L2	Homo sapiens transcription factor 7 like 2 (TCF7L2), transcript variant 12, mRNA. (from RefSeq NM_001198530)
chr10	113166946	113167026	peak_284	+	4.75068	3.87184	13	ENST00000536810.5	TCF7L2	Homo sapiens transcription factor 7 like 2 (TCF7L2), transcript variant 5, mRNA. (from RefSeq NM_001146285)
chr10	113166946	113167026	peak_284	+	4.75068	3.87184	14	ENST00000538897.5	TCF7L2	Homo sapiens transcription factor 7 like 2 (TCF7L2), transcript variant 16, mRNA. (from RefSeq NM_001363501)
chr10	113166946	113167026	peak_284	+	4.75068	3.87184	15	ENST00000542695.5	TCF7L2	transcription factor 7 like 2 (from HGNC TCF7L2)
chr10	113166946	113167026	peak_284	+	4.75068	3.87184	14	ENST00000543371.5	TCF7L2	transcription factor 7 like 2 (from HGNC TCF7L2)
chr10	113166946	113167026	peak_284	+	4.75068	3.87184	14	ENST00000369397.8	TCF7L2	Homo sapiens transcription factor 7 like 2 (TCF7L2), transcript variant 2, mRNA. (from RefSeq NM_030756)
chr10	113730362	113730436	peak_287	+	2.05669	2.50926	8	ENST00000369331.8	CASP7	Homo sapiens caspase 7 (CASP7), transcript variant b, mRNA. (from RefSeq NM_033340)
chr10	113730362	113730436	peak_287	+	2.05669	2.50926	8	ENST00000345633.8	CASP7	Involved in the activation cascade of caspases responsible for apoptosis execution. Cleaves and activates sterol regulatory element binding proteins (SREBPs). Proteolytically cleaves poly(ADP-ribose) polymerase (PARP) at a '216-Asp-|-Gly- 217' bond. Overexpression promotes programmed cell death. (from UniProt P55210)
chr10	113730362	113730436	peak_287	+	2.05669	2.50926	7	ENST00000369318.7	CASP7	Homo sapiens caspase 7 (CASP7), transcript variant a, mRNA. (from RefSeq NM_001227)
chr10	113730362	113730436	peak_287	+	2.05669	2.50926	8	ENST00000369315.5	CASP7	Homo sapiens caspase 7 (CASP7), transcript variant c, mRNA. (from RefSeq NM_033339)
chr10	113730362	113730436	peak_287	+	2.05669	2.50926	6	ENST00000672138.1	CASP7	caspase 7 (from HGNC CASP7)
chr10	113730362	113730436	peak_287	+	2.05669	2.50926	7	ENST00000621345.4	CASP7	Homo sapiens caspase 7 (CASP7), transcript variant h, mRNA. (from RefSeq NM_001320911)
chr10	113730362	113730436	peak_287	+	2.05669	2.50926	7	ENST00000369321.6	CASP7	Homo sapiens caspase 7 (CASP7), transcript variant f, mRNA. (from RefSeq NM_001267057)
chr10	113730362	113730436	peak_287	+	2.05669	2.50926	8	ENST00000614447.4	CASP7	Involved in the activation cascade of caspases responsible for apoptosis execution. Cleaves and activates sterol regulatory element binding proteins (SREBPs). Proteolytically cleaves poly(ADP-ribose) polymerase (PARP) at a '216-Asp-|-Gly- 217' bond. Overexpression promotes programmed cell death. (from UniProt P55210)
chr10	113730362	113730436	peak_287	+	2.05669	2.50926	7	ENST00000621607.4	CASP7	Homo sapiens caspase 7 (CASP7), transcript variant d, mRNA. (from RefSeq NM_033338)
chr10	113730362	113730436	peak_287	+	2.05669	2.50926	6	ENST00000452490.3	CASP7	Homo sapiens caspase 7 (CASP7), transcript variant g, mRNA. (from RefSeq NM_001267058)
chr10	113876813	113876890	peak_289	+	2.89824	3.28687	3	ENST00000369301.3	NHLRC2	Homo sapiens NHL repeat containing 2 (NHLRC2), mRNA. (from RefSeq NM_198514)
chr10	113910388	113910458	peak_292	+	2.89824	3.28687	11	ENST00000369301.3	NHLRC2	Homo sapiens NHL repeat containing 2 (NHLRC2), mRNA. (from RefSeq NM_198514)
chr10	114431202	114431276	peak_293	-	5.22703	3.98731	1	ENST00000392952.7	ABLIM1	Homo sapiens actin binding LIM protein 1 (ABLIM1), transcript variant 4, mRNA. (from RefSeq NM_006720)
chr10	114431202	114431276	peak_293	-	5.22703	3.98731	1	ENST00000392955.7	ABLIM1	Homo sapiens actin binding LIM protein 1 (ABLIM1), transcript variant 25, mRNA. (from RefSeq NM_001352442)
chr10	114431202	114431276	peak_293	-	5.22703	3.98731	1	ENST00000369252.8	ABLIM1	actin binding LIM protein 1 (from HGNC ABLIM1)
chr10	114431202	114431276	peak_293	-	5.22703	3.98731	1	ENST00000533213.6	ABLIM1	Contains 4 LIM zinc-binding domains. (from UniProt F8W8M4)
chr10	114432627	114432682	peak_294	-	2.89824	3.28687	1	ENST00000392952.7	ABLIM1	Homo sapiens actin binding LIM protein 1 (ABLIM1), transcript variant 4, mRNA. (from RefSeq NM_006720)
chr10	114432627	114432682	peak_294	-	2.89824	3.28687	1	ENST00000392955.7	ABLIM1	Homo sapiens actin binding LIM protein 1 (ABLIM1), transcript variant 25, mRNA. (from RefSeq NM_001352442)
chr10	114432627	114432682	peak_294	-	2.89824	3.28687	1	ENST00000369252.8	ABLIM1	actin binding LIM protein 1 (from HGNC ABLIM1)
chr10	114432627	114432682	peak_294	-	2.89824	3.28687	1	ENST00000533213.6	ABLIM1	Contains 4 LIM zinc-binding domains. (from UniProt F8W8M4)
chr10	114432721	114432801	peak_295	-	5.22703	3.98731	1	ENST00000392952.7	ABLIM1	Homo sapiens actin binding LIM protein 1 (ABLIM1), transcript variant 4, mRNA. (from RefSeq NM_006720)
chr10	114432721	114432801	peak_295	-	5.22703	3.98731	1	ENST00000392955.7	ABLIM1	Homo sapiens actin binding LIM protein 1 (ABLIM1), transcript variant 25, mRNA. (from RefSeq NM_001352442)
chr10	114432721	114432801	peak_295	-	5.22703	3.98731	1	ENST00000369252.8	ABLIM1	actin binding LIM protein 1 (from HGNC ABLIM1)
chr10	114432721	114432801	peak_295	-	5.22703	3.98731	1	ENST00000533213.6	ABLIM1	Contains 4 LIM zinc-binding domains. (from UniProt F8W8M4)
chr10	114433212	114433234	peak_296	-	2.02511	3.6088	1	ENST00000392952.7	ABLIM1	Homo sapiens actin binding LIM protein 1 (ABLIM1), transcript variant 4, mRNA. (from RefSeq NM_006720)
chr10	114433212	114433234	peak_296	-	2.02511	3.6088	1	ENST00000392955.7	ABLIM1	Homo sapiens actin binding LIM protein 1 (ABLIM1), transcript variant 25, mRNA. (from RefSeq NM_001352442)
chr10	114433212	114433234	peak_296	-	2.02511	3.6088	1	ENST00000369252.8	ABLIM1	actin binding LIM protein 1 (from HGNC ABLIM1)
chr10	114433212	114433234	peak_296	-	2.02511	3.6088	1	ENST00000533213.6	ABLIM1	Contains 4 LIM zinc-binding domains. (from UniProt F8W8M4)
chr10	114435281	114435312	peak_297	-	1.56221	3.28687	1	ENST00000392952.7	ABLIM1	Homo sapiens actin binding LIM protein 1 (ABLIM1), transcript variant 4, mRNA. (from RefSeq NM_006720)
chr10	114435281	114435312	peak_297	-	1.56221	3.28687	1	ENST00000392955.7	ABLIM1	Homo sapiens actin binding LIM protein 1 (ABLIM1), transcript variant 25, mRNA. (from RefSeq NM_001352442)
chr10	114435281	114435312	peak_297	-	1.56221	3.28687	1	ENST00000369252.8	ABLIM1	actin binding LIM protein 1 (from HGNC ABLIM1)
chr10	114435281	114435312	peak_297	-	1.56221	3.28687	1	ENST00000533213.6	ABLIM1	Contains 4 LIM zinc-binding domains. (from UniProt F8W8M4)
chr10	114435636	114435669	peak_298	-	1.56221	3.28687	1	ENST00000369266.7	ABLIM1	The sequence shown here is derived from an Ensembl automatic analysis pipeline and should be considered as preliminary data. (from UniProt J3QSX6)
chr10	114435636	114435669	peak_298	-	1.56221	3.28687	1	ENST00000369253.6	ABLIM1	Homo sapiens actin binding LIM protein 1 (ABLIM1), transcript variant 23, mRNA. (from RefSeq NM_001322900)
chr10	114435636	114435669	peak_298	-	1.56221	3.28687	1	ENST00000392952.7	ABLIM1	Homo sapiens actin binding LIM protein 1 (ABLIM1), transcript variant 4, mRNA. (from RefSeq NM_006720)
chr10	114435636	114435669	peak_298	-	1.56221	3.28687	1	ENST00000392955.7	ABLIM1	Homo sapiens actin binding LIM protein 1 (ABLIM1), transcript variant 25, mRNA. (from RefSeq NM_001352442)
chr10	114435636	114435669	peak_298	-	1.56221	3.28687	1	ENST00000369252.8	ABLIM1	actin binding LIM protein 1 (from HGNC ABLIM1)
chr10	114435636	114435669	peak_298	-	1.56221	3.28687	1	ENST00000533213.6	ABLIM1	Contains 4 LIM zinc-binding domains. (from UniProt F8W8M4)
chr10	114441771	114441787	peak_300	-	1.31096	1.7723	6	ENST00000369266.7	ABLIM1	The sequence shown here is derived from an Ensembl automatic analysis pipeline and should be considered as preliminary data. (from UniProt J3QSX6)
chr10	114441771	114441787	peak_300	-	1.31096	1.7723	6	ENST00000369253.6	ABLIM1	Homo sapiens actin binding LIM protein 1 (ABLIM1), transcript variant 23, mRNA. (from RefSeq NM_001322900)
chr10	114441771	114441787	peak_300	-	1.31096	1.7723	6	ENST00000392952.7	ABLIM1	Homo sapiens actin binding LIM protein 1 (ABLIM1), transcript variant 4, mRNA. (from RefSeq NM_006720)
chr10	114441771	114441787	peak_300	-	1.31096	1.7723	6	ENST00000649363.1	ABLIM1	actin binding LIM protein 1 (from HGNC ABLIM1)
chr10	114441771	114441787	peak_300	-	1.31096	1.7723	6	ENST00000277895.9	ABLIM1	Homo sapiens actin binding LIM protein 1 (ABLIM1), transcript variant 1, mRNA. (from RefSeq NM_002313)
chr10	114441771	114441787	peak_300	-	1.31096	1.7723	6	ENST00000392955.7	ABLIM1	Homo sapiens actin binding LIM protein 1 (ABLIM1), transcript variant 25, mRNA. (from RefSeq NM_001352442)
chr10	114441771	114441787	peak_300	-	1.31096	1.7723	6	ENST00000369252.8	ABLIM1	actin binding LIM protein 1 (from HGNC ABLIM1)
chr10	114441771	114441787	peak_300	-	1.31096	1.7723	6	ENST00000533213.6	ABLIM1	Contains 4 LIM zinc-binding domains. (from UniProt F8W8M4)
chr10	114441771	114441787	peak_300	-	1.31096	1.7723	6	ENST00000369256.6	ABLIM1	Homo sapiens actin binding LIM protein 1 (ABLIM1), transcript variant 5, mRNA. (from RefSeq NM_001322882)
chr10	114444028	114444066	peak_301	-	1.31096	1.7723	7	ENST00000369266.7	ABLIM1	The sequence shown here is derived from an Ensembl automatic analysis pipeline and should be considered as preliminary data. (from UniProt J3QSX6)
chr10	114444028	114444066	peak_301	-	1.31096	1.7723	7	ENST00000369253.6	ABLIM1	Homo sapiens actin binding LIM protein 1 (ABLIM1), transcript variant 23, mRNA. (from RefSeq NM_001322900)
chr10	114444028	114444066	peak_301	-	1.31096	1.7723	7	ENST00000392952.7	ABLIM1	Homo sapiens actin binding LIM protein 1 (ABLIM1), transcript variant 4, mRNA. (from RefSeq NM_006720)
chr10	114444028	114444066	peak_301	-	1.31096	1.7723	7	ENST00000649363.1	ABLIM1	actin binding LIM protein 1 (from HGNC ABLIM1)
chr10	114444028	114444066	peak_301	-	1.31096	1.7723	7	ENST00000277895.9	ABLIM1	Homo sapiens actin binding LIM protein 1 (ABLIM1), transcript variant 1, mRNA. (from RefSeq NM_002313)
chr10	114444028	114444066	peak_301	-	1.31096	1.7723	7	ENST00000392955.7	ABLIM1	Homo sapiens actin binding LIM protein 1 (ABLIM1), transcript variant 25, mRNA. (from RefSeq NM_001352442)
chr10	114444028	114444066	peak_301	-	1.31096	1.7723	7	ENST00000369252.8	ABLIM1	actin binding LIM protein 1 (from HGNC ABLIM1)
chr10	114444028	114444066	peak_301	-	1.31096	1.7723	7	ENST00000533213.6	ABLIM1	Contains 4 LIM zinc-binding domains. (from UniProt F8W8M4)
chr10	114444028	114444066	peak_301	-	1.31096	1.7723	7	ENST00000369256.6	ABLIM1	Homo sapiens actin binding LIM protein 1 (ABLIM1), transcript variant 5, mRNA. (from RefSeq NM_001322882)
chr10	114465738	114465820	peak_302	-	1.56756	1.4124	1	ENST00000466400.1	ABLIM1	actin binding LIM protein 1 (from HGNC ABLIM1)
chr10	114465738	114465820	peak_302	-	1.56756	1.4124	3	ENST00000440467.5	ABLIM1	The sequence shown here is derived from an Ensembl automatic analysis pipeline and should be considered as preliminary data. (from UniProt H0Y7N6)
chr10	114465738	114465820	peak_302	-	1.56756	1.4124	11	ENST00000369266.7	ABLIM1	The sequence shown here is derived from an Ensembl automatic analysis pipeline and should be considered as preliminary data. (from UniProt J3QSX6)
chr10	114465738	114465820	peak_302	-	1.56756	1.4124	11	ENST00000369253.6	ABLIM1	Homo sapiens actin binding LIM protein 1 (ABLIM1), transcript variant 23, mRNA. (from RefSeq NM_001322900)
chr10	114465738	114465820	peak_302	-	1.56756	1.4124	2	ENST00000428430.1	ABLIM1	The sequence shown here is derived from an Ensembl automatic analysis pipeline and should be considered as preliminary data. (from UniProt F6XFR5)
chr10	114465738	114465820	peak_302	-	1.56756	1.4124	11	ENST00000392952.7	ABLIM1	Homo sapiens actin binding LIM protein 1 (ABLIM1), transcript variant 4, mRNA. (from RefSeq NM_006720)
chr10	114465738	114465820	peak_302	-	1.56756	1.4124	5	ENST00000651023.1	ABLIM1	actin binding LIM protein 1 (from HGNC ABLIM1)
chr10	114465738	114465820	peak_302	-	1.56756	1.4124	13	ENST00000649363.1	ABLIM1	actin binding LIM protein 1 (from HGNC ABLIM1)
chr10	114465738	114465820	peak_302	-	1.56756	1.4124	12	ENST00000277895.9	ABLIM1	Homo sapiens actin binding LIM protein 1 (ABLIM1), transcript variant 1, mRNA. (from RefSeq NM_002313)
chr10	114465738	114465820	peak_302	-	1.56756	1.4124	12	ENST00000392955.7	ABLIM1	Homo sapiens actin binding LIM protein 1 (ABLIM1), transcript variant 25, mRNA. (from RefSeq NM_001352442)
chr10	114465738	114465820	peak_302	-	1.56756	1.4124	12	ENST00000369252.8	ABLIM1	actin binding LIM protein 1 (from HGNC ABLIM1)
chr10	114465738	114465820	peak_302	-	1.56756	1.4124	12	ENST00000533213.6	ABLIM1	Contains 4 LIM zinc-binding domains. (from UniProt F8W8M4)
chr10	114465738	114465820	peak_302	-	1.56756	1.4124	12	ENST00000369256.6	ABLIM1	Homo sapiens actin binding LIM protein 1 (ABLIM1), transcript variant 5, mRNA. (from RefSeq NM_001322882)
chr10	114465738	114465820	peak_302	-	1.56756	1.4124	5	ENST00000651092.1	ABLIM1	actin binding LIM protein 1 (from HGNC ABLIM1)
chr10	114575422	114575475	peak_307	-	2.98028	4.09423	3	ENST00000481974.1	ABLIM1	actin binding LIM protein 1 (from HGNC ABLIM1)
chr10	114575422	114575475	peak_307	-	2.98028	4.09423	14	ENST00000651023.1	ABLIM1	actin binding LIM protein 1 (from HGNC ABLIM1)
chr10	114575422	114575475	peak_307	-	2.98028	4.09423	23	ENST00000649363.1	ABLIM1	actin binding LIM protein 1 (from HGNC ABLIM1)
chr10	114575422	114575475	peak_307	-	2.98028	4.09423	21	ENST00000277895.9	ABLIM1	Homo sapiens actin binding LIM protein 1 (ABLIM1), transcript variant 1, mRNA. (from RefSeq NM_002313)
chr10	114575422	114575475	peak_307	-	2.98028	4.09423	21	ENST00000392955.7	ABLIM1	Homo sapiens actin binding LIM protein 1 (ABLIM1), transcript variant 25, mRNA. (from RefSeq NM_001352442)
chr10	114575422	114575475	peak_307	-	2.98028	4.09423	22	ENST00000369252.8	ABLIM1	actin binding LIM protein 1 (from HGNC ABLIM1)
chr10	114575422	114575475	peak_307	-	2.98028	4.09423	21	ENST00000533213.6	ABLIM1	Contains 4 LIM zinc-binding domains. (from UniProt F8W8M4)
chr10	114575422	114575475	peak_307	-	2.98028	4.09423	22	ENST00000369256.6	ABLIM1	Homo sapiens actin binding LIM protein 1 (ABLIM1), transcript variant 5, mRNA. (from RefSeq NM_001322882)
chr10	114575422	114575475	peak_307	-	2.98028	4.09423	14	ENST00000651092.1	ABLIM1	actin binding LIM protein 1 (from HGNC ABLIM1)
chr10	11462625	11462674	peak_308	-	1.56221	3.28687	1	ENST00000277575.5	USP6NL	Homo sapiens USP6 N-terminal like (USP6NL), transcript variant 2, mRNA. (from RefSeq NM_001080491)
chr10	11462625	11462674	peak_308	-	1.56221	3.28687	1	ENST00000379237.6	USP6NL	USP6 N-terminal like (from HGNC USP6NL)
chr10	11462625	11462674	peak_308	-	1.56221	3.28687	1	ENST00000609104.5	USP6NL	Homo sapiens USP6 N-terminal like (USP6NL), transcript variant 1, mRNA. (from RefSeq NM_014688)
chr10	115093944	115094007	peak_311	+	2.98028	4.09423	1	ENST00000527407.5	ATRNL1	attractin like 1 (from HGNC ATRNL1)
chr10	115093944	115094007	peak_311	+	2.98028	4.09423	1	ENST00000609571.5	ATRNL1	Homo sapiens attractin like 1 (ATRNL1), transcript variant 2, mRNA. (from RefSeq NM_001276282)
chr10	115093944	115094007	peak_311	+	2.98028	4.09423	1	ENST00000650603.1	ATRNL1	attractin like 1 (from HGNC ATRNL1)
chr10	115093944	115094007	peak_311	+	2.98028	4.09423	1	ENST00000355044.8	ATRNL1	Homo sapiens attractin like 1 (ATRNL1), transcript variant 1, mRNA. (from RefSeq NM_207303)
chr10	116057434	116057477	peak_312	-	3.74356	3.16134	1	ENST00000369236.5	GFRA1	Homo sapiens GDNF family receptor alpha 1 (GFRA1), transcript variant 2, mRNA. (from RefSeq NM_145793)
chr10	116057434	116057477	peak_312	-	3.74356	3.16134	1	ENST00000439649.7	GFRA1	Homo sapiens GDNF family receptor alpha 1 (GFRA1), transcript variant 3, mRNA. (from RefSeq NM_001145453)
chr10	116057654	116057697	peak_313	-	4.95753	4.7463	1	ENST00000369236.5	GFRA1	Homo sapiens GDNF family receptor alpha 1 (GFRA1), transcript variant 2, mRNA. (from RefSeq NM_145793)
chr10	116057654	116057697	peak_313	-	4.95753	4.7463	1	ENST00000439649.7	GFRA1	Homo sapiens GDNF family receptor alpha 1 (GFRA1), transcript variant 3, mRNA. (from RefSeq NM_001145453)
chr10	116058679	116058731	peak_314	-	5.96576	4.98731	1	ENST00000369236.5	GFRA1	Homo sapiens GDNF family receptor alpha 1 (GFRA1), transcript variant 2, mRNA. (from RefSeq NM_145793)
chr10	116058679	116058731	peak_314	-	5.96576	4.98731	1	ENST00000439649.7	GFRA1	Homo sapiens GDNF family receptor alpha 1 (GFRA1), transcript variant 3, mRNA. (from RefSeq NM_001145453)
chr10	116059139	116059173	peak_315	-	4.45746	4.6088	1	ENST00000369236.5	GFRA1	Homo sapiens GDNF family receptor alpha 1 (GFRA1), transcript variant 2, mRNA. (from RefSeq NM_145793)
chr10	116059139	116059173	peak_315	-	4.45746	4.6088	1	ENST00000439649.7	GFRA1	Homo sapiens GDNF family receptor alpha 1 (GFRA1), transcript variant 3, mRNA. (from RefSeq NM_001145453)
chr10	116059454	116059538	peak_316	-	12.6712	5.09423	1	ENST00000369236.5	GFRA1	Homo sapiens GDNF family receptor alpha 1 (GFRA1), transcript variant 2, mRNA. (from RefSeq NM_145793)
chr10	116059454	116059538	peak_316	-	12.6712	5.09423	1	ENST00000439649.7	GFRA1	Homo sapiens GDNF family receptor alpha 1 (GFRA1), transcript variant 3, mRNA. (from RefSeq NM_001145453)
chr10	116059804	116059833	peak_317	-	3.35155	3.4568	1	ENST00000369236.5	GFRA1	Homo sapiens GDNF family receptor alpha 1 (GFRA1), transcript variant 2, mRNA. (from RefSeq NM_145793)
chr10	116059804	116059833	peak_317	-	3.35155	3.4568	1	ENST00000439649.7	GFRA1	Homo sapiens GDNF family receptor alpha 1 (GFRA1), transcript variant 3, mRNA. (from RefSeq NM_001145453)
chr10	116059996	116060026	peak_318	-	4.45746	4.6088	1	ENST00000369236.5	GFRA1	Homo sapiens GDNF family receptor alpha 1 (GFRA1), transcript variant 2, mRNA. (from RefSeq NM_145793)
chr10	116059996	116060026	peak_318	-	4.45746	4.6088	1	ENST00000439649.7	GFRA1	Homo sapiens GDNF family receptor alpha 1 (GFRA1), transcript variant 3, mRNA. (from RefSeq NM_001145453)
chr10	116061040	116061137	peak_319	-	14.7489	6.19376	1	ENST00000369236.5	GFRA1	Homo sapiens GDNF family receptor alpha 1 (GFRA1), transcript variant 2, mRNA. (from RefSeq NM_145793)
chr10	116061040	116061137	peak_319	-	14.7489	6.19376	1	ENST00000439649.7	GFRA1	Homo sapiens GDNF family receptor alpha 1 (GFRA1), transcript variant 3, mRNA. (from RefSeq NM_001145453)
chr10	116061579	116061630	peak_320	-	5.70728	4.09423	1	ENST00000369236.5	GFRA1	Homo sapiens GDNF family receptor alpha 1 (GFRA1), transcript variant 2, mRNA. (from RefSeq NM_145793)
chr10	116061579	116061630	peak_320	-	5.70728	4.09423	1	ENST00000439649.7	GFRA1	Homo sapiens GDNF family receptor alpha 1 (GFRA1), transcript variant 3, mRNA. (from RefSeq NM_001145453)
chr10	116064005	116064035	peak_321	-	3.96074	4.4568	1	ENST00000369236.5	GFRA1	Homo sapiens GDNF family receptor alpha 1 (GFRA1), transcript variant 2, mRNA. (from RefSeq NM_145793)
chr10	116064005	116064035	peak_321	-	3.96074	4.4568	1	ENST00000439649.7	GFRA1	Homo sapiens GDNF family receptor alpha 1 (GFRA1), transcript variant 3, mRNA. (from RefSeq NM_001145453)
chr10	116064005	116064035	peak_321	-	3.96074	4.4568	1	ENST00000355422.10	GFRA1	Homo sapiens GDNF family receptor alpha 1 (GFRA1), transcript variant 1, mRNA. (from RefSeq NM_005264)
chr10	116064196	116064249	peak_322	-	5.22703	3.98731	1	ENST00000369236.5	GFRA1	Homo sapiens GDNF family receptor alpha 1 (GFRA1), transcript variant 2, mRNA. (from RefSeq NM_145793)
chr10	116064196	116064249	peak_322	-	5.22703	3.98731	1	ENST00000439649.7	GFRA1	Homo sapiens GDNF family receptor alpha 1 (GFRA1), transcript variant 3, mRNA. (from RefSeq NM_001145453)
chr10	116064196	116064249	peak_322	-	5.22703	3.98731	1	ENST00000355422.10	GFRA1	Homo sapiens GDNF family receptor alpha 1 (GFRA1), transcript variant 1, mRNA. (from RefSeq NM_005264)
chr10	116064407	116064528	peak_323	-	13.7852	4.70191	1	ENST00000369236.5	GFRA1	Homo sapiens GDNF family receptor alpha 1 (GFRA1), transcript variant 2, mRNA. (from RefSeq NM_145793)
chr10	116064407	116064528	peak_323	-	13.7852	4.70191	1	ENST00000369234.4	GFRA1	Receptor for GDNF. Mediates the GDNF-induced autophosphorylation and activation of the RET receptor (By similarity). (from UniProt P56159)
chr10	116064407	116064528	peak_323	-	13.7852	4.70191	1	ENST00000439649.7	GFRA1	Homo sapiens GDNF family receptor alpha 1 (GFRA1), transcript variant 3, mRNA. (from RefSeq NM_001145453)
chr10	116064407	116064528	peak_323	-	13.7852	4.70191	1	ENST00000355422.10	GFRA1	Homo sapiens GDNF family receptor alpha 1 (GFRA1), transcript variant 1, mRNA. (from RefSeq NM_005264)
chr10	116089802	116089925	peak_324	-	18.8862	3.84146	3	ENST00000369236.5	GFRA1	Homo sapiens GDNF family receptor alpha 1 (GFRA1), transcript variant 2, mRNA. (from RefSeq NM_145793)
chr10	116089802	116089925	peak_324	-	18.8862	3.84146	3	ENST00000369234.4	GFRA1	Receptor for GDNF. Mediates the GDNF-induced autophosphorylation and activation of the RET receptor (By similarity). (from UniProt P56159)
chr10	116089802	116089925	peak_324	-	18.8862	3.84146	3	ENST00000439649.7	GFRA1	Homo sapiens GDNF family receptor alpha 1 (GFRA1), transcript variant 3, mRNA. (from RefSeq NM_001145453)
chr10	116089802	116089925	peak_324	-	18.8862	3.84146	3	ENST00000355422.10	GFRA1	Homo sapiens GDNF family receptor alpha 1 (GFRA1), transcript variant 1, mRNA. (from RefSeq NM_005264)
chr10	116125220	116125244	peak_326	-	3.46804	4.28687	6	ENST00000369236.5	GFRA1	Homo sapiens GDNF family receptor alpha 1 (GFRA1), transcript variant 2, mRNA. (from RefSeq NM_145793)
chr10	116125220	116125244	peak_326	-	3.46804	4.28687	6	ENST00000369234.4	GFRA1	Receptor for GDNF. Mediates the GDNF-induced autophosphorylation and activation of the RET receptor (By similarity). (from UniProt P56159)
chr10	116125220	116125244	peak_326	-	3.46804	4.28687	6	ENST00000439649.7	GFRA1	Homo sapiens GDNF family receptor alpha 1 (GFRA1), transcript variant 3, mRNA. (from RefSeq NM_001145453)
chr10	116125220	116125244	peak_326	-	3.46804	4.28687	6	ENST00000355422.10	GFRA1	Homo sapiens GDNF family receptor alpha 1 (GFRA1), transcript variant 1, mRNA. (from RefSeq NM_005264)
chr10	116125432	116125497	peak_327	-	9.04561	3.34577	6	ENST00000369236.5	GFRA1	Homo sapiens GDNF family receptor alpha 1 (GFRA1), transcript variant 2, mRNA. (from RefSeq NM_145793)
chr10	116125432	116125497	peak_327	-	9.04561	3.34577	6	ENST00000369234.4	GFRA1	Receptor for GDNF. Mediates the GDNF-induced autophosphorylation and activation of the RET receptor (By similarity). (from UniProt P56159)
chr10	116125432	116125497	peak_327	-	9.04561	3.34577	6	ENST00000439649.7	GFRA1	Homo sapiens GDNF family receptor alpha 1 (GFRA1), transcript variant 3, mRNA. (from RefSeq NM_001145453)
chr10	116125432	116125497	peak_327	-	9.04561	3.34577	6	ENST00000355422.10	GFRA1	Homo sapiens GDNF family receptor alpha 1 (GFRA1), transcript variant 1, mRNA. (from RefSeq NM_005264)
chr10	117283151	117283231	peak_336	-	2.88009	2.87184	1	ENST00000334464.7	PDZD8	Homo sapiens PDZ domain containing 8 (PDZD8), mRNA. (from RefSeq NM_173791)
chr10	117284920	117285023	peak_337	-	4.36579	2.28687	1	ENST00000482496.5	PDZD8	PDZ domain containing 8 (from HGNC PDZD8)
chr10	117284920	117285023	peak_337	-	4.36579	2.28687	1	ENST00000334464.7	PDZD8	Homo sapiens PDZ domain containing 8 (PDZD8), mRNA. (from RefSeq NM_173791)
chr10	117285083	117285166	peak_338	-	2.61068	2.16134	1	ENST00000482496.5	PDZD8	PDZ domain containing 8 (from HGNC PDZD8)
chr10	117285083	117285166	peak_338	-	2.61068	2.16134	1	ENST00000489302.5	PDZD8	PDZ domain containing 8 (from HGNC PDZD8)
chr10	117285083	117285166	peak_338	-	2.61068	2.16134	1	ENST00000334464.7	PDZD8	Homo sapiens PDZ domain containing 8 (PDZD8), mRNA. (from RefSeq NM_173791)
chr10	117290232	117290315	peak_339	-	3.35155	3.4568	2	ENST00000482496.5	PDZD8	PDZ domain containing 8 (from HGNC PDZD8)
chr10	117290232	117290315	peak_339	-	3.35155	3.4568	3	ENST00000489302.5	PDZD8	PDZ domain containing 8 (from HGNC PDZD8)
chr10	117290232	117290315	peak_339	-	3.35155	3.4568	1	ENST00000489491.1	PDZD8	PDZ domain containing 8 (from HGNC PDZD8)
chr10	117290232	117290315	peak_339	-	3.35155	3.4568	2	ENST00000334464.7	PDZD8	Homo sapiens PDZ domain containing 8 (PDZD8), mRNA. (from RefSeq NM_173791)
chr10	117374394	117374502	peak_340	-	3.47749	2.19376	2	ENST00000489491.1	PDZD8	PDZ domain containing 8 (from HGNC PDZD8)
chr10	117374394	117374502	peak_340	-	3.47749	2.19376	5	ENST00000334464.7	PDZD8	Homo sapiens PDZ domain containing 8 (PDZD8), mRNA. (from RefSeq NM_173791)
chr10	117374714	117374804	peak_341	-	10.6496	4.87184	5	ENST00000334464.7	PDZD8	Homo sapiens PDZ domain containing 8 (PDZD8), mRNA. (from RefSeq NM_173791)
chr10	118005806	118005859	peak_342	-	1.56221	3.28687	1	ENST00000476207.1	RAB11FIP2	RAB11 family interacting protein 2 (from HGNC RAB11FIP2)
chr10	118005806	118005859	peak_342	-	1.56221	3.28687	1	ENST00000369199.5	RAB11FIP2	Homo sapiens RAB11 family interacting protein 2 (RAB11FIP2), transcript variant 2, mRNA. (from RefSeq NM_001330167)
chr10	118005806	118005859	peak_342	-	1.56221	3.28687	1	ENST00000355624.8	RAB11FIP2	Homo sapiens RAB11 family interacting protein 2 (RAB11FIP2), transcript variant 1, mRNA. (from RefSeq NM_014904)
chr10	118681757	118681913	peak_345	-	6.19095	4.19376	1	ENST00000369151.8	CACUL1	Homo sapiens CDK2 associated cullin domain 1 (CACUL1), mRNA. (from RefSeq NM_153810)
chr10	118682593	118682641	peak_346	-	2.02011	2.87184	1	ENST00000369151.8	CACUL1	Homo sapiens CDK2 associated cullin domain 1 (CACUL1), mRNA. (from RefSeq NM_153810)
chr10	118682731	118682820	peak_347	-	5.96576	4.98731	1	ENST00000369151.8	CACUL1	Homo sapiens CDK2 associated cullin domain 1 (CACUL1), mRNA. (from RefSeq NM_153810)
chr10	118683319	118683381	peak_348	-	2.98028	4.09423	1	ENST00000369151.8	CACUL1	Homo sapiens CDK2 associated cullin domain 1 (CACUL1), mRNA. (from RefSeq NM_153810)
chr10	118683885	118683943	peak_349	-	3.46804	4.28687	1	ENST00000369151.8	CACUL1	Homo sapiens CDK2 associated cullin domain 1 (CACUL1), mRNA. (from RefSeq NM_153810)
chr10	118685283	118685377	peak_351	-	6.98243	5.19376	1	ENST00000369151.8	CACUL1	Homo sapiens CDK2 associated cullin domain 1 (CACUL1), mRNA. (from RefSeq NM_153810)
chr10	118685283	118685377	peak_351	-	6.98243	5.19376	1	ENST00000493518.5	CACUL1	Cell cycle associated protein capable of promoting cell proliferation through the activation of CDK2 at the G1/S phase transition. (from UniProt Q86Y37)
chr10	118685509	118685574	peak_352	-	5.46043	4.87184	1	ENST00000369151.8	CACUL1	Homo sapiens CDK2 associated cullin domain 1 (CACUL1), mRNA. (from RefSeq NM_153810)
chr10	118685509	118685574	peak_352	-	5.46043	4.87184	1	ENST00000493518.5	CACUL1	Cell cycle associated protein capable of promoting cell proliferation through the activation of CDK2 at the G1/S phase transition. (from UniProt Q86Y37)
chr10	118695179	118695232	peak_354	-	1.38877	1.87184	1	ENST00000481360.1	CACUL1	CDK2 associated cullin domain 1 (from HGNC CACUL1)
chr10	118695179	118695232	peak_354	-	1.38877	1.87184	5	ENST00000544392.5	CACUL1	CDK2 associated cullin domain 1 (from HGNC CACUL1)
chr10	118695179	118695232	peak_354	-	1.38877	1.87184	4	ENST00000369151.8	CACUL1	Homo sapiens CDK2 associated cullin domain 1 (CACUL1), mRNA. (from RefSeq NM_153810)
chr10	118695179	118695232	peak_354	-	1.38877	1.87184	5	ENST00000493518.5	CACUL1	Cell cycle associated protein capable of promoting cell proliferation through the activation of CDK2 at the G1/S phase transition. (from UniProt Q86Y37)
chr10	118754613	118754713	peak_356	-	6.80787	3.5348	9	ENST00000369151.8	CACUL1	Homo sapiens CDK2 associated cullin domain 1 (CACUL1), mRNA. (from RefSeq NM_153810)
chr10	118754613	118754713	peak_356	-	6.80787	3.5348	10	ENST00000493518.5	CACUL1	Cell cycle associated protein capable of promoting cell proliferation through the activation of CDK2 at the G1/S phase transition. (from UniProt Q86Y37)
chr10	118754829	118754961	peak_357	-	7.42767	3.94984	9	ENST00000369151.8	CACUL1	Homo sapiens CDK2 associated cullin domain 1 (CACUL1), mRNA. (from RefSeq NM_153810)
chr10	118754829	118754961	peak_357	-	7.42767	3.94984	10	ENST00000493518.5	CACUL1	Cell cycle associated protein capable of promoting cell proliferation through the activation of CDK2 at the G1/S phase transition. (from UniProt Q86Y37)
chr10	119030251	119030323	peak_358	+	5.46043	4.87184	1	ENST00000425699.3	NANOS1	Homo sapiens nanos C2HC-type zinc finger 1 (NANOS1), mRNA. (from RefSeq NM_199461)
chr10	119030699	119030771	peak_359	+	5.46043	4.87184	1	ENST00000340087.5	NANOS1	nanos C2HC-type zinc finger 1 (from HGNC NANOS1)
chr10	119030699	119030771	peak_359	+	5.46043	4.87184	1	ENST00000425699.3	NANOS1	Homo sapiens nanos C2HC-type zinc finger 1 (NANOS1), mRNA. (from RefSeq NM_199461)
chr10	119036192	119036253	peak_360	-	2.19428	1.36933	1	ENST00000369144.8	EIF3A	Homo sapiens eukaryotic translation initiation factor 3 subunit A (EIF3A), mRNA. (from RefSeq NM_003750)
chr10	119036192	119036253	peak_360	-	2.19428	1.36933	2	ENST00000541549.2	EIF3A	Component of the eukaryotic translation initiation factor 3 (eIF-3) complex, which is required for several steps in the initiation of protein synthesis. The eIF-3 complex associates with the 40S ribosome and facilitates the recruitment of eIF-1, eIF-1A, eIF-2:GTP:methionyl-tRNAi and eIF-5 to form the 43S preinitiation complex (43S PIC). The eIF-3 complex stimulates mRNA recruitment to the 43S PIC…
chr10	119042495	119042624	peak_364	-	2.74086	0.987312	4	ENST00000369144.8	EIF3A	Homo sapiens eukaryotic translation initiation factor 3 subunit A (EIF3A), mRNA. (from RefSeq NM_003750)
chr10	119042495	119042624	peak_364	-	2.74086	0.987312	5	ENST00000541549.2	EIF3A	Component of the eukaryotic translation initiation factor 3 (eIF-3) complex, which is required for several steps in the initiation of protein synthesis. The eIF-3 complex associates with the 40S ribosome and facilitates the recruitment of eIF-1, eIF-1A, eIF-2:GTP:methionyl-tRNAi and eIF-5 to form the 43S preinitiation complex (43S PIC). The eIF-3 complex stimulates mRNA recruitment to the 43S PIC…
chr10	119042624	119042720	peak_365	-	2.8768	1.19376	4	ENST00000369144.8	EIF3A	Homo sapiens eukaryotic translation initiation factor 3 subunit A (EIF3A), mRNA. (from RefSeq NM_003750)
chr10	119042624	119042720	peak_365	-	2.8768	1.19376	5	ENST00000541549.2	EIF3A	Component of the eukaryotic translation initiation factor 3 (eIF-3) complex, which is required for several steps in the initiation of protein synthesis. The eIF-3 complex associates with the 40S ribosome and facilitates the recruitment of eIF-1, eIF-1A, eIF-2:GTP:methionyl-tRNAi and eIF-5 to form the 43S preinitiation complex (43S PIC). The eIF-3 complex stimulates mRNA recruitment to the 43S PIC…
chr10	119060747	119060815	peak_369	-	7.02	2.81043	14	ENST00000369144.8	EIF3A	Homo sapiens eukaryotic translation initiation factor 3 subunit A (EIF3A), mRNA. (from RefSeq NM_003750)
chr10	119060747	119060815	peak_369	-	7.02	2.81043	15	ENST00000541549.2	EIF3A	Component of the eukaryotic translation initiation factor 3 (eIF-3) complex, which is required for several steps in the initiation of protein synthesis. The eIF-3 complex associates with the 40S ribosome and facilitates the recruitment of eIF-1, eIF-1A, eIF-2:GTP:methionyl-tRNAi and eIF-5 to form the 43S preinitiation complex (43S PIC). The eIF-3 complex stimulates mRNA recruitment to the 43S PIC…
chr10	119065528	119065560	peak_371	-	1.88831	1.80145	16	ENST00000369144.8	EIF3A	Homo sapiens eukaryotic translation initiation factor 3 subunit A (EIF3A), mRNA. (from RefSeq NM_003750)
chr10	119065528	119065560	peak_371	-	1.88831	1.80145	17	ENST00000541549.2	EIF3A	Component of the eukaryotic translation initiation factor 3 (eIF-3) complex, which is required for several steps in the initiation of protein synthesis. The eIF-3 complex associates with the 40S ribosome and facilitates the recruitment of eIF-1, eIF-1A, eIF-2:GTP:methionyl-tRNAi and eIF-5 to form the 43S preinitiation complex (43S PIC). The eIF-3 complex stimulates mRNA recruitment to the 43S PIC…
chr10	119069510	119069556	peak_372	-	2.1197	1.66538	17	ENST00000369144.8	EIF3A	Homo sapiens eukaryotic translation initiation factor 3 subunit A (EIF3A), mRNA. (from RefSeq NM_003750)
chr10	119069510	119069556	peak_372	-	2.1197	1.66538	18	ENST00000541549.2	EIF3A	Component of the eukaryotic translation initiation factor 3 (eIF-3) complex, which is required for several steps in the initiation of protein synthesis. The eIF-3 complex associates with the 40S ribosome and facilitates the recruitment of eIF-1, eIF-1A, eIF-2:GTP:methionyl-tRNAi and eIF-5 to form the 43S preinitiation complex (43S PIC). The eIF-3 complex stimulates mRNA recruitment to the 43S PIC…
chr10	119071066	119071083	peak_373	-	3.30763	3.02384	18	ENST00000369144.8	EIF3A	Homo sapiens eukaryotic translation initiation factor 3 subunit A (EIF3A), mRNA. (from RefSeq NM_003750)
chr10	119071066	119071083	peak_373	-	3.30763	3.02384	19	ENST00000541549.2	EIF3A	Component of the eukaryotic translation initiation factor 3 (eIF-3) complex, which is required for several steps in the initiation of protein synthesis. The eIF-3 complex associates with the 40S ribosome and facilitates the recruitment of eIF-1, eIF-1A, eIF-2:GTP:methionyl-tRNAi and eIF-5 to form the 43S preinitiation complex (43S PIC). The eIF-3 complex stimulates mRNA recruitment to the 43S PIC…
chr10	119072889	119072902	peak_374	-	1.46519	1.70191	19	ENST00000369144.8	EIF3A	Homo sapiens eukaryotic translation initiation factor 3 subunit A (EIF3A), mRNA. (from RefSeq NM_003750)
chr10	119072889	119072902	peak_374	-	1.46519	1.70191	20	ENST00000541549.2	EIF3A	Component of the eukaryotic translation initiation factor 3 (eIF-3) complex, which is required for several steps in the initiation of protein synthesis. The eIF-3 complex associates with the 40S ribosome and facilitates the recruitment of eIF-1, eIF-1A, eIF-2:GTP:methionyl-tRNAi and eIF-5 to form the 43S preinitiation complex (43S PIC). The eIF-3 complex stimulates mRNA recruitment to the 43S PIC…
chr10	119073752	119073760	peak_375	-	2.4982	2.4568	21	ENST00000369144.8	EIF3A	Homo sapiens eukaryotic translation initiation factor 3 subunit A (EIF3A), mRNA. (from RefSeq NM_003750)
chr10	119073752	119073760	peak_375	-	2.4982	2.4568	22	ENST00000541549.2	EIF3A	Component of the eukaryotic translation initiation factor 3 (eIF-3) complex, which is required for several steps in the initiation of protein synthesis. The eIF-3 complex associates with the 40S ribosome and facilitates the recruitment of eIF-1, eIF-1A, eIF-2:GTP:methionyl-tRNAi and eIF-5 to form the 43S preinitiation complex (43S PIC). The eIF-3 complex stimulates mRNA recruitment to the 43S PIC…
chr10	119080745	119080803	peak_376	-	7.14671	3.28687	22	ENST00000369144.8	EIF3A	Homo sapiens eukaryotic translation initiation factor 3 subunit A (EIF3A), mRNA. (from RefSeq NM_003750)
chr10	119080745	119080803	peak_376	-	7.14671	3.28687	23	ENST00000541549.2	EIF3A	Component of the eukaryotic translation initiation factor 3 (eIF-3) complex, which is required for several steps in the initiation of protein synthesis. The eIF-3 complex associates with the 40S ribosome and facilitates the recruitment of eIF-1, eIF-1A, eIF-2:GTP:methionyl-tRNAi and eIF-5 to form the 43S preinitiation complex (43S PIC). The eIF-3 complex stimulates mRNA recruitment to the 43S PIC…
chr10	119168242	119168318	peak_378	-	3.96074	4.4568	1	ENST00000494433.1	PRDX3	peroxiredoxin 3 (from HGNC PRDX3)
chr10	119168242	119168318	peak_378	-	3.96074	4.4568	1	ENST00000298510.4	PRDX3	Homo sapiens peroxiredoxin 3 (PRDX3), transcript variant 4, non-coding RNA. (from RefSeq NR_126102)
chr10	119174576	119174585	peak_382	-	1.56221	3.28687	2	ENST00000463322.1	PRDX3	peroxiredoxin 3 (from HGNC PRDX3)
chr10	119174576	119174585	peak_382	-	1.56221	3.28687	5	ENST00000298510.4	PRDX3	Homo sapiens peroxiredoxin 3 (PRDX3), transcript variant 4, non-coding RNA. (from RefSeq NR_126102)
chr10	119177020	119177058	peak_384	-	2.02011	2.87184	6	ENST00000298510.4	PRDX3	Homo sapiens peroxiredoxin 3 (PRDX3), transcript variant 4, non-coding RNA. (from RefSeq NR_126102)
chr10	11921119	11921194	peak_385	-	4.14334	2.98731	1	ENST00000356352.6	UPF2	Involved in nonsense-mediated decay (NMD) of mRNAs containing premature stop codons by associating with the nuclear exon junction complex (EJC). Recruited by UPF3B associated with the EJC core at the cytoplasmic side of the nuclear envelope and the subsequent formation of an UPF1-UPF2-UPF3 surveillance complex (including UPF1 bound to release factors at the stalled ribosome) is believed to activa…
chr10	11921119	11921194	peak_385	-	4.14334	2.98731	1	ENST00000357604.10	UPF2	Homo sapiens UPF2 regulator of nonsense mediated mRNA decay (UPF2), transcript variant 2, mRNA. (from RefSeq NM_015542)
chr10	11921119	11921194	peak_385	-	4.14334	2.98731	1	ENST00000397053.6	UPF2	Homo sapiens UPF2 regulator of nonsense mediated mRNA decay (UPF2), transcript variant 1, mRNA. (from RefSeq NM_080599)
chr10	11929925	11929989	peak_387	-	2.46245	2.70191	2	ENST00000356352.6	UPF2	Involved in nonsense-mediated decay (NMD) of mRNAs containing premature stop codons by associating with the nuclear exon junction complex (EJC). Recruited by UPF3B associated with the EJC core at the cytoplasmic side of the nuclear envelope and the subsequent formation of an UPF1-UPF2-UPF3 surveillance complex (including UPF1 bound to release factors at the stalled ribosome) is believed to activa…
chr10	11929925	11929989	peak_387	-	2.46245	2.70191	2	ENST00000357604.10	UPF2	Homo sapiens UPF2 regulator of nonsense mediated mRNA decay (UPF2), transcript variant 2, mRNA. (from RefSeq NM_015542)
chr10	11929925	11929989	peak_387	-	2.46245	2.70191	2	ENST00000397053.6	UPF2	Homo sapiens UPF2 regulator of nonsense mediated mRNA decay (UPF2), transcript variant 1, mRNA. (from RefSeq NM_080599)
chr10	119527399	119527425	peak_389	-	1.56221	3.28687	4	ENST00000369101.7	RGS10	Inhibits signal transduction by increasing the GTPase activity of G protein alpha subunits thereby driving them into their inactive GDP-bound form. Associates specifically with the activated forms of the G protein subunits G(i)-alpha and G(z)- alpha but fails to interact with the structurally and functionally distinct G(s)-alpha subunit. Activity on G(z)-alpha is inhibited by palmitoylation of th…
chr10	119527399	119527425	peak_389	-	1.56221	3.28687	4	ENST00000392865.5	RGS10	Homo sapiens regulator of G protein signaling 10 (RGS10), transcript variant 2, mRNA. (from RefSeq NM_002925)
chr10	119527399	119527425	peak_389	-	1.56221	3.28687	4	ENST00000369103.3	RGS10	Homo sapiens regulator of G protein signaling 10 (RGS10), transcript variant 1, mRNA. (from RefSeq NM_001005339)
chr10	119542621	119542683	peak_390	-	3.71923	2.87184	5	ENST00000369103.3	RGS10	Homo sapiens regulator of G protein signaling 10 (RGS10), transcript variant 1, mRNA. (from RefSeq NM_001005339)
chr10	119572670	119572733	peak_391	-	2.61068	2.16134	1	ENST00000369093.6	TIAL1	Homo sapiens TIA1 cytotoxic granule associated RNA binding protein like 1 (TIAL1), transcript variant 8, mRNA. (from RefSeq NM_001323970)
chr10	119573829	119573882	peak_392	-	2.02511	3.6088	1	ENST00000369093.6	TIAL1	Homo sapiens TIA1 cytotoxic granule associated RNA binding protein like 1 (TIAL1), transcript variant 8, mRNA. (from RefSeq NM_001323970)
chr10	119672259	119672376	peak_399	+	14.8785	3.07829	4	ENST00000450186.1	BAG3	The sequence shown here is derived from an Ensembl automatic analysis pipeline and should be considered as preliminary data. (from UniProt C9JFK9)
chr10	119672259	119672376	peak_399	+	14.8785	3.07829	3	ENST00000369085.7	BAG3	Homo sapiens BCL2 associated athanogene 3 (BAG3), mRNA. (from RefSeq NM_004281)
chr10	119672441	119672565	peak_400	+	8.84521	2.82293	4	ENST00000450186.1	BAG3	The sequence shown here is derived from an Ensembl automatic analysis pipeline and should be considered as preliminary data. (from UniProt C9JFK9)
chr10	119672441	119672565	peak_400	+	8.84521	2.82293	3	ENST00000369085.7	BAG3	Homo sapiens BCL2 associated athanogene 3 (BAG3), mRNA. (from RefSeq NM_004281)
chr10	119677504	119677575	peak_401	+	10.5602	4.04176	4	ENST00000369085.7	BAG3	Homo sapiens BCL2 associated athanogene 3 (BAG3), mRNA. (from RefSeq NM_004281)
chr10	119726142	119726214	peak_402	+	2.4987	3.87184	1	ENST00000369081.3	INPP5F	Homo sapiens inositol polyphosphate-5-phosphatase F (INPP5F), transcript variant 3, mRNA. (from RefSeq NM_001243195)
chr10	119726142	119726214	peak_402	+	2.4987	3.87184	1	ENST00000647933.1	INPP5F	inositol polyphosphate-5-phosphatase F (from HGNC INPP5F)
chr10	119726142	119726214	peak_402	+	2.4987	3.87184	1	ENST00000649251.1	INPP5F	inositol polyphosphate-5-phosphatase F (from HGNC INPP5F)
chr10	119726142	119726214	peak_402	+	2.4987	3.87184	1	ENST00000649742.1	INPP5F	inositol polyphosphate-5-phosphatase F (from HGNC INPP5F)
chr10	119726142	119726214	peak_402	+	2.4987	3.87184	1	ENST00000648621.1	INPP5F	inositol polyphosphate-5-phosphatase F (from HGNC INPP5F)
chr10	119726142	119726214	peak_402	+	2.4987	3.87184	1	ENST00000650305.1	INPP5F	inositol polyphosphate-5-phosphatase F (from HGNC INPP5F)
chr10	119726142	119726214	peak_402	+	2.4987	3.87184	1	ENST00000648661.1	INPP5F	inositol polyphosphate-5-phosphatase F (from HGNC INPP5F)
chr10	119726142	119726214	peak_402	+	2.4987	3.87184	1	ENST00000649297.1	INPP5F	inositol polyphosphate-5-phosphatase F (from HGNC INPP5F)
chr10	119726142	119726214	peak_402	+	2.4987	3.87184	1	ENST00000650623.2	INPP5F	Homo sapiens inositol polyphosphate-5-phosphatase F (INPP5F), transcript variant 1, mRNA. (from RefSeq NM_014937)
chr10	119836895	119836959	peak_407	-	2.05669	2.50926	4	ENST00000360003.7	MCMBP	Homo sapiens minichromosome maintenance complex binding protein (MCMBP), transcript variant 1, mRNA. (from RefSeq NM_024834)
chr10	119836895	119836959	peak_407	-	2.05669	2.50926	4	ENST00000369077.3	MCMBP	Homo sapiens minichromosome maintenance complex binding protein (MCMBP), transcript variant 3, mRNA. (from RefSeq NM_001256379)
chr10	119836895	119836959	peak_407	-	2.05669	2.50926	4	ENST00000466047.5	MCMBP	minichromosome maintenance complex binding protein (from HGNC MCMBP)
chr10	119842538	119842588	peak_409	-	1.56221	3.28687	7	ENST00000360003.7	MCMBP	Homo sapiens minichromosome maintenance complex binding protein (MCMBP), transcript variant 1, mRNA. (from RefSeq NM_024834)
chr10	119842538	119842588	peak_409	-	1.56221	3.28687	7	ENST00000369077.3	MCMBP	Homo sapiens minichromosome maintenance complex binding protein (MCMBP), transcript variant 3, mRNA. (from RefSeq NM_001256379)
chr10	119842538	119842588	peak_409	-	1.56221	3.28687	7	ENST00000466047.5	MCMBP	minichromosome maintenance complex binding protein (from HGNC MCMBP)
chr10	119892750	119892805	peak_411	+	2.02511	3.6088	1	ENST00000470478.1	SEC23IP	SEC23 interacting protein (from HGNC SEC23IP)
chr10	119892750	119892805	peak_411	+	2.02511	3.6088	1	ENST00000543134.5	SEC23IP	SEC23 interacting protein (from HGNC SEC23IP)
chr10	119892750	119892805	peak_411	+	2.02511	3.6088	1	ENST00000369075.8	SEC23IP	Homo sapiens SEC23 interacting protein (SEC23IP), transcript variant 2, non-coding RNA. (from RefSeq NR_037771)
chr10	119892825	119892935	peak_412	+	2.29155	1.87184	1	ENST00000470478.1	SEC23IP	SEC23 interacting protein (from HGNC SEC23IP)
chr10	119892825	119892935	peak_412	+	2.29155	1.87184	1	ENST00000543134.5	SEC23IP	SEC23 interacting protein (from HGNC SEC23IP)
chr10	119892825	119892935	peak_412	+	2.29155	1.87184	1	ENST00000369075.8	SEC23IP	Homo sapiens SEC23 interacting protein (SEC23IP), transcript variant 2, non-coding RNA. (from RefSeq NR_037771)
chr10	119902797	119902843	peak_414	+	2.01444	2.02384	1	ENST00000442952.1	SEC23IP	The sequence shown here is derived from an Ensembl automatic analysis pipeline and should be considered as preliminary data. (from UniProt H7C4C4)
chr10	119902797	119902843	peak_414	+	2.01444	2.02384	3	ENST00000543134.5	SEC23IP	SEC23 interacting protein (from HGNC SEC23IP)
chr10	119902797	119902843	peak_414	+	2.01444	2.02384	3	ENST00000369075.8	SEC23IP	Homo sapiens SEC23 interacting protein (SEC23IP), transcript variant 2, non-coding RNA. (from RefSeq NR_037771)
chr10	120904672	120904751	peak_426	+	1.31096	1.7723	2	ENST00000603658.1	WDR11	WD repeat domain 11 (from HGNC WDR11)
chr10	120904672	120904751	peak_426	+	1.31096	1.7723	18	ENST00000605543.5	WDR11	WD repeat domain 11 (from HGNC WDR11)
chr10	120904672	120904751	peak_426	+	1.31096	1.7723	12	ENST00000604509.5	WDR11	WD repeat domain 11 (from HGNC WDR11)
chr10	120904672	120904751	peak_426	+	1.31096	1.7723	23	ENST00000497136.6	WDR11	WD repeat domain 11 (from HGNC WDR11)
chr10	120904672	120904751	peak_426	+	1.31096	1.7723	25	ENST00000263461.11	WDR11	Homo sapiens WD repeat domain 11 (WDR11), mRNA. (from RefSeq NM_018117)
chr10	12122766	12122836	peak_428	+	2.02011	2.87184	17	ENST00000263035.9	DHTKD1	Homo sapiens dehydrogenase E1 and transketolase domain containing 1 (DHTKD1), mRNA. (from RefSeq NM_018706)
chr10	12165788	12165847	peak_430	-	1.56221	3.28687	1	ENST00000491614.6	NUDT5	Homo sapiens nudix hydrolase 5 (NUDT5), transcript variant 1, mRNA. (from RefSeq NM_014142)
chr10	12167642	12167703	peak_431	-	2.02011	2.87184	1	ENST00000378937.7	NUDT5	Belongs to the Nudix hydrolase family. (from UniProt A6NFX8)
chr10	12167642	12167703	peak_431	-	2.02011	2.87184	1	ENST00000378952.7	NUDT5	nudix hydrolase 5 (from HGNC NUDT5)
chr10	12167642	12167703	peak_431	-	2.02011	2.87184	1	ENST00000491614.6	NUDT5	Homo sapiens nudix hydrolase 5 (NUDT5), transcript variant 1, mRNA. (from RefSeq NM_014142)
chr10	12167642	12167703	peak_431	-	2.02011	2.87184	1	ENST00000537776.5	NUDT5	Hydrolyzes with similar activities ADP-ribose ADP- mannose, ADP-glucose, 8-oxo-GDP and 8-oxo-dGDP. Can also hydrolyze other nucleotide sugars with low activity. (from UniProt Q9UKK9)
chr10	121902437	121902533	peak_434	-	2.01444	2.02384	3	ENST00000481784.1	ATE1	arginyltransferase 1 (from HGNC ATE1)
chr10	121902437	121902533	peak_434	-	2.01444	2.02384	7	ENST00000423243.5	ATE1	Involved in the post-translational conjugation of arginine to the N-terminal aspartate or glutamate of a protein. This arginylation is required for degradation of the protein via the ubiquitin pathway. Does not arginylate cysteine residues (By similarity). (from UniProt H0Y5C2)
chr10	121902437	121902533	peak_434	-	2.01444	2.02384	7	ENST00000369043.7	ATE1	Homo sapiens arginyltransferase 1 (ATE1), transcript variant 2, mRNA. (from RefSeq NM_007041)
chr10	121902437	121902533	peak_434	-	2.01444	2.02384	7	ENST00000224652.10	ATE1	Homo sapiens arginyltransferase 1 (ATE1), transcript variant 1, mRNA. (from RefSeq NM_001001976)
chr10	121902437	121902533	peak_434	-	2.01444	2.02384	7	ENST00000369040.7	ATE1	Homo sapiens arginyltransferase 1 (ATE1), transcript variant 4, mRNA. (from RefSeq NM_001288735)
chr10	121902437	121902533	peak_434	-	2.01444	2.02384	7	ENST00000543447.5	ATE1	Homo sapiens arginyltransferase 1 (ATE1), transcript variant 3, mRNA. (from RefSeq NM_001288734)
chr10	121902437	121902533	peak_434	-	2.01444	2.02384	1	ENST00000455628.1	ATE1	arginyltransferase 1 (from HGNC ATE1)
chr10	121902437	121902533	peak_434	-	2.01444	2.02384	7	ENST00000540606.5	ATE1	Homo sapiens arginyltransferase 1 (ATE1), transcript variant 5, mRNA. (from RefSeq NM_001288736)
chr10	12195765	12195836	peak_435	-	2.94271	2.28687	11	ENST00000378937.7	NUDT5	Belongs to the Nudix hydrolase family. (from UniProt A6NFX8)
chr10	12195765	12195836	peak_435	-	2.94271	2.28687	8	ENST00000378927.7	NUDT5	Belongs to the Nudix hydrolase family. (from UniProt A6NCQ0)
chr10	12195765	12195836	peak_435	-	2.94271	2.28687	5	ENST00000444732.1	NUDT5	The sequence shown here is derived from an Ensembl automatic analysis pipeline and should be considered as preliminary data. (from UniProt C9JYY9)
chr10	12195765	12195836	peak_435	-	2.94271	2.28687	11	ENST00000378952.7	NUDT5	nudix hydrolase 5 (from HGNC NUDT5)
chr10	12195765	12195836	peak_435	-	2.94271	2.28687	10	ENST00000378940.7	NUDT5	Belongs to the Nudix hydrolase family. (from UniProt A6NJU6)
chr10	12195765	12195836	peak_435	-	2.94271	2.28687	10	ENST00000491614.6	NUDT5	Homo sapiens nudix hydrolase 5 (NUDT5), transcript variant 1, mRNA. (from RefSeq NM_014142)
chr10	12195765	12195836	peak_435	-	2.94271	2.28687	10	ENST00000537776.5	NUDT5	Hydrolyzes with similar activities ADP-ribose ADP- mannose, ADP-glucose, 8-oxo-GDP and 8-oxo-dGDP. Can also hydrolyze other nucleotide sugars with low activity. (from UniProt Q9UKK9)
chr10	122461655	122461726	peak_447	+	10.0826	3.98731	1	ENST00000368984.8	HTRA1	Homo sapiens HtrA serine peptidase 1 (HTRA1), mRNA. (from RefSeq NM_002775)
chr10	122461890	122461943	peak_448	+	5.19677	2.5348	1	ENST00000368984.8	HTRA1	Homo sapiens HtrA serine peptidase 1 (HTRA1), mRNA. (from RefSeq NM_002775)
chr10	122461987	122462052	peak_449	+	8.19488	3.7463	1	ENST00000368984.8	HTRA1	Homo sapiens HtrA serine peptidase 1 (HTRA1), mRNA. (from RefSeq NM_002775)
chr10	12250343	12250444	peak_450	+	7.14671	3.28687	12	ENST00000378900.6	CDC123	cell division cycle 123 (from HGNC CDC123)
chr10	12250343	12250444	peak_450	+	7.14671	3.28687	9	ENST00000498747.1	CDC123	cell division cycle 123 (from HGNC CDC123)
chr10	12250343	12250444	peak_450	+	7.14671	3.28687	13	ENST00000281141.9	CDC123	Homo sapiens cell division cycle 123 (CDC123), mRNA. (from RefSeq NM_006023)
chr10	12250343	12250444	peak_450	+	7.14671	3.28687	6	ENST00000440613.1	CDC123	The sequence shown here is derived from an Ensembl automatic analysis pipeline and should be considered as preliminary data. (from UniProt H7BZW7)
chr10	122506696	122506739	peak_451	+	5.5505	3.6088	4	ENST00000648167.1	HTRA1	HtrA serine peptidase 1 (from HGNC HTRA1)
chr10	122506696	122506739	peak_451	+	5.5505	3.6088	4	ENST00000368984.8	HTRA1	Homo sapiens HtrA serine peptidase 1 (HTRA1), mRNA. (from RefSeq NM_002775)
chr10	122506696	122506739	peak_451	+	5.5505	3.6088	1	ENST00000420892.1	HTRA1	Contains 1 PDZ (DHR) domain. (from UniProt H0Y7G9)
chr10	122514600	122514690	peak_452	+	13.287	4.65611	9	ENST00000648167.1	HTRA1	HtrA serine peptidase 1 (from HGNC HTRA1)
chr10	122514600	122514690	peak_452	+	13.287	4.65611	9	ENST00000368984.8	HTRA1	Homo sapiens HtrA serine peptidase 1 (HTRA1), mRNA. (from RefSeq NM_002775)
chr10	122514600	122514690	peak_452	+	13.287	4.65611	6	ENST00000420892.1	HTRA1	Contains 1 PDZ (DHR) domain. (from UniProt H0Y7G9)
chr10	122994271	122994350	peak_456	-	1.6654	2.28687	1	ENST00000617859.4	IKZF5	Homo sapiens IKAROS family zinc finger 5 (IKZF5), transcript variant 1, mRNA. (from RefSeq NM_001271840)
chr10	122994271	122994350	peak_456	-	1.6654	2.28687	1	ENST00000368886.9	IKZF5	Homo sapiens IKAROS family zinc finger 5 (IKZF5), transcript variant 6, non-coding RNA. (from RefSeq NR_073479)
chr10	123160481	123160541	peak_461	+	1.38877	1.87184	4	ENST00000407911.2	BUB3	The sequence shown here is derived from an Ensembl automatic analysis pipeline and should be considered as preliminary data. (from UniProt J3QT28)
chr10	123160481	123160541	peak_461	+	1.38877	1.87184	5	ENST00000368858.9	BUB3	Homo sapiens BUB3 mitotic checkpoint protein (BUB3), transcript variant 2, mRNA. (from RefSeq NM_001007793)
chr10	123160481	123160541	peak_461	+	1.38877	1.87184	5	ENST00000368865.9	BUB3	Homo sapiens BUB3 mitotic checkpoint protein (BUB3), transcript variant 1, mRNA. (from RefSeq NM_004725)
chr10	123162619	123162702	peak_462	+	5.52337	2.08042	6	ENST00000407911.2	BUB3	The sequence shown here is derived from an Ensembl automatic analysis pipeline and should be considered as preliminary data. (from UniProt J3QT28)
chr10	123162619	123162702	peak_462	+	5.52337	2.08042	2	ENST00000481952.1	BUB3	BUB3, mitotic checkpoint protein (from HGNC BUB3)
chr10	123162619	123162702	peak_462	+	5.52337	2.08042	7	ENST00000368858.9	BUB3	Homo sapiens BUB3 mitotic checkpoint protein (BUB3), transcript variant 2, mRNA. (from RefSeq NM_001007793)
chr10	123162619	123162702	peak_462	+	5.52337	2.08042	7	ENST00000368865.9	BUB3	Homo sapiens BUB3 mitotic checkpoint protein (BUB3), transcript variant 1, mRNA. (from RefSeq NM_004725)
chr10	124397710	124397762	peak_465	-	1.60025	2.6088	1	ENST00000368845.5	OAT	Homo sapiens ornithine aminotransferase (OAT), transcript variant 9, mRNA. (from RefSeq NM_001322971)
chr10	124397710	124397762	peak_465	-	1.60025	2.6088	1	ENST00000539214.5	OAT	Homo sapiens ornithine aminotransferase (OAT), transcript variant 10, mRNA. (from RefSeq NM_001322974)
chr10	124408879	124408938	peak_469	-	2.4987	3.87184	1	ENST00000492376.1	OAT	ornithine aminotransferase (from HGNC OAT)
chr10	124408879	124408938	peak_469	-	2.4987	3.87184	1	ENST00000490096.5	OAT	ornithine aminotransferase (from HGNC OAT)
chr10	124408879	124408938	peak_469	-	2.4987	3.87184	3	ENST00000476917.5	OAT	ornithine aminotransferase (from HGNC OAT)
chr10	124408879	124408938	peak_469	-	2.4987	3.87184	8	ENST00000368845.5	OAT	Homo sapiens ornithine aminotransferase (OAT), transcript variant 9, mRNA. (from RefSeq NM_001322971)
chr10	124408879	124408938	peak_469	-	2.4987	3.87184	8	ENST00000539214.5	OAT	Homo sapiens ornithine aminotransferase (OAT), transcript variant 10, mRNA. (from RefSeq NM_001322974)
chr10	124620271	124620337	peak_471	-	3.96074	4.4568	1	ENST00000337318.8	FAM53B	Homo sapiens family with sequence similarity 53 member B (FAM53B), mRNA. (from RefSeq NM_014661)
chr10	124620632	124620693	peak_472	-	4.45746	4.6088	1	ENST00000337318.8	FAM53B	Homo sapiens family with sequence similarity 53 member B (FAM53B), mRNA. (from RefSeq NM_014661)
chr10	124621368	124621417	peak_473	-	2.4987	3.87184	1	ENST00000337318.8	FAM53B	Homo sapiens family with sequence similarity 53 member B (FAM53B), mRNA. (from RefSeq NM_014661)
chr10	124621463	124621516	peak_474	-	2.02511	3.6088	1	ENST00000337318.8	FAM53B	Homo sapiens family with sequence similarity 53 member B (FAM53B), mRNA. (from RefSeq NM_014661)
chr10	124621467	124621512	peak_475	-	2.02511	3.6088	1	ENST00000337318.8	FAM53B	Homo sapiens family with sequence similarity 53 member B (FAM53B), mRNA. (from RefSeq NM_014661)
chr10	124622134	124622224	peak_476	-	4.45746	4.6088	1	ENST00000392754.7	FAM53B	Event=Alternative splicing; Named isoforms=2; Name=1; IsoId=Q14153-1; Sequence=Displayed; Name=2; IsoId=Q14153-2; Sequence=VSP_009932, VSP_009933; Note=No experimental confirmation available; (from UniProt Q14153)
chr10	124622134	124622224	peak_476	-	4.45746	4.6088	1	ENST00000337318.8	FAM53B	Homo sapiens family with sequence similarity 53 member B (FAM53B), mRNA. (from RefSeq NM_014661)
chr10	124622874	124622930	peak_477	-	2.98028	4.09423	1	ENST00000392754.7	FAM53B	Event=Alternative splicing; Named isoforms=2; Name=1; IsoId=Q14153-1; Sequence=Displayed; Name=2; IsoId=Q14153-2; Sequence=VSP_009932, VSP_009933; Note=No experimental confirmation available; (from UniProt Q14153)
chr10	124622874	124622930	peak_477	-	2.98028	4.09423	1	ENST00000337318.8	FAM53B	Homo sapiens family with sequence similarity 53 member B (FAM53B), mRNA. (from RefSeq NM_014661)
chr10	124623037	124623089	peak_478	-	3.46804	4.28687	1	ENST00000392754.7	FAM53B	Event=Alternative splicing; Named isoforms=2; Name=1; IsoId=Q14153-1; Sequence=Displayed; Name=2; IsoId=Q14153-2; Sequence=VSP_009932, VSP_009933; Note=No experimental confirmation available; (from UniProt Q14153)
chr10	124623037	124623089	peak_478	-	3.46804	4.28687	1	ENST00000337318.8	FAM53B	Homo sapiens family with sequence similarity 53 member B (FAM53B), mRNA. (from RefSeq NM_014661)
chr10	124623469	124623564	peak_479	-	4.14334	2.98731	1	ENST00000392754.7	FAM53B	Event=Alternative splicing; Named isoforms=2; Name=1; IsoId=Q14153-1; Sequence=Displayed; Name=2; IsoId=Q14153-2; Sequence=VSP_009932, VSP_009933; Note=No experimental confirmation available; (from UniProt Q14153)
chr10	124623469	124623564	peak_479	-	4.14334	2.98731	1	ENST00000337318.8	FAM53B	Homo sapiens family with sequence similarity 53 member B (FAM53B), mRNA. (from RefSeq NM_014661)
chr10	124681713	124681780	peak_480	-	1.32149	1.47952	2	ENST00000392754.7	FAM53B	Event=Alternative splicing; Named isoforms=2; Name=1; IsoId=Q14153-1; Sequence=Displayed; Name=2; IsoId=Q14153-2; Sequence=VSP_009932, VSP_009933; Note=No experimental confirmation available; (from UniProt Q14153)
chr10	124681713	124681780	peak_480	-	1.32149	1.47952	2	ENST00000280780.6	FAM53B	Event=Alternative splicing; Named isoforms=2; Name=1; IsoId=Q14153-1; Sequence=Displayed; Name=2; IsoId=Q14153-2; Sequence=VSP_009932, VSP_009933; Note=No experimental confirmation available; (from UniProt Q14153)
chr10	124681713	124681780	peak_480	-	1.32149	1.47952	2	ENST00000337318.8	FAM53B	Homo sapiens family with sequence similarity 53 member B (FAM53B), mRNA. (from RefSeq NM_014661)
chr10	124681713	124681780	peak_480	-	1.32149	1.47952	2	ENST00000494792.1	AC068896.1	The sequence shown here is derived from an Ensembl automatic analysis pipeline and should be considered as preliminary data. (from UniProt H3BQF6)
chr10	124681898	124681979	peak_481	-	2.4982	2.4568	2	ENST00000392754.7	FAM53B	Event=Alternative splicing; Named isoforms=2; Name=1; IsoId=Q14153-1; Sequence=Displayed; Name=2; IsoId=Q14153-2; Sequence=VSP_009932, VSP_009933; Note=No experimental confirmation available; (from UniProt Q14153)
chr10	124681898	124681979	peak_481	-	2.4982	2.4568	2	ENST00000280780.6	FAM53B	Event=Alternative splicing; Named isoforms=2; Name=1; IsoId=Q14153-1; Sequence=Displayed; Name=2; IsoId=Q14153-2; Sequence=VSP_009932, VSP_009933; Note=No experimental confirmation available; (from UniProt Q14153)
chr10	124681898	124681979	peak_481	-	2.4982	2.4568	2	ENST00000337318.8	FAM53B	Homo sapiens family with sequence similarity 53 member B (FAM53B), mRNA. (from RefSeq NM_014661)
chr10	124681898	124681979	peak_481	-	2.4982	2.4568	2	ENST00000494792.1	AC068896.1	The sequence shown here is derived from an Ensembl automatic analysis pipeline and should be considered as preliminary data. (from UniProt H3BQF6)
chr10	124834735	124834801	peak_485	+	1.60025	2.6088	9	ENST00000298492.6	ABRAXAS2	Homo sapiens abraxas 2, BRISC complex subunit (ABRAXAS2), mRNA. (from RefSeq NM_032182)
chr10	124835083	124835151	peak_486	+	1.60025	2.6088	9	ENST00000298492.6	ABRAXAS2	Homo sapiens abraxas 2, BRISC complex subunit (ABRAXAS2), mRNA. (from RefSeq NM_032182)
chr10	124981774	124981830	peak_490	+	2.02011	2.87184	1	ENST00000471421.1	ZRANB1	zinc finger RANBP2-type containing 1 (from HGNC ZRANB1)
chr10	124981774	124981830	peak_490	+	2.02011	2.87184	6	ENST00000359653.4	ZRANB1	Homo sapiens zinc finger RANBP2-type containing 1 (ZRANB1), mRNA. (from RefSeq NM_017580)
chr10	124983174	124983185	peak_491	+	1.56221	3.28687	2	ENST00000471421.1	ZRANB1	zinc finger RANBP2-type containing 1 (from HGNC ZRANB1)
chr10	124983174	124983185	peak_491	+	1.56221	3.28687	7	ENST00000359653.4	ZRANB1	Homo sapiens zinc finger RANBP2-type containing 1 (ZRANB1), mRNA. (from RefSeq NM_017580)
chr10	124983589	124983682	peak_492	+	3.71923	2.87184	8	ENST00000359653.4	ZRANB1	Homo sapiens zinc finger RANBP2-type containing 1 (ZRANB1), mRNA. (from RefSeq NM_017580)
chr10	124998075	124998163	peak_497	-	2.1804	2.13487	4	ENST00000395705.3	CTBP2	C-terminal binding protein 2 (from HGNC CTBP2)
chr10	124998075	124998163	peak_497	-	2.1804	2.13487	1	ENST00000486955.2	CTBP2	C-terminal binding protein 2 (from HGNC CTBP2)
chr10	124998075	124998163	peak_497	-	2.1804	2.13487	6	ENST00000334808.10	CTBP2	Homo sapiens C-terminal binding protein 2 (CTBP2), transcript variant 9, mRNA. (from RefSeq NM_001363508)
chr10	124998075	124998163	peak_497	-	2.1804	2.13487	6	ENST00000309035.11	CTBP2	Homo sapiens C-terminal binding protein 2 (CTBP2), transcript variant 2, mRNA. (from RefSeq NM_022802)
chr10	124998075	124998163	peak_497	-	2.1804	2.13487	6	ENST00000531469.5	CTBP2	Homo sapiens C-terminal binding protein 2 (CTBP2), transcript variant 7, mRNA. (from RefSeq NM_001321013)
chr10	124998075	124998163	peak_497	-	2.1804	2.13487	6	ENST00000494626.6	CTBP2	Homo sapiens C-terminal binding protein 2 (CTBP2), transcript variant 8, mRNA. (from RefSeq NM_001321014)
chr10	124998075	124998163	peak_497	-	2.1804	2.13487	6	ENST00000337195.9	CTBP2	Homo sapiens C-terminal binding protein 2 (CTBP2), transcript variant 1, mRNA. (from RefSeq NM_001329)
chr10	124998075	124998163	peak_497	-	2.1804	2.13487	6	ENST00000411419.6	CTBP2	Homo sapiens C-terminal binding protein 2 (CTBP2), transcript variant 3, mRNA. (from RefSeq NM_001083914)
chr10	125794945	125794981	peak_514	-	3.30763	3.02384	2	ENST00000470483.1	UROS	uroporphyrinogen III synthase (from HGNC UROS)
chr10	125794945	125794981	peak_514	-	3.30763	3.02384	2	ENST00000616800.4	UROS	uroporphyrinogen III synthase (from HGNC UROS)
chr10	125794945	125794981	peak_514	-	3.30763	3.02384	3	ENST00000484541.5	UROS	uroporphyrinogen III synthase (from HGNC UROS)
chr10	125794945	125794981	peak_514	-	3.30763	3.02384	4	ENST00000464267.1	UROS	uroporphyrinogen III synthase (from HGNC UROS)
chr10	125794945	125794981	peak_514	-	3.30763	3.02384	2	ENST00000622016.4	UROS	uroporphyrinogen III synthase (from HGNC UROS)
chr10	125794945	125794981	peak_514	-	3.30763	3.02384	2	ENST00000650472.1	UROS	uroporphyrinogen III synthase (from HGNC UROS)
chr10	125794945	125794981	peak_514	-	3.30763	3.02384	2	ENST00000462490.5	UROS	uroporphyrinogen III synthase (from HGNC UROS)
chr10	125794945	125794981	peak_514	-	3.30763	3.02384	3	ENST00000465577.6	UROS	uroporphyrinogen III synthase (from HGNC UROS)
chr10	125794945	125794981	peak_514	-	3.30763	3.02384	3	ENST00000650185.1	UROS	uroporphyrinogen III synthase (from HGNC UROS)
chr10	125794945	125794981	peak_514	-	3.30763	3.02384	2	ENST00000650524.1	UROS	uroporphyrinogen III synthase (from HGNC UROS)
chr10	125794945	125794981	peak_514	-	3.30763	3.02384	1	ENST00000649275.1	UROS	uroporphyrinogen III synthase (from HGNC UROS)
chr10	125794945	125794981	peak_514	-	3.30763	3.02384	3	ENST00000650587.1	UROS	Homo sapiens uroporphyrinogen III synthase (UROS), transcript variant 1, mRNA. (from RefSeq NM_001324036)
chr10	125794945	125794981	peak_514	-	3.30763	3.02384	2	ENST00000368786.5	UROS	Catalyzes cyclization of the linear tetrapyrrole, hydroxymethylbilane, to the macrocyclic uroporphyrinogen III, the branch point for the various sub-pathways leading to the wide diversity of porphyrins. Porphyrins act as cofactors for a multitude of enzymes that perform a variety of processes within the cell such as methionine synthesis (vitamin B12) or oxygen transport (heme). (from UniProt P107…
chr10	125794945	125794981	peak_514	-	3.30763	3.02384	3	ENST00000648427.1	UROS	uroporphyrinogen III synthase (from HGNC UROS)
chr10	125794945	125794981	peak_514	-	3.30763	3.02384	3	ENST00000649536.1	UROS	Homo sapiens uroporphyrinogen III synthase (UROS), transcript variant 3, mRNA. (from RefSeq NM_001324037)
chr10	125794945	125794981	peak_514	-	3.30763	3.02384	2	ENST00000648119.1	UROS	uroporphyrinogen III synthase (from HGNC UROS)
chr10	125794945	125794981	peak_514	-	3.30763	3.02384	1	ENST00000420761.5	UROS	uroporphyrinogen III synthase (from HGNC UROS)
chr10	125794945	125794981	peak_514	-	3.30763	3.02384	2	ENST00000368797.10	UROS	Homo sapiens uroporphyrinogen III synthase (UROS), transcript variant 8, non-coding RNA. (from RefSeq NR_136677)
chr10	125796102	125796141	peak_515	-	2.89824	3.28687	3	ENST00000616800.4	UROS	uroporphyrinogen III synthase (from HGNC UROS)
chr10	125796102	125796141	peak_515	-	2.89824	3.28687	4	ENST00000484541.5	UROS	uroporphyrinogen III synthase (from HGNC UROS)
chr10	125796102	125796141	peak_515	-	2.89824	3.28687	5	ENST00000464267.1	UROS	uroporphyrinogen III synthase (from HGNC UROS)
chr10	125796102	125796141	peak_515	-	2.89824	3.28687	3	ENST00000622016.4	UROS	uroporphyrinogen III synthase (from HGNC UROS)
chr10	125796102	125796141	peak_515	-	2.89824	3.28687	3	ENST00000650472.1	UROS	uroporphyrinogen III synthase (from HGNC UROS)
chr10	125796102	125796141	peak_515	-	2.89824	3.28687	3	ENST00000462490.5	UROS	uroporphyrinogen III synthase (from HGNC UROS)
chr10	125796102	125796141	peak_515	-	2.89824	3.28687	5	ENST00000465577.6	UROS	uroporphyrinogen III synthase (from HGNC UROS)
chr10	125796102	125796141	peak_515	-	2.89824	3.28687	4	ENST00000650185.1	UROS	uroporphyrinogen III synthase (from HGNC UROS)
chr10	125796102	125796141	peak_515	-	2.89824	3.28687	3	ENST00000650524.1	UROS	uroporphyrinogen III synthase (from HGNC UROS)
chr10	125796102	125796141	peak_515	-	2.89824	3.28687	2	ENST00000649275.1	UROS	uroporphyrinogen III synthase (from HGNC UROS)
chr10	125796102	125796141	peak_515	-	2.89824	3.28687	4	ENST00000650587.1	UROS	Homo sapiens uroporphyrinogen III synthase (UROS), transcript variant 1, mRNA. (from RefSeq NM_001324036)
chr10	125796102	125796141	peak_515	-	2.89824	3.28687	3	ENST00000368786.5	UROS	Catalyzes cyclization of the linear tetrapyrrole, hydroxymethylbilane, to the macrocyclic uroporphyrinogen III, the branch point for the various sub-pathways leading to the wide diversity of porphyrins. Porphyrins act as cofactors for a multitude of enzymes that perform a variety of processes within the cell such as methionine synthesis (vitamin B12) or oxygen transport (heme). (from UniProt P107…
chr10	125796102	125796141	peak_515	-	2.89824	3.28687	5	ENST00000648427.1	UROS	uroporphyrinogen III synthase (from HGNC UROS)
chr10	125796102	125796141	peak_515	-	2.89824	3.28687	4	ENST00000649536.1	UROS	Homo sapiens uroporphyrinogen III synthase (UROS), transcript variant 3, mRNA. (from RefSeq NM_001324037)
chr10	125796102	125796141	peak_515	-	2.89824	3.28687	3	ENST00000648119.1	UROS	uroporphyrinogen III synthase (from HGNC UROS)
chr10	125796102	125796141	peak_515	-	2.89824	3.28687	2	ENST00000420761.5	UROS	uroporphyrinogen III synthase (from HGNC UROS)
chr10	125796102	125796141	peak_515	-	2.89824	3.28687	3	ENST00000368797.10	UROS	Homo sapiens uroporphyrinogen III synthase (UROS), transcript variant 8, non-coding RNA. (from RefSeq NR_136677)
chr10	125823164	125823226	peak_516	-	2.45374	3.09423	7	ENST00000368778.7	UROS	Homo sapiens uroporphyrinogen III synthase (UROS), transcript variant 5, mRNA. (from RefSeq NM_001324039)
chr10	125823164	125823226	peak_516	-	2.45374	3.09423	13	ENST00000648427.1	UROS	uroporphyrinogen III synthase (from HGNC UROS)
chr10	125823164	125823226	peak_516	-	2.45374	3.09423	10	ENST00000649536.1	UROS	Homo sapiens uroporphyrinogen III synthase (UROS), transcript variant 3, mRNA. (from RefSeq NM_001324037)
chr10	125823164	125823226	peak_516	-	2.45374	3.09423	11	ENST00000648119.1	UROS	uroporphyrinogen III synthase (from HGNC UROS)
chr10	125823164	125823226	peak_516	-	2.45374	3.09423	8	ENST00000420761.5	UROS	uroporphyrinogen III synthase (from HGNC UROS)
chr10	125823164	125823226	peak_516	-	2.45374	3.09423	10	ENST00000368797.10	UROS	Homo sapiens uroporphyrinogen III synthase (UROS), transcript variant 8, non-coding RNA. (from RefSeq NR_136677)
chr10	125831469	125831610	peak_517	+	2.75409	1.6739	4	ENST00000478798.1	BCCIP	BRCA2 and CDKN1A interacting protein (from HGNC BCCIP)
chr10	125831469	125831610	peak_517	+	2.75409	1.6739	4	ENST00000463330.5	BCCIP	BRCA2 and CDKN1A interacting protein (from HGNC BCCIP)
chr10	125831469	125831610	peak_517	+	2.75409	1.6739	5	ENST00000278100.11	BCCIP	Homo sapiens BRCA2 and CDKN1A interacting protein (BCCIP), transcript variant B, mRNA. (from RefSeq NM_078468)
chr10	125831469	125831610	peak_517	+	2.75409	1.6739	5	ENST00000299130.7	BCCIP	Homo sapiens BRCA2 and CDKN1A interacting protein (BCCIP), transcript variant C, mRNA. (from RefSeq NM_078469)
chr10	125831469	125831610	peak_517	+	2.75409	1.6739	5	ENST00000368759.5	BCCIP	Homo sapiens BRCA2 and CDKN1A interacting protein (BCCIP), transcript variant A, mRNA. (from RefSeq NM_016567)
chr10	126013609	126013635	peak_523	-	5.70728	4.09423	1	ENST00000368679.8	ADAM12	Homo sapiens ADAM metallopeptidase domain 12 (ADAM12), transcript variant 1, mRNA. (from RefSeq NM_003474)
chr10	126014012	126014110	peak_524	-	14.1979	5.24107	1	ENST00000368679.8	ADAM12	Homo sapiens ADAM metallopeptidase domain 12 (ADAM12), transcript variant 1, mRNA. (from RefSeq NM_003474)
chr10	126014194	126014267	peak_525	-	11.3069	4.4568	1	ENST00000368679.8	ADAM12	Homo sapiens ADAM metallopeptidase domain 12 (ADAM12), transcript variant 1, mRNA. (from RefSeq NM_003474)
chr10	126015308	126015365	peak_526	-	9.14677	4.67919	1	ENST00000368679.8	ADAM12	Homo sapiens ADAM metallopeptidase domain 12 (ADAM12), transcript variant 1, mRNA. (from RefSeq NM_003474)
chr10	126015779	126015838	peak_527	-	9.54971	5.6088	1	ENST00000368679.8	ADAM12	Homo sapiens ADAM metallopeptidase domain 12 (ADAM12), transcript variant 1, mRNA. (from RefSeq NM_003474)
chr10	126015915	126015967	peak_528	-	7.65891	4.4568	1	ENST00000368679.8	ADAM12	Homo sapiens ADAM metallopeptidase domain 12 (ADAM12), transcript variant 1, mRNA. (from RefSeq NM_003474)
chr10	126016229	126016299	peak_529	-	12.1414	5.93073	1	ENST00000368679.8	ADAM12	Homo sapiens ADAM metallopeptidase domain 12 (ADAM12), transcript variant 1, mRNA. (from RefSeq NM_003474)
chr10	126016530	126016589	peak_530	-	9.64624	4.7463	1	ENST00000368679.8	ADAM12	Homo sapiens ADAM metallopeptidase domain 12 (ADAM12), transcript variant 1, mRNA. (from RefSeq NM_003474)
chr10	126016738	126016800	peak_531	-	9.14557	3.54991	1	ENST00000368679.8	ADAM12	Homo sapiens ADAM metallopeptidase domain 12 (ADAM12), transcript variant 1, mRNA. (from RefSeq NM_003474)
chr10	126016845	126016930	peak_532	-	13.1792	5.14485	1	ENST00000368679.8	ADAM12	Homo sapiens ADAM metallopeptidase domain 12 (ADAM12), transcript variant 1, mRNA. (from RefSeq NM_003474)
chr10	126017134	126017156	peak_533	-	4.95753	4.7463	1	ENST00000368679.8	ADAM12	Homo sapiens ADAM metallopeptidase domain 12 (ADAM12), transcript variant 1, mRNA. (from RefSeq NM_003474)
chr10	126017241	126017263	peak_534	-	3.4208	2.28687	1	ENST00000368679.8	ADAM12	Homo sapiens ADAM metallopeptidase domain 12 (ADAM12), transcript variant 1, mRNA. (from RefSeq NM_003474)
chr10	126019694	126019736	peak_535	-	7.42767	3.94984	2	ENST00000368679.8	ADAM12	Homo sapiens ADAM metallopeptidase domain 12 (ADAM12), transcript variant 1, mRNA. (from RefSeq NM_003474)
chr10	126019736	126019817	peak_536	-	18.4182	4.35726	2	ENST00000368679.8	ADAM12	Homo sapiens ADAM metallopeptidase domain 12 (ADAM12), transcript variant 1, mRNA. (from RefSeq NM_003474)
chr10	126036210	126036253	peak_540	-	2.09148	1.37434	3	ENST00000368679.8	ADAM12	Homo sapiens ADAM metallopeptidase domain 12 (ADAM12), transcript variant 1, mRNA. (from RefSeq NM_003474)
chr10	126039387	126039421	peak_541	-	3.14276	2.02384	5	ENST00000368679.8	ADAM12	Homo sapiens ADAM metallopeptidase domain 12 (ADAM12), transcript variant 1, mRNA. (from RefSeq NM_003474)
chr10	126043124	126043145	peak_542	-	2.67438	1.98731	6	ENST00000368679.8	ADAM12	Homo sapiens ADAM metallopeptidase domain 12 (ADAM12), transcript variant 1, mRNA. (from RefSeq NM_003474)
chr10	126043124	126043145	peak_542	-	2.67438	1.98731	2	ENST00000368676.8	ADAM12	Homo sapiens ADAM metallopeptidase domain 12 (ADAM12), transcript variant 2, mRNA. (from RefSeq NM_021641)
chr10	126046054	126046079	peak_543	-	3.14276	2.02384	7	ENST00000368679.8	ADAM12	Homo sapiens ADAM metallopeptidase domain 12 (ADAM12), transcript variant 1, mRNA. (from RefSeq NM_003474)
chr10	126046054	126046079	peak_543	-	3.14276	2.02384	3	ENST00000368676.8	ADAM12	Homo sapiens ADAM metallopeptidase domain 12 (ADAM12), transcript variant 2, mRNA. (from RefSeq NM_021641)
chr10	126049294	126049331	peak_545	-	3.81307	2.50926	8	ENST00000368679.8	ADAM12	Homo sapiens ADAM metallopeptidase domain 12 (ADAM12), transcript variant 1, mRNA. (from RefSeq NM_003474)
chr10	126049294	126049331	peak_545	-	3.81307	2.50926	4	ENST00000368676.8	ADAM12	Homo sapiens ADAM metallopeptidase domain 12 (ADAM12), transcript variant 2, mRNA. (from RefSeq NM_021641)
chr10	126049380	126049435	peak_546	-	5.25812	2.35726	8	ENST00000368679.8	ADAM12	Homo sapiens ADAM metallopeptidase domain 12 (ADAM12), transcript variant 1, mRNA. (from RefSeq NM_003474)
chr10	126049380	126049435	peak_546	-	5.25812	2.35726	4	ENST00000368676.8	ADAM12	Homo sapiens ADAM metallopeptidase domain 12 (ADAM12), transcript variant 2, mRNA. (from RefSeq NM_021641)
chr10	126064937	126065009	peak_548	-	21.9626	4.01479	1	ENST00000482291.1	ADAM12	ADAM metallopeptidase domain 12 (from HGNC ADAM12)
chr10	126064937	126065009	peak_548	-	21.9626	4.01479	2	ENST00000467145.1	ADAM12	ADAM metallopeptidase domain 12 (from HGNC ADAM12)
chr10	126064937	126065009	peak_548	-	21.9626	4.01479	10	ENST00000368679.8	ADAM12	Homo sapiens ADAM metallopeptidase domain 12 (ADAM12), transcript variant 1, mRNA. (from RefSeq NM_003474)
chr10	126064937	126065009	peak_548	-	21.9626	4.01479	6	ENST00000368676.8	ADAM12	Homo sapiens ADAM metallopeptidase domain 12 (ADAM12), transcript variant 2, mRNA. (from RefSeq NM_021641)
chr10	126066716	126066762	peak_549	-	4.78558	1.65611	2	ENST00000482291.1	ADAM12	ADAM metallopeptidase domain 12 (from HGNC ADAM12)
chr10	126066716	126066762	peak_549	-	4.78558	1.65611	3	ENST00000467145.1	ADAM12	ADAM metallopeptidase domain 12 (from HGNC ADAM12)
chr10	126066716	126066762	peak_549	-	4.78558	1.65611	11	ENST00000368679.8	ADAM12	Homo sapiens ADAM metallopeptidase domain 12 (ADAM12), transcript variant 1, mRNA. (from RefSeq NM_003474)
chr10	126066716	126066762	peak_549	-	4.78558	1.65611	7	ENST00000368676.8	ADAM12	Homo sapiens ADAM metallopeptidase domain 12 (ADAM12), transcript variant 2, mRNA. (from RefSeq NM_021641)
chr10	126071633	126071653	peak_552	-	3.89483	2.28687	12	ENST00000368679.8	ADAM12	Homo sapiens ADAM metallopeptidase domain 12 (ADAM12), transcript variant 1, mRNA. (from RefSeq NM_003474)
chr10	126071633	126071653	peak_552	-	3.89483	2.28687	8	ENST00000368676.8	ADAM12	Homo sapiens ADAM metallopeptidase domain 12 (ADAM12), transcript variant 2, mRNA. (from RefSeq NM_021641)
chr10	126093984	126094004	peak_554	-	2.54954	2.28687	13	ENST00000368679.8	ADAM12	Homo sapiens ADAM metallopeptidase domain 12 (ADAM12), transcript variant 1, mRNA. (from RefSeq NM_003474)
chr10	126093984	126094004	peak_554	-	2.54954	2.28687	9	ENST00000368676.8	ADAM12	Homo sapiens ADAM metallopeptidase domain 12 (ADAM12), transcript variant 2, mRNA. (from RefSeq NM_021641)
chr10	126098472	126098498	peak_556	-	4.57428	3.09423	14	ENST00000368679.8	ADAM12	Homo sapiens ADAM metallopeptidase domain 12 (ADAM12), transcript variant 1, mRNA. (from RefSeq NM_003474)
chr10	126098472	126098498	peak_556	-	4.57428	3.09423	10	ENST00000368676.8	ADAM12	Homo sapiens ADAM metallopeptidase domain 12 (ADAM12), transcript variant 2, mRNA. (from RefSeq NM_021641)
chr10	126101071	126101092	peak_557	-	3.71923	2.87184	15	ENST00000368679.8	ADAM12	Homo sapiens ADAM metallopeptidase domain 12 (ADAM12), transcript variant 1, mRNA. (from RefSeq NM_003474)
chr10	126101071	126101092	peak_557	-	3.71923	2.87184	11	ENST00000368676.8	ADAM12	Homo sapiens ADAM metallopeptidase domain 12 (ADAM12), transcript variant 2, mRNA. (from RefSeq NM_021641)
chr10	126388209	126388267	peak_580	-	6.65394	3.21287	23	ENST00000368679.8	ADAM12	Homo sapiens ADAM metallopeptidase domain 12 (ADAM12), transcript variant 1, mRNA. (from RefSeq NM_003474)
chr10	126388209	126388267	peak_580	-	6.65394	3.21287	19	ENST00000368676.8	ADAM12	Homo sapiens ADAM metallopeptidase domain 12 (ADAM12), transcript variant 2, mRNA. (from RefSeq NM_021641)
chr10	126388209	126388267	peak_580	-	6.65394	3.21287	9	ENST00000448723.1	ADAM12	Contains 1 peptidase M12B domain. (from UniProt Q5JRP2)
chr10	127024766	127024784	peak_589	+	2.98028	4.09423	15	ENST00000623213.1	DOCK1	Homo sapiens dedicator of cytokinesis 1 (DOCK1), transcript variant 1, mRNA. (from RefSeq NM_001290223)
chr10	127024766	127024784	peak_589	+	2.98028	4.09423	15	ENST00000280333.9	DOCK1	Homo sapiens dedicator of cytokinesis 1 (DOCK1), transcript variant 2, mRNA. (from RefSeq NM_001380)
chr10	127026348	127026399	peak_590	+	2.75587	1.9243	16	ENST00000623213.1	DOCK1	Homo sapiens dedicator of cytokinesis 1 (DOCK1), transcript variant 1, mRNA. (from RefSeq NM_001290223)
chr10	127026348	127026399	peak_590	+	2.75587	1.9243	16	ENST00000280333.9	DOCK1	Homo sapiens dedicator of cytokinesis 1 (DOCK1), transcript variant 2, mRNA. (from RefSeq NM_001380)
chr10	127032256	127032305	peak_592	+	2.1804	2.13487	18	ENST00000623213.1	DOCK1	Homo sapiens dedicator of cytokinesis 1 (DOCK1), transcript variant 1, mRNA. (from RefSeq NM_001290223)
chr10	127032256	127032305	peak_592	+	2.1804	2.13487	18	ENST00000280333.9	DOCK1	Homo sapiens dedicator of cytokinesis 1 (DOCK1), transcript variant 2, mRNA. (from RefSeq NM_001380)
chr10	127339053	127339084	peak_599	+	3.46804	4.28687	3	ENST00000484400.5	DOCK1	dedicator of cytokinesis 1 (from HGNC DOCK1)
chr10	127339053	127339084	peak_599	+	3.46804	4.28687	30	ENST00000623213.1	DOCK1	Homo sapiens dedicator of cytokinesis 1 (DOCK1), transcript variant 1, mRNA. (from RefSeq NM_001290223)
chr10	127339053	127339084	peak_599	+	3.46804	4.28687	30	ENST00000280333.9	DOCK1	Homo sapiens dedicator of cytokinesis 1 (DOCK1), transcript variant 2, mRNA. (from RefSeq NM_001380)
chr10	127343645	127343670	peak_600	+	2.4982	2.4568	4	ENST00000484400.5	DOCK1	dedicator of cytokinesis 1 (from HGNC DOCK1)
chr10	127343645	127343670	peak_600	+	2.4982	2.4568	31	ENST00000623213.1	DOCK1	Homo sapiens dedicator of cytokinesis 1 (DOCK1), transcript variant 1, mRNA. (from RefSeq NM_001290223)
chr10	127343645	127343670	peak_600	+	2.4982	2.4568	31	ENST00000280333.9	DOCK1	Homo sapiens dedicator of cytokinesis 1 (DOCK1), transcript variant 2, mRNA. (from RefSeq NM_001380)
chr10	127451859	127451943	peak_605	+	8.64895	4.6088	52	ENST00000280333.9	DOCK1	Homo sapiens dedicator of cytokinesis 1 (DOCK1), transcript variant 2, mRNA. (from RefSeq NM_001380)
chr10	128098189	128098262	peak_606	-	5.65616	2.00676	1	ENST00000368653.7	MKI67	Homo sapiens marker of proliferation Ki-67 (MKI67), transcript variant 2, mRNA. (from RefSeq NM_001145966)
chr10	128098189	128098262	peak_606	-	5.65616	2.00676	1	ENST00000368654.8	MKI67	Homo sapiens marker of proliferation Ki-67 (MKI67), transcript variant 1, mRNA. (from RefSeq NM_002417)
chr10	128098304	128098387	peak_607	-	9.29076	2.78164	1	ENST00000368653.7	MKI67	Homo sapiens marker of proliferation Ki-67 (MKI67), transcript variant 2, mRNA. (from RefSeq NM_001145966)
chr10	128098304	128098387	peak_607	-	9.29076	2.78164	1	ENST00000368654.8	MKI67	Homo sapiens marker of proliferation Ki-67 (MKI67), transcript variant 1, mRNA. (from RefSeq NM_002417)
chr10	128098387	128098523	peak_608	-	29.6951	4.72428	1	ENST00000368653.7	MKI67	Homo sapiens marker of proliferation Ki-67 (MKI67), transcript variant 2, mRNA. (from RefSeq NM_001145966)
chr10	128098387	128098523	peak_608	-	29.6951	4.72428	1	ENST00000368654.8	MKI67	Homo sapiens marker of proliferation Ki-67 (MKI67), transcript variant 1, mRNA. (from RefSeq NM_002417)
chr10	128098803	128098928	peak_609	-	14.8027	2.35963	1	ENST00000368653.7	MKI67	Homo sapiens marker of proliferation Ki-67 (MKI67), transcript variant 2, mRNA. (from RefSeq NM_001145966)
chr10	128098803	128098928	peak_609	-	14.8027	2.35963	1	ENST00000368654.8	MKI67	Homo sapiens marker of proliferation Ki-67 (MKI67), transcript variant 1, mRNA. (from RefSeq NM_002417)
chr10	128105054	128105217	peak_614	-	5.44938	1.10755	3	ENST00000368653.7	MKI67	Homo sapiens marker of proliferation Ki-67 (MKI67), transcript variant 2, mRNA. (from RefSeq NM_001145966)
chr10	128105054	128105217	peak_614	-	5.44938	1.10755	3	ENST00000368654.8	MKI67	Homo sapiens marker of proliferation Ki-67 (MKI67), transcript variant 1, mRNA. (from RefSeq NM_002417)
chr10	128105465	128105521	peak_615	-	1.42662	0.924302	3	ENST00000368653.7	MKI67	Homo sapiens marker of proliferation Ki-67 (MKI67), transcript variant 2, mRNA. (from RefSeq NM_001145966)
chr10	128105465	128105521	peak_615	-	1.42662	0.924302	3	ENST00000368654.8	MKI67	Homo sapiens marker of proliferation Ki-67 (MKI67), transcript variant 1, mRNA. (from RefSeq NM_002417)
chr10	128105558	128105645	peak_616	-	1.95382	0.871835	3	ENST00000368653.7	MKI67	Homo sapiens marker of proliferation Ki-67 (MKI67), transcript variant 2, mRNA. (from RefSeq NM_001145966)
chr10	128105558	128105645	peak_616	-	1.95382	0.871835	3	ENST00000368654.8	MKI67	Homo sapiens marker of proliferation Ki-67 (MKI67), transcript variant 1, mRNA. (from RefSeq NM_002417)
chr10	128106679	128106745	peak_618	-	1.45441	0.843266	3	ENST00000368653.7	MKI67	Homo sapiens marker of proliferation Ki-67 (MKI67), transcript variant 2, mRNA. (from RefSeq NM_001145966)
chr10	128106679	128106745	peak_618	-	1.45441	0.843266	3	ENST00000368654.8	MKI67	Homo sapiens marker of proliferation Ki-67 (MKI67), transcript variant 1, mRNA. (from RefSeq NM_002417)
chr10	128107603	128107760	peak_620	-	3.92278	1.00676	3	ENST00000368653.7	MKI67	Homo sapiens marker of proliferation Ki-67 (MKI67), transcript variant 2, mRNA. (from RefSeq NM_001145966)
chr10	128107603	128107760	peak_620	-	3.92278	1.00676	3	ENST00000368654.8	MKI67	Homo sapiens marker of proliferation Ki-67 (MKI67), transcript variant 1, mRNA. (from RefSeq NM_002417)
chr10	128107944	128107981	peak_621	-	1.38841	0.997366	3	ENST00000368653.7	MKI67	Homo sapiens marker of proliferation Ki-67 (MKI67), transcript variant 2, mRNA. (from RefSeq NM_001145966)
chr10	128107944	128107981	peak_621	-	1.38841	0.997366	3	ENST00000368654.8	MKI67	Homo sapiens marker of proliferation Ki-67 (MKI67), transcript variant 1, mRNA. (from RefSeq NM_002417)
chr10	128108316	128108360	peak_622	-	1.52632	1.06448	3	ENST00000368653.7	MKI67	Homo sapiens marker of proliferation Ki-67 (MKI67), transcript variant 2, mRNA. (from RefSeq NM_001145966)
chr10	128108316	128108360	peak_622	-	1.52632	1.06448	3	ENST00000368654.8	MKI67	Homo sapiens marker of proliferation Ki-67 (MKI67), transcript variant 1, mRNA. (from RefSeq NM_002417)
chr10	128112288	128112362	peak_624	-	5.24081	1.59882	3	ENST00000484853.1	MKI67	marker of proliferation Ki-67 (from HGNC MKI67)
chr10	128112288	128112362	peak_624	-	5.24081	1.59882	7	ENST00000368653.7	MKI67	Homo sapiens marker of proliferation Ki-67 (MKI67), transcript variant 2, mRNA. (from RefSeq NM_001145966)
chr10	128112288	128112362	peak_624	-	5.24081	1.59882	7	ENST00000368654.8	MKI67	Homo sapiens marker of proliferation Ki-67 (MKI67), transcript variant 1, mRNA. (from RefSeq NM_002417)
chr10	128113426	128113512	peak_625	-	2.66811	1.05241	8	ENST00000368653.7	MKI67	Homo sapiens marker of proliferation Ki-67 (MKI67), transcript variant 2, mRNA. (from RefSeq NM_001145966)
chr10	128113426	128113512	peak_625	-	2.66811	1.05241	8	ENST00000368654.8	MKI67	Homo sapiens marker of proliferation Ki-67 (MKI67), transcript variant 1, mRNA. (from RefSeq NM_002417)
chr10	13100104	13100163	peak_628	+	2.02511	3.6088	1	ENST00000487935.1	OPTN	optineurin (from HGNC OPTN)
chr10	13100104	13100163	peak_628	+	2.02511	3.6088	1	ENST00000482140.5	OPTN	optineurin (from HGNC OPTN)
chr10	13100104	13100163	peak_628	+	2.02511	3.6088	1	ENST00000378747.8	OPTN	Homo sapiens optineurin (OPTN), transcript variant 3, mRNA. (from RefSeq NM_001008212)
chr10	13100182	13100293	peak_629	+	1.46519	1.70191	1	ENST00000487935.1	OPTN	optineurin (from HGNC OPTN)
chr10	13100182	13100293	peak_629	+	1.46519	1.70191	1	ENST00000430081.5	OPTN	optineurin (from HGNC OPTN)
chr10	13100182	13100293	peak_629	+	1.46519	1.70191	1	ENST00000482140.5	OPTN	optineurin (from HGNC OPTN)
chr10	13100182	13100293	peak_629	+	1.46519	1.70191	1	ENST00000378748.7	OPTN	Homo sapiens optineurin (OPTN), transcript variant 4, mRNA. (from RefSeq NM_001008213)
chr10	13100182	13100293	peak_629	+	1.46519	1.70191	1	ENST00000378752.7	OPTN	Plays an important role in the maintenance of the Golgi complex, in membrane trafficking, in exocytosis, through its interaction with myosin VI and Rab8. Links myosin VI to the Golgi complex and plays an important role in Golgi ribbon formation. Negatively regulates the induction of IFNB in response to RNA virus infection. Plays a neuroprotective role in the eye and optic nerve. Probably part of …
chr10	13100182	13100293	peak_629	+	1.46519	1.70191	1	ENST00000378747.8	OPTN	Homo sapiens optineurin (OPTN), transcript variant 3, mRNA. (from RefSeq NM_001008212)
chr10	13100182	13100293	peak_629	+	1.46519	1.70191	1	ENST00000378757.6	OPTN	Homo sapiens optineurin (OPTN), transcript variant 2, mRNA. (from RefSeq NM_021980)
chr10	131956286	131956341	peak_636	+	2.02011	2.87184	10	ENST00000616467.4	PPP2R2D	Homo sapiens protein phosphatase 2 regulatory subunit Bdelta (PPP2R2D), transcript variant 2, non-coding RNA. (from RefSeq NR_033191)
chr10	131956286	131956341	peak_636	+	2.02011	2.87184	8	ENST00000482010.6	PPP2R2D	The sequence shown here is derived from an Ensembl automatic analysis pipeline and should be considered as preliminary data. (from UniProt H0YB06)
chr10	131956286	131956341	peak_636	+	2.02011	2.87184	7	ENST00000649083.1	PPP2R2D	protein phosphatase 2 regulatory subunit Bdelta (from HGNC PPP2R2D)
chr10	131956286	131956341	peak_636	+	2.02011	2.87184	9	ENST00000470416.5	PPP2R2D	protein phosphatase 2 regulatory subunit Bdelta (from HGNC PPP2R2D)
chr10	131956286	131956341	peak_636	+	2.02011	2.87184	9	ENST00000455566.6	PPP2R2D	Homo sapiens protein phosphatase 2 regulatory subunit Bdelta (PPP2R2D), transcript variant 1, mRNA. (from RefSeq NM_018461)
chr10	131956361	131956420	peak_637	+	1.60025	2.6088	10	ENST00000616467.4	PPP2R2D	Homo sapiens protein phosphatase 2 regulatory subunit Bdelta (PPP2R2D), transcript variant 2, non-coding RNA. (from RefSeq NR_033191)
chr10	131956361	131956420	peak_637	+	1.60025	2.6088	8	ENST00000482010.6	PPP2R2D	The sequence shown here is derived from an Ensembl automatic analysis pipeline and should be considered as preliminary data. (from UniProt H0YB06)
chr10	131956361	131956420	peak_637	+	1.60025	2.6088	7	ENST00000649083.1	PPP2R2D	protein phosphatase 2 regulatory subunit Bdelta (from HGNC PPP2R2D)
chr10	131956361	131956420	peak_637	+	1.60025	2.6088	9	ENST00000470416.5	PPP2R2D	protein phosphatase 2 regulatory subunit Bdelta (from HGNC PPP2R2D)
chr10	131956361	131956420	peak_637	+	1.60025	2.6088	9	ENST00000455566.6	PPP2R2D	Homo sapiens protein phosphatase 2 regulatory subunit Bdelta (PPP2R2D), transcript variant 1, mRNA. (from RefSeq NM_018461)
chr10	131967788	131967880	peak_638	-	2.45374	3.09423	1	ENST00000368636.8	BNIP3	Homo sapiens BCL2 interacting protein 3 (BNIP3), mRNA. (from RefSeq NM_004052)
chr10	131969065	131969116	peak_639	-	1.56221	3.28687	1	ENST00000540159.3	BNIP3	BCL2 interacting protein 3 (from HGNC BNIP3)
chr10	131973792	131973832	peak_641	-	1.74335	1.87184	4	ENST00000540159.3	BNIP3	BCL2 interacting protein 3 (from HGNC BNIP3)
chr10	131973792	131973832	peak_641	-	1.74335	1.87184	1	ENST00000631806.1	BNIP3	BCL2 interacting protein 3 (from HGNC BNIP3)
chr10	131973792	131973832	peak_641	-	1.74335	1.87184	5	ENST00000633835.1	BNIP3	BCL2 interacting protein 3 (from HGNC BNIP3)
chr10	131973792	131973832	peak_641	-	1.74335	1.87184	5	ENST00000368636.8	BNIP3	Homo sapiens BCL2 interacting protein 3 (BNIP3), mRNA. (from RefSeq NM_004052)
chr10	131981846	131981951	peak_642	-	7.65891	4.4568	5	ENST00000540159.3	BNIP3	BCL2 interacting protein 3 (from HGNC BNIP3)
chr10	131981846	131981951	peak_642	-	7.65891	4.4568	2	ENST00000631806.1	BNIP3	BCL2 interacting protein 3 (from HGNC BNIP3)
chr10	131981846	131981951	peak_642	-	7.65891	4.4568	6	ENST00000633835.1	BNIP3	BCL2 interacting protein 3 (from HGNC BNIP3)
chr10	131981846	131981951	peak_642	-	7.65891	4.4568	6	ENST00000368636.8	BNIP3	Homo sapiens BCL2 interacting protein 3 (BNIP3), mRNA. (from RefSeq NM_004052)
chr10	132204857	132204950	peak_645	+	2.01444	2.02384	2	ENST00000471544.1	DPYSL4	dihydropyrimidinase like 4 (from HGNC DPYSL4)
chr10	132204857	132204950	peak_645	+	2.01444	2.02384	10	ENST00000368627.1	DPYSL4	dihydropyrimidinase like 4 (from HGNC DPYSL4)
chr10	132204857	132204950	peak_645	+	2.01444	2.02384	14	ENST00000338492.9	DPYSL4	Homo sapiens dihydropyrimidinase like 4 (DPYSL4), mRNA. (from RefSeq NM_006426)
chr10	132404957	132405007	peak_647	+	1.38877	1.87184	2	ENST00000631148.2	PWWP2B	Homo sapiens PWWP domain containing 2B (PWWP2B), transcript variant 2, mRNA. (from RefSeq NM_001098637)
chr10	132404957	132405007	peak_647	+	1.38877	1.87184	2	ENST00000305233.6	PWWP2B	Homo sapiens PWWP domain containing 2B (PWWP2B), transcript variant 1, mRNA. (from RefSeq NM_138499)
chr10	132405254	132405311	peak_648	+	2.45374	3.09423	2	ENST00000631148.2	PWWP2B	Homo sapiens PWWP domain containing 2B (PWWP2B), transcript variant 2, mRNA. (from RefSeq NM_001098637)
chr10	132405254	132405311	peak_648	+	2.45374	3.09423	2	ENST00000305233.6	PWWP2B	Homo sapiens PWWP domain containing 2B (PWWP2B), transcript variant 1, mRNA. (from RefSeq NM_138499)
chr10	132417554	132417612	peak_649	+	1.56221	3.28687	3	ENST00000305233.6	PWWP2B	Homo sapiens PWWP domain containing 2B (PWWP2B), transcript variant 1, mRNA. (from RefSeq NM_138499)
chr10	132780878	132780914	peak_651	+	2.02511	3.6088	3	ENST00000445580.1	INPP5A	inositol polyphosphate-5-phosphatase A (from HGNC INPP5A)
chr10	132780878	132780914	peak_651	+	2.02511	3.6088	14	ENST00000368594.8	INPP5A	Homo sapiens inositol polyphosphate-5-phosphatase A (INPP5A), transcript variant 1, mRNA. (from RefSeq NM_005539)
chr10	132781856	132781898	peak_652	+	1.74229	2.09423	4	ENST00000445580.1	INPP5A	inositol polyphosphate-5-phosphatase A (from HGNC INPP5A)
chr10	132781856	132781898	peak_652	+	1.74229	2.09423	15	ENST00000368594.8	INPP5A	Homo sapiens inositol polyphosphate-5-phosphatase A (INPP5A), transcript variant 1, mRNA. (from RefSeq NM_005539)
chr10	132782746	132782842	peak_653	+	6.47317	5.09423	16	ENST00000368594.8	INPP5A	Homo sapiens inositol polyphosphate-5-phosphatase A (INPP5A), transcript variant 1, mRNA. (from RefSeq NM_005539)
chr10	13319330	13319357	peak_655	-	2.02511	3.6088	1	ENST00000378614.8	SEPHS1	Homo sapiens selenophosphate synthetase 1 (SEPHS1), transcript variant 3, mRNA. (from RefSeq NM_001195604)
chr10	13319330	13319357	peak_655	-	2.02511	3.6088	1	ENST00000327347.10	SEPHS1	Homo sapiens selenophosphate synthetase 1 (SEPHS1), transcript variant 1, mRNA. (from RefSeq NM_012247)
chr10	13319330	13319357	peak_655	-	2.02511	3.6088	1	ENST00000545675.5	SEPHS1	Homo sapiens selenophosphate synthetase 1 (SEPHS1), transcript variant 2, mRNA. (from RefSeq NM_001195602)
chr10	13322834	13322946	peak_656	-	2.4982	2.4568	2	ENST00000327347.10	SEPHS1	Homo sapiens selenophosphate synthetase 1 (SEPHS1), transcript variant 1, mRNA. (from RefSeq NM_012247)
chr10	13322834	13322946	peak_656	-	2.4982	2.4568	2	ENST00000545675.5	SEPHS1	Homo sapiens selenophosphate synthetase 1 (SEPHS1), transcript variant 2, mRNA. (from RefSeq NM_001195602)
chr10	13322988	13323046	peak_657	-	3.46804	4.28687	2	ENST00000327347.10	SEPHS1	Homo sapiens selenophosphate synthetase 1 (SEPHS1), transcript variant 1, mRNA. (from RefSeq NM_012247)
chr10	13322988	13323046	peak_657	-	3.46804	4.28687	2	ENST00000545675.5	SEPHS1	Homo sapiens selenophosphate synthetase 1 (SEPHS1), transcript variant 2, mRNA. (from RefSeq NM_001195602)
chr10	133281266	133281429	peak_658	-	6.12507	2.48851	2	ENST00000477923.1	TUBGCP2	tubulin gamma complex associated protein 2 (from HGNC TUBGCP2)
chr10	133281266	133281429	peak_658	-	6.12507	2.48851	2	ENST00000368562.5	TUBGCP2	tubulin gamma complex associated protein 2 (from HGNC TUBGCP2)
chr10	133281266	133281429	peak_658	-	6.12507	2.48851	2	ENST00000252936.7	TUBGCP2	Gamma-tubulin complex is necessary for microtubule nucleation at the centrosome. (from UniProt Q9BSJ2)
chr10	133281266	133281429	peak_658	-	6.12507	2.48851	2	ENST00000368563.6	TUBGCP2	Homo sapiens tubulin gamma complex associated protein 2 (TUBGCP2), transcript variant 2, mRNA. (from RefSeq NM_006659)
chr10	133281266	133281429	peak_658	-	6.12507	2.48851	2	ENST00000417178.6	TUBGCP2	Homo sapiens tubulin gamma complex associated protein 2 (TUBGCP2), transcript variant 3, mRNA. (from RefSeq NM_001256618)
chr10	133281266	133281429	peak_658	-	6.12507	2.48851	2	ENST00000543663.5	TUBGCP2	Homo sapiens tubulin gamma complex associated protein 2 (TUBGCP2), transcript variant 1, mRNA. (from RefSeq NM_001256617)
chr10	133281266	133281429	peak_658	-	6.12507	2.48851	2	ENST00000482278.5	TUBGCP2	Homo sapiens tubulin gamma complex associated protein 2 (TUBGCP2), transcript variant 4, non-coding RNA. (from RefSeq NR_046330)
chr10	133283147	133283216	peak_659	-	1.92358	1.7463	4	ENST00000368562.5	TUBGCP2	tubulin gamma complex associated protein 2 (from HGNC TUBGCP2)
chr10	133283147	133283216	peak_659	-	1.92358	1.7463	4	ENST00000252936.7	TUBGCP2	Gamma-tubulin complex is necessary for microtubule nucleation at the centrosome. (from UniProt Q9BSJ2)
chr10	133283147	133283216	peak_659	-	1.92358	1.7463	4	ENST00000368563.6	TUBGCP2	Homo sapiens tubulin gamma complex associated protein 2 (TUBGCP2), transcript variant 2, mRNA. (from RefSeq NM_006659)
chr10	133283147	133283216	peak_659	-	1.92358	1.7463	4	ENST00000417178.6	TUBGCP2	Homo sapiens tubulin gamma complex associated protein 2 (TUBGCP2), transcript variant 3, mRNA. (from RefSeq NM_001256618)
chr10	133283147	133283216	peak_659	-	1.92358	1.7463	4	ENST00000543663.5	TUBGCP2	Homo sapiens tubulin gamma complex associated protein 2 (TUBGCP2), transcript variant 1, mRNA. (from RefSeq NM_001256617)
chr10	133283147	133283216	peak_659	-	1.92358	1.7463	4	ENST00000482278.5	TUBGCP2	Homo sapiens tubulin gamma complex associated protein 2 (TUBGCP2), transcript variant 4, non-coding RNA. (from RefSeq NR_046330)
chr10	133285569	133285627	peak_661	-	1.78139	1.54991	7	ENST00000368562.5	TUBGCP2	tubulin gamma complex associated protein 2 (from HGNC TUBGCP2)
chr10	133285569	133285627	peak_661	-	1.78139	1.54991	7	ENST00000252936.7	TUBGCP2	Gamma-tubulin complex is necessary for microtubule nucleation at the centrosome. (from UniProt Q9BSJ2)
chr10	133285569	133285627	peak_661	-	1.78139	1.54991	7	ENST00000368563.6	TUBGCP2	Homo sapiens tubulin gamma complex associated protein 2 (TUBGCP2), transcript variant 2, mRNA. (from RefSeq NM_006659)
chr10	133285569	133285627	peak_661	-	1.78139	1.54991	7	ENST00000417178.6	TUBGCP2	Homo sapiens tubulin gamma complex associated protein 2 (TUBGCP2), transcript variant 3, mRNA. (from RefSeq NM_001256618)
chr10	133285569	133285627	peak_661	-	1.78139	1.54991	7	ENST00000543663.5	TUBGCP2	Homo sapiens tubulin gamma complex associated protein 2 (TUBGCP2), transcript variant 1, mRNA. (from RefSeq NM_001256617)
chr10	133285569	133285627	peak_661	-	1.78139	1.54991	7	ENST00000482278.5	TUBGCP2	Homo sapiens tubulin gamma complex associated protein 2 (TUBGCP2), transcript variant 4, non-coding RNA. (from RefSeq NR_046330)
chr10	133289823	133289940	peak_662	-	4.74613	1.96494	10	ENST00000368562.5	TUBGCP2	tubulin gamma complex associated protein 2 (from HGNC TUBGCP2)
chr10	133289823	133289940	peak_662	-	4.74613	1.96494	10	ENST00000252936.7	TUBGCP2	Gamma-tubulin complex is necessary for microtubule nucleation at the centrosome. (from UniProt Q9BSJ2)
chr10	133289823	133289940	peak_662	-	4.74613	1.96494	10	ENST00000368563.6	TUBGCP2	Homo sapiens tubulin gamma complex associated protein 2 (TUBGCP2), transcript variant 2, mRNA. (from RefSeq NM_006659)
chr10	133289823	133289940	peak_662	-	4.74613	1.96494	10	ENST00000417178.6	TUBGCP2	Homo sapiens tubulin gamma complex associated protein 2 (TUBGCP2), transcript variant 3, mRNA. (from RefSeq NM_001256618)
chr10	133289823	133289940	peak_662	-	4.74613	1.96494	10	ENST00000543663.5	TUBGCP2	Homo sapiens tubulin gamma complex associated protein 2 (TUBGCP2), transcript variant 1, mRNA. (from RefSeq NM_001256617)
chr10	133289823	133289940	peak_662	-	4.74613	1.96494	10	ENST00000482278.5	TUBGCP2	Homo sapiens tubulin gamma complex associated protein 2 (TUBGCP2), transcript variant 4, non-coding RNA. (from RefSeq NR_046330)
chr10	133293048	133293101	peak_663	-	1.38877	1.87184	12	ENST00000252936.7	TUBGCP2	Gamma-tubulin complex is necessary for microtubule nucleation at the centrosome. (from UniProt Q9BSJ2)
chr10	133293048	133293101	peak_663	-	1.38877	1.87184	12	ENST00000368563.6	TUBGCP2	Homo sapiens tubulin gamma complex associated protein 2 (TUBGCP2), transcript variant 2, mRNA. (from RefSeq NM_006659)
chr10	133293048	133293101	peak_663	-	1.38877	1.87184	12	ENST00000417178.6	TUBGCP2	Homo sapiens tubulin gamma complex associated protein 2 (TUBGCP2), transcript variant 3, mRNA. (from RefSeq NM_001256618)
chr10	133293048	133293101	peak_663	-	1.38877	1.87184	12	ENST00000543663.5	TUBGCP2	Homo sapiens tubulin gamma complex associated protein 2 (TUBGCP2), transcript variant 1, mRNA. (from RefSeq NM_001256617)
chr10	133293048	133293101	peak_663	-	1.38877	1.87184	12	ENST00000482278.5	TUBGCP2	Homo sapiens tubulin gamma complex associated protein 2 (TUBGCP2), transcript variant 4, non-coding RNA. (from RefSeq NR_046330)
chr10	133293171	133293234	peak_664	-	3.30763	3.02384	12	ENST00000252936.7	TUBGCP2	Gamma-tubulin complex is necessary for microtubule nucleation at the centrosome. (from UniProt Q9BSJ2)
chr10	133293171	133293234	peak_664	-	3.30763	3.02384	12	ENST00000368563.6	TUBGCP2	Homo sapiens tubulin gamma complex associated protein 2 (TUBGCP2), transcript variant 2, mRNA. (from RefSeq NM_006659)
chr10	133293171	133293234	peak_664	-	3.30763	3.02384	12	ENST00000417178.6	TUBGCP2	Homo sapiens tubulin gamma complex associated protein 2 (TUBGCP2), transcript variant 3, mRNA. (from RefSeq NM_001256618)
chr10	133293171	133293234	peak_664	-	3.30763	3.02384	12	ENST00000543663.5	TUBGCP2	Homo sapiens tubulin gamma complex associated protein 2 (TUBGCP2), transcript variant 1, mRNA. (from RefSeq NM_001256617)
chr10	133293171	133293234	peak_664	-	3.30763	3.02384	12	ENST00000482278.5	TUBGCP2	Homo sapiens tubulin gamma complex associated protein 2 (TUBGCP2), transcript variant 4, non-coding RNA. (from RefSeq NR_046330)
chr10	133297998	133298067	peak_665	-	1.35143	1.43888	14	ENST00000252936.7	TUBGCP2	Gamma-tubulin complex is necessary for microtubule nucleation at the centrosome. (from UniProt Q9BSJ2)
chr10	133297998	133298067	peak_665	-	1.35143	1.43888	1	ENST00000487796.2	TUBGCP2	tubulin gamma complex associated protein 2 (from HGNC TUBGCP2)
chr10	133297998	133298067	peak_665	-	1.35143	1.43888	14	ENST00000368563.6	TUBGCP2	Homo sapiens tubulin gamma complex associated protein 2 (TUBGCP2), transcript variant 2, mRNA. (from RefSeq NM_006659)
chr10	133297998	133298067	peak_665	-	1.35143	1.43888	14	ENST00000417178.6	TUBGCP2	Homo sapiens tubulin gamma complex associated protein 2 (TUBGCP2), transcript variant 3, mRNA. (from RefSeq NM_001256618)
chr10	133297998	133298067	peak_665	-	1.35143	1.43888	15	ENST00000543663.5	TUBGCP2	Homo sapiens tubulin gamma complex associated protein 2 (TUBGCP2), transcript variant 1, mRNA. (from RefSeq NM_001256617)
chr10	133297998	133298067	peak_665	-	1.35143	1.43888	14	ENST00000482278.5	TUBGCP2	Homo sapiens tubulin gamma complex associated protein 2 (TUBGCP2), transcript variant 4, non-coding RNA. (from RefSeq NR_046330)
chr10	133309775	133309793	peak_668	+	1.60025	2.6088	3	ENST00000482153.1	ZNF511	zinc finger protein 511 (from HGNC ZNF511)
chr10	133309775	133309793	peak_668	+	1.60025	2.6088	3	ENST00000361518.10	ZNF511	Homo sapiens zinc finger protein 511 (ZNF511), transcript variant 2, non-coding RNA. (from RefSeq NR_130127)
chr10	133309775	133309793	peak_668	+	1.60025	2.6088	3	ENST00000359035.4	ZNF511	May be involved in transcriptional regulation. (from UniProt Q8NB15)
chr10	133309775	133309793	peak_668	+	1.60025	2.6088	2	ENST00000368554.8	ZNF511-PRAP1	The sequence shown here is derived from an Ensembl automatic analysis pipeline and should be considered as preliminary data. (from UniProt H7BY64)
chr10	133309775	133309840	peak_669	+	2.02011	2.87184	3	ENST00000482153.1	ZNF511	zinc finger protein 511 (from HGNC ZNF511)
chr10	133309775	133309840	peak_669	+	2.02011	2.87184	3	ENST00000361518.10	ZNF511	Homo sapiens zinc finger protein 511 (ZNF511), transcript variant 2, non-coding RNA. (from RefSeq NR_130127)
chr10	133309775	133309840	peak_669	+	2.02011	2.87184	3	ENST00000359035.4	ZNF511	May be involved in transcriptional regulation. (from UniProt Q8NB15)
chr10	133309775	133309840	peak_669	+	2.02011	2.87184	2	ENST00000368554.8	ZNF511-PRAP1	The sequence shown here is derived from an Ensembl automatic analysis pipeline and should be considered as preliminary data. (from UniProt H7BY64)
chr10	133309840	133309937	peak_670	+	1.6654	2.28687	3	ENST00000482153.1	ZNF511	zinc finger protein 511 (from HGNC ZNF511)
chr10	133309840	133309937	peak_670	+	1.6654	2.28687	3	ENST00000361518.10	ZNF511	Homo sapiens zinc finger protein 511 (ZNF511), transcript variant 2, non-coding RNA. (from RefSeq NR_130127)
chr10	133309840	133309937	peak_670	+	1.6654	2.28687	3	ENST00000359035.4	ZNF511	May be involved in transcriptional regulation. (from UniProt Q8NB15)
chr10	133309840	133309937	peak_670	+	1.6654	2.28687	2	ENST00000368554.8	ZNF511-PRAP1	The sequence shown here is derived from an Ensembl automatic analysis pipeline and should be considered as preliminary data. (from UniProt H7BY64)
chr10	133312877	133312980	peak_672	+	9.64624	4.7463	4	ENST00000463816.2	ZNF511	zinc finger protein 511 (from HGNC ZNF511)
chr10	133312877	133312980	peak_672	+	9.64624	4.7463	6	ENST00000361518.10	ZNF511	Homo sapiens zinc finger protein 511 (ZNF511), transcript variant 2, non-coding RNA. (from RefSeq NR_130127)
chr10	133312877	133312980	peak_672	+	9.64624	4.7463	5	ENST00000359035.4	ZNF511	May be involved in transcriptional regulation. (from UniProt Q8NB15)
chr10	133362621	133362675	peak_673	-	9.45813	3.23441	1	ENST00000368547.4	ECHS1	Homo sapiens enoyl-CoA hydratase, short chain 1 (ECHS1), mRNA. (from RefSeq NM_004092)
chr10	133362675	133362767	peak_674	-	21.6378	4.15194	1	ENST00000368547.4	ECHS1	Homo sapiens enoyl-CoA hydratase, short chain 1 (ECHS1), mRNA. (from RefSeq NM_004092)
chr10	133369903	133369947	peak_675	-	4.7303	2.56698	6	ENST00000368547.4	ECHS1	Homo sapiens enoyl-CoA hydratase, short chain 1 (ECHS1), mRNA. (from RefSeq NM_004092)
chr10	133420195	133420302	peak_682	+	1.31096	1.7723	9	ENST00000432508.3	MTG1	Mitochondrial GTPase. May be involved in assembly of the large ribosomal subunit (By similarity). (from UniProt E7EVK2)
chr10	133420195	133420302	peak_682	+	1.31096	1.7723	16	ENST00000468317.3	AL360181.3	Mitochondrial GTPase. May be involved in assembly of the large ribosomal subunit (By similarity). (from UniProt E9PI62)
chr10	133420195	133420302	peak_682	+	1.31096	1.7723	11	ENST00000477902.6	MTG1	mitochondrial ribosome associated GTPase 1 (from HGNC MTG1)
chr10	133420195	133420302	peak_682	+	1.31096	1.7723	10	ENST00000473735.1	MTG1	mitochondrial ribosome associated GTPase 1 (from HGNC MTG1)
chr10	133420195	133420302	peak_682	+	1.31096	1.7723	10	ENST00000460848.5	MTG1	mitochondrial ribosome associated GTPase 1 (from HGNC MTG1)
chr10	133420195	133420302	peak_682	+	1.31096	1.7723	11	ENST00000317502.11	MTG1	Homo sapiens mitochondrial ribosome associated GTPase 1 (MTG1), mRNA. (from RefSeq NM_138384)
chr10	133420228	133420288	peak_683	+	1.31096	1.7723	16	ENST00000468317.3	AL360181.3	Mitochondrial GTPase. May be involved in assembly of the large ribosomal subunit (By similarity). (from UniProt E9PI62)
chr10	133420228	133420288	peak_683	+	1.31096	1.7723	11	ENST00000477902.6	MTG1	mitochondrial ribosome associated GTPase 1 (from HGNC MTG1)
chr10	133420228	133420288	peak_683	+	1.31096	1.7723	10	ENST00000473735.1	MTG1	mitochondrial ribosome associated GTPase 1 (from HGNC MTG1)
chr10	133420228	133420288	peak_683	+	1.31096	1.7723	10	ENST00000460848.5	MTG1	mitochondrial ribosome associated GTPase 1 (from HGNC MTG1)
chr10	133420228	133420288	peak_683	+	1.31096	1.7723	11	ENST00000317502.11	MTG1	Homo sapiens mitochondrial ribosome associated GTPase 1 (MTG1), mRNA. (from RefSeq NM_138384)
chr10	133464788	133464869	peak_684	+	2.89538	2.6088	6	ENST00000482993.6	SCART1	scavenger receptor family member expressed on T cells 1 (from HGNC SCART1)
chr10	133464788	133464869	peak_684	+	2.89538	2.6088	1	ENST00000462252.1	SCART1	scavenger receptor family member expressed on T cells 1 (from HGNC SCART1)
chr10	133464788	133464869	peak_684	+	2.89538	2.6088	7	ENST00000640237.1	SCART1	Homo sapiens scavenger receptor family member expressed on T cells 1 (SCART1), non-coding RNA. (from RefSeq NR_149718)
chr10	133464788	133464869	peak_684	+	2.89538	2.6088	5	ENST00000488261.6	SCART1	scavenger receptor family member expressed on T cells 1 (from HGNC SCART1)
chr10	13348123	13348168	peak_685	-	1.56221	3.28687	8	ENST00000378614.8	SEPHS1	Homo sapiens selenophosphate synthetase 1 (SEPHS1), transcript variant 3, mRNA. (from RefSeq NM_001195604)
chr10	13348123	13348168	peak_685	-	1.56221	3.28687	9	ENST00000327347.10	SEPHS1	Homo sapiens selenophosphate synthetase 1 (SEPHS1), transcript variant 1, mRNA. (from RefSeq NM_012247)
chr10	13348123	13348168	peak_685	-	1.56221	3.28687	8	ENST00000545675.5	SEPHS1	Homo sapiens selenophosphate synthetase 1 (SEPHS1), transcript variant 2, mRNA. (from RefSeq NM_001195602)
chr10	135090	135167	peak_686	+	5.22703	3.98731	1	ENST00000381591.5	ZMYND11	Homo sapiens zinc finger MYND-type containing 11 (ZMYND11), transcript variant 38, non-coding RNA. (from RefSeq NR_163254)
chr10	13646615	13646709	peak_690	-	2.45374	3.09423	1	ENST00000475325.1	FRMD4A	FERM domain containing 4A (from HGNC FRMD4A)
chr10	13646615	13646709	peak_690	-	2.45374	3.09423	1	ENST00000495956.2	FRMD4A	FERM domain containing 4A (from HGNC FRMD4A)
chr10	13646615	13646709	peak_690	-	2.45374	3.09423	1	ENST00000357447.7	FRMD4A	Homo sapiens FERM domain containing 4A (FRMD4A), transcript variant 1, mRNA. (from RefSeq NM_018027)
chr10	14521137	14521195	peak_694	-	1.56221	3.28687	1	ENST00000475858.1	FAM107B	family with sequence similarity 107 member B (from HGNC FAM107B)
chr10	14521137	14521195	peak_694	-	1.56221	3.28687	1	ENST00000481209.5	FAM107B	The sequence shown here is derived from an Ensembl automatic analysis pipeline and should be considered as preliminary data. (from UniProt F8WCJ2)
chr10	14521137	14521195	peak_694	-	1.56221	3.28687	1	ENST00000378470.5	FAM107B	Homo sapiens family with sequence similarity 107 member B (FAM107B), transcript variant 17, mRNA. (from RefSeq NM_001320741)
chr10	14521137	14521195	peak_694	-	1.56221	3.28687	1	ENST00000496330.5	FAM107B	Event=Alternative splicing; Named isoforms=2; Name=1; IsoId=Q9H098-1; Sequence=Displayed; Name=2; IsoId=Q9H098-2; Sequence=VSP_037527; Note=No experimental confirmation available; (from UniProt Q9H098)
chr10	14521137	14521195	peak_694	-	1.56221	3.28687	1	ENST00000478076.5	FAM107B	Homo sapiens family with sequence similarity 107 member B (FAM107B), transcript variant 14, mRNA. (from RefSeq NM_001320738)
chr10	14521137	14521195	peak_694	-	1.56221	3.28687	1	ENST00000492700.5	FAM107B	family with sequence similarity 107 member B (from HGNC FAM107B)
chr10	14521137	14521195	peak_694	-	1.56221	3.28687	1	ENST00000378462.5	FAM107B	Event=Alternative splicing; Named isoforms=2; Name=1; IsoId=Q9H098-1; Sequence=Displayed; Name=2; IsoId=Q9H098-2; Sequence=VSP_037527; Note=No experimental confirmation available; (from UniProt Q9H098)
chr10	14521137	14521195	peak_694	-	1.56221	3.28687	1	ENST00000378465.7	FAM107B	Event=Alternative splicing; Named isoforms=2; Name=1; IsoId=Q9H098-1; Sequence=Displayed; Name=2; IsoId=Q9H098-2; Sequence=VSP_037527; Note=No experimental confirmation available; (from UniProt Q9H098)
chr10	14521137	14521195	peak_694	-	1.56221	3.28687	1	ENST00000622567.4	FAM107B	Homo sapiens family with sequence similarity 107 member B (FAM107B), transcript variant 12, mRNA. (from RefSeq NM_001320736)
chr10	14521137	14521195	peak_694	-	1.56221	3.28687	1	ENST00000378458.6	FAM107B	Homo sapiens family with sequence similarity 107 member B (FAM107B), transcript variant 13, mRNA. (from RefSeq NM_001320737)
chr10	14521137	14521195	peak_694	-	1.56221	3.28687	1	ENST00000479731.5	FAM107B	Homo sapiens family with sequence similarity 107 member B (FAM107B), transcript variant 7, mRNA. (from RefSeq NM_001282700)
chr10	14521137	14521195	peak_694	-	1.56221	3.28687	1	ENST00000468492.5	FAM107B	family with sequence similarity 107 member B (from HGNC FAM107B)
chr10	14521137	14521195	peak_694	-	1.56221	3.28687	1	ENST00000468747.5	FAM107B	Homo sapiens family with sequence similarity 107 member B (FAM107B), transcript variant 4, mRNA. (from RefSeq NM_001282697)
chr10	14521137	14521195	peak_694	-	1.56221	3.28687	1	ENST00000378467.8	FAM107B	Homo sapiens family with sequence similarity 107 member B (FAM107B), transcript variant 11, mRNA. (from RefSeq NM_001320735)
chr10	14521137	14521195	peak_694	-	1.56221	3.28687	1	ENST00000487335.5	FAM107B	The sequence shown here is derived from an Ensembl automatic analysis pipeline and should be considered as preliminary data. (from UniProt F8WDH7)
chr10	14521137	14521195	peak_694	-	1.56221	3.28687	1	ENST00000181796.6	FAM107B	Homo sapiens family with sequence similarity 107 member B (FAM107B), transcript variant 2, mRNA. (from RefSeq NM_031453)
chr10	15214006	15214082	peak_701	-	4.57428	3.09423	1	ENST00000378116.9	FAM171A1	Homo sapiens family with sequence similarity 171 member A1 (FAM171A1), mRNA. (from RefSeq NM_001010924)
chr10	16592095	16592158	peak_702	-	2.02011	2.87184	1	ENST00000377921.7	RSU1	Potentially plays a role in the Ras signal transduction pathway. Capable of suppressing v-Ras transformation in vitro. (from UniProt Q15404)
chr10	16592095	16592158	peak_702	-	2.02011	2.87184	1	ENST00000345264.10	RSU1	Homo sapiens Ras suppressor protein 1 (RSU1), transcript variant 1, mRNA. (from RefSeq NM_012425)
chr10	16592095	16592158	peak_702	-	2.02011	2.87184	1	ENST00000602389.1	RSU1	Homo sapiens Ras suppressor protein 1 (RSU1), transcript variant 2, mRNA. (from RefSeq NM_152724)
chr10	16695058	16695141	peak_705	-	2.88009	2.87184	2	ENST00000377921.7	RSU1	Potentially plays a role in the Ras signal transduction pathway. Capable of suppressing v-Ras transformation in vitro. (from UniProt Q15404)
chr10	16695058	16695141	peak_705	-	2.88009	2.87184	2	ENST00000464074.6	RSU1	Ras suppressor protein 1 (from HGNC RSU1)
chr10	16695058	16695141	peak_705	-	2.88009	2.87184	2	ENST00000345264.10	RSU1	Homo sapiens Ras suppressor protein 1 (RSU1), transcript variant 1, mRNA. (from RefSeq NM_012425)
chr10	16695058	16695141	peak_705	-	2.88009	2.87184	2	ENST00000602389.1	RSU1	Homo sapiens Ras suppressor protein 1 (RSU1), transcript variant 2, mRNA. (from RefSeq NM_152724)
chr10	16695058	16695141	peak_705	-	2.88009	2.87184	2	ENST00000377911.1	RSU1	Ras suppressor protein 1 (from HGNC RSU1)
chr10	17229286	17229340	peak_709	+	9.66683	1.67216	2	ENST00000497849.1	VIM	vimentin (from HGNC VIM)
chr10	17229286	17229340	peak_709	+	9.66683	1.67216	2	ENST00000478746.1	VIM	vimentin (from HGNC VIM)
chr10	17229286	17229340	peak_709	+	9.66683	1.67216	1	ENST00000485947.1	VIM	vimentin (from HGNC VIM)
chr10	17229286	17229340	peak_709	+	9.66683	1.67216	2	ENST00000544301.7	VIM	Homo sapiens vimentin (VIM), mRNA. (from RefSeq NM_003380)
chr10	17229286	17229340	peak_709	+	9.66683	1.67216	1	ENST00000224237.9	VIM	vimentin (from HGNC VIM)
chr10	17229286	17229340	peak_709	+	9.66683	1.67216	1	ENST00000487938.5	VIM	Belongs to the intermediate filament family. (from UniProt B0YJC4)
chr10	17229340	17229502	peak_710	+	26.7419	1.71008	2	ENST00000497849.1	VIM	vimentin (from HGNC VIM)
chr10	17229340	17229502	peak_710	+	26.7419	1.71008	2	ENST00000478746.1	VIM	vimentin (from HGNC VIM)
chr10	17229340	17229502	peak_710	+	26.7419	1.71008	1	ENST00000485947.1	VIM	vimentin (from HGNC VIM)
chr10	17229340	17229502	peak_710	+	26.7419	1.71008	2	ENST00000544301.7	VIM	Homo sapiens vimentin (VIM), mRNA. (from RefSeq NM_003380)
chr10	17229340	17229502	peak_710	+	26.7419	1.71008	1	ENST00000224237.9	VIM	vimentin (from HGNC VIM)
chr10	17229340	17229502	peak_710	+	26.7419	1.71008	1	ENST00000487938.5	VIM	Belongs to the intermediate filament family. (from UniProt B0YJC4)
chr10	17229502	17229599	peak_711	+	27.6196	2.26341	2	ENST00000497849.1	VIM	vimentin (from HGNC VIM)
chr10	17229502	17229599	peak_711	+	27.6196	2.26341	2	ENST00000478746.1	VIM	vimentin (from HGNC VIM)
chr10	17229502	17229599	peak_711	+	27.6196	2.26341	1	ENST00000485947.1	VIM	vimentin (from HGNC VIM)
chr10	17229502	17229599	peak_711	+	27.6196	2.26341	2	ENST00000544301.7	VIM	Homo sapiens vimentin (VIM), mRNA. (from RefSeq NM_003380)
chr10	17229502	17229599	peak_711	+	27.6196	2.26341	1	ENST00000224237.9	VIM	vimentin (from HGNC VIM)
chr10	17229502	17229599	peak_711	+	27.6196	2.26341	1	ENST00000487938.5	VIM	Belongs to the intermediate filament family. (from UniProt B0YJC4)
chr10	17229599	17229723	peak_712	+	32.6868	2.15361	2	ENST00000497849.1	VIM	vimentin (from HGNC VIM)
chr10	17229599	17229723	peak_712	+	32.6868	2.15361	2	ENST00000478746.1	VIM	vimentin (from HGNC VIM)
chr10	17229599	17229723	peak_712	+	32.6868	2.15361	1	ENST00000485947.1	VIM	vimentin (from HGNC VIM)
chr10	17229599	17229723	peak_712	+	32.6868	2.15361	2	ENST00000544301.7	VIM	Homo sapiens vimentin (VIM), mRNA. (from RefSeq NM_003380)
chr10	17229599	17229723	peak_712	+	32.6868	2.15361	1	ENST00000224237.9	VIM	vimentin (from HGNC VIM)
chr10	17229599	17229723	peak_712	+	32.6868	2.15361	1	ENST00000487938.5	VIM	Belongs to the intermediate filament family. (from UniProt B0YJC4)
chr10	17229723	17229838	peak_713	+	25.134	2.03895	2	ENST00000497849.1	VIM	vimentin (from HGNC VIM)
chr10	17229723	17229838	peak_713	+	25.134	2.03895	2	ENST00000478746.1	VIM	vimentin (from HGNC VIM)
chr10	17229723	17229838	peak_713	+	25.134	2.03895	1	ENST00000485947.1	VIM	vimentin (from HGNC VIM)
chr10	17229723	17229838	peak_713	+	25.134	2.03895	2	ENST00000544301.7	VIM	Homo sapiens vimentin (VIM), mRNA. (from RefSeq NM_003380)
chr10	17229723	17229838	peak_713	+	25.134	2.03895	1	ENST00000224237.9	VIM	vimentin (from HGNC VIM)
chr10	17229723	17229838	peak_713	+	25.134	2.03895	1	ENST00000487938.5	VIM	Belongs to the intermediate filament family. (from UniProt B0YJC4)
chr10	17229838	17229936	peak_714	+	18.3614	1.87184	2	ENST00000478746.1	VIM	vimentin (from HGNC VIM)
chr10	17229838	17229936	peak_714	+	18.3614	1.87184	1	ENST00000485947.1	VIM	vimentin (from HGNC VIM)
chr10	17229838	17229936	peak_714	+	18.3614	1.87184	2	ENST00000544301.7	VIM	Homo sapiens vimentin (VIM), mRNA. (from RefSeq NM_003380)
chr10	17229838	17229936	peak_714	+	18.3614	1.87184	1	ENST00000224237.9	VIM	vimentin (from HGNC VIM)
chr10	17229838	17229936	peak_714	+	18.3614	1.87184	1	ENST00000487938.5	VIM	Belongs to the intermediate filament family. (from UniProt B0YJC4)
chr10	17229936	17229981	peak_715	+	11.5812	1.81975	1	ENST00000485947.1	VIM	vimentin (from HGNC VIM)
chr10	17229936	17229981	peak_715	+	11.5812	1.81975	2	ENST00000544301.7	VIM	Homo sapiens vimentin (VIM), mRNA. (from RefSeq NM_003380)
chr10	17229936	17229981	peak_715	+	11.5812	1.81975	1	ENST00000224237.9	VIM	vimentin (from HGNC VIM)
chr10	17229936	17229981	peak_715	+	11.5812	1.81975	1	ENST00000487938.5	VIM	Belongs to the intermediate filament family. (from UniProt B0YJC4)
chr10	17230650	17230657	peak_716	+	2.32458	1.12933	2	ENST00000485947.1	VIM	vimentin (from HGNC VIM)
chr10	17230650	17230657	peak_716	+	2.32458	1.12933	1	ENST00000637053.1	VIM	vimentin (from HGNC VIM)
chr10	17230650	17230657	peak_716	+	2.32458	1.12933	1	ENST00000421459.2	VIM	vimentin (from HGNC VIM)
chr10	17230650	17230657	peak_716	+	2.32458	1.12933	3	ENST00000544301.7	VIM	Homo sapiens vimentin (VIM), mRNA. (from RefSeq NM_003380)
chr10	17230650	17230657	peak_716	+	2.32458	1.12933	2	ENST00000224237.9	VIM	vimentin (from HGNC VIM)
chr10	17230650	17230657	peak_716	+	2.32458	1.12933	2	ENST00000487938.5	VIM	Belongs to the intermediate filament family. (from UniProt B0YJC4)
chr10	17230650	17230657	peak_716	+	2.32458	1.12933	1	ENST00000469543.5	VIM	Belongs to the intermediate filament family. (from UniProt B0YJC5)
chr10	17230687	17230701	peak_717	+	1.47384	0.871835	2	ENST00000485947.1	VIM	vimentin (from HGNC VIM)
chr10	17230687	17230701	peak_717	+	1.47384	0.871835	1	ENST00000637053.1	VIM	vimentin (from HGNC VIM)
chr10	17230687	17230701	peak_717	+	1.47384	0.871835	1	ENST00000421459.2	VIM	vimentin (from HGNC VIM)
chr10	17230687	17230701	peak_717	+	1.47384	0.871835	3	ENST00000544301.7	VIM	Homo sapiens vimentin (VIM), mRNA. (from RefSeq NM_003380)
chr10	17230687	17230701	peak_717	+	1.47384	0.871835	2	ENST00000224237.9	VIM	vimentin (from HGNC VIM)
chr10	17230687	17230701	peak_717	+	1.47384	0.871835	2	ENST00000487938.5	VIM	Belongs to the intermediate filament family. (from UniProt B0YJC4)
chr10	17230687	17230701	peak_717	+	1.47384	0.871835	1	ENST00000469543.5	VIM	Belongs to the intermediate filament family. (from UniProt B0YJC5)
chr10	17233787	17233874	peak_719	+	6.52968	1.19129	3	ENST00000637053.1	VIM	vimentin (from HGNC VIM)
chr10	17233787	17233874	peak_719	+	6.52968	1.19129	2	ENST00000495528.1	VIM	vimentin (from HGNC VIM)
chr10	17233787	17233874	peak_719	+	6.52968	1.19129	3	ENST00000421459.2	VIM	vimentin (from HGNC VIM)
chr10	17233787	17233874	peak_719	+	6.52968	1.19129	5	ENST00000544301.7	VIM	Homo sapiens vimentin (VIM), mRNA. (from RefSeq NM_003380)
chr10	17233787	17233874	peak_719	+	6.52968	1.19129	4	ENST00000224237.9	VIM	vimentin (from HGNC VIM)
chr10	17233787	17233874	peak_719	+	6.52968	1.19129	4	ENST00000487938.5	VIM	Belongs to the intermediate filament family. (from UniProt B0YJC4)
chr10	17233787	17233874	peak_719	+	6.52968	1.19129	3	ENST00000469543.5	VIM	Belongs to the intermediate filament family. (from UniProt B0YJC5)
chr10	17233874	17233929	peak_720	+	5.5512	1.28687	3	ENST00000637053.1	VIM	vimentin (from HGNC VIM)
chr10	17233874	17233929	peak_720	+	5.5512	1.28687	2	ENST00000495528.1	VIM	vimentin (from HGNC VIM)
chr10	17233874	17233929	peak_720	+	5.5512	1.28687	3	ENST00000421459.2	VIM	vimentin (from HGNC VIM)
chr10	17233874	17233929	peak_720	+	5.5512	1.28687	5	ENST00000544301.7	VIM	Homo sapiens vimentin (VIM), mRNA. (from RefSeq NM_003380)
chr10	17233874	17233929	peak_720	+	5.5512	1.28687	4	ENST00000224237.9	VIM	vimentin (from HGNC VIM)
chr10	17233874	17233929	peak_720	+	5.5512	1.28687	4	ENST00000487938.5	VIM	Belongs to the intermediate filament family. (from UniProt B0YJC4)
chr10	17233874	17233929	peak_720	+	5.5512	1.28687	3	ENST00000469543.5	VIM	Belongs to the intermediate filament family. (from UniProt B0YJC5)
chr10	17234690	17234739	peak_721	+	10.1748	1.68054	3	ENST00000495528.1	VIM	vimentin (from HGNC VIM)
chr10	17234690	17234739	peak_721	+	10.1748	1.68054	4	ENST00000421459.2	VIM	vimentin (from HGNC VIM)
chr10	17234690	17234739	peak_721	+	10.1748	1.68054	6	ENST00000544301.7	VIM	Homo sapiens vimentin (VIM), mRNA. (from RefSeq NM_003380)
chr10	17234690	17234739	peak_721	+	10.1748	1.68054	5	ENST00000224237.9	VIM	vimentin (from HGNC VIM)
chr10	17234690	17234739	peak_721	+	10.1748	1.68054	5	ENST00000487938.5	VIM	Belongs to the intermediate filament family. (from UniProt B0YJC4)
chr10	17234690	17234739	peak_721	+	10.1748	1.68054	4	ENST00000469543.5	VIM	Belongs to the intermediate filament family. (from UniProt B0YJC5)
chr10	17234739	17234816	peak_722	+	10.0304	1.5348	3	ENST00000495528.1	VIM	vimentin (from HGNC VIM)
chr10	17234739	17234816	peak_722	+	10.0304	1.5348	4	ENST00000421459.2	VIM	vimentin (from HGNC VIM)
chr10	17234739	17234816	peak_722	+	10.0304	1.5348	6	ENST00000544301.7	VIM	Homo sapiens vimentin (VIM), mRNA. (from RefSeq NM_003380)
chr10	17234739	17234816	peak_722	+	10.0304	1.5348	5	ENST00000224237.9	VIM	vimentin (from HGNC VIM)
chr10	17234739	17234816	peak_722	+	10.0304	1.5348	5	ENST00000487938.5	VIM	Belongs to the intermediate filament family. (from UniProt B0YJC4)
chr10	17234739	17234816	peak_722	+	10.0304	1.5348	4	ENST00000469543.5	VIM	Belongs to the intermediate filament family. (from UniProt B0YJC5)
chr10	17235167	17235192	peak_723	+	4.1524	1.14391	7	ENST00000544301.7	VIM	Homo sapiens vimentin (VIM), mRNA. (from RefSeq NM_003380)
chr10	17235167	17235192	peak_723	+	4.1524	1.14391	6	ENST00000224237.9	VIM	vimentin (from HGNC VIM)
chr10	17235167	17235192	peak_723	+	4.1524	1.14391	6	ENST00000487938.5	VIM	Belongs to the intermediate filament family. (from UniProt B0YJC4)
chr10	17235167	17235192	peak_723	+	4.1524	1.14391	5	ENST00000469543.5	VIM	Belongs to the intermediate filament family. (from UniProt B0YJC5)
chr10	17235192	17235232	peak_724	+	3.40026	0.948704	7	ENST00000544301.7	VIM	Homo sapiens vimentin (VIM), mRNA. (from RefSeq NM_003380)
chr10	17235192	17235232	peak_724	+	3.40026	0.948704	6	ENST00000224237.9	VIM	vimentin (from HGNC VIM)
chr10	17235192	17235232	peak_724	+	3.40026	0.948704	6	ENST00000487938.5	VIM	Belongs to the intermediate filament family. (from UniProt B0YJC4)
chr10	17235192	17235232	peak_724	+	3.40026	0.948704	5	ENST00000469543.5	VIM	Belongs to the intermediate filament family. (from UniProt B0YJC5)
chr10	17235273	17235368	peak_726	+	4.99555	1.01385	7	ENST00000544301.7	VIM	Homo sapiens vimentin (VIM), mRNA. (from RefSeq NM_003380)
chr10	17235273	17235368	peak_726	+	4.99555	1.01385	6	ENST00000224237.9	VIM	vimentin (from HGNC VIM)
chr10	17235273	17235368	peak_726	+	4.99555	1.01385	6	ENST00000487938.5	VIM	Belongs to the intermediate filament family. (from UniProt B0YJC4)
chr10	17235273	17235368	peak_726	+	4.99555	1.01385	5	ENST00000469543.5	VIM	Belongs to the intermediate filament family. (from UniProt B0YJC5)
chr10	17235849	17235888	peak_727	+	7.99046	2.04871	8	ENST00000544301.7	VIM	Homo sapiens vimentin (VIM), mRNA. (from RefSeq NM_003380)
chr10	17235849	17235888	peak_727	+	7.99046	2.04871	7	ENST00000224237.9	VIM	vimentin (from HGNC VIM)
chr10	17235849	17235888	peak_727	+	7.99046	2.04871	7	ENST00000487938.5	VIM	Belongs to the intermediate filament family. (from UniProt B0YJC4)
chr10	17235849	17235888	peak_727	+	7.99046	2.04871	5	ENST00000469543.5	VIM	Belongs to the intermediate filament family. (from UniProt B0YJC5)
chr10	17236293	17236327	peak_728	+	5.05579	1.43497	9	ENST00000544301.7	VIM	Homo sapiens vimentin (VIM), mRNA. (from RefSeq NM_003380)
chr10	17236293	17236327	peak_728	+	5.05579	1.43497	8	ENST00000224237.9	VIM	vimentin (from HGNC VIM)
chr10	17236293	17236327	peak_728	+	5.05579	1.43497	7	ENST00000487938.5	VIM	Belongs to the intermediate filament family. (from UniProt B0YJC4)
chr10	17236293	17236327	peak_728	+	5.05579	1.43497	5	ENST00000469543.5	VIM	Belongs to the intermediate filament family. (from UniProt B0YJC5)
chr10	17236361	17236374	peak_729	+	1.56594	0.886335	9	ENST00000544301.7	VIM	Homo sapiens vimentin (VIM), mRNA. (from RefSeq NM_003380)
chr10	17236361	17236374	peak_729	+	1.56594	0.886335	8	ENST00000224237.9	VIM	vimentin (from HGNC VIM)
chr10	17236361	17236374	peak_729	+	1.56594	0.886335	7	ENST00000487938.5	VIM	Belongs to the intermediate filament family. (from UniProt B0YJC4)
chr10	17236361	17236374	peak_729	+	1.56594	0.886335	5	ENST00000469543.5	VIM	Belongs to the intermediate filament family. (from UniProt B0YJC5)
chr10	17237228	17237266	peak_730	+	6.93509	1.70191	10	ENST00000544301.7	VIM	Homo sapiens vimentin (VIM), mRNA. (from RefSeq NM_003380)
chr10	17237228	17237266	peak_730	+	6.93509	1.70191	9	ENST00000224237.9	VIM	vimentin (from HGNC VIM)
chr10	17237228	17237266	peak_730	+	6.93509	1.70191	8	ENST00000487938.5	VIM	Belongs to the intermediate filament family. (from UniProt B0YJC4)
chr10	17237228	17237266	peak_730	+	6.93509	1.70191	6	ENST00000469543.5	VIM	Belongs to the intermediate filament family. (from UniProt B0YJC5)
chr10	17237298	17237467	peak_731	+	22.2907	1.88324	10	ENST00000544301.7	VIM	Homo sapiens vimentin (VIM), mRNA. (from RefSeq NM_003380)
chr10	17237298	17237467	peak_731	+	22.2907	1.88324	9	ENST00000224237.9	VIM	vimentin (from HGNC VIM)
chr10	17237298	17237467	peak_731	+	22.2907	1.88324	8	ENST00000487938.5	VIM	Belongs to the intermediate filament family. (from UniProt B0YJC4)
chr10	17237298	17237467	peak_731	+	22.2907	1.88324	6	ENST00000469543.5	VIM	Belongs to the intermediate filament family. (from UniProt B0YJC5)
chr10	17237522	17237568	peak_732	+	12.828	3.41616	10	ENST00000544301.7	VIM	Homo sapiens vimentin (VIM), mRNA. (from RefSeq NM_003380)
chr10	17237522	17237568	peak_732	+	12.828	3.41616	9	ENST00000224237.9	VIM	vimentin (from HGNC VIM)
chr10	17237522	17237568	peak_732	+	12.828	3.41616	8	ENST00000487938.5	VIM	Belongs to the intermediate filament family. (from UniProt B0YJC4)
chr10	17237522	17237568	peak_732	+	12.828	3.41616	6	ENST00000469543.5	VIM	Belongs to the intermediate filament family. (from UniProt B0YJC5)
chr10	18678830	18678898	peak_733	+	3.96074	4.4568	6	ENST00000377275.4	ARL5B	Homo sapiens ADP ribosylation factor like GTPase 5B (ARL5B), mRNA. (from RefSeq NM_178815)
chr10	20782664	20782736	peak_735	-	2.98028	4.09423	1	ENST00000377122.8	NEBL	Homo sapiens nebulette (NEBL), transcript variant 1, mRNA. (from RefSeq NM_006393)
chr10	20783115	20783185	peak_736	-	3.35155	3.4568	1	ENST00000377122.8	NEBL	Homo sapiens nebulette (NEBL), transcript variant 1, mRNA. (from RefSeq NM_006393)
chr10	20784316	20784384	peak_737	-	2.4987	3.87184	1	ENST00000377122.8	NEBL	Homo sapiens nebulette (NEBL), transcript variant 1, mRNA. (from RefSeq NM_006393)
chr10	20784316	20784384	peak_737	-	2.4987	3.87184	1	ENST00000417816.2	NEBL	Homo sapiens nebulette (NEBL), transcript variant 2, mRNA. (from RefSeq NM_213569)
chr10	21481769	21481810	peak_741	+	2.88009	2.87184	1	ENST00000362352.1	Y_RNA	Sequence 10 from Patent WO2015055857. (from mRNA JE973592)
chr10	21494342	21494395	peak_742	-	1.56221	3.28687	1	ENST00000658000.1	MIR1915HG	Homo sapiens MIR1915 host gene (MIR1915HG), long non-coding RNA. (from RefSeq NR_160800)
chr10	21515595	21515643	peak_744	-	1.56221	3.28687	1	ENST00000444772.3	SKIDA1	The poly-Ala region of C10orf140 is highly polymorphic and the number of Ala can vary. (from UniProt Q1XH10)
chr10	21515595	21515643	peak_744	-	1.56221	3.28687	1	ENST00000449193.7	SKIDA1	Homo sapiens SKI/DACH domain containing 1 (SKIDA1), mRNA. (from RefSeq NM_207371)
chr10	21516345	21516445	peak_746	-	5.22703	3.98731	1	ENST00000444772.3	SKIDA1	The poly-Ala region of C10orf140 is highly polymorphic and the number of Ala can vary. (from UniProt Q1XH10)
chr10	21516345	21516445	peak_746	-	5.22703	3.98731	1	ENST00000449193.7	SKIDA1	Homo sapiens SKI/DACH domain containing 1 (SKIDA1), mRNA. (from RefSeq NM_207371)
chr10	22003309	22003357	peak_754	-	2.98028	4.09423	4	ENST00000447548.5	DNAJC1	DnaJ heat shock protein family (Hsp40) member C1 (from HGNC DNAJC1)
chr10	22003309	22003357	peak_754	-	2.98028	4.09423	4	ENST00000476103.3	DNAJC1	DnaJ heat shock protein family (Hsp40) member C1 (from HGNC DNAJC1)
chr10	22003309	22003357	peak_754	-	2.98028	4.09423	12	ENST00000376980.8	DNAJC1	Homo sapiens DnaJ heat shock protein family (Hsp40) member C1 (DNAJC1), mRNA. (from RefSeq NM_022365)
chr10	22003309	22003357	peak_754	-	2.98028	4.09423	3	ENST00000376946.2	DNAJC1	DnaJ heat shock protein family (Hsp40) member C1 (from HGNC DNAJC1)
chr10	22003453	22003510	peak_755	-	4.2788	3.7463	4	ENST00000476103.3	DNAJC1	DnaJ heat shock protein family (Hsp40) member C1 (from HGNC DNAJC1)
chr10	22003453	22003510	peak_755	-	4.2788	3.7463	12	ENST00000376980.8	DNAJC1	Homo sapiens DnaJ heat shock protein family (Hsp40) member C1 (DNAJC1), mRNA. (from RefSeq NM_022365)
chr10	22003453	22003510	peak_755	-	4.2788	3.7463	3	ENST00000376946.2	DNAJC1	DnaJ heat shock protein family (Hsp40) member C1 (from HGNC DNAJC1)
chr10	22003537	22003603	peak_756	-	3.74356	3.16134	4	ENST00000476103.3	DNAJC1	DnaJ heat shock protein family (Hsp40) member C1 (from HGNC DNAJC1)
chr10	22003537	22003603	peak_756	-	3.74356	3.16134	12	ENST00000376980.8	DNAJC1	Homo sapiens DnaJ heat shock protein family (Hsp40) member C1 (DNAJC1), mRNA. (from RefSeq NM_022365)
chr10	22003537	22003603	peak_756	-	3.74356	3.16134	3	ENST00000376946.2	DNAJC1	DnaJ heat shock protein family (Hsp40) member C1 (from HGNC DNAJC1)
chr10	22319961	22320010	peak_757	+	1.56221	3.28687	6	ENST00000456711.5	COMMD3	The sequence shown here is derived from an Ensembl automatic analysis pipeline and should be considered as preliminary data. (from UniProt H0Y4W0)
chr10	22319961	22320010	peak_757	+	1.56221	3.28687	6	ENST00000444869.5	COMMD3	The sequence shown here is derived from an Ensembl automatic analysis pipeline and should be considered as preliminary data. (from UniProt H0Y6Z9)
chr10	22319961	22320010	peak_757	+	1.56221	3.28687	5	ENST00000479958.6	COMMD3	COMM domain containing 3 (from HGNC COMMD3)
chr10	22319961	22320010	peak_757	+	1.56221	3.28687	5	ENST00000602574.5	COMMD3	COMM domain containing 3 (from HGNC COMMD3)
chr10	22319961	22320010	peak_757	+	1.56221	3.28687	8	ENST00000376836.8	COMMD3	Homo sapiens COMM domain containing 3 (COMMD3), mRNA. (from RefSeq NM_012071)
chr10	22319961	22320010	peak_757	+	1.56221	3.28687	7	ENST00000496071.5	COMMD3	COMM domain containing 3 (from HGNC COMMD3)
chr10	22319961	22320010	peak_757	+	1.56221	3.28687	5	ENST00000463688.6	COMMD3	COMM domain containing 3 (from HGNC COMMD3)
chr10	22319961	22320010	peak_757	+	1.56221	3.28687	7	ENST00000448361.5	COMMD3	The sequence shown here is derived from an Ensembl automatic analysis pipeline and should be considered as preliminary data. (from UniProt H0Y4E5)
chr10	22319961	22320010	peak_757	+	1.56221	3.28687	6	ENST00000483684.1	COMMD3	COMM domain containing 3 (from HGNC COMMD3)
chr10	22535729	22535777	peak_761	-	2.4987	3.87184	1	ENST00000376573.9	PIP4K2A	Homo sapiens phosphatidylinositol-5-phosphate 4-kinase type 2 alpha (PIP4K2A), transcript variant 1, mRNA. (from RefSeq NM_005028)
chr10	22536854	22536926	peak_763	-	4.95753	4.7463	1	ENST00000474335.1	PIP4K2A	phosphatidylinositol-5-phosphate 4-kinase type 2 alpha (from HGNC PIP4K2A)
chr10	22536854	22536926	peak_763	-	4.95753	4.7463	1	ENST00000323883.11	PIP4K2A	The sequence shown here is derived from an Ensembl automatic analysis pipeline and should be considered as preliminary data. (from UniProt H7BXS3)
chr10	22536854	22536926	peak_763	-	4.95753	4.7463	1	ENST00000376573.9	PIP4K2A	Homo sapiens phosphatidylinositol-5-phosphate 4-kinase type 2 alpha (PIP4K2A), transcript variant 1, mRNA. (from RefSeq NM_005028)
chr10	22537260	22537282	peak_764	-	2.02511	3.6088	1	ENST00000474335.1	PIP4K2A	phosphatidylinositol-5-phosphate 4-kinase type 2 alpha (from HGNC PIP4K2A)
chr10	22537260	22537282	peak_764	-	2.02511	3.6088	1	ENST00000323883.11	PIP4K2A	The sequence shown here is derived from an Ensembl automatic analysis pipeline and should be considered as preliminary data. (from UniProt H7BXS3)
chr10	22537260	22537282	peak_764	-	2.02511	3.6088	1	ENST00000545335.5	PIP4K2A	Homo sapiens phosphatidylinositol-5-phosphate 4-kinase type 2 alpha (PIP4K2A), transcript variant 2, mRNA. (from RefSeq NM_001330062)
chr10	22537260	22537282	peak_764	-	2.02511	3.6088	1	ENST00000376573.9	PIP4K2A	Homo sapiens phosphatidylinositol-5-phosphate 4-kinase type 2 alpha (PIP4K2A), transcript variant 1, mRNA. (from RefSeq NM_005028)
chr10	22539971	22539989	peak_765	-	1.60025	2.6088	2	ENST00000323883.11	PIP4K2A	The sequence shown here is derived from an Ensembl automatic analysis pipeline and should be considered as preliminary data. (from UniProt H7BXS3)
chr10	22539971	22539989	peak_765	-	1.60025	2.6088	2	ENST00000545335.5	PIP4K2A	Homo sapiens phosphatidylinositol-5-phosphate 4-kinase type 2 alpha (PIP4K2A), transcript variant 2, mRNA. (from RefSeq NM_001330062)
chr10	22539971	22539989	peak_765	-	1.60025	2.6088	2	ENST00000376573.9	PIP4K2A	Homo sapiens phosphatidylinositol-5-phosphate 4-kinase type 2 alpha (PIP4K2A), transcript variant 1, mRNA. (from RefSeq NM_005028)
chr10	22541840	22541905	peak_766	-	3.81213	3.6088	3	ENST00000323883.11	PIP4K2A	The sequence shown here is derived from an Ensembl automatic analysis pipeline and should be considered as preliminary data. (from UniProt H7BXS3)
chr10	22541840	22541905	peak_766	-	3.81213	3.6088	3	ENST00000545335.5	PIP4K2A	Homo sapiens phosphatidylinositol-5-phosphate 4-kinase type 2 alpha (PIP4K2A), transcript variant 2, mRNA. (from RefSeq NM_001330062)
chr10	22541840	22541905	peak_766	-	3.81213	3.6088	3	ENST00000376573.9	PIP4K2A	Homo sapiens phosphatidylinositol-5-phosphate 4-kinase type 2 alpha (PIP4K2A), transcript variant 1, mRNA. (from RefSeq NM_005028)
chr10	22714368	22714462	peak_768	-	3.30763	3.02384	10	ENST00000376573.9	PIP4K2A	Homo sapiens phosphatidylinositol-5-phosphate 4-kinase type 2 alpha (PIP4K2A), transcript variant 1, mRNA. (from RefSeq NM_005028)
chr10	24584753	24584796	peak_772	-	1.60025	2.6088	1	ENST00000638156.1	ARHGAP21	Rho GTPase activating protein 21 (from HGNC ARHGAP21)
chr10	24584753	24584796	peak_772	-	1.60025	2.6088	1	ENST00000486374.5	ARHGAP21	Rho GTPase activating protein 21 (from HGNC ARHGAP21)
chr10	24584753	24584796	peak_772	-	1.60025	2.6088	1	ENST00000320481.10	ARHGAP21	Rho GTPase activating protein 21 (from HGNC ARHGAP21)
chr10	24584753	24584796	peak_772	-	1.60025	2.6088	1	ENST00000612832.4	ARHGAP21	Rho GTPase activating protein 21 (from HGNC ARHGAP21)
chr10	24584753	24584796	peak_772	-	1.60025	2.6088	1	ENST00000396432.7	ARHGAP21	Homo sapiens Rho GTPase activating protein 21 (ARHGAP21), transcript variant 13, non-coding RNA. (from RefSeq NR_160023)
chr10	24585540	24585606	peak_774	-	3.79118	2.66538	1	ENST00000638156.1	ARHGAP21	Rho GTPase activating protein 21 (from HGNC ARHGAP21)
chr10	24585540	24585606	peak_774	-	3.79118	2.66538	1	ENST00000486374.5	ARHGAP21	Rho GTPase activating protein 21 (from HGNC ARHGAP21)
chr10	24585540	24585606	peak_774	-	3.79118	2.66538	1	ENST00000320481.10	ARHGAP21	Rho GTPase activating protein 21 (from HGNC ARHGAP21)
chr10	24585540	24585606	peak_774	-	3.79118	2.66538	1	ENST00000612832.4	ARHGAP21	Rho GTPase activating protein 21 (from HGNC ARHGAP21)
chr10	24585540	24585606	peak_774	-	3.79118	2.66538	1	ENST00000396432.7	ARHGAP21	Homo sapiens Rho GTPase activating protein 21 (ARHGAP21), transcript variant 13, non-coding RNA. (from RefSeq NR_160023)
chr10	24607757	24607860	peak_781	-	2.41583	1.58643	7	ENST00000493154.1	ARHGAP21	Rho GTPase activating protein 21 (from HGNC ARHGAP21)
chr10	24607757	24607860	peak_781	-	2.41583	1.58643	2	ENST00000476067.1	ARHGAP21	Rho GTPase activating protein 21 (from HGNC ARHGAP21)
chr10	24607757	24607860	peak_781	-	2.41583	1.58643	16	ENST00000486374.5	ARHGAP21	Rho GTPase activating protein 21 (from HGNC ARHGAP21)
chr10	24607757	24607860	peak_781	-	2.41583	1.58643	18	ENST00000636789.1	ARHGAP21	Homo sapiens Rho GTPase activating protein 21 (ARHGAP21), transcript variant 15, non-coding RNA. (from RefSeq NR_160025)
chr10	24607757	24607860	peak_781	-	2.41583	1.58643	8	ENST00000376410.6	ARHGAP21	Functions as a GTPase-activating protein (GAP) for RHOA and CDC42. Downstream partner of ARF1 which may control Golgi apparatus structure and function. Also required for CTNNA1 recruitment to adherens junctions. (from UniProt Q5T5U3)
chr10	24607757	24607860	peak_781	-	2.41583	1.58643	8	ENST00000446003.5	ARHGAP21	Contains 1 PDZ (DHR) domain. (from UniProt E7ESW5)
chr10	24607757	24607860	peak_781	-	2.41583	1.58643	17	ENST00000396432.7	ARHGAP21	Homo sapiens Rho GTPase activating protein 21 (ARHGAP21), transcript variant 13, non-coding RNA. (from RefSeq NR_160023)
chr10	24619486	24619524	peak_782	-	1.6654	2.28687	17	ENST00000486374.5	ARHGAP21	Rho GTPase activating protein 21 (from HGNC ARHGAP21)
chr10	24619486	24619524	peak_782	-	1.6654	2.28687	19	ENST00000636789.1	ARHGAP21	Homo sapiens Rho GTPase activating protein 21 (ARHGAP21), transcript variant 15, non-coding RNA. (from RefSeq NR_160025)
chr10	24619486	24619524	peak_782	-	1.6654	2.28687	9	ENST00000376410.6	ARHGAP21	Functions as a GTPase-activating protein (GAP) for RHOA and CDC42. Downstream partner of ARF1 which may control Golgi apparatus structure and function. Also required for CTNNA1 recruitment to adherens junctions. (from UniProt Q5T5U3)
chr10	24619486	24619524	peak_782	-	1.6654	2.28687	9	ENST00000446003.5	ARHGAP21	Contains 1 PDZ (DHR) domain. (from UniProt E7ESW5)
chr10	24619486	24619524	peak_782	-	1.6654	2.28687	18	ENST00000396432.7	ARHGAP21	Homo sapiens Rho GTPase activating protein 21 (ARHGAP21), transcript variant 13, non-coding RNA. (from RefSeq NR_160023)
chr10	24619583	24619696	peak_783	-	6.10622	2.57638	17	ENST00000486374.5	ARHGAP21	Rho GTPase activating protein 21 (from HGNC ARHGAP21)
chr10	24619583	24619696	peak_783	-	6.10622	2.57638	19	ENST00000636789.1	ARHGAP21	Homo sapiens Rho GTPase activating protein 21 (ARHGAP21), transcript variant 15, non-coding RNA. (from RefSeq NR_160025)
chr10	24619583	24619696	peak_783	-	6.10622	2.57638	9	ENST00000376410.6	ARHGAP21	Functions as a GTPase-activating protein (GAP) for RHOA and CDC42. Downstream partner of ARF1 which may control Golgi apparatus structure and function. Also required for CTNNA1 recruitment to adherens junctions. (from UniProt Q5T5U3)
chr10	24619583	24619696	peak_783	-	6.10622	2.57638	9	ENST00000446003.5	ARHGAP21	Contains 1 PDZ (DHR) domain. (from UniProt E7ESW5)
chr10	24619583	24619696	peak_783	-	6.10622	2.57638	18	ENST00000396432.7	ARHGAP21	Homo sapiens Rho GTPase activating protein 21 (ARHGAP21), transcript variant 13, non-coding RNA. (from RefSeq NR_160023)
chr10	24620591	24620646	peak_784	-	1.38877	1.87184	17	ENST00000486374.5	ARHGAP21	Rho GTPase activating protein 21 (from HGNC ARHGAP21)
chr10	24620591	24620646	peak_784	-	1.38877	1.87184	19	ENST00000636789.1	ARHGAP21	Homo sapiens Rho GTPase activating protein 21 (ARHGAP21), transcript variant 15, non-coding RNA. (from RefSeq NR_160025)
chr10	24620591	24620646	peak_784	-	1.38877	1.87184	9	ENST00000376410.6	ARHGAP21	Functions as a GTPase-activating protein (GAP) for RHOA and CDC42. Downstream partner of ARF1 which may control Golgi apparatus structure and function. Also required for CTNNA1 recruitment to adherens junctions. (from UniProt Q5T5U3)
chr10	24620591	24620646	peak_784	-	1.38877	1.87184	12	ENST00000320481.10	ARHGAP21	Rho GTPase activating protein 21 (from HGNC ARHGAP21)
chr10	24620591	24620646	peak_784	-	1.38877	1.87184	9	ENST00000446003.5	ARHGAP21	Contains 1 PDZ (DHR) domain. (from UniProt E7ESW5)
chr10	24620591	24620646	peak_784	-	1.38877	1.87184	12	ENST00000612832.4	ARHGAP21	Rho GTPase activating protein 21 (from HGNC ARHGAP21)
chr10	24620591	24620646	peak_784	-	1.38877	1.87184	18	ENST00000396432.7	ARHGAP21	Homo sapiens Rho GTPase activating protein 21 (ARHGAP21), transcript variant 13, non-coding RNA. (from RefSeq NR_160023)
chr10	24723567	24723593	peak_788	-	1.56221	3.28687	19	ENST00000612832.4	ARHGAP21	Rho GTPase activating protein 21 (from HGNC ARHGAP21)
chr10	24723567	24723593	peak_788	-	1.56221	3.28687	26	ENST00000396432.7	ARHGAP21	Homo sapiens Rho GTPase activating protein 21 (ARHGAP21), transcript variant 13, non-coding RNA. (from RefSeq NR_160023)
chr10	254008	254073	peak_791	+	2.4987	3.87184	13	ENST00000381604.8	ZMYND11	zinc finger MYND-type containing 11 (from HGNC ZMYND11)
chr10	254008	254073	peak_791	+	2.4987	3.87184	14	ENST00000309776.8	ZMYND11	Homo sapiens zinc finger MYND-type containing 11 (ZMYND11), transcript variant 35, mRNA. (from RefSeq NM_001370122)
chr10	254008	254073	peak_791	+	2.4987	3.87184	13	ENST00000397959.7	ZMYND11	Homo sapiens zinc finger MYND-type containing 11 (ZMYND11), transcript variant 5, mRNA. (from RefSeq NM_001202465)
chr10	254008	254073	peak_791	+	2.4987	3.87184	14	ENST00000381607.8	ZMYND11	Homo sapiens zinc finger MYND-type containing 11 (ZMYND11), transcript variant 37, mRNA. (from RefSeq NM_001370124)
chr10	254008	254073	peak_791	+	2.4987	3.87184	14	ENST00000627286.1	ZMYND11	Homo sapiens zinc finger MYND-type containing 11 (ZMYND11), transcript variant 29, mRNA. (from RefSeq NM_001370116)
chr10	254008	254073	peak_791	+	2.4987	3.87184	14	ENST00000402736.5	ZMYND11	Homo sapiens zinc finger MYND-type containing 11 (ZMYND11), transcript variant 27, mRNA. (from RefSeq NM_001370114)
chr10	254008	254073	peak_791	+	2.4987	3.87184	15	ENST00000381591.5	ZMYND11	Homo sapiens zinc finger MYND-type containing 11 (ZMYND11), transcript variant 38, non-coding RNA. (from RefSeq NR_163254)
chr10	26765226	26765303	peak_793	-	2.02011	2.87184	5	ENST00000376140.3	ABI1	Homo sapiens abl interactor 1 (ABI1), transcript variant 2, mRNA. (from RefSeq NM_001012750)
chr10	26765226	26765303	peak_793	-	2.02011	2.87184	4	ENST00000376170.8	ABI1	Homo sapiens abl interactor 1 (ABI1), transcript variant 7, mRNA. (from RefSeq NM_001178120)
chr10	26765226	26765303	peak_793	-	2.02011	2.87184	5	ENST00000359188.8	ABI1	Homo sapiens abl interactor 1 (ABI1), transcript variant 19, non-coding RNA. (from RefSeq NR_145410)
chr10	26765226	26765303	peak_793	-	2.02011	2.87184	6	ENST00000376142.6	ABI1	Homo sapiens abl interactor 1 (ABI1), transcript variant 1, mRNA. (from RefSeq NM_005470)
chr10	26765226	26765303	peak_793	-	2.02011	2.87184	5	ENST00000376139.6	ABI1	Homo sapiens abl interactor 1 (ABI1), transcript variant 4, mRNA. (from RefSeq NM_001012752)
chr10	26765226	26765303	peak_793	-	2.02011	2.87184	5	ENST00000376160.5	ABI1	abl interactor 1 (from HGNC ABI1)
chr10	26765226	26765303	peak_793	-	2.02011	2.87184	4	ENST00000376166.5	ABI1	Homo sapiens abl interactor 1 (ABI1), transcript variant 14, mRNA. (from RefSeq NM_001348030)
chr10	26765226	26765303	peak_793	-	2.02011	2.87184	5	ENST00000346832.10	ABI1	Homo sapiens abl interactor 1 (ABI1), transcript variant 17, mRNA. (from RefSeq NM_001348033)
chr10	26765226	26765303	peak_793	-	2.02011	2.87184	4	ENST00000376138.7	ABI1	Homo sapiens abl interactor 1 (ABI1), transcript variant 3, mRNA. (from RefSeq NM_001012751)
chr10	26765226	26765303	peak_793	-	2.02011	2.87184	4	ENST00000376137.8	ABI1	Homo sapiens abl interactor 1 (ABI1), transcript variant 9, mRNA. (from RefSeq NM_001178122)
chr10	26765226	26765303	peak_793	-	2.02011	2.87184	3	ENST00000490841.6	ABI1	Homo sapiens abl interactor 1 (ABI1), transcript variant 12, mRNA. (from RefSeq NM_001178125)
chr10	26765226	26765303	peak_793	-	2.02011	2.87184	3	ENST00000536334.5	ABI1	Homo sapiens abl interactor 1 (ABI1), transcript variant 15, mRNA. (from RefSeq NM_001348031)
chr10	26768884	26768953	peak_794	-	1.6654	2.28687	6	ENST00000376140.3	ABI1	Homo sapiens abl interactor 1 (ABI1), transcript variant 2, mRNA. (from RefSeq NM_001012750)
chr10	26768884	26768953	peak_794	-	1.6654	2.28687	5	ENST00000376170.8	ABI1	Homo sapiens abl interactor 1 (ABI1), transcript variant 7, mRNA. (from RefSeq NM_001178120)
chr10	26768884	26768953	peak_794	-	1.6654	2.28687	6	ENST00000359188.8	ABI1	Homo sapiens abl interactor 1 (ABI1), transcript variant 19, non-coding RNA. (from RefSeq NR_145410)
chr10	26768884	26768953	peak_794	-	1.6654	2.28687	7	ENST00000376142.6	ABI1	Homo sapiens abl interactor 1 (ABI1), transcript variant 1, mRNA. (from RefSeq NM_005470)
chr10	26768884	26768953	peak_794	-	1.6654	2.28687	6	ENST00000376139.6	ABI1	Homo sapiens abl interactor 1 (ABI1), transcript variant 4, mRNA. (from RefSeq NM_001012752)
chr10	26768884	26768953	peak_794	-	1.6654	2.28687	6	ENST00000376160.5	ABI1	abl interactor 1 (from HGNC ABI1)
chr10	26768884	26768953	peak_794	-	1.6654	2.28687	5	ENST00000376166.5	ABI1	Homo sapiens abl interactor 1 (ABI1), transcript variant 14, mRNA. (from RefSeq NM_001348030)
chr10	26768884	26768953	peak_794	-	1.6654	2.28687	6	ENST00000346832.10	ABI1	Homo sapiens abl interactor 1 (ABI1), transcript variant 17, mRNA. (from RefSeq NM_001348033)
chr10	26768884	26768953	peak_794	-	1.6654	2.28687	5	ENST00000376138.7	ABI1	Homo sapiens abl interactor 1 (ABI1), transcript variant 3, mRNA. (from RefSeq NM_001012751)
chr10	26768884	26768953	peak_794	-	1.6654	2.28687	5	ENST00000376137.8	ABI1	Homo sapiens abl interactor 1 (ABI1), transcript variant 9, mRNA. (from RefSeq NM_001178122)
chr10	26768884	26768953	peak_794	-	1.6654	2.28687	4	ENST00000490841.6	ABI1	Homo sapiens abl interactor 1 (ABI1), transcript variant 12, mRNA. (from RefSeq NM_001178125)
chr10	26768884	26768953	peak_794	-	1.6654	2.28687	4	ENST00000536334.5	ABI1	Homo sapiens abl interactor 1 (ABI1), transcript variant 15, mRNA. (from RefSeq NM_001348031)
chr10	27117572	27117707	peak_800	-	6.60183	3.02384	6	ENST00000375972.7	YME1L1	YME1 like 1 ATPase (from HGNC YME1L1)
chr10	27117572	27117707	peak_800	-	6.60183	3.02384	5	ENST00000326799.7	YME1L1	Homo sapiens YME1 like 1 ATPase (YME1L1), transcript variant 1, mRNA. (from RefSeq NM_139312)
chr10	27117572	27117707	peak_800	-	6.60183	3.02384	5	ENST00000376016.7	YME1L1	Homo sapiens YME1 like 1 ATPase (YME1L1), transcript variant 3, mRNA. (from RefSeq NM_014263)
chr10	27117572	27117707	peak_800	-	6.60183	3.02384	5	ENST00000613434.4	YME1L1	Homo sapiens YME1 like 1 ATPase (YME1L1), transcript variant 4, mRNA. (from RefSeq NM_001253866)
chr10	27136333	27136386	peak_802	-	1.92358	1.7463	7	ENST00000463270.1	YME1L1	YME1 like 1 ATPase (from HGNC YME1L1)
chr10	27136333	27136386	peak_802	-	1.92358	1.7463	4	ENST00000427324.5	YME1L1	YME1 like 1 ATPase (from HGNC YME1L1)
chr10	27136333	27136386	peak_802	-	1.92358	1.7463	16	ENST00000375972.7	YME1L1	YME1 like 1 ATPase (from HGNC YME1L1)
chr10	27136333	27136386	peak_802	-	1.92358	1.7463	15	ENST00000326799.7	YME1L1	Homo sapiens YME1 like 1 ATPase (YME1L1), transcript variant 1, mRNA. (from RefSeq NM_139312)
chr10	27136333	27136386	peak_802	-	1.92358	1.7463	3	ENST00000396296.7	YME1L1	YME1 like 1 ATPase (from HGNC YME1L1)
chr10	27136333	27136386	peak_802	-	1.92358	1.7463	15	ENST00000376016.7	YME1L1	Homo sapiens YME1 like 1 ATPase (YME1L1), transcript variant 3, mRNA. (from RefSeq NM_014263)
chr10	27136333	27136386	peak_802	-	1.92358	1.7463	15	ENST00000613434.4	YME1L1	Homo sapiens YME1 like 1 ATPase (YME1L1), transcript variant 4, mRNA. (from RefSeq NM_001253866)
chr10	27142396	27142471	peak_804	-	2.29155	1.87184	17	ENST00000375972.7	YME1L1	YME1 like 1 ATPase (from HGNC YME1L1)
chr10	27142396	27142471	peak_804	-	2.29155	1.87184	16	ENST00000326799.7	YME1L1	Homo sapiens YME1 like 1 ATPase (YME1L1), transcript variant 1, mRNA. (from RefSeq NM_139312)
chr10	27142396	27142471	peak_804	-	2.29155	1.87184	4	ENST00000396296.7	YME1L1	YME1 like 1 ATPase (from HGNC YME1L1)
chr10	27142396	27142471	peak_804	-	2.29155	1.87184	16	ENST00000376016.7	YME1L1	Homo sapiens YME1 like 1 ATPase (YME1L1), transcript variant 3, mRNA. (from RefSeq NM_014263)
chr10	27145459	27145522	peak_805	-	2.11308	2.28687	5	ENST00000427324.5	YME1L1	YME1 like 1 ATPase (from HGNC YME1L1)
chr10	27145459	27145522	peak_805	-	2.11308	2.28687	18	ENST00000375972.7	YME1L1	YME1 like 1 ATPase (from HGNC YME1L1)
chr10	27145459	27145522	peak_805	-	2.11308	2.28687	17	ENST00000326799.7	YME1L1	Homo sapiens YME1 like 1 ATPase (YME1L1), transcript variant 1, mRNA. (from RefSeq NM_139312)
chr10	27145459	27145522	peak_805	-	2.11308	2.28687	5	ENST00000396296.7	YME1L1	YME1 like 1 ATPase (from HGNC YME1L1)
chr10	27145459	27145522	peak_805	-	2.11308	2.28687	17	ENST00000376016.7	YME1L1	Homo sapiens YME1 like 1 ATPase (YME1L1), transcript variant 3, mRNA. (from RefSeq NM_014263)
chr10	27145459	27145522	peak_805	-	2.11308	2.28687	16	ENST00000613434.4	YME1L1	Homo sapiens YME1 like 1 ATPase (YME1L1), transcript variant 4, mRNA. (from RefSeq NM_001253866)
chr10	27145459	27145522	peak_805	-	2.11308	2.28687	1	ENST00000477432.1	YME1L1	YME1 like 1 ATPase (from HGNC YME1L1)
chr10	27148980	27149046	peak_806	-	4.28564	2.47952	6	ENST00000427324.5	YME1L1	YME1 like 1 ATPase (from HGNC YME1L1)
chr10	27148980	27149046	peak_806	-	4.28564	2.47952	20	ENST00000375972.7	YME1L1	YME1 like 1 ATPase (from HGNC YME1L1)
chr10	27148980	27149046	peak_806	-	4.28564	2.47952	19	ENST00000326799.7	YME1L1	Homo sapiens YME1 like 1 ATPase (YME1L1), transcript variant 1, mRNA. (from RefSeq NM_139312)
chr10	27148980	27149046	peak_806	-	4.28564	2.47952	6	ENST00000396296.7	YME1L1	YME1 like 1 ATPase (from HGNC YME1L1)
chr10	27148980	27149046	peak_806	-	4.28564	2.47952	18	ENST00000376016.7	YME1L1	Homo sapiens YME1 like 1 ATPase (YME1L1), transcript variant 3, mRNA. (from RefSeq NM_014263)
chr10	27148980	27149046	peak_806	-	4.28564	2.47952	6	ENST00000491542.6	YME1L1	YME1 like 1 ATPase (from HGNC YME1L1)
chr10	27148980	27149046	peak_806	-	4.28564	2.47952	17	ENST00000613434.4	YME1L1	Homo sapiens YME1 like 1 ATPase (YME1L1), transcript variant 4, mRNA. (from RefSeq NM_001253866)
chr10	27148980	27149046	peak_806	-	4.28564	2.47952	2	ENST00000477432.1	YME1L1	YME1 like 1 ATPase (from HGNC YME1L1)
chr10	27167169	27167221	peak_809	+	1.56221	3.28687	7	ENST00000375946.8	MASTL	Homo sapiens microtubule associated serine/threonine kinase like (MASTL), transcript variant 6, non-coding RNA. (from RefSeq NR_135469)
chr10	27167169	27167221	peak_809	+	1.56221	3.28687	7	ENST00000375940.8	MASTL	Homo sapiens microtubule associated serine/threonine kinase like (MASTL), transcript variant 5, mRNA. (from RefSeq NM_001320757)
chr10	27167169	27167221	peak_809	+	1.56221	3.28687	7	ENST00000342386.10	MASTL	Homo sapiens microtubule associated serine/threonine kinase like (MASTL), transcript variant 3, mRNA. (from RefSeq NM_001172304)
chr10	27240405	27240465	peak_812	-	1.38877	1.87184	13	ENST00000375888.5	ACBD5	Homo sapiens acyl-CoA binding domain containing 5 (ACBD5), transcript variant 26, mRNA. (from RefSeq NM_001352586)
chr10	27240405	27240465	peak_812	-	1.38877	1.87184	12	ENST00000476758.1	ACBD5	acyl-CoA binding domain containing 5 (from HGNC ACBD5)
chr10	27240405	27240465	peak_812	-	1.38877	1.87184	12	ENST00000396271.8	ACBD5	Homo sapiens acyl-CoA binding domain containing 5 (ACBD5), transcript variant 1, mRNA. (from RefSeq NM_145698)
chr10	27240405	27240465	peak_812	-	1.38877	1.87184	7	ENST00000426079.5	ACBD5	Contains 1 ACB (acyl-CoA-binding) domain. (from UniProt Q5T8E0)
chr10	27240405	27240465	peak_812	-	1.38877	1.87184	12	ENST00000375897.7	ACBD5	Homo sapiens acyl-CoA binding domain containing 5 (ACBD5), transcript variant 27, mRNA. (from RefSeq NM_001352587)
chr10	27240405	27240465	peak_812	-	1.38877	1.87184	11	ENST00000375901.5	ACBD5	Homo sapiens acyl-CoA binding domain containing 5 (ACBD5), transcript variant 25, mRNA. (from RefSeq NM_001352585)
chr10	27240405	27240465	peak_812	-	1.38877	1.87184	7	ENST00000412279.1	ACBD5	acyl-CoA binding domain containing 5 (from HGNC ACBD5)
chr10	27240405	27240465	peak_812	-	1.38877	1.87184	12	ENST00000375905.8	ACBD5	Homo sapiens acyl-CoA binding domain containing 5 (ACBD5), transcript variant 22, mRNA. (from RefSeq NM_001352582)
chr10	275919	275972	peak_814	-	2.02511	3.6088	1	ENST00000381496.7	DIP2C	The sequence shown here is derived from an Ensembl automatic analysis pipeline and should be considered as preliminary data. (from UniProt E7EPU2)
chr10	275919	275972	peak_814	-	2.02511	3.6088	1	ENST00000280886.12	DIP2C	Homo sapiens disco interacting protein 2 homolog C (DIP2C), mRNA. (from RefSeq NM_014974)
chr10	28533156	28533253	peak_818	+	7.47045	2.7608	1	ENST00000354911.9	WAC	Homo sapiens WW domain containing adaptor with coiled-coil (WAC), transcript variant 1, mRNA. (from RefSeq NM_016628)
chr10	28533303	28533390	peak_819	+	2.51462	1.56698	1	ENST00000347934.8	WAC	Homo sapiens WW domain containing adaptor with coiled-coil (WAC), transcript variant 3, mRNA. (from RefSeq NM_100486)
chr10	28533303	28533390	peak_819	+	2.51462	1.56698	1	ENST00000354911.9	WAC	Homo sapiens WW domain containing adaptor with coiled-coil (WAC), transcript variant 1, mRNA. (from RefSeq NM_016628)
chr10	28533431	28533537	peak_820	+	5.68859	2.42438	1	ENST00000651441.1	WAC	WW domain containing adaptor with coiled-coil (from HGNC WAC)
chr10	28533431	28533537	peak_820	+	5.68859	2.42438	1	ENST00000651885.1	WAC	WW domain containing adaptor with coiled-coil (from HGNC WAC)
chr10	28533431	28533537	peak_820	+	5.68859	2.42438	1	ENST00000420266.5	WAC	The sequence shown here is derived from an Ensembl automatic analysis pipeline and should be considered as preliminary data. (from UniProt C9JD58)
chr10	28533431	28533537	peak_820	+	5.68859	2.42438	1	ENST00000347934.8	WAC	Homo sapiens WW domain containing adaptor with coiled-coil (WAC), transcript variant 3, mRNA. (from RefSeq NM_100486)
chr10	28533431	28533537	peak_820	+	5.68859	2.42438	1	ENST00000354911.9	WAC	Homo sapiens WW domain containing adaptor with coiled-coil (WAC), transcript variant 1, mRNA. (from RefSeq NM_016628)
chr10	28595835	28595894	peak_826	+	1.31096	1.7723	7	ENST00000420266.5	WAC	The sequence shown here is derived from an Ensembl automatic analysis pipeline and should be considered as preliminary data. (from UniProt C9JD58)
chr10	28595835	28595894	peak_826	+	1.31096	1.7723	6	ENST00000414108.5	WAC	The sequence shown here is derived from an Ensembl automatic analysis pipeline and should be considered as preliminary data. (from UniProt J3QTA0)
chr10	28595835	28595894	peak_826	+	1.31096	1.7723	8	ENST00000428935.5	WAC	WW domain containing adaptor with coiled-coil (from HGNC WAC)
chr10	28595835	28595894	peak_826	+	1.31096	1.7723	8	ENST00000424454.5	WAC	The sequence shown here is derived from an Ensembl automatic analysis pipeline and should be considered as preliminary data. (from UniProt J3QT76)
chr10	28595835	28595894	peak_826	+	1.31096	1.7723	5	ENST00000628285.2	WAC	WW domain containing adaptor with coiled-coil (from HGNC WAC)
chr10	28595835	28595894	peak_826	+	1.31096	1.7723	5	ENST00000345541.6	WAC	WW domain containing adaptor with coiled-coil (from HGNC WAC)
chr10	28595835	28595894	peak_826	+	1.31096	1.7723	5	ENST00000439676.5	WAC	Acts as a linker between gene transcription and histone H2B monoubiquitination at 'Lys-120' (H2BK120ub1). Interacts with the RNA polymerase II transcriptional machinery via its WW domain and with RNF20-RNF40 via its coiled coil region, thereby linking and regulating H2BK120ub1 and gene transcription. Regulates the cell-cycle checkpoint activation in response to DNA damage. Positive regulator of a…
chr10	28595835	28595894	peak_826	+	1.31096	1.7723	7	ENST00000375664.8	WAC	Homo sapiens WW domain containing adaptor with coiled-coil (WAC), transcript variant 2, mRNA. (from RefSeq NM_100264)
chr10	28595835	28595894	peak_826	+	1.31096	1.7723	7	ENST00000354911.9	WAC	Homo sapiens WW domain containing adaptor with coiled-coil (WAC), transcript variant 1, mRNA. (from RefSeq NM_016628)
chr10	28608179	28608335	peak_827	+	3.80696	1.28687	9	ENST00000428935.5	WAC	WW domain containing adaptor with coiled-coil (from HGNC WAC)
chr10	28608179	28608335	peak_827	+	3.80696	1.28687	2	ENST00000476046.1	WAC	WW domain containing adaptor with coiled-coil (from HGNC WAC)
chr10	28608179	28608335	peak_827	+	3.80696	1.28687	9	ENST00000424454.5	WAC	The sequence shown here is derived from an Ensembl automatic analysis pipeline and should be considered as preliminary data. (from UniProt J3QT76)
chr10	28608179	28608335	peak_827	+	3.80696	1.28687	6	ENST00000628285.2	WAC	WW domain containing adaptor with coiled-coil (from HGNC WAC)
chr10	28608179	28608335	peak_827	+	3.80696	1.28687	6	ENST00000345541.6	WAC	WW domain containing adaptor with coiled-coil (from HGNC WAC)
chr10	28608179	28608335	peak_827	+	3.80696	1.28687	7	ENST00000375646.5	WAC	WW domain containing adaptor with coiled-coil (from HGNC WAC)
chr10	28608179	28608335	peak_827	+	3.80696	1.28687	6	ENST00000439676.5	WAC	Acts as a linker between gene transcription and histone H2B monoubiquitination at 'Lys-120' (H2BK120ub1). Interacts with the RNA polymerase II transcriptional machinery via its WW domain and with RNF20-RNF40 via its coiled coil region, thereby linking and regulating H2BK120ub1 and gene transcription. Regulates the cell-cycle checkpoint activation in response to DNA damage. Positive regulator of a…
chr10	28608179	28608335	peak_827	+	3.80696	1.28687	7	ENST00000347934.8	WAC	Homo sapiens WW domain containing adaptor with coiled-coil (WAC), transcript variant 3, mRNA. (from RefSeq NM_100486)
chr10	28608179	28608335	peak_827	+	3.80696	1.28687	8	ENST00000375664.8	WAC	Homo sapiens WW domain containing adaptor with coiled-coil (WAC), transcript variant 2, mRNA. (from RefSeq NM_100264)
chr10	28608179	28608335	peak_827	+	3.80696	1.28687	8	ENST00000354911.9	WAC	Homo sapiens WW domain containing adaptor with coiled-coil (WAC), transcript variant 1, mRNA. (from RefSeq NM_016628)
chr10	28610699	28610822	peak_828	+	2.71849	1.28687	10	ENST00000424454.5	WAC	The sequence shown here is derived from an Ensembl automatic analysis pipeline and should be considered as preliminary data. (from UniProt J3QT76)
chr10	28610699	28610822	peak_828	+	2.71849	1.28687	2	ENST00000495268.2	WAC	WW domain containing adaptor with coiled-coil (from HGNC WAC)
chr10	28610699	28610822	peak_828	+	2.71849	1.28687	7	ENST00000628285.2	WAC	WW domain containing adaptor with coiled-coil (from HGNC WAC)
chr10	28610699	28610822	peak_828	+	2.71849	1.28687	7	ENST00000345541.6	WAC	WW domain containing adaptor with coiled-coil (from HGNC WAC)
chr10	28610699	28610822	peak_828	+	2.71849	1.28687	8	ENST00000375646.5	WAC	WW domain containing adaptor with coiled-coil (from HGNC WAC)
chr10	28610699	28610822	peak_828	+	2.71849	1.28687	7	ENST00000439676.5	WAC	Acts as a linker between gene transcription and histone H2B monoubiquitination at 'Lys-120' (H2BK120ub1). Interacts with the RNA polymerase II transcriptional machinery via its WW domain and with RNF20-RNF40 via its coiled coil region, thereby linking and regulating H2BK120ub1 and gene transcription. Regulates the cell-cycle checkpoint activation in response to DNA damage. Positive regulator of a…
chr10	28610699	28610822	peak_828	+	2.71849	1.28687	8	ENST00000347934.8	WAC	Homo sapiens WW domain containing adaptor with coiled-coil (WAC), transcript variant 3, mRNA. (from RefSeq NM_100486)
chr10	28610699	28610822	peak_828	+	2.71849	1.28687	9	ENST00000375664.8	WAC	Homo sapiens WW domain containing adaptor with coiled-coil (WAC), transcript variant 2, mRNA. (from RefSeq NM_100264)
chr10	28610699	28610822	peak_828	+	2.71849	1.28687	9	ENST00000354911.9	WAC	Homo sapiens WW domain containing adaptor with coiled-coil (WAC), transcript variant 1, mRNA. (from RefSeq NM_016628)
chr10	28611768	28611841	peak_829	+	5.52337	2.08042	9	ENST00000628285.2	WAC	WW domain containing adaptor with coiled-coil (from HGNC WAC)
chr10	28611768	28611841	peak_829	+	5.52337	2.08042	7	ENST00000345541.6	WAC	WW domain containing adaptor with coiled-coil (from HGNC WAC)
chr10	28611768	28611841	peak_829	+	5.52337	2.08042	9	ENST00000375646.5	WAC	WW domain containing adaptor with coiled-coil (from HGNC WAC)
chr10	28611768	28611841	peak_829	+	5.52337	2.08042	9	ENST00000439676.5	WAC	Acts as a linker between gene transcription and histone H2B monoubiquitination at 'Lys-120' (H2BK120ub1). Interacts with the RNA polymerase II transcriptional machinery via its WW domain and with RNF20-RNF40 via its coiled coil region, thereby linking and regulating H2BK120ub1 and gene transcription. Regulates the cell-cycle checkpoint activation in response to DNA damage. Positive regulator of a…
chr10	28611768	28611841	peak_829	+	5.52337	2.08042	9	ENST00000347934.8	WAC	Homo sapiens WW domain containing adaptor with coiled-coil (WAC), transcript variant 3, mRNA. (from RefSeq NM_100486)
chr10	28611768	28611841	peak_829	+	5.52337	2.08042	10	ENST00000375664.8	WAC	Homo sapiens WW domain containing adaptor with coiled-coil (WAC), transcript variant 2, mRNA. (from RefSeq NM_100264)
chr10	28611768	28611841	peak_829	+	5.52337	2.08042	10	ENST00000354911.9	WAC	Homo sapiens WW domain containing adaptor with coiled-coil (WAC), transcript variant 1, mRNA. (from RefSeq NM_016628)
chr10	28614643	28614686	peak_833	+	1.35143	1.43888	10	ENST00000628285.2	WAC	WW domain containing adaptor with coiled-coil (from HGNC WAC)
chr10	28614643	28614686	peak_833	+	1.35143	1.43888	8	ENST00000345541.6	WAC	WW domain containing adaptor with coiled-coil (from HGNC WAC)
chr10	28614643	28614686	peak_833	+	1.35143	1.43888	10	ENST00000375646.5	WAC	WW domain containing adaptor with coiled-coil (from HGNC WAC)
chr10	28614643	28614686	peak_833	+	1.35143	1.43888	10	ENST00000439676.5	WAC	Acts as a linker between gene transcription and histone H2B monoubiquitination at 'Lys-120' (H2BK120ub1). Interacts with the RNA polymerase II transcriptional machinery via its WW domain and with RNF20-RNF40 via its coiled coil region, thereby linking and regulating H2BK120ub1 and gene transcription. Regulates the cell-cycle checkpoint activation in response to DNA damage. Positive regulator of a…
chr10	28614643	28614686	peak_833	+	1.35143	1.43888	10	ENST00000347934.8	WAC	Homo sapiens WW domain containing adaptor with coiled-coil (WAC), transcript variant 3, mRNA. (from RefSeq NM_100486)
chr10	28614643	28614686	peak_833	+	1.35143	1.43888	11	ENST00000375664.8	WAC	Homo sapiens WW domain containing adaptor with coiled-coil (WAC), transcript variant 2, mRNA. (from RefSeq NM_100264)
chr10	28614643	28614686	peak_833	+	1.35143	1.43888	11	ENST00000354911.9	WAC	Homo sapiens WW domain containing adaptor with coiled-coil (WAC), transcript variant 1, mRNA. (from RefSeq NM_016628)
chr10	28616169	28616201	peak_834	+	1.67728	1.57638	1	ENST00000480474.2	WAC	WW domain containing adaptor with coiled-coil (from HGNC WAC)
chr10	28616169	28616201	peak_834	+	1.67728	1.57638	11	ENST00000628285.2	WAC	WW domain containing adaptor with coiled-coil (from HGNC WAC)
chr10	28616169	28616201	peak_834	+	1.67728	1.57638	8	ENST00000345541.6	WAC	WW domain containing adaptor with coiled-coil (from HGNC WAC)
chr10	28616169	28616201	peak_834	+	1.67728	1.57638	11	ENST00000375646.5	WAC	WW domain containing adaptor with coiled-coil (from HGNC WAC)
chr10	28616169	28616201	peak_834	+	1.67728	1.57638	11	ENST00000439676.5	WAC	Acts as a linker between gene transcription and histone H2B monoubiquitination at 'Lys-120' (H2BK120ub1). Interacts with the RNA polymerase II transcriptional machinery via its WW domain and with RNF20-RNF40 via its coiled coil region, thereby linking and regulating H2BK120ub1 and gene transcription. Regulates the cell-cycle checkpoint activation in response to DNA damage. Positive regulator of a…
chr10	28616169	28616201	peak_834	+	1.67728	1.57638	11	ENST00000347934.8	WAC	Homo sapiens WW domain containing adaptor with coiled-coil (WAC), transcript variant 3, mRNA. (from RefSeq NM_100486)
chr10	28616169	28616201	peak_834	+	1.67728	1.57638	12	ENST00000375664.8	WAC	Homo sapiens WW domain containing adaptor with coiled-coil (WAC), transcript variant 2, mRNA. (from RefSeq NM_100264)
chr10	28616169	28616201	peak_834	+	1.67728	1.57638	12	ENST00000354911.9	WAC	Homo sapiens WW domain containing adaptor with coiled-coil (WAC), transcript variant 1, mRNA. (from RefSeq NM_016628)
chr10	28620080	28620137	peak_838	+	2.98028	4.09423	13	ENST00000347934.8	WAC	Homo sapiens WW domain containing adaptor with coiled-coil (WAC), transcript variant 3, mRNA. (from RefSeq NM_100486)
chr10	28620080	28620137	peak_838	+	2.98028	4.09423	14	ENST00000375664.8	WAC	Homo sapiens WW domain containing adaptor with coiled-coil (WAC), transcript variant 2, mRNA. (from RefSeq NM_100264)
chr10	28620080	28620137	peak_838	+	2.98028	4.09423	14	ENST00000354911.9	WAC	Homo sapiens WW domain containing adaptor with coiled-coil (WAC), transcript variant 1, mRNA. (from RefSeq NM_016628)
chr10	28677843	28677943	peak_839	+	2.89824	3.28687	1	ENST00000497699.1	BAMBI	BMP and activin membrane bound inhibitor (from HGNC BAMBI)
chr10	28677843	28677943	peak_839	+	2.89824	3.28687	1	ENST00000375533.6	BAMBI	Homo sapiens BMP and activin membrane bound inhibitor (BAMBI), mRNA. (from RefSeq NM_012342)
chr10	29458479	29458558	peak_845	-	9.54257	3.40235	2	ENST00000375398.6	SVIL	Forms a high-affinity link between the actin cytoskeleton and the membrane. Isoform 1 (archvillin) is among the first costameric proteins to assemble during myogenesis and it contributes to myogenic membrane structure and differentiation. Appears to be involved in myosin II assembly. May modulate myosin II regulation through MLCK during cell spreading, an initial step in cell migration. May play …
chr10	29458479	29458558	peak_845	-	9.54257	3.40235	2	ENST00000355867.8	SVIL	Homo sapiens supervillin (SVIL), transcript variant 2, mRNA. (from RefSeq NM_021738)
chr10	29458479	29458558	peak_845	-	9.54257	3.40235	2	ENST00000375400.7	SVIL	Homo sapiens supervillin (SVIL), transcript variant 1, mRNA. (from RefSeq NM_003174)
chr10	29462320	29462396	peak_846	-	4.36579	2.28687	3	ENST00000375398.6	SVIL	Forms a high-affinity link between the actin cytoskeleton and the membrane. Isoform 1 (archvillin) is among the first costameric proteins to assemble during myogenesis and it contributes to myogenic membrane structure and differentiation. Appears to be involved in myosin II assembly. May modulate myosin II regulation through MLCK during cell spreading, an initial step in cell migration. May play …
chr10	29462320	29462396	peak_846	-	4.36579	2.28687	3	ENST00000355867.8	SVIL	Homo sapiens supervillin (SVIL), transcript variant 2, mRNA. (from RefSeq NM_021738)
chr10	29462320	29462396	peak_846	-	4.36579	2.28687	3	ENST00000375400.7	SVIL	Homo sapiens supervillin (SVIL), transcript variant 1, mRNA. (from RefSeq NM_003174)
chr10	29465594	29465616	peak_848	-	2.05669	2.50926	1	ENST00000632315.1	SVIL	supervillin (from HGNC SVIL)
chr10	29465594	29465616	peak_848	-	2.05669	2.50926	5	ENST00000375398.6	SVIL	Forms a high-affinity link between the actin cytoskeleton and the membrane. Isoform 1 (archvillin) is among the first costameric proteins to assemble during myogenesis and it contributes to myogenic membrane structure and differentiation. Appears to be involved in myosin II assembly. May modulate myosin II regulation through MLCK during cell spreading, an initial step in cell migration. May play …
chr10	29465594	29465616	peak_848	-	2.05669	2.50926	5	ENST00000355867.8	SVIL	Homo sapiens supervillin (SVIL), transcript variant 2, mRNA. (from RefSeq NM_021738)
chr10	29465594	29465616	peak_848	-	2.05669	2.50926	5	ENST00000375400.7	SVIL	Homo sapiens supervillin (SVIL), transcript variant 1, mRNA. (from RefSeq NM_003174)
chr10	29480726	29480788	peak_851	-	2.20386	1.93895	4	ENST00000460007.1	SVIL	supervillin (from HGNC SVIL)
chr10	29480726	29480788	peak_851	-	2.20386	1.93895	6	ENST00000632315.1	SVIL	supervillin (from HGNC SVIL)
chr10	29480726	29480788	peak_851	-	2.20386	1.93895	10	ENST00000375398.6	SVIL	Forms a high-affinity link between the actin cytoskeleton and the membrane. Isoform 1 (archvillin) is among the first costameric proteins to assemble during myogenesis and it contributes to myogenic membrane structure and differentiation. Appears to be involved in myosin II assembly. May modulate myosin II regulation through MLCK during cell spreading, an initial step in cell migration. May play …
chr10	29480726	29480788	peak_851	-	2.20386	1.93895	10	ENST00000355867.8	SVIL	Homo sapiens supervillin (SVIL), transcript variant 2, mRNA. (from RefSeq NM_021738)
chr10	29480726	29480788	peak_851	-	2.20386	1.93895	10	ENST00000375400.7	SVIL	Homo sapiens supervillin (SVIL), transcript variant 1, mRNA. (from RefSeq NM_003174)
chr10	29486411	29486468	peak_853	-	1.6022	1.64944	10	ENST00000632315.1	SVIL	supervillin (from HGNC SVIL)
chr10	29486411	29486468	peak_853	-	1.6022	1.64944	14	ENST00000375398.6	SVIL	Forms a high-affinity link between the actin cytoskeleton and the membrane. Isoform 1 (archvillin) is among the first costameric proteins to assemble during myogenesis and it contributes to myogenic membrane structure and differentiation. Appears to be involved in myosin II assembly. May modulate myosin II regulation through MLCK during cell spreading, an initial step in cell migration. May play …
chr10	29486411	29486468	peak_853	-	1.6022	1.64944	14	ENST00000355867.8	SVIL	Homo sapiens supervillin (SVIL), transcript variant 2, mRNA. (from RefSeq NM_021738)
chr10	29486411	29486468	peak_853	-	1.6022	1.64944	14	ENST00000375400.7	SVIL	Homo sapiens supervillin (SVIL), transcript variant 1, mRNA. (from RefSeq NM_003174)
chr10	29487215	29487283	peak_854	-	2.94271	2.28687	11	ENST00000632315.1	SVIL	supervillin (from HGNC SVIL)
chr10	29487215	29487283	peak_854	-	2.94271	2.28687	15	ENST00000375398.6	SVIL	Forms a high-affinity link between the actin cytoskeleton and the membrane. Isoform 1 (archvillin) is among the first costameric proteins to assemble during myogenesis and it contributes to myogenic membrane structure and differentiation. Appears to be involved in myosin II assembly. May modulate myosin II regulation through MLCK during cell spreading, an initial step in cell migration. May play …
chr10	29487215	29487283	peak_854	-	2.94271	2.28687	15	ENST00000355867.8	SVIL	Homo sapiens supervillin (SVIL), transcript variant 2, mRNA. (from RefSeq NM_021738)
chr10	29487215	29487283	peak_854	-	2.94271	2.28687	15	ENST00000375400.7	SVIL	Homo sapiens supervillin (SVIL), transcript variant 1, mRNA. (from RefSeq NM_003174)
chr10	29523946	29524021	peak_859	-	3.54083	2.11695	24	ENST00000375398.6	SVIL	Forms a high-affinity link between the actin cytoskeleton and the membrane. Isoform 1 (archvillin) is among the first costameric proteins to assemble during myogenesis and it contributes to myogenic membrane structure and differentiation. Appears to be involved in myosin II assembly. May modulate myosin II regulation through MLCK during cell spreading, an initial step in cell migration. May play …
chr10	29523946	29524021	peak_859	-	3.54083	2.11695	24	ENST00000355867.8	SVIL	Homo sapiens supervillin (SVIL), transcript variant 2, mRNA. (from RefSeq NM_021738)
chr10	29523946	29524021	peak_859	-	3.54083	2.11695	24	ENST00000375400.7	SVIL	Homo sapiens supervillin (SVIL), transcript variant 1, mRNA. (from RefSeq NM_003174)
chr10	29524475	29524507	peak_860	-	2.02011	2.87184	25	ENST00000375398.6	SVIL	Forms a high-affinity link between the actin cytoskeleton and the membrane. Isoform 1 (archvillin) is among the first costameric proteins to assemble during myogenesis and it contributes to myogenic membrane structure and differentiation. Appears to be involved in myosin II assembly. May modulate myosin II regulation through MLCK during cell spreading, an initial step in cell migration. May play …
chr10	29524475	29524507	peak_860	-	2.02011	2.87184	25	ENST00000355867.8	SVIL	Homo sapiens supervillin (SVIL), transcript variant 2, mRNA. (from RefSeq NM_021738)
chr10	29524475	29524507	peak_860	-	2.02011	2.87184	25	ENST00000375400.7	SVIL	Homo sapiens supervillin (SVIL), transcript variant 1, mRNA. (from RefSeq NM_003174)
chr10	29550665	29550796	peak_863	-	2.54496	1.23029	32	ENST00000375398.6	SVIL	Forms a high-affinity link between the actin cytoskeleton and the membrane. Isoform 1 (archvillin) is among the first costameric proteins to assemble during myogenesis and it contributes to myogenic membrane structure and differentiation. Appears to be involved in myosin II assembly. May modulate myosin II regulation through MLCK during cell spreading, an initial step in cell migration. May play …
chr10	29550665	29550796	peak_863	-	2.54496	1.23029	33	ENST00000355867.8	SVIL	Homo sapiens supervillin (SVIL), transcript variant 2, mRNA. (from RefSeq NM_021738)
chr10	29550665	29550796	peak_863	-	2.54496	1.23029	29	ENST00000375400.7	SVIL	Homo sapiens supervillin (SVIL), transcript variant 1, mRNA. (from RefSeq NM_003174)
chr10	3103828	3103887	peak_875	+	1.67395	1.40235	5	ENST00000421751.1	PFKP	phosphofructokinase, platelet (from HGNC PFKP)
chr10	3103828	3103887	peak_875	+	1.67395	1.40235	5	ENST00000407806.2	PFKP	phosphofructokinase, platelet (from HGNC PFKP)
chr10	3103828	3103887	peak_875	+	1.67395	1.40235	7	ENST00000381075.6	PFKP	Homo sapiens phosphofructokinase, platelet (PFKP), transcript variant 2, mRNA. (from RefSeq NM_001242339)
chr10	3103828	3103887	peak_875	+	1.67395	1.40235	5	ENST00000381125.9	PFKP	Homo sapiens phosphofructokinase, platelet (PFKP), transcript variant 1, mRNA. (from RefSeq NM_002627)
chr10	3107297	3107307	peak_876	+	1.31096	1.7723	4	ENST00000468050.1	PFKP	phosphofructokinase, platelet (from HGNC PFKP)
chr10	3107297	3107307	peak_876	+	1.31096	1.7723	10	ENST00000381075.6	PFKP	Homo sapiens phosphofructokinase, platelet (PFKP), transcript variant 2, mRNA. (from RefSeq NM_001242339)
chr10	3107297	3107307	peak_876	+	1.31096	1.7723	8	ENST00000381125.9	PFKP	Homo sapiens phosphofructokinase, platelet (PFKP), transcript variant 1, mRNA. (from RefSeq NM_002627)
chr10	3107297	3107307	peak_876	+	1.31096	1.7723	3	ENST00000415005.6	PFKP	Homo sapiens phosphofructokinase, platelet (PFKP), transcript variant 10, mRNA. (from RefSeq NM_001323074)
chr10	3108699	3108748	peak_877	+	2.92665	1.82744	5	ENST00000468050.1	PFKP	phosphofructokinase, platelet (from HGNC PFKP)
chr10	3108699	3108748	peak_877	+	2.92665	1.82744	11	ENST00000381075.6	PFKP	Homo sapiens phosphofructokinase, platelet (PFKP), transcript variant 2, mRNA. (from RefSeq NM_001242339)
chr10	3108699	3108748	peak_877	+	2.92665	1.82744	9	ENST00000381125.9	PFKP	Homo sapiens phosphofructokinase, platelet (PFKP), transcript variant 1, mRNA. (from RefSeq NM_002627)
chr10	3108699	3108748	peak_877	+	2.92665	1.82744	4	ENST00000415005.6	PFKP	Homo sapiens phosphofructokinase, platelet (PFKP), transcript variant 10, mRNA. (from RefSeq NM_001323074)
chr10	3113133	3113186	peak_878	+	1.41851	1.18734	14	ENST00000381075.6	PFKP	Homo sapiens phosphofructokinase, platelet (PFKP), transcript variant 2, mRNA. (from RefSeq NM_001242339)
chr10	3113133	3113186	peak_878	+	1.41851	1.18734	12	ENST00000381125.9	PFKP	Homo sapiens phosphofructokinase, platelet (PFKP), transcript variant 1, mRNA. (from RefSeq NM_002627)
chr10	3113133	3113186	peak_878	+	1.41851	1.18734	7	ENST00000415005.6	PFKP	Homo sapiens phosphofructokinase, platelet (PFKP), transcript variant 10, mRNA. (from RefSeq NM_001323074)
chr10	3113372	3113400	peak_879	+	2.94271	2.28687	15	ENST00000381075.6	PFKP	Homo sapiens phosphofructokinase, platelet (PFKP), transcript variant 2, mRNA. (from RefSeq NM_001242339)
chr10	3113372	3113400	peak_879	+	2.94271	2.28687	13	ENST00000381125.9	PFKP	Homo sapiens phosphofructokinase, platelet (PFKP), transcript variant 1, mRNA. (from RefSeq NM_002627)
chr10	3113372	3113400	peak_879	+	2.94271	2.28687	8	ENST00000415005.6	PFKP	Homo sapiens phosphofructokinase, platelet (PFKP), transcript variant 10, mRNA. (from RefSeq NM_001323074)
chr10	3118814	3118869	peak_880	+	3.46507	1.83436	3	ENST00000413079.1	PFKP	The sequence shown here is derived from an Ensembl automatic analysis pipeline and should be considered as preliminary data. (from UniProt H0Y3Y3)
chr10	3118814	3118869	peak_880	+	3.46507	1.83436	17	ENST00000381075.6	PFKP	Homo sapiens phosphofructokinase, platelet (PFKP), transcript variant 2, mRNA. (from RefSeq NM_001242339)
chr10	3118814	3118869	peak_880	+	3.46507	1.83436	15	ENST00000381125.9	PFKP	Homo sapiens phosphofructokinase, platelet (PFKP), transcript variant 1, mRNA. (from RefSeq NM_002627)
chr10	3118814	3118869	peak_880	+	3.46507	1.83436	10	ENST00000415005.6	PFKP	Homo sapiens phosphofructokinase, platelet (PFKP), transcript variant 10, mRNA. (from RefSeq NM_001323074)
chr10	3119885	3119941	peak_881	+	6.27542	2.23441	18	ENST00000381075.6	PFKP	Homo sapiens phosphofructokinase, platelet (PFKP), transcript variant 2, mRNA. (from RefSeq NM_001242339)
chr10	3119885	3119941	peak_881	+	6.27542	2.23441	16	ENST00000381125.9	PFKP	Homo sapiens phosphofructokinase, platelet (PFKP), transcript variant 1, mRNA. (from RefSeq NM_002627)
chr10	3119885	3119941	peak_881	+	6.27542	2.23441	11	ENST00000415005.6	PFKP	Homo sapiens phosphofructokinase, platelet (PFKP), transcript variant 10, mRNA. (from RefSeq NM_001323074)
chr10	3119956	3120047	peak_882	+	16.3259	3.1714	18	ENST00000381075.6	PFKP	Homo sapiens phosphofructokinase, platelet (PFKP), transcript variant 2, mRNA. (from RefSeq NM_001242339)
chr10	3119956	3120047	peak_882	+	16.3259	3.1714	16	ENST00000381125.9	PFKP	Homo sapiens phosphofructokinase, platelet (PFKP), transcript variant 1, mRNA. (from RefSeq NM_002627)
chr10	3119956	3120047	peak_882	+	16.3259	3.1714	11	ENST00000415005.6	PFKP	Homo sapiens phosphofructokinase, platelet (PFKP), transcript variant 10, mRNA. (from RefSeq NM_001323074)
chr10	3129818	3129839	peak_886	+	2.20386	1.93895	5	ENST00000413079.1	PFKP	The sequence shown here is derived from an Ensembl automatic analysis pipeline and should be considered as preliminary data. (from UniProt H0Y3Y3)
chr10	3129818	3129839	peak_886	+	2.20386	1.93895	19	ENST00000381075.6	PFKP	Homo sapiens phosphofructokinase, platelet (PFKP), transcript variant 2, mRNA. (from RefSeq NM_001242339)
[truncated: 181,744 more rows]

## Sheet: homerMotifs.len8-10-12.top10
Rank	Motif	log P-pvalue	Best Match/Details
[truncated: 10 more rows]

[truncated: 2 more sheets: homerMotifs.len4-6.top10, 242-gene-list]
