# Supplementary material for: Multiomics analyses reveal DARS1-AS1/YBX1–controlled posttranscriptional circuits promoting glioblastoma tumorigenesis/radioresistance
Source: Sci Adv. 2023 Aug 4;9(31):eadf3984. doi: 10.1126/sciadv.adf3984 (PMC10403220; doi:10.1126/sciadv.adf3984)
Supplement: Supplementary file 2 — Tables S1 to S6 [file sciadv.adf3984_tables_s1_to_s6.zip › adf3984_Table_S6.xlsx]

## Sheet: 108 regulators of DARS1-AS1
AFF4
AR
ARID1A
ASH1L
BMI1
BRCA1
BRD2
BRD4
CCND2
CENPT
CHD8
CREB1
CREB3
CSDE1
CSNK2A1
CUX1
DNMT3B
DROSHA
DYRK1A
E2F1
E2F7
EHF
EHMT2
ELF1
ELK1
ELK4
ELL2
EPAS1
EPC1
ERF
ESR1
ETS1
FLI1
FOSL1
FOXM1
GABPA
GATA2
GMEB1
GMEB2
GRP20
GTF2B
H2AZ
HDAC1
HDAC2
HES1
HIF1A
HSF1
INO80
Input
KAT5
KDM5C
KLF5
KLF7
KMT2D
LMTK3
MAFB
MED1
MKL2
MORC2
MYC
MYCN
NELFA
NELFE
NFE2L2
NFIA
NKRF
NR0B1
NR2C2
PAF1
PHF8
PHIP
PMEL
POLR2A
PPARG
PROX1
RAC3
RB1
RBL2
RELA
REST
RUNX1
SETDB1
SMAD4
SMARCA4
SNAPC1
SP1
SRSF3
STAT1
STAT5A
SUPT5H
TBXT
TAL1
TFDP1
XBP1
ZBTB10
ZBTB33
ZBTB7A
ZBTB7B
ZNF131
ZNF263
ZNF391
ZNF501
ZNF618
ZNF682
ZNF71
ZNF711
ZSCAN16
ZSCAN5A

## Sheet: 64 regulators of YBX1
AFF4
AR
ARNT2
ARNTL
ATF3
BARX2
BHLHE40
BMI1
BRD4
CBFA2T2
CDK9
CEBPZ
DPF1
EP300
ESR1
ETS1
EZH1
FOS
FOXD2
GABPA
GATA1
GLI2
GTF2B
HINFP
INO80
IRF3
KAT5
KDM3A
MAFB
MED1
MKL2
MYC
MYCN
NELFA
NELFE
NFE2
NFE2L2
NFYA
OTX2
PAF1
PBX1
PBX2
PHF6
PHF8
POLR2A
PPARG
PRKDC
RAD51
RBL2
RNF2
SETDB1
SNAPC1
SP2
STAT3
STAT5B
SUPT5H
U2AF1
USF2
YY1
ZBTB10
ZBTB16
ZNF334
ZNF740
ZNF75A

## Sheet: 27 common regulators
AFF4
AR
BMI1
BRD4
ESR1
ETS1
GABPA
GTF2B
INO80
KAT5
MAFB
MED1
MKL2
MYC
MYCN
NELFA
NELFE
NFE2L2
PAF1
PHF8
POLR2A
PPARG
RBL2
SETDB1
SNAPC1
SUPT5H
ZBTB10

## Sheet: ChIP datasets  (27 common)
GSM_ID	Factor	Biosource
GSM1405082	AFF4	HeLa;Epithelium;Cervix
GSM1405084	AFF4	HeLa;Epithelium;Cervix
GSM2412293	AR	Fibroblast;Prostate
GSM2797121	AR	Breast
GSM1424587	BMI1	293T-Rex
GSM1424591	BMI1	293T-Rex
GSM1249881	BRD4	HEK293T;Epithelium;Embryonic Kidney
GSM1249882	BRD4	HEK293T;Epithelium;Embryonic Kidney
GSM1249906	BRD4	HeLa;Epithelium;Cervix
GSM1328962	BRD4	VCaP;Epithelium;Prostate
GSM1348519	BRD4	MCF-7;Epithelium;Breast
GSM1820917	BRD4	TC-797
GSM1820926	BRD4	TC-797
GSM1820927	BRD4	TC-797
GSM1820973	BRD4	293T-Rex
GSM1842711	BRD4	SUM149
GSM1890732	BRD4	HCT-116;Colon cancer cell;Colon
GSM1890740	BRD4	COLO 205
GSM1890755	BRD4	LS180;Epithelium;Colon
GSM1975022	BRD4	CAL-1;Plasmacytoid dendritic cell
GSM1975028	BRD4	Gen2.2;Plasmacytoid dendritic cell
GSM2058665	BRD4	HCT-116;Colon cancer cell;Colon
GSM2188490	BRD4	Osteoblast
GSM2188491	BRD4	Osteoblast
GSM2188492	BRD4	Osteoblast
GSM2188493	BRD4	Osteoblast
GSM2265639	BRD4	SF8628;Pontine
GSM2316298	BRD4	Retina
GSM2345033	BRD4	MV4;11;Leukemia Cell;Blood
GSM2350448	BRD4	C4-2;Prostate
GSM2359442	BRD4	A549;Epithelium;Lung
GSM2442773	BRD4	Endothelial Cell;Umbilical Vein
GSM2807116	BRD4	Acute myeloid leukemia
GSM1643946	ESR1	MCF-7;Breast
GSM2797076	ESR1	Breast
GSM2797112	ESR1	Breast
GSM1056929	ETS1	T Lymphocyte;Blood
GSM1424531	ETS1	PANC-1;Pancreas
ENCSR038RXU_1	GABPA	MCF-7;Epithelium;Breast
GSM1424529	GABPA	DU145;Epithelium;Prostate
GSM1846783	GTF2B	HeLa;Epithelium;Cervix
GSM2041442	GTF2B	K562;Haematopoietic and lymphoid
GSM2041449	GTF2B	K562;Haematopoietic and lymphoid
GSM2257951	INO80	A549;Epithelium;Lung
GSM2877257	INO80	HepG2;Epithelium;Liver
GSM1705249	KAT5	K562;Lymphoblast
GSM1278507	MAFB	Keratinocyte;Foreskin
GSM1679110	MED1	LNCaP-abl ;Epithelium;Prostate
GSM1679111	MED1	LNCaP-abl ;Epithelium;Prostate
GSM1679126	MED1	LNCaP-abl ;Epithelium;Prostate
GSM1847373	MED1	LNCaP-abl ;Epithelium;Prostate
GSM1847374	MED1	LNCaP-abl ;Epithelium;Prostate
GSM894080	MED1	P493-6;B cell lymphoma
GSM2436684	MKL2	A673;Polygonal;Muscle
GSM2436685	MKL2	A673;Polygonal;Muscle
GSM1033754	MYC	Plasma Cell
GSM1231598	MYC	U2OS;Bone
GSM1234499	MYC	P493-6;B cell lymphoma
GSM1240835	MYC	GP5d;Colon
GSM1242269	MYC	LoVo;Colon
GSM1430922	MYC	LS174T;Epithelium;Colon
GSM1468307	MYC	P493-6;B cell lymphoma
GSM1493022	MYC	HEK293;Epithelium;Embryonic Kidney
GSM1493023	MYC	HEK293;Epithelium;Embryonic Kidney
GSM1505810	MYC	HUES64;Embryonic Stem Cell;Embryo
GSM1599963	MYC	Fibroblast;Foreskin
GSM2131216	MYC	U2OS;Bone
GSM2301916	MYC	IMEC;Epithelium;Breast
GSM2301921	MYC	RPM-MC;Epithelium
GSM2304873	MYC	Glioblastoma Stem Cell
GSM748526	MYC	GM12878;B Lymphocyte;Blood
GSM748527	MYC	GM12878;B Lymphocyte;Blood
GSM748533	MYC	HeLa;Epithelium;Cervix
GSM748541	MYC	HepG2;Epithelium;Liver
GSM762707	MYC	Raji;B Lymphocyte;Blood
GSM762708	MYC	CA46;B Lymphocyte
GSM808761	MYC	FB8470;Fibroblast
GSM808773	MYC	H54;Glial Cell;Brain
GSM808774	MYC	H54;Glial Cell;Brain
GSM822290	MYC	GM12878;B Lymphocyte;Blood
GSM894059	MYC	P493-6;B cell lymphoma
GSM2113515	MYCN	SHEP-21N;Neuroblastoma cell;Bone Marrow
GSM2113532	MYCN	SHEP-21N;Neuroblastoma cell;Bone Marrow
GSM2482829	MYCN	KELLY;Neuroblastoma cell
GSM2572349	MYCN	T.T
GSM2465104	NELFA	HeLa;Adherent HeLa cells
GSM2465105	NELFA	HeLa;Adherent HeLa cells
GSM2465106	NELFA	HeLa;Adherent HeLa cells
GSM2151633	NELFE	MCF-7;Human Breast Cancer Cell;Breast
GSM2151670	NELFE	MCF-7;Human Breast Cancer Cell;Breast
GSM935392	NELFE	K562;Erythroblast;Bone Marrow
GSM1208659	NFE2L2	LoVo;Colon
GSM1727096	PAF1	HCT-116;Colon
GSM1727112	PAF1	MCF-7;Epithelium;Breast
GSM520383	PHF8	Hs68;Fibroblast;Foreskin
GSM531964	PHF8	HeLa;Epithelium;Cervix
ENCSR038YKU_1	POLR2A	Stomach
ENCSR338PIQ_1	POLR2A	Sigmoid Colon
GSM1091921	POLR2A	MCF-7;Epithelium;Breast
GSM1177772	POLR2A	U2OS;Bone
GSM1231605	POLR2A	U2OS;Bone
GSM1278001	POLR2A	Raji;B Lymphocyte;Blood
GSM1278002	POLR2A	Raji;B Lymphocyte;Blood
GSM1328964	POLR2A	VCaP;Epithelium;Prostate
GSM1330729	POLR2A	MRC5;Fibroblast;Lung
GSM1383857	POLR2A	Epithelium;Mammary Gland
GSM1405121	POLR2A	HeLa;Epithelium;Cervix
GSM1405135	POLR2A	Fibroblast;Skin
GSM1405138	POLR2A	Fibroblast;Skin
GSM1505716	POLR2A	HUES64;Embryonic Stem Cell;Embryo
GSM1505718	POLR2A	HUES64;Embryonic Stem Cell;Embryo
GSM1505719	POLR2A	HUES64;Embryonic Stem Cell;Embryo
GSM1505721	POLR2A	HUES64;Embryonic Stem Cell;Embryo
GSM1532405	POLR2A	KELLY
GSM1565013	POLR2A	501-Mel;Melanoma Cell
GSM1592485	POLR2A	HeLa;Epithelium;Cervix
GSM1603218	POLR2A	Jurkat;T Lymphocyte;Blood
GSM1670711	POLR2A	HuCCT1
GSM1679133	POLR2A	LNCaP-abl ;Epithelium;Prostate
GSM1679134	POLR2A	LNCaP-abl ;Epithelium;Prostate
GSM1679136	POLR2A	LNCaP-abl ;Epithelium;Prostate
GSM1701826	POLR2A	hESC
GSM1701829	POLR2A	hESC
GSM1727104	POLR2A	HCT-116;Colon
GSM1846793	POLR2A	HeLa;Epithelium;Cervix
GSM1846795	POLR2A	HeLa;Epithelium;Cervix
GSM1847369	POLR2A	LNCaP-abl ;Epithelium;Prostate
GSM1968286	POLR2A	SKMEL5;melanoma
GSM1968287	POLR2A	SKMEL5;melanoma
GSM2041445	POLR2A	K562;Haematopoietic and lymphoid
GSM2047028	POLR2A	Cardiomyocyte
GSM2151678	POLR2A	MCF-7;Human Breast Cancer Cell;Breast
GSM2151681	POLR2A	MCF-7;Human Breast Cancer Cell;Breast
GSM2188499	POLR2A	Osteoblast
GSM2188499	POLR2A	Osteoblast
GSM2190585	POLR2A	A375;Melanoma Cell
GSM2218623	POLR2A	TIME;Fibroblast
GSM2218636	POLR2A	TIME;Fibroblast
GSM2218637	POLR2A	TIME;Fibroblast
GSM2218638	POLR2A	TIME;Fibroblast
GSM2218639	POLR2A	TIME;Fibroblast
GSM2218766	POLR2A	Jurkat;T Lymphocyte;Blood
GSM2265626	POLR2A	SF8628;Pontine
GSM2281664	POLR2A	TL-Om1;T Lymphocyte
GSM2304871	POLR2A	U87;Glioblastoma cell
GSM2316354	POLR2A	Retina
GSM2333818	POLR2A	Fibroblast
GSM2360958	POLR2A	Huh7;Epithelium;Liver
GSM2465107	POLR2A	HeLa;Adherent HeLa cells
GSM2473254	POLR2A	Raji;B Lymphocyte;Blood
GSM2537914	POLR2A	Breast
GSM2550217	POLR2A	Fibroblast
GSM2589147	POLR2A	SH-EP-NMYCER
GSM2589155	POLR2A	SH-EP
GSM2601547	POLR2A	HEK293;Epithelium;Embryonic Kidney
GSM2642492	POLR2A	HeLa;Epithelium;Cervix
GSM2670982	POLR2A	HCT-116;HCT116
GSM2670983	POLR2A	HCT-116;HCT116
GSM2909537	POLR2A	C4-2B;Epithelium;Prostate
GSM2913907	POLR2A	MDA-MB-231;mDA
GSM301567	POLR2A	HEK293;Epithelium;Embryonic Kidney
GSM320735	POLR2A	HeLa-S3;Epithelium;Cervix
GSM393967	POLR2A	T Lymphocyte;Blood
GSM569087	POLR2A	Jurkat E6-1;T Lymphocyte;Blood
GSM748528	POLR2A	GM12878;B Lymphocyte;Blood
GSM840279	POLR2A	MCF-7;Epithelium;Breast
GSM945571	POLR2A	Raji;B Lymphocyte;Blood
GSM980653	POLR2A	LNCaP;Epithelium;Prostate
GSM1571731	PPARG	Adipose
GSM1571740	PPARG	Adipose
GSM1571741	PPARG	Adipose
GSM497494	RBL2	IMR90;Fibroblast;Lung
GSM497497	RBL2	IMR90;Fibroblast;Lung
GSM607489	SETDB1	K562;Erythroblast;Bone Marrow
GSM697626	SETDB1	WM451-lu;Melanocyte;Skin
GSM897123	SETDB1	WM853.2;Melanoma Cell
GSM917814	SNAPC1	MCF-10A;Epithelium;Breast
GSM2465099	SUPT5H	HeLa;Adherent HeLa cells
GSM2465101	SUPT5H	HeLa;Adherent HeLa cells
GSM1239544	ZBTB10	LoVo;Colon
